# Supplementary material for: Inflammatory cytokine profiles in erectile dysfunction: a bidirectional Mendelian randomization
Source: Front Immunol. 2024 Apr 12;15:1342658. doi: 10.3389/fimmu.2024.1342658 (PMC11045927; doi:10.3389/fimmu.2024.1342658)
Supplement: Supplementary file 1 [file DataSheet_1.csv]

MR analysis results between 41 ICs and ED
	method	id.exposure.x	id.outcome.x	outcome.x	exposure.x	nsnp	b	se	pval	lo_ci	up_ci	or	or_lci95	or_uci95	id.exposure.y	id.outcome.y	outcome.y	exposure.y	Q	Q_df	Q_pval	egger_intercept	pval
1	Inverse variance weighted	VEtAfW	finn-b-ERECTILE_DYSFUNCTION	Erectile dysfunction || id:finn-b-ERECTILE_DYSFUNCTION	meta_filt_B_NGF_noBMI.txt	4	-0.009316046	0.171861061	0.956770366	-0.346163725	0.327531633	0.990727214	0.707396659	1.387538942	VEtAfW	finn-b-ERECTILE_DYSFUNCTION	Erectile dysfunction || id:finn-b-ERECTILE_DYSFUNCTION	meta_filt_B_NGF_noBMI.txt	2.780039508	3	0.426796319	0.054719096	0.762874966
2	MR Egger	VEtAfW	finn-b-ERECTILE_DYSFUNCTION	Erectile dysfunction || id:finn-b-ERECTILE_DYSFUNCTION	meta_filt_B_NGF_noBMI.txt	4	-0.383892445	1.102838613	0.760993418	-2.545456127	1.777671237	0.68120469	0.078437267	5.916063254	VEtAfW	finn-b-ERECTILE_DYSFUNCTION	Erectile dysfunction || id:finn-b-ERECTILE_DYSFUNCTION	meta_filt_B_NGF_noBMI.txt	2.623722664	2	0.269318299	0.054719096	0.762874966
3	Weighted median	VEtAfW	finn-b-ERECTILE_DYSFUNCTION	Erectile dysfunction || id:finn-b-ERECTILE_DYSFUNCTION	meta_filt_B_NGF_noBMI.txt	4	-0.056020276	0.217054336	0.796334878	-0.481446774	0.369406221	0.945519964	0.617888799	1.446875236	NA	NA	NA	NA	NA	NA	NA	0.054719096	0.762874966
4	Inverse variance weighted	XdxVIt	finn-b-ERECTILE_DYSFUNCTION	Erectile dysfunction || id:finn-b-ERECTILE_DYSFUNCTION	meta_filt_CTACK_noBMI.txt	13	-0.076510492	0.086585206	0.376888454	-0.246217497	0.093196512	0.926343195	0.781752178	1.097677421	XdxVIt	finn-b-ERECTILE_DYSFUNCTION	Erectile dysfunction || id:finn-b-ERECTILE_DYSFUNCTION	meta_filt_CTACK_noBMI.txt	5.238966503	12	0.949517168	-0.011715128	0.769005315
5	MR Egger	XdxVIt	finn-b-ERECTILE_DYSFUNCTION	Erectile dysfunction || id:finn-b-ERECTILE_DYSFUNCTION	meta_filt_CTACK_noBMI.txt	13	-0.035528565	0.16134066	0.82974241	-0.351756258	0.280699128	0.965095166	0.703451562	1.324055173	XdxVIt	finn-b-ERECTILE_DYSFUNCTION	Erectile dysfunction || id:finn-b-ERECTILE_DYSFUNCTION	meta_filt_CTACK_noBMI.txt	5.14834734	11	0.92376972	-0.011715128	0.769005315
6	Weighted median	XdxVIt	finn-b-ERECTILE_DYSFUNCTION	Erectile dysfunction || id:finn-b-ERECTILE_DYSFUNCTION	meta_filt_CTACK_noBMI.txt	13	-0.08056509	0.116493037	0.48919662	-0.308891443	0.147761263	0.92259485	0.734260474	1.159236111	NA	NA	NA	NA	NA	NA	NA	-0.011715128	0.769005315
7	Inverse variance weighted	6kWQQG	finn-b-ERECTILE_DYSFUNCTION	Erectile dysfunction || id:finn-b-ERECTILE_DYSFUNCTION	meta_filt_EOTAXIN_noBMI.txt	14	-0.214666852	0.110919483	0.052948654	-0.432069039	0.002735335	0.806810183	0.649164558	1.00273908	6kWQQG	finn-b-ERECTILE_DYSFUNCTION	Erectile dysfunction || id:finn-b-ERECTILE_DYSFUNCTION	meta_filt_EOTAXIN_noBMI.txt	13.96786659	13	0.376110869	0.017967316	0.614491571
8	MR Egger	6kWQQG	finn-b-ERECTILE_DYSFUNCTION	Erectile dysfunction || id:finn-b-ERECTILE_DYSFUNCTION	meta_filt_EOTAXIN_noBMI.txt	14	-0.327427443	0.246153489	0.208188192	-0.80988828	0.155033395	0.720775587	0.444907768	1.167696955	6kWQQG	finn-b-ERECTILE_DYSFUNCTION	Erectile dysfunction || id:finn-b-ERECTILE_DYSFUNCTION	meta_filt_EOTAXIN_noBMI.txt	13.66342148	12	0.322715871	0.017967316	0.614491571
9	Weighted median	6kWQQG	finn-b-ERECTILE_DYSFUNCTION	Erectile dysfunction || id:finn-b-ERECTILE_DYSFUNCTION	meta_filt_EOTAXIN_noBMI.txt	14	-0.146346355	0.151682259	0.334634059	-0.443643583	0.150950872	0.86385845	0.641694091	1.162939524	NA	NA	NA	NA	NA	NA	NA	0.017967316	0.614491571
10	Inverse variance weighted	Iy0dqP	finn-b-ERECTILE_DYSFUNCTION	Erectile dysfunction || id:finn-b-ERECTILE_DYSFUNCTION	meta_filt_FGF_BASIC_noBMI.txt	6	-0.005779246	0.201059288	0.977068774	-0.39985545	0.388296959	0.994237422	0.670416948	1.474467575	Iy0dqP	finn-b-ERECTILE_DYSFUNCTION	Erectile dysfunction || id:finn-b-ERECTILE_DYSFUNCTION	meta_filt_FGF_BASIC_noBMI.txt	4.975085681	5	0.418928337	-0.10753828	0.177342365
11	MR Egger	Iy0dqP	finn-b-ERECTILE_DYSFUNCTION	Erectile dysfunction || id:finn-b-ERECTILE_DYSFUNCTION	meta_filt_FGF_BASIC_noBMI.txt	6	0.742809084	0.499996627	0.211562621	-0.237184305	1.722802472	2.10183145	0.788845887	5.6002009	Iy0dqP	finn-b-ERECTILE_DYSFUNCTION	Erectile dysfunction || id:finn-b-ERECTILE_DYSFUNCTION	meta_filt_FGF_BASIC_noBMI.txt	2.30113568	4	0.680562293	-0.10753828	0.177342365
12	Weighted median	Iy0dqP	finn-b-ERECTILE_DYSFUNCTION	Erectile dysfunction || id:finn-b-ERECTILE_DYSFUNCTION	meta_filt_FGF_BASIC_noBMI.txt	6	-0.114772914	0.261346198	0.660545281	-0.627011462	0.397465635	0.891568584	0.534185853	1.488048656	NA	NA	NA	NA	NA	NA	NA	-0.10753828	0.177342365
13	Inverse variance weighted	vb8n38	finn-b-ERECTILE_DYSFUNCTION	Erectile dysfunction || id:finn-b-ERECTILE_DYSFUNCTION	meta_filt_G_CSF_noBMI.txt	9	0.100481141	0.231910397	0.664814486	-0.354063238	0.55502552	1.105702789	0.701830584	1.74198544	vb8n38	finn-b-ERECTILE_DYSFUNCTION	Erectile dysfunction || id:finn-b-ERECTILE_DYSFUNCTION	meta_filt_G_CSF_noBMI.txt	16.37214637	8	0.037352922	0.052603743	0.345009287
14	MR Egger	vb8n38	finn-b-ERECTILE_DYSFUNCTION	Erectile dysfunction || id:finn-b-ERECTILE_DYSFUNCTION	meta_filt_G_CSF_noBMI.txt	9	-0.212696138	0.386376423	0.599102886	-0.969993928	0.544601651	0.808401742	0.37908534	1.723921524	vb8n38	finn-b-ERECTILE_DYSFUNCTION	Erectile dysfunction || id:finn-b-ERECTILE_DYSFUNCTION	meta_filt_G_CSF_noBMI.txt	14.28071602	7	0.046407947	0.052603743	0.345009287
15	Weighted median	vb8n38	finn-b-ERECTILE_DYSFUNCTION	Erectile dysfunction || id:finn-b-ERECTILE_DYSFUNCTION	meta_filt_G_CSF_noBMI.txt	9	0.167687927	0.232685661	0.471116935	-0.28837597	0.623751823	1.182567505	0.749479758	1.865915511	NA	NA	NA	NA	NA	NA	NA	0.052603743	0.345009287
16	Inverse variance weighted	KpiB2B	finn-b-ERECTILE_DYSFUNCTION	Erectile dysfunction || id:finn-b-ERECTILE_DYSFUNCTION	meta_filt_GROA_noBMI.txt	9	-0.032771635	0.070628871	0.642649377	-0.171204222	0.105660952	0.967759536	0.842649468	1.111444979	KpiB2B	finn-b-ERECTILE_DYSFUNCTION	Erectile dysfunction || id:finn-b-ERECTILE_DYSFUNCTION	meta_filt_GROA_noBMI.txt	6.439421227	8	0.598134611	-0.026901882	0.637068285
17	MR Egger	KpiB2B	finn-b-ERECTILE_DYSFUNCTION	Erectile dysfunction || id:finn-b-ERECTILE_DYSFUNCTION	meta_filt_GROA_noBMI.txt	9	0.042232257	0.167719597	0.808426325	-0.286498153	0.370962666	1.043136726	0.750888465	1.449128971	KpiB2B	finn-b-ERECTILE_DYSFUNCTION	Erectile dysfunction || id:finn-b-ERECTILE_DYSFUNCTION	meta_filt_GROA_noBMI.txt	6.196325409	7	0.517021812	-0.026901882	0.637068285
18	Weighted median	KpiB2B	finn-b-ERECTILE_DYSFUNCTION	Erectile dysfunction || id:finn-b-ERECTILE_DYSFUNCTION	meta_filt_GROA_noBMI.txt	9	-0.025177655	0.096607989	0.794388112	-0.214529314	0.164174004	0.975136659	0.806921157	1.178419347	NA	NA	NA	NA	NA	NA	NA	-0.026901882	0.637068285
19	Inverse variance weighted	XvkvCF	finn-b-ERECTILE_DYSFUNCTION	Erectile dysfunction || id:finn-b-ERECTILE_DYSFUNCTION	meta_filt_HGF_noBMI.txt	7	-0.223452085	0.183563664	0.223490019	-0.583236868	0.136332697	0.799753211	0.55808898	1.146063122	XvkvCF	finn-b-ERECTILE_DYSFUNCTION	Erectile dysfunction || id:finn-b-ERECTILE_DYSFUNCTION	meta_filt_HGF_noBMI.txt	5.074553485	6	0.534287304	-0.01890482	0.727067145
20	MR Egger	XvkvCF	finn-b-ERECTILE_DYSFUNCTION	Erectile dysfunction || id:finn-b-ERECTILE_DYSFUNCTION	meta_filt_HGF_noBMI.txt	7	-0.089348321	0.406938436	0.834894203	-0.886947655	0.708251013	0.914526969	0.411911131	2.030436943	XvkvCF	finn-b-ERECTILE_DYSFUNCTION	Erectile dysfunction || id:finn-b-ERECTILE_DYSFUNCTION	meta_filt_HGF_noBMI.txt	4.938212518	5	0.423467317	-0.01890482	0.727067145
21	Weighted median	XvkvCF	finn-b-ERECTILE_DYSFUNCTION	Erectile dysfunction || id:finn-b-ERECTILE_DYSFUNCTION	meta_filt_HGF_noBMI.txt	7	-0.234490434	0.238251543	0.325010449	-0.701463458	0.23248259	0.790973801	0.495859104	1.26172848	NA	NA	NA	NA	NA	NA	NA	-0.01890482	0.727067145
22	Inverse variance weighted	fZywcO	finn-b-ERECTILE_DYSFUNCTION	Erectile dysfunction || id:finn-b-ERECTILE_DYSFUNCTION	meta_filt_IFN_G_noBMI.txt	10	0.358340085	0.228259327	0.116442693	-0.089048196	0.805728365	1.430952182	0.914801482	2.238326225	fZywcO	finn-b-ERECTILE_DYSFUNCTION	Erectile dysfunction || id:finn-b-ERECTILE_DYSFUNCTION	meta_filt_IFN_G_noBMI.txt	17.46441533	9	0.041920935	0.00129845	0.983268813
23	MR Egger	fZywcO	finn-b-ERECTILE_DYSFUNCTION	Erectile dysfunction || id:finn-b-ERECTILE_DYSFUNCTION	meta_filt_IFN_G_noBMI.txt	10	0.348830326	0.50181206	0.506651886	-0.634721312	1.332381965	1.417408673	0.530083195	3.790060434	fZywcO	finn-b-ERECTILE_DYSFUNCTION	Erectile dysfunction || id:finn-b-ERECTILE_DYSFUNCTION	meta_filt_IFN_G_noBMI.txt	17.46339354	8	0.02562967	0.00129845	0.983268813
24	Weighted median	fZywcO	finn-b-ERECTILE_DYSFUNCTION	Erectile dysfunction || id:finn-b-ERECTILE_DYSFUNCTION	meta_filt_IFN_G_noBMI.txt	10	0.579339771	0.244357726	0.017746395	0.100398629	1.058280913	1.784859625	1.105611559	2.881413328	NA	NA	NA	NA	NA	NA	NA	0.00129845	0.983268813
25	Inverse variance weighted	lLD2uK	finn-b-ERECTILE_DYSFUNCTION	Erectile dysfunction || id:finn-b-ERECTILE_DYSFUNCTION	meta_filt_IL_10_noBMI.txt	14	0.022468058	0.131517945	0.86435237	-0.235307114	0.280243231	1.022722366	0.790328091	1.323451678	lLD2uK	finn-b-ERECTILE_DYSFUNCTION	Erectile dysfunction || id:finn-b-ERECTILE_DYSFUNCTION	meta_filt_IL_10_noBMI.txt	20.48863178	13	0.083678268	-0.020090422	0.601727579
26	MR Egger	lLD2uK	finn-b-ERECTILE_DYSFUNCTION	Erectile dysfunction || id:finn-b-ERECTILE_DYSFUNCTION	meta_filt_IL_10_noBMI.txt	14	0.161927357	0.29323556	0.590941813	-0.41281434	0.736669054	1.175774827	0.661785139	2.088965682	lLD2uK	finn-b-ERECTILE_DYSFUNCTION	Erectile dysfunction || id:finn-b-ERECTILE_DYSFUNCTION	meta_filt_IL_10_noBMI.txt	20.00951041	12	0.066906272	-0.020090422	0.601727579
27	Weighted median	lLD2uK	finn-b-ERECTILE_DYSFUNCTION	Erectile dysfunction || id:finn-b-ERECTILE_DYSFUNCTION	meta_filt_IL_10_noBMI.txt	14	0.066259484	0.136157805	0.626515297	-0.200609814	0.333128781	1.06850394	0.818231632	1.395326979	NA	NA	NA	NA	NA	NA	NA	-0.020090422	0.601727579
28	Inverse variance weighted	Gr6Vfa	finn-b-ERECTILE_DYSFUNCTION	Erectile dysfunction || id:finn-b-ERECTILE_DYSFUNCTION	meta_filt_IL_12_P70_noBMI.txt	14	-0.121713921	0.101037505	0.228341922	-0.319747432	0.076319589	0.885401627	0.726332462	1.079307454	Gr6Vfa	finn-b-ERECTILE_DYSFUNCTION	Erectile dysfunction || id:finn-b-ERECTILE_DYSFUNCTION	meta_filt_IL_12_P70_noBMI.txt	16.97274575	13	0.20055298	-0.043243656	0.117037717
29	MR Egger	Gr6Vfa	finn-b-ERECTILE_DYSFUNCTION	Erectile dysfunction || id:finn-b-ERECTILE_DYSFUNCTION	meta_filt_IL_12_P70_noBMI.txt	14	0.109515103	0.166375568	0.522811953	-0.216581011	0.435611216	1.115736921	0.805267297	1.545907654	Gr6Vfa	finn-b-ERECTILE_DYSFUNCTION	Erectile dysfunction || id:finn-b-ERECTILE_DYSFUNCTION	meta_filt_IL_12_P70_noBMI.txt	13.71325669	12	0.319392771	-0.043243656	0.117037717
30	Weighted median	Gr6Vfa	finn-b-ERECTILE_DYSFUNCTION	Erectile dysfunction || id:finn-b-ERECTILE_DYSFUNCTION	meta_filt_IL_12_P70_noBMI.txt	14	0.043370357	0.105386447	0.680679269	-0.163187078	0.249927792	1.044324596	0.849432263	1.283932704	NA	NA	NA	NA	NA	NA	NA	-0.043243656	0.117037717
31	Inverse variance weighted	Rt4FLn	finn-b-ERECTILE_DYSFUNCTION	Erectile dysfunction || id:finn-b-ERECTILE_DYSFUNCTION	meta_filt_IL_13_noBMI.txt	13	-0.042087557	0.069933188	0.54729048	-0.179156606	0.094981492	0.958785828	0.83597497	1.099638503	Rt4FLn	finn-b-ERECTILE_DYSFUNCTION	Erectile dysfunction || id:finn-b-ERECTILE_DYSFUNCTION	meta_filt_IL_13_noBMI.txt	8.955207822	12	0.706751453	-0.017878211	0.634835111
32	MR Egger	Rt4FLn	finn-b-ERECTILE_DYSFUNCTION	Erectile dysfunction || id:finn-b-ERECTILE_DYSFUNCTION	meta_filt_IL_13_noBMI.txt	13	0.014345409	0.135055267	0.917321095	-0.250362915	0.279053733	1.014448798	0.778518196	1.32187837	Rt4FLn	finn-b-ERECTILE_DYSFUNCTION	Erectile dysfunction || id:finn-b-ERECTILE_DYSFUNCTION	meta_filt_IL_13_noBMI.txt	8.716642074	11	0.648029094	-0.017878211	0.634835111
33	Weighted median	Rt4FLn	finn-b-ERECTILE_DYSFUNCTION	Erectile dysfunction || id:finn-b-ERECTILE_DYSFUNCTION	meta_filt_IL_13_noBMI.txt	13	0.025876533	0.093347311	0.781621128	-0.157084197	0.208837262	1.026214237	0.854632098	1.232244449	NA	NA	NA	NA	NA	NA	NA	-0.017878211	0.634835111
34	Inverse variance weighted	U29VRg	finn-b-ERECTILE_DYSFUNCTION	Erectile dysfunction || id:finn-b-ERECTILE_DYSFUNCTION	meta_filt_IL_16_noBMI.txt	9	-0.17002258	0.089899308	0.058590218	-0.346225225	0.006180065	0.843645767	0.707353156	1.006199201	U29VRg	finn-b-ERECTILE_DYSFUNCTION	Erectile dysfunction || id:finn-b-ERECTILE_DYSFUNCTION	meta_filt_IL_16_noBMI.txt	8.218778541	8	0.412396383	-0.049829594	0.246718213
35	MR Egger	U29VRg	finn-b-ERECTILE_DYSFUNCTION	Erectile dysfunction || id:finn-b-ERECTILE_DYSFUNCTION	meta_filt_IL_16_noBMI.txt	9	-0.016344674	0.15050051	0.916565615	-0.311325673	0.278636325	0.983788176	0.73247529	1.321326723	U29VRg	finn-b-ERECTILE_DYSFUNCTION	Erectile dysfunction || id:finn-b-ERECTILE_DYSFUNCTION	meta_filt_IL_16_noBMI.txt	6.621277573	7	0.46934713	-0.049829594	0.246718213
36	Weighted median	U29VRg	finn-b-ERECTILE_DYSFUNCTION	Erectile dysfunction || id:finn-b-ERECTILE_DYSFUNCTION	meta_filt_IL_16_noBMI.txt	9	-0.16685639	0.116756715	0.152977047	-0.395699552	0.061986771	0.846321143	0.67320893	1.06394827	NA	NA	NA	NA	NA	NA	NA	-0.049829594	0.246718213
37	Inverse variance weighted	Od9EXm	finn-b-ERECTILE_DYSFUNCTION	Erectile dysfunction || id:finn-b-ERECTILE_DYSFUNCTION	meta_filt_IL_17_noBMI.txt	8	-0.017130279	0.159593046	0.914521431	-0.329932649	0.29567209	0.98301561	0.718972155	1.344029364	Od9EXm	finn-b-ERECTILE_DYSFUNCTION	Erectile dysfunction || id:finn-b-ERECTILE_DYSFUNCTION	meta_filt_IL_17_noBMI.txt	4.918596978	7	0.669896672	-0.01079892	0.826356565
38	MR Egger	Od9EXm	finn-b-ERECTILE_DYSFUNCTION	Erectile dysfunction || id:finn-b-ERECTILE_DYSFUNCTION	meta_filt_IL_17_noBMI.txt	8	0.04018078	0.296675231	0.896695953	-0.541302672	0.621664232	1.040998949	0.581989617	1.862024306	Od9EXm	finn-b-ERECTILE_DYSFUNCTION	Erectile dysfunction || id:finn-b-ERECTILE_DYSFUNCTION	meta_filt_IL_17_noBMI.txt	4.86608292	6	0.561100346	-0.01079892	0.826356565
39	Weighted median	Od9EXm	finn-b-ERECTILE_DYSFUNCTION	Erectile dysfunction || id:finn-b-ERECTILE_DYSFUNCTION	meta_filt_IL_17_noBMI.txt	8	-0.066994174	0.216497114	0.756982255	-0.491328517	0.357340169	0.93520065	0.61181305	1.429522066	NA	NA	NA	NA	NA	NA	NA	-0.01079892	0.826356565
40	Inverse variance weighted	ZI5yrn	finn-b-ERECTILE_DYSFUNCTION	Erectile dysfunction || id:finn-b-ERECTILE_DYSFUNCTION	meta_filt_IL_18_noBMI.txt	12	-0.088831771	0.084585982	0.29362849	-0.254620295	0.076956753	0.91499949	0.775210794	1.079995369	ZI5yrn	finn-b-ERECTILE_DYSFUNCTION	Erectile dysfunction || id:finn-b-ERECTILE_DYSFUNCTION	meta_filt_IL_18_noBMI.txt	12.59882943	11	0.320351882	-0.009797102	0.836038893
41	MR Egger	ZI5yrn	finn-b-ERECTILE_DYSFUNCTION	Erectile dysfunction || id:finn-b-ERECTILE_DYSFUNCTION	meta_filt_IL_18_noBMI.txt	12	-0.050262015	0.20199129	0.808526243	-0.446164944	0.345640914	0.950980221	0.640078186	1.412895174	ZI5yrn	finn-b-ERECTILE_DYSFUNCTION	Erectile dysfunction || id:finn-b-ERECTILE_DYSFUNCTION	meta_filt_IL_18_noBMI.txt	12.54223054	10	0.250403586	-0.009797102	0.836038893
42	Weighted median	ZI5yrn	finn-b-ERECTILE_DYSFUNCTION	Erectile dysfunction || id:finn-b-ERECTILE_DYSFUNCTION	meta_filt_IL_18_noBMI.txt	12	-0.098286405	0.110477434	0.373653088	-0.314822175	0.118249364	0.906389272	0.72991866	1.125524742	NA	NA	NA	NA	NA	NA	NA	-0.009797102	0.836038893
43	Inverse variance weighted	sk5MYy	finn-b-ERECTILE_DYSFUNCTION	Erectile dysfunction || id:finn-b-ERECTILE_DYSFUNCTION	meta_filt_IL_1B_noBMI.txt	3	-0.149090364	0.318019366	0.639206115	-0.77240832	0.474227593	0.861491264	0.461899326	1.606772635	sk5MYy	finn-b-ERECTILE_DYSFUNCTION	Erectile dysfunction || id:finn-b-ERECTILE_DYSFUNCTION	meta_filt_IL_1B_noBMI.txt	3.639659545	2	0.162053335	0.242782061	0.341923585
44	MR Egger	sk5MYy	finn-b-ERECTILE_DYSFUNCTION	Erectile dysfunction || id:finn-b-ERECTILE_DYSFUNCTION	meta_filt_IL_1B_noBMI.txt	3	-1.051505201	0.586809175	0.324048839	-2.201651184	0.098640781	0.349411419	0.110620353	1.10366977	sk5MYy	finn-b-ERECTILE_DYSFUNCTION	Erectile dysfunction || id:finn-b-ERECTILE_DYSFUNCTION	meta_filt_IL_1B_noBMI.txt	0.819590294	1	0.365299981	0.242782061	0.341923585
45	Weighted median	sk5MYy	finn-b-ERECTILE_DYSFUNCTION	Erectile dysfunction || id:finn-b-ERECTILE_DYSFUNCTION	meta_filt_IL_1B_noBMI.txt	3	-0.008595598	0.321659493	0.978680938	-0.639048205	0.621857009	0.991441239	0.527794537	1.862383296	NA	NA	NA	NA	NA	NA	NA	0.242782061	0.341923585
46	Inverse variance weighted	qTU750	finn-b-ERECTILE_DYSFUNCTION	Erectile dysfunction || id:finn-b-ERECTILE_DYSFUNCTION	meta_filt_IL_1RA_noBMI.txt	8	-0.263853874	0.126295923	0.036692266	-0.511393884	-0.016313865	0.768085768	0.599659141	0.983818486	qTU750	finn-b-ERECTILE_DYSFUNCTION	Erectile dysfunction || id:finn-b-ERECTILE_DYSFUNCTION	meta_filt_IL_1RA_noBMI.txt	5.377814041	7	0.613959744	0.077921391	0.180905742
47	MR Egger	qTU750	finn-b-ERECTILE_DYSFUNCTION	Erectile dysfunction || id:finn-b-ERECTILE_DYSFUNCTION	meta_filt_IL_1RA_noBMI.txt	8	-0.673314738	0.298557466	0.064972851	-1.258487371	-0.088142104	0.510015206	0.284083414	0.915630753	qTU750	finn-b-ERECTILE_DYSFUNCTION	Erectile dysfunction || id:finn-b-ERECTILE_DYSFUNCTION	meta_filt_IL_1RA_noBMI.txt	3.086960237	6	0.797855957	0.077921391	0.180905742
48	Weighted median	qTU750	finn-b-ERECTILE_DYSFUNCTION	Erectile dysfunction || id:finn-b-ERECTILE_DYSFUNCTION	meta_filt_IL_1RA_noBMI.txt	8	-0.184276139	0.167049668	0.269974254	-0.511693488	0.143141211	0.831706106	0.599479508	1.153892732	NA	NA	NA	NA	NA	NA	NA	0.077921391	0.180905742
49	Inverse variance weighted	bvStA5	finn-b-ERECTILE_DYSFUNCTION	Erectile dysfunction || id:finn-b-ERECTILE_DYSFUNCTION	meta_filt_IL_2_noBMI.txt	7	-0.016083003	0.146706511	0.91270515	-0.303627764	0.271461758	0.984045638	0.738135576	1.311880701	bvStA5	finn-b-ERECTILE_DYSFUNCTION	Erectile dysfunction || id:finn-b-ERECTILE_DYSFUNCTION	meta_filt_IL_2_noBMI.txt	8.550048338	6	0.200508677	-0.042157123	0.445527541
50	MR Egger	bvStA5	finn-b-ERECTILE_DYSFUNCTION	Erectile dysfunction || id:finn-b-ERECTILE_DYSFUNCTION	meta_filt_IL_2_noBMI.txt	7	0.190997768	0.292073761	0.54202996	-0.381466804	0.76346234	1.21045675	0.682859054	2.14569249	bvStA5	finn-b-ERECTILE_DYSFUNCTION	Erectile dysfunction || id:finn-b-ERECTILE_DYSFUNCTION	meta_filt_IL_2_noBMI.txt	7.519687397	5	0.184768929	-0.042157123	0.445527541
51	Weighted median	bvStA5	finn-b-ERECTILE_DYSFUNCTION	Erectile dysfunction || id:finn-b-ERECTILE_DYSFUNCTION	meta_filt_IL_2_noBMI.txt	7	0.214571723	0.168722513	0.203464344	-0.116124401	0.545267848	1.239331007	0.890364454	1.725070377	NA	NA	NA	NA	NA	NA	NA	-0.042157123	0.445527541
52	Inverse variance weighted	v1ANgj	finn-b-ERECTILE_DYSFUNCTION	Erectile dysfunction || id:finn-b-ERECTILE_DYSFUNCTION	meta_filt_IL_2RA_noBMI.txt	8	-0.049052773	0.097251167	0.61398549	-0.239665059	0.141559514	0.952130882	0.786891379	1.152069066	v1ANgj	finn-b-ERECTILE_DYSFUNCTION	Erectile dysfunction || id:finn-b-ERECTILE_DYSFUNCTION	meta_filt_IL_2RA_noBMI.txt	3.09640997	7	0.875942531	-0.00260343	0.938341538
53	MR Egger	v1ANgj	finn-b-ERECTILE_DYSFUNCTION	Erectile dysfunction || id:finn-b-ERECTILE_DYSFUNCTION	meta_filt_IL_2RA_noBMI.txt	8	-0.039829751	0.150116577	0.799639213	-0.334058242	0.25439874	0.960953027	0.716012079	1.289685952	v1ANgj	finn-b-ERECTILE_DYSFUNCTION	Erectile dysfunction || id:finn-b-ERECTILE_DYSFUNCTION	meta_filt_IL_2RA_noBMI.txt	3.089905203	6	0.797481164	-0.00260343	0.938341538
54	Weighted median	v1ANgj	finn-b-ERECTILE_DYSFUNCTION	Erectile dysfunction || id:finn-b-ERECTILE_DYSFUNCTION	meta_filt_IL_2RA_noBMI.txt	8	-0.066152827	0.115817652	0.567877043	-0.293155425	0.16084977	0.935987809	0.745906199	1.174508509	NA	NA	NA	NA	NA	NA	NA	-0.00260343	0.938341538
55	Inverse variance weighted	Z8dpXN	finn-b-ERECTILE_DYSFUNCTION	Erectile dysfunction || id:finn-b-ERECTILE_DYSFUNCTION	meta_filt_IL_4_noBMI.txt	14	0.079482877	0.143660298	0.580078809	-0.202091307	0.36105706	1.082727019	0.817020325	1.43484533	Z8dpXN	finn-b-ERECTILE_DYSFUNCTION	Erectile dysfunction || id:finn-b-ERECTILE_DYSFUNCTION	meta_filt_IL_4_noBMI.txt	9.815711731	13	0.708930366	0.050840443	0.191300014
56	MR Egger	Z8dpXN	finn-b-ERECTILE_DYSFUNCTION	Erectile dysfunction || id:finn-b-ERECTILE_DYSFUNCTION	meta_filt_IL_4_noBMI.txt	14	-0.28248406	0.298251764	0.36225427	-0.867057517	0.302089397	0.753908659	0.420186123	1.352682146	Z8dpXN	finn-b-ERECTILE_DYSFUNCTION	Erectile dysfunction || id:finn-b-ERECTILE_DYSFUNCTION	meta_filt_IL_4_noBMI.txt	7.897853795	12	0.793060953	0.050840443	0.191300014
57	Weighted median	Z8dpXN	finn-b-ERECTILE_DYSFUNCTION	Erectile dysfunction || id:finn-b-ERECTILE_DYSFUNCTION	meta_filt_IL_4_noBMI.txt	14	0.011601522	0.194481714	0.952431579	-0.369582638	0.392785682	1.011669081	0.691022677	1.481100929	NA	NA	NA	NA	NA	NA	NA	0.050840443	0.191300014
58	Inverse variance weighted	uAecgh	finn-b-ERECTILE_DYSFUNCTION	Erectile dysfunction || id:finn-b-ERECTILE_DYSFUNCTION	meta_filt_IL_5_noBMI.txt	8	-0.058064663	0.129180033	0.653080845	-0.311257528	0.195128202	0.94358893	0.732525206	1.215466802	uAecgh	finn-b-ERECTILE_DYSFUNCTION	Erectile dysfunction || id:finn-b-ERECTILE_DYSFUNCTION	meta_filt_IL_5_noBMI.txt	8.373146674	7	0.300842468	-0.064991334	0.309522866
59	MR Egger	uAecgh	finn-b-ERECTILE_DYSFUNCTION	Erectile dysfunction || id:finn-b-ERECTILE_DYSFUNCTION	meta_filt_IL_5_noBMI.txt	8	0.236548477	0.294292386	0.452180345	-0.3402646	0.813361555	1.266868969	0.711582013	2.255477167	uAecgh	finn-b-ERECTILE_DYSFUNCTION	Erectile dysfunction || id:finn-b-ERECTILE_DYSFUNCTION	meta_filt_IL_5_noBMI.txt	6.946809624	6	0.325794262	-0.064991334	0.309522866
60	Weighted median	uAecgh	finn-b-ERECTILE_DYSFUNCTION	Erectile dysfunction || id:finn-b-ERECTILE_DYSFUNCTION	meta_filt_IL_5_noBMI.txt	8	-0.05313797	0.167091937	0.750472523	-0.380638167	0.274362226	0.948249173	0.68342513	1.315691294	NA	NA	NA	NA	NA	NA	NA	-0.064991334	0.309522866
61	Inverse variance weighted	WnJPmO	finn-b-ERECTILE_DYSFUNCTION	Erectile dysfunction || id:finn-b-ERECTILE_DYSFUNCTION	meta_filt_IL_6_noBMI.txt	11	0.06627176	0.245366705	0.787088926	-0.414646982	0.547190501	1.068517057	0.660573434	1.728390279	WnJPmO	finn-b-ERECTILE_DYSFUNCTION	Erectile dysfunction || id:finn-b-ERECTILE_DYSFUNCTION	meta_filt_IL_6_noBMI.txt	23.59938294	10	0.008737797	-0.025767945	0.701010828
62	MR Egger	WnJPmO	finn-b-ERECTILE_DYSFUNCTION	Erectile dysfunction || id:finn-b-ERECTILE_DYSFUNCTION	meta_filt_IL_6_noBMI.txt	11	0.271434957	0.577544077	0.649547843	-0.860551433	1.403421347	1.311845543	0.422928801	4.069097975	WnJPmO	finn-b-ERECTILE_DYSFUNCTION	Erectile dysfunction || id:finn-b-ERECTILE_DYSFUNCTION	meta_filt_IL_6_noBMI.txt	23.19433189	9	0.005774317	-0.025767945	0.701010828
63	Weighted median	WnJPmO	finn-b-ERECTILE_DYSFUNCTION	Erectile dysfunction || id:finn-b-ERECTILE_DYSFUNCTION	meta_filt_IL_6_noBMI.txt	11	-0.025843189	0.245772501	0.916256106	-0.50755729	0.455870913	0.974487888	0.601964208	1.577546691	NA	NA	NA	NA	NA	NA	NA	-0.025767945	0.701010828
64	Inverse variance weighted	uppors	finn-b-ERECTILE_DYSFUNCTION	Erectile dysfunction || id:finn-b-ERECTILE_DYSFUNCTION	meta_filt_IL_7_noBMI.txt	11	-0.01547107	0.081847091	0.85007395	-0.175891368	0.144949227	0.984647992	0.838709089	1.155980876	uppors	finn-b-ERECTILE_DYSFUNCTION	Erectile dysfunction || id:finn-b-ERECTILE_DYSFUNCTION	meta_filt_IL_7_noBMI.txt	8.49765025	10	0.580346138	0.030248094	0.497022271
65	MR Egger	uppors	finn-b-ERECTILE_DYSFUNCTION	Erectile dysfunction || id:finn-b-ERECTILE_DYSFUNCTION	meta_filt_IL_7_noBMI.txt	11	-0.129385171	0.18056895	0.491831007	-0.483300313	0.22452997	0.878635475	0.616744579	1.251734226	uppors	finn-b-ERECTILE_DYSFUNCTION	Erectile dysfunction || id:finn-b-ERECTILE_DYSFUNCTION	meta_filt_IL_7_noBMI.txt	7.996749975	9	0.534473775	0.030248094	0.497022271
66	Weighted median	uppors	finn-b-ERECTILE_DYSFUNCTION	Erectile dysfunction || id:finn-b-ERECTILE_DYSFUNCTION	meta_filt_IL_7_noBMI.txt	11	0.052368052	0.11150697	0.638612761	-0.166185608	0.270921713	1.053763511	0.84688903	1.311172418	NA	NA	NA	NA	NA	NA	NA	0.030248094	0.497022271
67	Inverse variance weighted	NVs3q4	finn-b-ERECTILE_DYSFUNCTION	Erectile dysfunction || id:finn-b-ERECTILE_DYSFUNCTION	meta_filt_IL_8_noBMI.txt	8	0.013354182	0.157514526	0.932435788	-0.29537429	0.322082653	1.013443747	0.744252969	1.379998832	NVs3q4	finn-b-ERECTILE_DYSFUNCTION	Erectile dysfunction || id:finn-b-ERECTILE_DYSFUNCTION	meta_filt_IL_8_noBMI.txt	10.6675841	7	0.153790437	0.012551692	0.832594947
68	MR Egger	NVs3q4	finn-b-ERECTILE_DYSFUNCTION	Erectile dysfunction || id:finn-b-ERECTILE_DYSFUNCTION	meta_filt_IL_8_noBMI.txt	8	-0.044760576	0.313063036	0.890989645	-0.658364127	0.568842975	0.956226398	0.517697529	1.766222305	NVs3q4	finn-b-ERECTILE_DYSFUNCTION	Erectile dysfunction || id:finn-b-ERECTILE_DYSFUNCTION	meta_filt_IL_8_noBMI.txt	10.58162979	6	0.102199762	0.012551692	0.832594947
69	Weighted median	NVs3q4	finn-b-ERECTILE_DYSFUNCTION	Erectile dysfunction || id:finn-b-ERECTILE_DYSFUNCTION	meta_filt_IL_8_noBMI.txt	8	-0.174039804	0.174544345	0.318711418	-0.51614672	0.168067111	0.840263451	0.596815821	1.183016002	NA	NA	NA	NA	NA	NA	NA	0.012551692	0.832594947
70	Inverse variance weighted	1h6d5j	finn-b-ERECTILE_DYSFUNCTION	Erectile dysfunction || id:finn-b-ERECTILE_DYSFUNCTION	meta_filt_IL_9_noBMI.txt	6	-0.104812613	0.160573206	0.513923677	-0.419536097	0.209910871	0.900493248	0.657351697	1.233568109	1h6d5j	finn-b-ERECTILE_DYSFUNCTION	Erectile dysfunction || id:finn-b-ERECTILE_DYSFUNCTION	meta_filt_IL_9_noBMI.txt	2.33903419	5	0.800517152	-0.067975554	0.489901074
71	MR Egger	1h6d5j	finn-b-ERECTILE_DYSFUNCTION	Erectile dysfunction || id:finn-b-ERECTILE_DYSFUNCTION	meta_filt_IL_9_noBMI.txt	6	0.158951468	0.382649886	0.699167416	-0.591042309	0.908945245	1.172281052	0.553749806	2.481703564	1h6d5j	finn-b-ERECTILE_DYSFUNCTION	Erectile dysfunction || id:finn-b-ERECTILE_DYSFUNCTION	meta_filt_IL_9_noBMI.txt	1.762333957	4	0.779365883	-0.067975554	0.489901074
72	Weighted median	1h6d5j	finn-b-ERECTILE_DYSFUNCTION	Erectile dysfunction || id:finn-b-ERECTILE_DYSFUNCTION	meta_filt_IL_9_noBMI.txt	6	-0.075635026	0.193623589	0.696071345	-0.455137261	0.303867209	0.927154532	0.634360889	1.3550891	NA	NA	NA	NA	NA	NA	NA	-0.067975554	0.489901074
73	Inverse variance weighted	OgbvU7	finn-b-ERECTILE_DYSFUNCTION	Erectile dysfunction || id:finn-b-ERECTILE_DYSFUNCTION	meta_filt_IP_10_noBMI.txt	9	0.238513665	0.117951567	0.043162693	0.007328595	0.469698736	1.269361052	1.007355514	1.599512245	OgbvU7	finn-b-ERECTILE_DYSFUNCTION	Erectile dysfunction || id:finn-b-ERECTILE_DYSFUNCTION	meta_filt_IP_10_noBMI.txt	2.784538337	8	0.947142756	-0.019178235	0.698894378
74	MR Egger	OgbvU7	finn-b-ERECTILE_DYSFUNCTION	Erectile dysfunction || id:finn-b-ERECTILE_DYSFUNCTION	meta_filt_IP_10_noBMI.txt	9	0.324824866	0.244451825	0.225594535	-0.154300711	0.803950443	1.383788277	0.857014269	2.234350191	OgbvU7	finn-b-ERECTILE_DYSFUNCTION	Erectile dysfunction || id:finn-b-ERECTILE_DYSFUNCTION	meta_filt_IP_10_noBMI.txt	2.622039351	7	0.917630531	-0.019178235	0.698894378
75	Weighted median	OgbvU7	finn-b-ERECTILE_DYSFUNCTION	Erectile dysfunction || id:finn-b-ERECTILE_DYSFUNCTION	meta_filt_IP_10_noBMI.txt	9	0.291676883	0.151879078	0.054800494	-0.006006109	0.589359875	1.338670401	0.994011891	1.802834007	NA	NA	NA	NA	NA	NA	NA	-0.019178235	0.698894378
76	Inverse variance weighted	8xcSvl	finn-b-ERECTILE_DYSFUNCTION	Erectile dysfunction || id:finn-b-ERECTILE_DYSFUNCTION	meta_filt_M_CSF_noBMI.txt	11	-0.0113559	0.085818468	0.894727499	-0.179560097	0.156848297	0.988708335	0.83563773	1.169818136	8xcSvl	finn-b-ERECTILE_DYSFUNCTION	Erectile dysfunction || id:finn-b-ERECTILE_DYSFUNCTION	meta_filt_M_CSF_noBMI.txt	9.720839038	10	0.465316994	0.056581734	0.316584817
77	MR Egger	8xcSvl	finn-b-ERECTILE_DYSFUNCTION	Erectile dysfunction || id:finn-b-ERECTILE_DYSFUNCTION	meta_filt_M_CSF_noBMI.txt	11	-0.173474212	0.175322232	0.348292271	-0.517105786	0.170157363	0.840738832	0.59624371	1.185491389	8xcSvl	finn-b-ERECTILE_DYSFUNCTION	Erectile dysfunction || id:finn-b-ERECTILE_DYSFUNCTION	meta_filt_M_CSF_noBMI.txt	8.596367983	9	0.475335004	0.056581734	0.316584817
78	Weighted median	8xcSvl	finn-b-ERECTILE_DYSFUNCTION	Erectile dysfunction || id:finn-b-ERECTILE_DYSFUNCTION	meta_filt_M_CSF_noBMI.txt	11	-0.0611829	0.115137186	0.595147642	-0.286851784	0.164485984	0.940651179	0.750622975	1.178787048	NA	NA	NA	NA	NA	NA	NA	0.056581734	0.316584817
79	Inverse variance weighted	0IPbSL	finn-b-ERECTILE_DYSFUNCTION	Erectile dysfunction || id:finn-b-ERECTILE_DYSFUNCTION	meta_filt_MCP_1_MCAF_noBMI.txt	13	0.049054224	0.128031491	0.701614581	-0.201887498	0.299995947	1.0502773	0.817186858	1.349853336	0IPbSL	finn-b-ERECTILE_DYSFUNCTION	Erectile dysfunction || id:finn-b-ERECTILE_DYSFUNCTION	meta_filt_MCP_1_MCAF_noBMI.txt	15.99957214	12	0.191255659	0.009837694	0.847623794
80	MR Egger	0IPbSL	finn-b-ERECTILE_DYSFUNCTION	Erectile dysfunction || id:finn-b-ERECTILE_DYSFUNCTION	meta_filt_MCP_1_MCAF_noBMI.txt	13	-0.009078723	0.324244313	0.97816397	-0.644597576	0.626440131	0.990962364	0.524873721	1.870938414	0IPbSL	finn-b-ERECTILE_DYSFUNCTION	Erectile dysfunction || id:finn-b-ERECTILE_DYSFUNCTION	meta_filt_MCP_1_MCAF_noBMI.txt	15.94347419	11	0.143242389	0.009837694	0.847623794
81	Weighted median	0IPbSL	finn-b-ERECTILE_DYSFUNCTION	Erectile dysfunction || id:finn-b-ERECTILE_DYSFUNCTION	meta_filt_MCP_1_MCAF_noBMI.txt	13	-0.057772552	0.145606989	0.691536736	-0.34316225	0.227617146	0.943864603	0.709523082	1.255604521	NA	NA	NA	NA	NA	NA	NA	0.009837694	0.847623794
82	Inverse variance weighted	8VvQKm	finn-b-ERECTILE_DYSFUNCTION	Erectile dysfunction || id:finn-b-ERECTILE_DYSFUNCTION	meta_filt_MCP_3_noBMI.txt	6	0.032313789	0.084752275	0.703000378	-0.13380067	0.198428249	1.032841549	0.874764414	1.219484525	8VvQKm	finn-b-ERECTILE_DYSFUNCTION	Erectile dysfunction || id:finn-b-ERECTILE_DYSFUNCTION	meta_filt_MCP_3_noBMI.txt	4.199830605	5	0.521018697	-0.10165571	0.177566724
83	MR Egger	8VvQKm	finn-b-ERECTILE_DYSFUNCTION	Erectile dysfunction || id:finn-b-ERECTILE_DYSFUNCTION	meta_filt_MCP_3_noBMI.txt	6	0.376853705	0.227234528	0.172568992	-0.06852597	0.822233379	1.45769104	0.93376921	2.275576392	8VvQKm	finn-b-ERECTILE_DYSFUNCTION	Erectile dysfunction || id:finn-b-ERECTILE_DYSFUNCTION	meta_filt_MCP_3_noBMI.txt	1.52939513	4	0.821422044	-0.10165571	0.177566724
84	Weighted median	8VvQKm	finn-b-ERECTILE_DYSFUNCTION	Erectile dysfunction || id:finn-b-ERECTILE_DYSFUNCTION	meta_filt_MCP_3_noBMI.txt	6	0.099298597	0.107339415	0.354919201	-0.111086656	0.309683851	1.10439602	0.8948612	1.362994136	NA	NA	NA	NA	NA	NA	NA	-0.10165571	0.177566724
85	Inverse variance weighted	UTqrTj	finn-b-ERECTILE_DYSFUNCTION	Erectile dysfunction || id:finn-b-ERECTILE_DYSFUNCTION	meta_filt_MIF_noBMI.txt	10	-0.027612552	0.114861147	0.810020635	-0.2527404	0.197515296	0.97276519	0.776669479	1.218371701	UTqrTj	finn-b-ERECTILE_DYSFUNCTION	Erectile dysfunction || id:finn-b-ERECTILE_DYSFUNCTION	meta_filt_MIF_noBMI.txt	7.254325924	9	0.610659063	-0.007979361	0.864468117
86	MR Egger	UTqrTj	finn-b-ERECTILE_DYSFUNCTION	Erectile dysfunction || id:finn-b-ERECTILE_DYSFUNCTION	meta_filt_MIF_noBMI.txt	10	0.009395298	0.239323707	0.969646943	-0.459679167	0.478469763	1.009439573	0.631486215	1.613603317	UTqrTj	finn-b-ERECTILE_DYSFUNCTION	Erectile dysfunction || id:finn-b-ERECTILE_DYSFUNCTION	meta_filt_MIF_noBMI.txt	7.223257516	8	0.512747762	-0.007979361	0.864468117
87	Weighted median	UTqrTj	finn-b-ERECTILE_DYSFUNCTION	Erectile dysfunction || id:finn-b-ERECTILE_DYSFUNCTION	meta_filt_MIF_noBMI.txt	10	0.060829445	0.156622936	0.697733761	-0.24615151	0.367810399	1.062717647	0.781803765	1.444568122	NA	NA	NA	NA	NA	NA	NA	-0.007979361	0.864468117
88	Inverse variance weighted	OItT5v	finn-b-ERECTILE_DYSFUNCTION	Erectile dysfunction || id:finn-b-ERECTILE_DYSFUNCTION	meta_filt_MIG_noBMI.txt	11	0.10970998	0.139346571	0.431096085	-0.163409299	0.382829259	1.115954375	0.849243523	1.46642763	OItT5v	finn-b-ERECTILE_DYSFUNCTION	Erectile dysfunction || id:finn-b-ERECTILE_DYSFUNCTION	meta_filt_MIG_noBMI.txt	18.10432023	10	0.053229198	-0.058311807	0.397267337
89	MR Egger	OItT5v	finn-b-ERECTILE_DYSFUNCTION	Erectile dysfunction || id:finn-b-ERECTILE_DYSFUNCTION	meta_filt_MIG_noBMI.txt	11	0.332990248	0.28801049	0.277377803	-0.231510312	0.897490807	1.395133693	0.793334515	2.45343923	OItT5v	finn-b-ERECTILE_DYSFUNCTION	Erectile dysfunction || id:finn-b-ERECTILE_DYSFUNCTION	meta_filt_MIG_noBMI.txt	16.64359953	9	0.054598621	-0.058311807	0.397267337
90	Weighted median	OItT5v	finn-b-ERECTILE_DYSFUNCTION	Erectile dysfunction || id:finn-b-ERECTILE_DYSFUNCTION	meta_filt_MIG_noBMI.txt	11	0.093407042	0.156567502	0.55077929	-0.213465262	0.400279347	1.09790854	0.80778022	1.492241493	NA	NA	NA	NA	NA	NA	NA	-0.058311807	0.397267337
91	Inverse variance weighted	UbWAYU	finn-b-ERECTILE_DYSFUNCTION	Erectile dysfunction || id:finn-b-ERECTILE_DYSFUNCTION	meta_filt_MIP_1A_noBMI.txt	3	-0.058464388	0.275577707	0.831988378	-0.598596694	0.481667918	0.943211829	0.549582328	1.618772131	UbWAYU	finn-b-ERECTILE_DYSFUNCTION	Erectile dysfunction || id:finn-b-ERECTILE_DYSFUNCTION	meta_filt_MIP_1A_noBMI.txt	3.431318947	2	0.179845079	0.062680844	0.776715364
92	MR Egger	UbWAYU	finn-b-ERECTILE_DYSFUNCTION	Erectile dysfunction || id:finn-b-ERECTILE_DYSFUNCTION	meta_filt_MIP_1A_noBMI.txt	3	-0.379426589	0.950564526	0.758223682	-2.24253306	1.483679882	0.684253655	0.10618918	4.409140982	UbWAYU	finn-b-ERECTILE_DYSFUNCTION	Erectile dysfunction || id:finn-b-ERECTILE_DYSFUNCTION	meta_filt_MIP_1A_noBMI.txt	3.026242767	1	0.081927531	0.062680844	0.776715364
93	Weighted median	UbWAYU	finn-b-ERECTILE_DYSFUNCTION	Erectile dysfunction || id:finn-b-ERECTILE_DYSFUNCTION	meta_filt_MIP_1A_noBMI.txt	3	-0.068338455	0.288899714	0.813007988	-0.634581895	0.497904985	0.933944322	0.530157103	1.645270791	NA	NA	NA	NA	NA	NA	NA	0.062680844	0.776715364
94	Inverse variance weighted	BP32q5	finn-b-ERECTILE_DYSFUNCTION	Erectile dysfunction || id:finn-b-ERECTILE_DYSFUNCTION	meta_filt_MIP_1B_noBMI.txt	19	0.056986527	0.06130863	0.352628707	-0.063178387	0.177151442	1.058641548	0.938775993	1.193811873	BP32q5	finn-b-ERECTILE_DYSFUNCTION	Erectile dysfunction || id:finn-b-ERECTILE_DYSFUNCTION	meta_filt_MIP_1B_noBMI.txt	19.34325699	18	0.370978435	-0.02482948	0.388609215
95	MR Egger	BP32q5	finn-b-ERECTILE_DYSFUNCTION	Erectile dysfunction || id:finn-b-ERECTILE_DYSFUNCTION	meta_filt_MIP_1B_noBMI.txt	19	0.12354469	0.097279596	0.221194755	-0.067123319	0.314212699	1.13150057	0.935079881	1.369180929	BP32q5	finn-b-ERECTILE_DYSFUNCTION	Erectile dysfunction || id:finn-b-ERECTILE_DYSFUNCTION	meta_filt_MIP_1B_noBMI.txt	18.49169629	17	0.358475495	-0.02482948	0.388609215
96	Weighted median	BP32q5	finn-b-ERECTILE_DYSFUNCTION	Erectile dysfunction || id:finn-b-ERECTILE_DYSFUNCTION	meta_filt_MIP_1B_noBMI.txt	19	0.136099863	0.092160994	0.139739417	-0.044535685	0.316735411	1.145796311	0.956441469	1.372639339	NA	NA	NA	NA	NA	NA	NA	-0.02482948	0.388609215
97	Inverse variance weighted	x2Vbty	finn-b-ERECTILE_DYSFUNCTION	Erectile dysfunction || id:finn-b-ERECTILE_DYSFUNCTION	meta_filt_PDGF_BB_noBMI.txt	14	0.046987046	0.107860736	0.663107399	-0.164419996	0.258394088	1.048108431	0.848385628	1.294849002	x2Vbty	finn-b-ERECTILE_DYSFUNCTION	Erectile dysfunction || id:finn-b-ERECTILE_DYSFUNCTION	meta_filt_PDGF_BB_noBMI.txt	14.4117041	13	0.345501702	-0.031784307	0.344598757
98	MR Egger	x2Vbty	finn-b-ERECTILE_DYSFUNCTION	Erectile dysfunction || id:finn-b-ERECTILE_DYSFUNCTION	meta_filt_PDGF_BB_noBMI.txt	14	0.229879264	0.214982766	0.305976039	-0.191486957	0.651245486	1.258448061	0.825730395	1.917928094	x2Vbty	finn-b-ERECTILE_DYSFUNCTION	Erectile dysfunction || id:finn-b-ERECTILE_DYSFUNCTION	meta_filt_PDGF_BB_noBMI.txt	13.33592741	12	0.345104164	-0.031784307	0.344598757
99	Weighted median	x2Vbty	finn-b-ERECTILE_DYSFUNCTION	Erectile dysfunction || id:finn-b-ERECTILE_DYSFUNCTION	meta_filt_PDGF_BB_noBMI.txt	14	0.117091294	0.137514488	0.394500922	-0.152437103	0.386619691	1.12422206	0.858612896	1.471996571	NA	NA	NA	NA	NA	NA	NA	-0.031784307	0.344598757
100	Inverse variance weighted	sj6SwQ	finn-b-ERECTILE_DYSFUNCTION	Erectile dysfunction || id:finn-b-ERECTILE_DYSFUNCTION	meta_filt_RANTES_noBMI.txt	10	0.095164978	0.110582879	0.389471577	-0.121577464	0.31190742	1.099840289	0.885522454	1.36602822	sj6SwQ	finn-b-ERECTILE_DYSFUNCTION	Erectile dysfunction || id:finn-b-ERECTILE_DYSFUNCTION	meta_filt_RANTES_noBMI.txt	3.638471755	9	0.933558103	0.034367075	0.54297064
101	MR Egger	sj6SwQ	finn-b-ERECTILE_DYSFUNCTION	Erectile dysfunction || id:finn-b-ERECTILE_DYSFUNCTION	meta_filt_RANTES_noBMI.txt	10	-0.065530394	0.276059037	0.818329539	-0.606606107	0.475545319	0.93657058	0.545198076	1.608891317	sj6SwQ	finn-b-ERECTILE_DYSFUNCTION	Erectile dysfunction || id:finn-b-ERECTILE_DYSFUNCTION	meta_filt_RANTES_noBMI.txt	3.234861331	8	0.918765808	0.034367075	0.54297064
102	Weighted median	sj6SwQ	finn-b-ERECTILE_DYSFUNCTION	Erectile dysfunction || id:finn-b-ERECTILE_DYSFUNCTION	meta_filt_RANTES_noBMI.txt	10	0.092633467	0.140043537	0.508316129	-0.181851866	0.3671188	1.097059553	0.833724834	1.443569405	NA	NA	NA	NA	NA	NA	NA	0.034367075	0.54297064
103	Inverse variance weighted	IjH98X	finn-b-ERECTILE_DYSFUNCTION	Erectile dysfunction || id:finn-b-ERECTILE_DYSFUNCTION	meta_filt_SCF_noBMI.txt	11	0.0914164	0.153592837	0.551718741	-0.20962556	0.392458359	1.09572517	0.810887818	1.48061621	IjH98X	finn-b-ERECTILE_DYSFUNCTION	Erectile dysfunction || id:finn-b-ERECTILE_DYSFUNCTION	meta_filt_SCF_noBMI.txt	9.834456694	10	0.455135182	-0.02841654	0.574092008
104	MR Egger	IjH98X	finn-b-ERECTILE_DYSFUNCTION	Erectile dysfunction || id:finn-b-ERECTILE_DYSFUNCTION	meta_filt_SCF_noBMI.txt	11	0.296921292	0.386025091	0.461496792	-0.459687887	1.053530471	1.345709377	0.631480708	2.867757803	IjH98X	finn-b-ERECTILE_DYSFUNCTION	Erectile dysfunction || id:finn-b-ERECTILE_DYSFUNCTION	meta_filt_SCF_noBMI.txt	9.476355686	9	0.394512861	-0.02841654	0.574092008
105	Weighted median	IjH98X	finn-b-ERECTILE_DYSFUNCTION	Erectile dysfunction || id:finn-b-ERECTILE_DYSFUNCTION	meta_filt_SCF_noBMI.txt	11	-0.044250189	0.215947082	0.837640734	-0.467506469	0.379006092	0.956714568	0.626562675	1.460831935	NA	NA	NA	NA	NA	NA	NA	-0.02841654	0.574092008
106	Inverse variance weighted	UP1xry	finn-b-ERECTILE_DYSFUNCTION	Erectile dysfunction || id:finn-b-ERECTILE_DYSFUNCTION	meta_filt_SCGF_B_noBMI.txt	18	0.084259151	0.094558718	0.372887566	-0.101075936	0.269594238	1.08791079	0.903864395	1.309433024	UP1xry	finn-b-ERECTILE_DYSFUNCTION	Erectile dysfunction || id:finn-b-ERECTILE_DYSFUNCTION	meta_filt_SCGF_B_noBMI.txt	28.00414297	17	0.044889827	0.028326822	0.509601868
107	MR Egger	UP1xry	finn-b-ERECTILE_DYSFUNCTION	Erectile dysfunction || id:finn-b-ERECTILE_DYSFUNCTION	meta_filt_SCGF_B_noBMI.txt	18	-0.017205963	0.178506174	0.924408943	-0.367078064	0.332666139	0.982941215	0.692755564	1.394681591	UP1xry	finn-b-ERECTILE_DYSFUNCTION	Erectile dysfunction || id:finn-b-ERECTILE_DYSFUNCTION	meta_filt_SCGF_B_noBMI.txt	27.22980271	16	0.038998524	0.028326822	0.509601868
108	Weighted median	UP1xry	finn-b-ERECTILE_DYSFUNCTION	Erectile dysfunction || id:finn-b-ERECTILE_DYSFUNCTION	meta_filt_SCGF_B_noBMI.txt	18	0.129156882	0.107436231	0.229296702	-0.08141813	0.339731895	1.137868621	0.921808175	1.404570967	NA	NA	NA	NA	NA	NA	NA	0.028326822	0.509601868
109	Inverse variance weighted	Cp8c7a	finn-b-ERECTILE_DYSFUNCTION	Erectile dysfunction || id:finn-b-ERECTILE_DYSFUNCTION	meta_filt_SDF_1A_noBMI.txt	6	-0.043707243	0.20502727	0.831188356	-0.445560691	0.358146205	0.957234153	0.640465072	1.430674777	Cp8c7a	finn-b-ERECTILE_DYSFUNCTION	Erectile dysfunction || id:finn-b-ERECTILE_DYSFUNCTION	meta_filt_SDF_1A_noBMI.txt	2.764460011	5	0.736243282	0.038894589	0.456391681
110	MR Egger	Cp8c7a	finn-b-ERECTILE_DYSFUNCTION	Erectile dysfunction || id:finn-b-ERECTILE_DYSFUNCTION	meta_filt_SDF_1A_noBMI.txt	6	-0.303755508	0.376443067	0.464962042	-1.041583918	0.434072903	0.73804129	0.352895282	1.543531392	Cp8c7a	finn-b-ERECTILE_DYSFUNCTION	Erectile dysfunction || id:finn-b-ERECTILE_DYSFUNCTION	meta_filt_SDF_1A_noBMI.txt	2.085991784	4	0.719946348	0.038894589	0.456391681
111	Weighted median	Cp8c7a	finn-b-ERECTILE_DYSFUNCTION	Erectile dysfunction || id:finn-b-ERECTILE_DYSFUNCTION	meta_filt_SDF_1A_noBMI.txt	6	-0.009248231	0.264795668	0.972138815	-0.528247741	0.509751279	0.990794402	0.589637262	1.664877053	NA	NA	NA	NA	NA	NA	NA	0.038894589	0.456391681
112	Inverse variance weighted	9akVgm	finn-b-ERECTILE_DYSFUNCTION	Erectile dysfunction || id:finn-b-ERECTILE_DYSFUNCTION	meta_filt_TNF_A_noBMI.txt	4	-0.05979813	0.249205468	0.810365044	-0.548240847	0.428644588	0.941954667	0.577965646	1.535175317	9akVgm	finn-b-ERECTILE_DYSFUNCTION	Erectile dysfunction || id:finn-b-ERECTILE_DYSFUNCTION	meta_filt_TNF_A_noBMI.txt	6.311012015	3	0.097421226	-0.081731494	0.500470858
113	MR Egger	9akVgm	finn-b-ERECTILE_DYSFUNCTION	Erectile dysfunction || id:finn-b-ERECTILE_DYSFUNCTION	meta_filt_TNF_A_noBMI.txt	4	0.201528861	0.415458099	0.675554159	-0.612769012	1.015826734	1.223271541	0.541848405	2.761645601	9akVgm	finn-b-ERECTILE_DYSFUNCTION	Erectile dysfunction || id:finn-b-ERECTILE_DYSFUNCTION	meta_filt_TNF_A_noBMI.txt	4.7362292	2	0.093657141	-0.081731494	0.500470858
114	Weighted median	9akVgm	finn-b-ERECTILE_DYSFUNCTION	Erectile dysfunction || id:finn-b-ERECTILE_DYSFUNCTION	meta_filt_TNF_A_noBMI.txt	4	-0.17624041	0.21878284	0.420502649	-0.605054777	0.252573957	0.838416396	0.546044515	1.287334701	NA	NA	NA	NA	NA	NA	NA	-0.081731494	0.500470858
115	Inverse variance weighted	z7RrnS	finn-b-ERECTILE_DYSFUNCTION	Erectile dysfunction || id:finn-b-ERECTILE_DYSFUNCTION	meta_filt_TNF_B_noBMI.txt	5	0.07244135	0.093370045	0.43783629	-0.110563938	0.255446638	1.075129748	0.895329083	1.291038118	z7RrnS	finn-b-ERECTILE_DYSFUNCTION	Erectile dysfunction || id:finn-b-ERECTILE_DYSFUNCTION	meta_filt_TNF_B_noBMI.txt	2.369809936	4	0.668089833	-0.029342682	0.578416773
116	MR Egger	z7RrnS	finn-b-ERECTILE_DYSFUNCTION	Erectile dysfunction || id:finn-b-ERECTILE_DYSFUNCTION	meta_filt_TNF_B_noBMI.txt	5	0.154726123	0.162044675	0.410102078	-0.16288144	0.472333686	1.16733821	0.849691922	1.603732437	z7RrnS	finn-b-ERECTILE_DYSFUNCTION	Erectile dysfunction || id:finn-b-ERECTILE_DYSFUNCTION	meta_filt_TNF_B_noBMI.txt	1.983801581	3	0.575775545	-0.029342682	0.578416773
117	Weighted median	z7RrnS	finn-b-ERECTILE_DYSFUNCTION	Erectile dysfunction || id:finn-b-ERECTILE_DYSFUNCTION	meta_filt_TNF_B_noBMI.txt	5	0.080374508	0.11444375	0.482488488	-0.143935243	0.304684258	1.083692843	0.865943822	1.356196727	NA	NA	NA	NA	NA	NA	NA	-0.029342682	0.578416773
118	Inverse variance weighted	Ns1dew	finn-b-ERECTILE_DYSFUNCTION	Erectile dysfunction || id:finn-b-ERECTILE_DYSFUNCTION	meta_filt_TRAIL_noBMI.txt	13	0.07539299	0.077546087	0.330933842	-0.07659734	0.227383321	1.078307832	0.926262747	1.255310963	Ns1dew	finn-b-ERECTILE_DYSFUNCTION	Erectile dysfunction || id:finn-b-ERECTILE_DYSFUNCTION	meta_filt_TRAIL_noBMI.txt	9.950006017	12	0.62034672	0.020065745	0.43999801
119	MR Egger	Ns1dew	finn-b-ERECTILE_DYSFUNCTION	Erectile dysfunction || id:finn-b-ERECTILE_DYSFUNCTION	meta_filt_TRAIL_noBMI.txt	13	0.027791536	0.097691148	0.781323886	-0.163683114	0.219266187	1.028181324	0.849011019	1.245162679	Ns1dew	finn-b-ERECTILE_DYSFUNCTION	Erectile dysfunction || id:finn-b-ERECTILE_DYSFUNCTION	meta_filt_TRAIL_noBMI.txt	9.308138419	11	0.593472928	0.020065745	0.43999801
120	Weighted median	Ns1dew	finn-b-ERECTILE_DYSFUNCTION	Erectile dysfunction || id:finn-b-ERECTILE_DYSFUNCTION	meta_filt_TRAIL_noBMI.txt	13	0.029044291	0.105329643	0.782742703	-0.17740181	0.235490391	1.029470189	0.837443224	1.265529221	NA	NA	NA	NA	NA	NA	NA	0.020065745	0.43999801
121	Inverse variance weighted	0ceOGI	finn-b-ERECTILE_DYSFUNCTION	Erectile dysfunction || id:finn-b-ERECTILE_DYSFUNCTION	meta_filt_VEGF_noBMI.txt	15	-0.014194101	0.081109832	0.861080793	-0.173169373	0.14478117	0.98590616	0.840995161	1.155786622	0ceOGI	finn-b-ERECTILE_DYSFUNCTION	Erectile dysfunction || id:finn-b-ERECTILE_DYSFUNCTION	meta_filt_VEGF_noBMI.txt	18.77924282	14	0.173557145	-0.016318849	0.566992148
122	MR Egger	0ceOGI	finn-b-ERECTILE_DYSFUNCTION	Erectile dysfunction || id:finn-b-ERECTILE_DYSFUNCTION	meta_filt_VEGF_noBMI.txt	15	0.048874318	0.135754831	0.724614354	-0.217205151	0.314953786	1.050088365	0.804764854	1.370195988	0ceOGI	finn-b-ERECTILE_DYSFUNCTION	Erectile dysfunction || id:finn-b-ERECTILE_DYSFUNCTION	meta_filt_VEGF_noBMI.txt	18.29368679	13	0.146683351	-0.016318849	0.566992148
123	Weighted median	0ceOGI	finn-b-ERECTILE_DYSFUNCTION	Erectile dysfunction || id:finn-b-ERECTILE_DYSFUNCTION	meta_filt_VEGF_noBMI.txt	15	0.020580396	0.086198016	0.811293872	-0.148367715	0.189528506	1.020793632	0.862114044	1.208679578	NA	NA	NA	NA	NA	NA	NA	-0.016318849	0.566992148
