# Supplementary material for: Inflammatory cytokine profiles in erectile dysfunction: a bidirectional Mendelian randomization
Source: Front Immunol. 2024 Apr 12;15:1342658. doi: 10.3389/fimmu.2024.1342658 (PMC11045927; doi:10.3389/fimmu.2024.1342658)
Supplement: Supplementary file 2 [file DataSheet_2.zip]

Archive with 41 entries (41 files):
- 41 Inflammatory cytokines exposure data/meta_filt_B_NGF_noBMI.txt
- 41 Inflammatory cytokines exposure data/meta_filt_CTACK_noBMI.txt
- 41 Inflammatory cytokines exposure data/meta_filt_EOTAXIN_noBMI.txt
- 41 Inflammatory cytokines exposure data/meta_filt_FGF_BASIC_noBMI.txt
- 41 Inflammatory cytokines exposure data/meta_filt_G_CSF_noBMI.txt
- 41 Inflammatory cytokines exposure data/meta_filt_GROA_noBMI.txt
- 41 Inflammatory cytokines exposure data/meta_filt_HGF_noBMI.txt
- 41 Inflammatory cytokines exposure data/meta_filt_IFN_G_noBMI.txt
- 41 Inflammatory cytokines exposure data/meta_filt_IL_10_noBMI.txt
- 41 Inflammatory cytokines exposure data/meta_filt_IL_12_P70_noBMI.txt
- 41 Inflammatory cytokines exposure data/meta_filt_IL_13_noBMI.txt
- 41 Inflammatory cytokines exposure data/meta_filt_IL_16_noBMI.txt
- 41 Inflammatory cytokines exposure data/meta_filt_IL_17_noBMI.txt
- 41 Inflammatory cytokines exposure data/meta_filt_IL_18_noBMI.txt
- 41 Inflammatory cytokines exposure data/meta_filt_IL_1B_noBMI.txt
- 41 Inflammatory cytokines exposure data/meta_filt_IL_1RA_noBMI.txt
- 41 Inflammatory cytokines exposure data/meta_filt_IL_2_noBMI.txt
- 41 Inflammatory cytokines exposure data/meta_filt_IL_2RA_noBMI.txt
- 41 Inflammatory cytokines exposure data/meta_filt_IL_4_noBMI.txt
- 41 Inflammatory cytokines exposure data/meta_filt_IL_5_noBMI.txt
- 41 Inflammatory cytokines exposure data/meta_filt_IL_6_noBMI.txt
- 41 Inflammatory cytokines exposure data/meta_filt_IL_7_noBMI.txt
- 41 Inflammatory cytokines exposure data/meta_filt_IL_8_noBMI.txt
- 41 Inflammatory cytokines exposure data/meta_filt_IL_9_noBMI.txt
- 41 Inflammatory cytokines exposure data/meta_filt_IP_10_noBMI.txt
- 41 Inflammatory cytokines exposure data/meta_filt_M_CSF_noBMI.txt
- 41 Inflammatory cytokines exposure data/meta_filt_MCP_1_MCAF_noBMI.txt
- 41 Inflammatory cytokines exposure data/meta_filt_MCP_3_noBMI.txt
- 41 Inflammatory cytokines exposure data/meta_filt_MIF_noBMI.txt
- 41 Inflammatory cytokines exposure data/meta_filt_MIG_noBMI.txt
- 41 Inflammatory cytokines exposure data/meta_filt_MIP_1A_noBMI.txt
- 41 Inflammatory cytokines exposure data/meta_filt_MIP_1B_noBMI.txt
- 41 Inflammatory cytokines exposure data/meta_filt_PDGF_BB_noBMI.txt
- 41 Inflammatory cytokines exposure data/meta_filt_RANTES_noBMI.txt
- 41 Inflammatory cytokines exposure data/meta_filt_SCF_noBMI.txt
- 41 Inflammatory cytokines exposure data/meta_filt_SCGF_B_noBMI.txt
- 41 Inflammatory cytokines exposure data/meta_filt_SDF_1A_noBMI.txt
- 41 Inflammatory cytokines exposure data/meta_filt_TNF_A_noBMI.txt
- 41 Inflammatory cytokines exposure data/meta_filt_TNF_B_noBMI.txt
- 41 Inflammatory cytokines exposure data/meta_filt_TRAIL_noBMI.txt
- 41 Inflammatory cytokines exposure data/meta_filt_VEGF_noBMI.txt
