# Supplementary material for: Inflammatory cytokine profiles in erectile dysfunction: a bidirectional Mendelian randomization
Source: Front Immunol. 2024 Apr 12;15:1342658. doi: 10.3389/fimmu.2024.1342658 (PMC11045927; doi:10.3389/fimmu.2024.1342658)
Supplement: Supplementary file 2 [file DataSheet_2.zip › 41 Inflammatory cytokines exposure data/meta_filt_B_NGF_noBMI.txt]

MarkerName	Allele1	Allele2	Freq1	Effect	StdErr	P-value	Total_N	PHENO
rs2384068	t	c	0.3283	0.1217	0.0254	1.647e-06	3570	meta_filt_B_NGF_noBMI.txt
rs28524164	t	c	0.4456	-0.1449	0.0244	2.882e-09	3570	meta_filt_B_NGF_noBMI.txt
rs35535570	a	g	0.101	0.1953	0.0426	4.465e-06	3570	meta_filt_B_NGF_noBMI.txt
rs149139568	g	gccgct	0.5543	0.1449	0.0244	2.935e-09	3570	meta_filt_B_NGF_noBMI.txt
rs199779493	g	gagga	0.5562	-0.1162	0.0241	1.48e-06	3570	meta_filt_B_NGF_noBMI.txt
rs71641308	t	c	0.0995	0.1969	0.0429	4.424e-06	3570	meta_filt_B_NGF_noBMI.txt
rs285677	t	c	0.4099	0.1146	0.0243	2.464e-06	3570	meta_filt_B_NGF_noBMI.txt
rs5800970	t	tc	0.3284	0.1216	0.0254	1.682e-06	3570	meta_filt_B_NGF_noBMI.txt
rs200082850	a	atg	0.346	0.1357	0.0256	1.103e-07	3570	meta_filt_B_NGF_noBMI.txt
rs10850084	a	g	0.3279	0.1225	0.0255	1.485e-06	3570	meta_filt_B_NGF_noBMI.txt
rs28637706	t	g	0.314	-0.1554	0.0261	2.717e-09	3570	meta_filt_B_NGF_noBMI.txt
rs182204471	a	c	0.0115	-0.5275	0.1136	3.426e-06	3570	meta_filt_B_NGF_noBMI.txt
rs2303175	t	c	0.1697	-0.1567	0.032	9.519e-07	3570	meta_filt_B_NGF_noBMI.txt
rs114059693	a	t	0.1349	-0.167	0.0345	1.279e-06	3570	meta_filt_B_NGF_noBMI.txt
rs192527850	t	c	0.0109	0.6481	0.1294	5.533e-07	3570	meta_filt_B_NGF_noBMI.txt
rs71445580	cttg	c	0.7182	-0.1287	0.0266	1.302e-06	3570	meta_filt_B_NGF_noBMI.txt
rs1139231	t	c	0.4758	-0.1161	0.0241	1.455e-06	3570	meta_filt_B_NGF_noBMI.txt
rs138698856	a	g	0.0109	0.6496	0.1307	6.653e-07	3570	meta_filt_B_NGF_noBMI.txt
rs7970581	t	g	0.2662	0.1358	0.028	1.223e-06	3570	meta_filt_B_NGF_noBMI.txt
rs79343884	t	ta	0.4427	0.1109	0.0239	3.585e-06	3570	meta_filt_B_NGF_noBMI.txt
rs201916036	g	gttac	0.3307	0.1232	0.0255	1.307e-06	3570	meta_filt_B_NGF_noBMI.txt
rs4767014	t	c	0.6731	-0.1211	0.0264	4.518e-06	3570	meta_filt_B_NGF_noBMI.txt
rs73472576	t	c	0.457	-0.1146	0.0251	4.813e-06	3570	meta_filt_B_NGF_noBMI.txt
