# Supplementary material for: Inflammatory cytokine profiles in erectile dysfunction: a bidirectional Mendelian randomization
Source: Front Immunol. 2024 Apr 12;15:1342658. doi: 10.3389/fimmu.2024.1342658 (PMC11045927; doi:10.3389/fimmu.2024.1342658)
Supplement: Supplementary file 2 [file DataSheet_2.zip › 41 Inflammatory cytokines exposure data/meta_filt_CTACK_noBMI.txt]

MarkerName	Allele1	Allele2	Freq1	Effect	StdErr	P-value	Total_N	PHENO
rs34173244	a	g	0.9943	-0.7372	0.1598	3.966e-06	3670	meta_filt_CTACK_noBMI.txt
rs9591904	a	t	0.0422	0.272	0.0586	3.474e-06	3670	meta_filt_CTACK_noBMI.txt
rs9597777	t	c	0.0423	0.2716	0.0586	3.532e-06	3670	meta_filt_CTACK_noBMI.txt
rs137932778	ca	c	0.9338	0.3821	0.0468	3.013e-16	3670	meta_filt_CTACK_noBMI.txt
rs55976411	t	c	0.9765	0.385	0.0779	7.731e-07	3670	meta_filt_CTACK_noBMI.txt
rs11575583	ca	c	0.9582	0.4405	0.0577	2.158e-14	3670	meta_filt_CTACK_noBMI.txt
rs11794861	a	g	0.2312	0.1753	0.0281	4.334e-10	3670	meta_filt_CTACK_noBMI.txt
rs35155836	t	c	0.2338	-0.1505	0.0289	1.981e-07	3670	meta_filt_CTACK_noBMI.txt
rs79563726	a	g	0.0663	-0.3824	0.0468	2.939e-16	3670	meta_filt_CTACK_noBMI.txt
rs191335946	a	t	0.9593	0.4973	0.0644	1.196e-14	3670	meta_filt_CTACK_noBMI.txt
rs1104749	a	t	0.0671	-0.4066	0.0465	2.318e-18	3670	meta_filt_CTACK_noBMI.txt
rs72965177	t	c	0.9943	-0.7372	0.1598	3.954e-06	3670	meta_filt_CTACK_noBMI.txt
rs78897075	a	g	0.9594	-0.2788	0.0599	3.265e-06	3670	meta_filt_CTACK_noBMI.txt
rs185808514	a	g	0.9916	0.6751	0.1313	2.748e-07	3670	meta_filt_CTACK_noBMI.txt
rs11575581	caga	c	0.9582	0.4404	0.0576	2.169e-14	3670	meta_filt_CTACK_noBMI.txt
rs72960285	t	g	0.9952	-0.7674	0.1662	3.896e-06	3670	meta_filt_CTACK_noBMI.txt
rs57246324	t	c	0.0057	0.7371	0.1598	3.952e-06	3670	meta_filt_CTACK_noBMI.txt
rs1977494	t	c	0.051	-0.3374	0.0525	1.32e-10	3670	meta_filt_CTACK_noBMI.txt
rs117655407	c	g	0.0422	-0.4399	0.0574	1.817e-14	3670	meta_filt_CTACK_noBMI.txt
rs3763614	a	g	0.0662	-0.3822	0.0468	2.98e-16	3670	meta_filt_CTACK_noBMI.txt
rs72950424	a	g	0.0048	0.7611	0.1652	4.059e-06	3670	meta_filt_CTACK_noBMI.txt
rs8001893	a	c	0.0407	0.2791	0.0598	3.04e-06	3670	meta_filt_CTACK_noBMI.txt
rs73839129	t	c	0.9952	-0.7601	0.1651	4.152e-06	3670	meta_filt_CTACK_noBMI.txt
rs116062866	a	g	0.9589	-0.2731	0.0594	4.214e-06	3670	meta_filt_CTACK_noBMI.txt
rs3176815	t	c	0.0641	-0.4212	0.0481	1.883e-18	3670	meta_filt_CTACK_noBMI.txt
rs79989403	t	c	0.9591	-0.274	0.0596	4.227e-06	3670	meta_filt_CTACK_noBMI.txt
rs6008798	t	c	0.7593	0.1684	0.028	1.857e-09	3670	meta_filt_CTACK_noBMI.txt
rs112873973	c	g	0.9943	-0.7423	0.16	3.509e-06	3670	meta_filt_CTACK_noBMI.txt
rs57420459	a	t	0.9952	-0.7602	0.1652	4.204e-06	3670	meta_filt_CTACK_noBMI.txt
rs61561572	g	gt	0.2475	0.1317	0.0282	2.962e-06	3670	meta_filt_CTACK_noBMI.txt
rs75321479	a	g	0.9952	-0.7617	0.1653	4.055e-06	3670	meta_filt_CTACK_noBMI.txt
rs4532127	a	g	0.9952	-0.7601	0.1651	4.152e-06	3670	meta_filt_CTACK_noBMI.txt
rs188498682	a	g	0.0057	0.7372	0.1598	3.966e-06	3670	meta_filt_CTACK_noBMI.txt
rs183005588	a	g	0.0089	-0.5881	0.1283	4.529e-06	3670	meta_filt_CTACK_noBMI.txt
rs135577	a	g	0.2444	-0.167	0.0277	1.656e-09	3670	meta_filt_CTACK_noBMI.txt
rs135557	a	g	0.5849	0.1193	0.0237	4.767e-07	3670	meta_filt_CTACK_noBMI.txt
rs9616196	c	g	0.7771	0.1669	0.0288	6.585e-09	3670	meta_filt_CTACK_noBMI.txt
rs72960281	t	c	0.0048	0.7597	0.1659	4.653e-06	3670	meta_filt_CTACK_noBMI.txt
rs56156188	t	g	0.9952	-0.7601	0.1651	4.149e-06	3670	meta_filt_CTACK_noBMI.txt
rs135544	g	gttt	0.7001	0.1395	0.0254	3.914e-08	3670	meta_filt_CTACK_noBMI.txt
rs117925060	a	g	0.0422	-0.4384	0.0574	2.157e-14	3670	meta_filt_CTACK_noBMI.txt
rs57757646	t	c	0.0057	0.7372	0.1598	3.954e-06	3670	meta_filt_CTACK_noBMI.txt
rs200099236	a	ac	0.9952	-0.7605	0.1652	4.166e-06	3670	meta_filt_CTACK_noBMI.txt
rs187257016	t	c	0.0049	0.7839	0.1693	3.666e-06	3670	meta_filt_CTACK_noBMI.txt
rs112824891	a	g	0.0048	0.7607	0.1652	4.153e-06	3670	meta_filt_CTACK_noBMI.txt
rs41313780	t	c	0.0418	-0.4404	0.0576	2.171e-14	3670	meta_filt_CTACK_noBMI.txt
rs17355465	a	g	0.0639	-0.4144	0.0478	4.506e-18	3670	meta_filt_CTACK_noBMI.txt
rs116608688	t	c	0.0409	0.2778	0.0595	3.02e-06	3670	meta_filt_CTACK_noBMI.txt
rs129600	a	g	0.695	0.1444	0.0256	1.783e-08	3670	meta_filt_CTACK_noBMI.txt
rs72735282	t	c	0.936	0.2437	0.0487	5.496e-07	3670	meta_filt_CTACK_noBMI.txt
rs10972174	t	c	0.2311	0.1762	0.0281	3.406e-10	3670	meta_filt_CTACK_noBMI.txt
rs116493126	t	c	0.9952	-0.7608	0.1652	4.111e-06	3670	meta_filt_CTACK_noBMI.txt
rs184329319	t	g	0.035	-0.3069	0.0648	2.173e-06	3670	meta_filt_CTACK_noBMI.txt
rs76974457	a	g	0.0057	0.7371	0.1598	3.952e-06	3670	meta_filt_CTACK_noBMI.txt
rs80314598	a	g	0.0057	0.7367	0.1598	4.005e-06	3670	meta_filt_CTACK_noBMI.txt
rs72960240	a	c	0.9952	-0.7604	0.1653	4.204e-06	3670	meta_filt_CTACK_noBMI.txt
rs72737155	a	g	0.0641	-0.4203	0.048	1.934e-18	3670	meta_filt_CTACK_noBMI.txt
rs135552	t	c	0.7455	0.1625	0.0266	1.045e-09	3670	meta_filt_CTACK_noBMI.txt
rs12552454	t	c	0.0422	-0.4385	0.0574	2.144e-14	3670	meta_filt_CTACK_noBMI.txt
rs7989417	t	c	0.0423	0.2716	0.0586	3.503e-06	3670	meta_filt_CTACK_noBMI.txt
rs144781957	t	c	0.0639	-0.4138	0.0478	4.992e-18	3670	meta_filt_CTACK_noBMI.txt
rs72960212	a	t	0.0048	0.7601	0.1651	4.152e-06	3670	meta_filt_CTACK_noBMI.txt
rs135541	t	g	0.2958	-0.1414	0.0256	3.156e-08	3670	meta_filt_CTACK_noBMI.txt
rs11575584	a	g	0.0672	-0.4074	0.0464	1.668e-18	3670	meta_filt_CTACK_noBMI.txt
rs72737129	a	g	0.0659	-0.3855	0.0468	1.859e-16	3670	meta_filt_CTACK_noBMI.txt
rs74429279	c	g	0.9952	-0.7607	0.1653	4.179e-06	3670	meta_filt_CTACK_noBMI.txt
rs186146073	c	g	0.0048	0.7601	0.1651	4.149e-06	3670	meta_filt_CTACK_noBMI.txt
rs112617372	t	c	0.7551	0.1672	0.0277	1.583e-09	3670	meta_filt_CTACK_noBMI.txt
rs78982016	a	g	0.9579	0.4391	0.0574	2.017e-14	3670	meta_filt_CTACK_noBMI.txt
rs2772554	a	c	0.8227	0.2489	0.0304	2.51e-16	3670	meta_filt_CTACK_noBMI.txt
rs2277202	a	g	0.0669	-0.4019	0.0465	5.638e-18	3670	meta_filt_CTACK_noBMI.txt
rs28574610	t	c	0.0423	0.2716	0.0586	3.504e-06	3670	meta_filt_CTACK_noBMI.txt
rs2772546	a	g	0.0495	-0.3525	0.0527	2.28e-11	3670	meta_filt_CTACK_noBMI.txt
rs141819439	c	g	0.0661	-0.3825	0.0468	2.934e-16	3670	meta_filt_CTACK_noBMI.txt
rs41305341	t	g	0.9579	0.4398	0.0574	1.854e-14	3670	meta_filt_CTACK_noBMI.txt
rs72737110	t	g	0.0662	-0.382	0.0468	3.051e-16	3670	meta_filt_CTACK_noBMI.txt
rs76094749	t	c	0.9342	0.3894	0.0471	1.315e-16	3670	meta_filt_CTACK_noBMI.txt
rs201684241	a	g	0.0178	-0.4391	0.0901	1.086e-06	3670	meta_filt_CTACK_noBMI.txt
rs3808875	t	g	0.0661	-0.3824	0.0468	2.951e-16	3670	meta_filt_CTACK_noBMI.txt
rs77107846	t	c	0.0197	-0.4379	0.0855	3.044e-07	3670	meta_filt_CTACK_noBMI.txt
rs74857127	t	g	0.0659	-0.3852	0.0468	1.917e-16	3670	meta_filt_CTACK_noBMI.txt
rs135561	a	g	0.2673	-0.1654	0.0264	4.039e-10	3670	meta_filt_CTACK_noBMI.txt
rs135569	a	t	0.4632	-0.1112	0.0236	2.519e-06	3670	meta_filt_CTACK_noBMI.txt
rs7333764	t	c	0.0412	0.2811	0.0591	2.002e-06	3670	meta_filt_CTACK_noBMI.txt
rs60830326	t	c	0.0048	0.7601	0.1651	4.149e-06	3670	meta_filt_CTACK_noBMI.txt
rs78756981	t	c	0.0422	-0.4381	0.0574	2.241e-14	3670	meta_filt_CTACK_noBMI.txt
rs60961535	a	at	0.9943	-0.7373	0.1598	3.94e-06	3670	meta_filt_CTACK_noBMI.txt
rs41274865	c	g	0.0669	-0.4019	0.0465	5.708e-18	3670	meta_filt_CTACK_noBMI.txt
rs55942009	a	t	0.2374	0.1434	0.0306	2.738e-06	3670	meta_filt_CTACK_noBMI.txt
rs66615006	t	c	0.9356	0.2334	0.0483	1.353e-06	3670	meta_filt_CTACK_noBMI.txt
rs185804635	a	t	0.9915	0.6036	0.1304	3.666e-06	3670	meta_filt_CTACK_noBMI.txt
rs12553321	t	c	0.0421	-0.4391	0.0574	2.019e-14	3670	meta_filt_CTACK_noBMI.txt
rs10972164	a	g	0.2298	0.1739	0.0282	6.977e-10	3670	meta_filt_CTACK_noBMI.txt
rs11792063	c	g	0.1748	0.1773	0.031	1.091e-08	3670	meta_filt_CTACK_noBMI.txt
rs59869286	a	c	0.0048	0.7602	0.1652	4.204e-06	3670	meta_filt_CTACK_noBMI.txt
rs17052404	t	c	0.9952	-0.7602	0.1652	4.204e-06	3670	meta_filt_CTACK_noBMI.txt
rs78475797	a	g	0.066	-0.3825	0.0468	2.993e-16	3670	meta_filt_CTACK_noBMI.txt
rs72737148	a	g	0.9361	0.4164	0.0479	3.323e-18	3670	meta_filt_CTACK_noBMI.txt
rs117993672	t	c	0.0638	-0.4166	0.0479	3.428e-18	3670	meta_filt_CTACK_noBMI.txt
rs9615444	a	g	0.2283	-0.1604	0.0285	1.902e-08	3670	meta_filt_CTACK_noBMI.txt
rs1104748	t	c	0.2309	0.1882	0.0281	2.041e-11	3670	meta_filt_CTACK_noBMI.txt
rs7984620	t	c	0.0423	0.2716	0.0586	3.503e-06	3670	meta_filt_CTACK_noBMI.txt
rs77177783	a	g	0.0411	0.279	0.0595	2.77e-06	3670	meta_filt_CTACK_noBMI.txt
rs117385454	a	g	0.9082	-0.1968	0.0413	1.899e-06	3670	meta_filt_CTACK_noBMI.txt
rs77272272	t	g	0.0411	0.2743	0.0594	3.909e-06	3670	meta_filt_CTACK_noBMI.txt
rs117197951	c	g	0.9582	0.4401	0.0576	2.231e-14	3670	meta_filt_CTACK_noBMI.txt
rs72950437	t	c	0.0048	0.7601	0.1651	4.149e-06	3670	meta_filt_CTACK_noBMI.txt
rs135543	t	c	0.2959	-0.1399	0.0255	4.055e-08	3670	meta_filt_CTACK_noBMI.txt
rs12001648	a	g	0.0664	-0.3782	0.0466	4.7e-16	3670	meta_filt_CTACK_noBMI.txt
rs9591905	t	c	0.0423	0.2716	0.0586	3.503e-06	3670	meta_filt_CTACK_noBMI.txt
rs58528592	c	g	0.0048	0.7603	0.1652	4.179e-06	3670	meta_filt_CTACK_noBMI.txt
rs2094722	a	g	0.0494	-0.3525	0.0528	2.478e-11	3670	meta_filt_CTACK_noBMI.txt
rs135563	t	c	0.5384	0.1133	0.0237	1.703e-06	3670	meta_filt_CTACK_noBMI.txt
rs146533787	ctg	c	0.0659	-0.3887	0.047	1.401e-16	3670	meta_filt_CTACK_noBMI.txt
rs56219809	t	c	0.018	-0.4504	0.0909	7.171e-07	3670	meta_filt_CTACK_noBMI.txt
rs11510435	a	g	0.0048	0.7603	0.1651	4.136e-06	3670	meta_filt_CTACK_noBMI.txt
rs73839126	t	c	0.0048	0.7601	0.1651	4.149e-06	3670	meta_filt_CTACK_noBMI.txt
rs7023421	a	c	0.7687	-0.1463	0.0279	1.565e-07	3670	meta_filt_CTACK_noBMI.txt
rs112611664	t	c	0.9577	-0.272	0.0586	3.419e-06	3670	meta_filt_CTACK_noBMI.txt
rs72960274	t	c	0.0048	0.7607	0.1653	4.207e-06	3670	meta_filt_CTACK_noBMI.txt
rs79957220	t	c	0.0048	0.7601	0.1651	4.149e-06	3670	meta_filt_CTACK_noBMI.txt
rs74413924	a	g	0.0421	-0.4391	0.0574	2.007e-14	3670	meta_filt_CTACK_noBMI.txt
rs112507680	c	g	0.9577	-0.2715	0.0586	3.555e-06	3670	meta_filt_CTACK_noBMI.txt
rs57008939	t	c	0.0048	0.7603	0.1651	4.136e-06	3670	meta_filt_CTACK_noBMI.txt
rs72737172	c	g	0.0584	-0.3931	0.0518	3.407e-14	3670	meta_filt_CTACK_noBMI.txt
rs41306057	c	g	0.0663	-0.3917	0.0467	5.254e-17	3670	meta_filt_CTACK_noBMI.txt
rs10814127	a	g	0.2219	0.1749	0.0284	7.033e-10	3670	meta_filt_CTACK_noBMI.txt
rs135540	a	t	0.2936	-0.141	0.0256	3.564e-08	3670	meta_filt_CTACK_noBMI.txt
rs72965181	t	c	0.9943	-0.7372	0.1598	3.966e-06	3670	meta_filt_CTACK_noBMI.txt
rs118084576	a	g	0.0112	0.5675	0.1226	3.66e-06	3670	meta_filt_CTACK_noBMI.txt
rs135546	a	ac	0.7004	0.1395	0.0254	3.931e-08	3670	meta_filt_CTACK_noBMI.txt
rs78077697	a	g	0.959	-0.2735	0.0594	4.217e-06	3670	meta_filt_CTACK_noBMI.txt
rs2233872	a	g	0.7699	-0.1495	0.0282	1.109e-07	3670	meta_filt_CTACK_noBMI.txt
rs201362540	a	acg	0.93	0.3636	0.0457	1.882e-15	3670	meta_filt_CTACK_noBMI.txt
rs72947583	t	c	0.0057	0.7372	0.1598	3.941e-06	3670	meta_filt_CTACK_noBMI.txt
rs188074306	t	c	0.0048	0.7601	0.1651	4.149e-06	3670	meta_filt_CTACK_noBMI.txt
rs181325797	c	g	0.9943	-0.7372	0.1598	3.966e-06	3670	meta_filt_CTACK_noBMI.txt
rs111552167	a	g	0.0423	0.272	0.0586	3.419e-06	3670	meta_filt_CTACK_noBMI.txt
rs72947580	a	g	0.0057	0.7372	0.1598	3.941e-06	3670	meta_filt_CTACK_noBMI.txt
rs72737107	t	c	0.9338	0.3823	0.0468	2.937e-16	3670	meta_filt_CTACK_noBMI.txt
rs72735302	t	c	0.9343	0.3903	0.0471	1.205e-16	3670	meta_filt_CTACK_noBMI.txt
rs142570423	t	c	0.0411	0.2736	0.0594	4.092e-06	3670	meta_filt_CTACK_noBMI.txt
rs2772556	a	t	0.8226	0.2492	0.0304	2.421e-16	3670	meta_filt_CTACK_noBMI.txt
rs7984618	t	g	0.0419	0.2735	0.0589	3.412e-06	3670	meta_filt_CTACK_noBMI.txt
rs56026370	t	c	0.9577	-0.2719	0.0586	3.453e-06	3670	meta_filt_CTACK_noBMI.txt
rs3808870	a	g	0.9341	0.3845	0.0468	2.186e-16	3670	meta_filt_CTACK_noBMI.txt
rs61746778	t	c	0.0639	-0.4159	0.0479	3.561e-18	3670	meta_filt_CTACK_noBMI.txt
rs10972196	a	g	0.7668	-0.1497	0.0281	1.038e-07	3670	meta_filt_CTACK_noBMI.txt
rs201003839	a	acgggc	0.2633	-0.1675	0.0267	3.447e-10	3670	meta_filt_CTACK_noBMI.txt
rs72947584	t	c	0.9943	-0.7372	0.1598	3.941e-06	3670	meta_filt_CTACK_noBMI.txt
rs4823550	a	g	0.7724	0.1633	0.0284	8.965e-09	3670	meta_filt_CTACK_noBMI.txt
rs113785237	t	c	0.9943	-0.7372	0.1598	3.955e-06	3670	meta_filt_CTACK_noBMI.txt
rs35920544	a	t	0.9943	-0.7386	0.1599	3.842e-06	3670	meta_filt_CTACK_noBMI.txt
rs145051731	cct	c	0.9577	-0.2721	0.0586	3.411e-06	3670	meta_filt_CTACK_noBMI.txt
rs61538294	t	c	0.9943	-0.7372	0.1598	3.966e-06	3670	meta_filt_CTACK_noBMI.txt
rs113407868	a	ag	0.0423	0.2715	0.0586	3.555e-06	3670	meta_filt_CTACK_noBMI.txt
rs72735290	c	g	0.9531	0.3577	0.0561	1.87e-10	3670	meta_filt_CTACK_noBMI.txt
rs11402168	a	ag	0.2216	0.1732	0.0284	1.139e-09	3670	meta_filt_CTACK_noBMI.txt
rs78249177	t	c	0.0423	0.2714	0.0586	3.552e-06	3670	meta_filt_CTACK_noBMI.txt
rs41314592	t	c	0.9361	0.4125	0.0478	6.053e-18	3670	meta_filt_CTACK_noBMI.txt
rs116651080	a	g	0.0408	0.279	0.0597	3.007e-06	3670	meta_filt_CTACK_noBMI.txt
rs7032259	t	c	0.9462	0.2584	0.0557	3.544e-06	3670	meta_filt_CTACK_noBMI.txt
rs79658570	a	g	0.9952	-0.7601	0.1651	4.149e-06	3670	meta_filt_CTACK_noBMI.txt
rs151032151	a	g	0.0048	0.7606	0.1653	4.182e-06	3670	meta_filt_CTACK_noBMI.txt
rs9597780	a	g	0.9578	-0.272	0.0586	3.476e-06	3670	meta_filt_CTACK_noBMI.txt
rs11575578	a	g	0.0671	-0.4047	0.0465	3.297e-18	3670	meta_filt_CTACK_noBMI.txt
rs33952278	ct	c	0.2254	-0.1645	0.0285	7.495e-09	3670	meta_filt_CTACK_noBMI.txt
rs62557479	t	c	0.2218	0.1757	0.0284	5.886e-10	3670	meta_filt_CTACK_noBMI.txt
rs12107484	t	c	0.9943	-0.7372	0.1598	3.954e-06	3670	meta_filt_CTACK_noBMI.txt
rs135547	c	g	0.7011	0.1404	0.0254	3.124e-08	3670	meta_filt_CTACK_noBMI.txt
rs149007102	a	aag	0.0483	-0.4098	0.0566	4.602e-13	3670	meta_filt_CTACK_noBMI.txt
rs41274863	t	g	0.0664	-0.3922	0.0467	4.735e-17	3670	meta_filt_CTACK_noBMI.txt
rs56276589	t	c	0.0048	0.7607	0.1652	4.153e-06	3670	meta_filt_CTACK_noBMI.txt
rs141420735	t	c	0.0232	-0.4057	0.0785	2.361e-07	3670	meta_filt_CTACK_noBMI.txt
rs201422749	g	ggaa	0.0048	0.7617	0.1653	4.059e-06	3670	meta_filt_CTACK_noBMI.txt
rs72737118	a	g	0.066	-0.3823	0.0468	3.061e-16	3670	meta_filt_CTACK_noBMI.txt
rs6007904	a	g	0.5992	0.1148	0.0244	2.592e-06	3670	meta_filt_CTACK_noBMI.txt
rs764636	a	g	0.0048	0.7607	0.1652	4.149e-06	3670	meta_filt_CTACK_noBMI.txt
rs135568	a	c	0.2671	-0.1665	0.0266	3.709e-10	3670	meta_filt_CTACK_noBMI.txt
rs72960260	a	t	0.9952	-0.7602	0.1652	4.204e-06	3670	meta_filt_CTACK_noBMI.txt
rs7037232	t	c	0.0755	-0.3262	0.0439	1.13e-13	3670	meta_filt_CTACK_noBMI.txt
rs3808873	t	c	0.2219	0.1745	0.0284	7.95e-10	3670	meta_filt_CTACK_noBMI.txt
rs7987895	a	g	0.0423	0.2716	0.0586	3.503e-06	3670	meta_filt_CTACK_noBMI.txt
rs56259931	t	c	0.9943	-0.7372	0.1598	3.936e-06	3670	meta_filt_CTACK_noBMI.txt
rs72735293	a	g	0.0468	-0.359	0.0562	1.627e-10	3670	meta_filt_CTACK_noBMI.txt
rs184931484	a	g	0.0663	-0.3915	0.0467	5.417e-17	3670	meta_filt_CTACK_noBMI.txt
rs72733124	t	c	0.9685	0.3385	0.0673	4.895e-07	3670	meta_filt_CTACK_noBMI.txt
rs12552445	a	g	0.9577	0.4393	0.0574	1.968e-14	3670	meta_filt_CTACK_noBMI.txt
rs13056623	a	g	0.769	0.1607	0.0284	1.462e-08	3670	meta_filt_CTACK_noBMI.txt
rs72735289	t	g	0.0469	-0.3575	0.0561	1.927e-10	3670	meta_filt_CTACK_noBMI.txt
rs112420454	t	g	0.9577	-0.272	0.0586	3.419e-06	3670	meta_filt_CTACK_noBMI.txt
rs72735298	t	c	0.0468	-0.3599	0.0562	1.464e-10	3670	meta_filt_CTACK_noBMI.txt
rs199776964	a	ac	0.066	-0.3829	0.0468	2.793e-16	3670	meta_filt_CTACK_noBMI.txt
rs7985396	a	g	0.9577	-0.2716	0.0586	3.503e-06	3670	meta_filt_CTACK_noBMI.txt
rs35390401	t	c	0.2353	-0.1505	0.029	2.051e-07	3670	meta_filt_CTACK_noBMI.txt
rs117579366	a	g	0.0418	-0.4401	0.0576	2.258e-14	3670	meta_filt_CTACK_noBMI.txt
rs6007920	c	g	0.7748	0.1639	0.0285	8.48e-09	3670	meta_filt_CTACK_noBMI.txt
rs140452799	t	c	0.0196	-0.4378	0.0854	2.978e-07	3670	meta_filt_CTACK_noBMI.txt
rs114687381	a	g	0.0048	0.7617	0.1653	4.055e-06	3670	meta_filt_CTACK_noBMI.txt
rs1987234	t	c	0.9943	-0.7373	0.1598	3.94e-06	3670	meta_filt_CTACK_noBMI.txt
rs78403209	a	g	0.0418	-0.4401	0.0576	2.227e-14	3670	meta_filt_CTACK_noBMI.txt
rs77810318	t	c	0.0048	0.7601	0.1651	4.149e-06	3670	meta_filt_CTACK_noBMI.txt
rs72737166	t	c	0.0581	-0.3894	0.0511	2.396e-14	3670	meta_filt_CTACK_noBMI.txt
rs135572	t	g	0.77	0.1584	0.0284	2.528e-08	3670	meta_filt_CTACK_noBMI.txt
rs6008799	t	c	0.7582	0.1672	0.028	2.366e-09	3670	meta_filt_CTACK_noBMI.txt
rs2480560	t	g	0.9506	0.3525	0.0528	2.47e-11	3670	meta_filt_CTACK_noBMI.txt
rs6445536	a	g	0.0048	0.7602	0.1653	4.269e-06	3670	meta_filt_CTACK_noBMI.txt
rs80317929	a	c	0.1083	-0.4277	0.0373	1.73e-30	3670	meta_filt_CTACK_noBMI.txt
rs190297652	a	g	0.0048	0.7623	0.1653	4.025e-06	3670	meta_filt_CTACK_noBMI.txt
rs2492365	t	c	0.0495	-0.3526	0.0527	2.278e-11	3670	meta_filt_CTACK_noBMI.txt
rs10972195	a	c	0.225	0.1774	0.0281	2.837e-10	3670	meta_filt_CTACK_noBMI.txt
rs60415551	a	t	0.0057	0.7372	0.1598	3.934e-06	3670	meta_filt_CTACK_noBMI.txt
rs7647992	t	g	0.0057	0.7372	0.1598	3.954e-06	3670	meta_filt_CTACK_noBMI.txt
rs17355619	t	g	0.064	-0.4192	0.0479	2.038e-18	3670	meta_filt_CTACK_noBMI.txt
rs75039456	t	g	0.066	-0.3832	0.0468	2.641e-16	3670	meta_filt_CTACK_noBMI.txt
rs6762788	t	c	0.9951	-0.7592	0.1654	4.425e-06	3670	meta_filt_CTACK_noBMI.txt
rs867811	t	c	0.2949	0.1853	0.0259	7.698e-13	3670	meta_filt_CTACK_noBMI.txt
rs11147519	a	g	0.9577	-0.2716	0.0586	3.503e-06	3670	meta_filt_CTACK_noBMI.txt
rs188609034	a	g	0.0407	-0.4973	0.0644	1.198e-14	3670	meta_filt_CTACK_noBMI.txt
rs35781624	t	c	0.2348	-0.1488	0.0289	2.657e-07	3670	meta_filt_CTACK_noBMI.txt
rs145752174	a	aaaacaaacaaac	0.0057	0.7371	0.1598	3.952e-06	3670	meta_filt_CTACK_noBMI.txt
rs135562	t	c	0.2623	-0.1661	0.0266	4.183e-10	3670	meta_filt_CTACK_noBMI.txt
rs192710451	a	g	0.0048	0.7606	0.1653	4.183e-06	3670	meta_filt_CTACK_noBMI.txt
rs201319360	cctt	c	0.9404	0.2572	0.056	4.435e-06	3670	meta_filt_CTACK_noBMI.txt
rs12352811	c	g	0.0665	-0.3778	0.0466	4.865e-16	3670	meta_filt_CTACK_noBMI.txt
rs72735295	a	g	0.9531	0.3591	0.0561	1.527e-10	3670	meta_filt_CTACK_noBMI.txt
rs2077068	c	g	0.7357	0.1325	0.0283	2.764e-06	3670	meta_filt_CTACK_noBMI.txt
rs77167112	t	c	0.0359	-0.4675	0.0659	1.284e-12	3670	meta_filt_CTACK_noBMI.txt
rs7047619	t	c	0.9531	0.3575	0.0561	1.93e-10	3670	meta_filt_CTACK_noBMI.txt
rs72737109	a	g	0.9338	0.3821	0.0468	3.029e-16	3670	meta_filt_CTACK_noBMI.txt
rs56665533	a	c	0.9952	-0.7611	0.1652	4.059e-06	3670	meta_filt_CTACK_noBMI.txt
rs57298447	a	g	0.9943	-0.7372	0.1598	3.966e-06	3670	meta_filt_CTACK_noBMI.txt
rs62578137	t	c	0.2421	-0.1311	0.0286	4.658e-06	3670	meta_filt_CTACK_noBMI.txt
rs17269330	t	g	0.066	-0.3828	0.0468	2.82e-16	3670	meta_filt_CTACK_noBMI.txt
rs2480559	t	c	0.1773	-0.2486	0.0304	2.752e-16	3670	meta_filt_CTACK_noBMI.txt
rs115801090	a	g	0.0048	0.7665	0.1659	3.806e-06	3670	meta_filt_CTACK_noBMI.txt
rs58100002	t	c	0.9943	-0.7373	0.1598	3.94e-06	3670	meta_filt_CTACK_noBMI.txt
rs188183795	c	g	0.9877	0.5111	0.1093	2.918e-06	3670	meta_filt_CTACK_noBMI.txt
rs3808871	a	g	0.2311	0.1754	0.0281	4.278e-10	3670	meta_filt_CTACK_noBMI.txt
rs135575	t	c	0.222	-0.1671	0.0287	5.614e-09	3670	meta_filt_CTACK_noBMI.txt
rs181612199	t	c	0.9952	-0.7618	0.1653	4.056e-06	3670	meta_filt_CTACK_noBMI.txt
rs3176814	a	g	0.0641	-0.4213	0.0481	1.883e-18	3670	meta_filt_CTACK_noBMI.txt
rs72947589	a	t	0.0057	0.7372	0.1598	3.955e-06	3670	meta_filt_CTACK_noBMI.txt
rs142496102	ccagt	c	0.933	0.4016	0.0465	6.155e-18	3670	meta_filt_CTACK_noBMI.txt
rs35002421	a	ag	0.2406	-0.1685	0.028	1.838e-09	3670	meta_filt_CTACK_noBMI.txt
rs9695558	a	t	0.9528	0.3497	0.0559	4.096e-10	3670	meta_filt_CTACK_noBMI.txt
rs56960576	t	c	0.0048	0.7601	0.1651	4.149e-06	3670	meta_filt_CTACK_noBMI.txt
rs141199980	a	aactt	0.9952	-0.7601	0.1651	4.149e-06	3670	meta_filt_CTACK_noBMI.txt
rs117932939	t	c	0.09	0.1969	0.0422	3.089e-06	3670	meta_filt_CTACK_noBMI.txt
rs76478366	a	t	0.041	0.2763	0.0595	3.351e-06	3670	meta_filt_CTACK_noBMI.txt
rs188654671	t	c	0.9914	0.6444	0.1341	1.554e-06	3670	meta_filt_CTACK_noBMI.txt
rs59638016	t	c	0.0048	0.7607	0.1652	4.153e-06	3670	meta_filt_CTACK_noBMI.txt
rs142784846	t	c	0.0179	-0.4429	0.0898	8.209e-07	3670	meta_filt_CTACK_noBMI.txt
rs78259094	t	c	0.0411	0.2736	0.0594	4.101e-06	3670	meta_filt_CTACK_noBMI.txt
rs135554	a	t	0.7456	0.1629	0.0266	9.564e-10	3670	meta_filt_CTACK_noBMI.txt
rs7333937	t	c	0.0409	0.2764	0.0595	3.362e-06	3670	meta_filt_CTACK_noBMI.txt
rs60040519	t	c	0.9952	-0.7601	0.1651	4.149e-06	3670	meta_filt_CTACK_noBMI.txt
rs201271503	t	tg	0.1726	0.1549	0.0321	1.36e-06	3670	meta_filt_CTACK_noBMI.txt
rs147749551	t	c	0.0048	0.7601	0.1651	4.149e-06	3670	meta_filt_CTACK_noBMI.txt
rs116943377	a	g	0.0394	0.2878	0.0611	2.496e-06	3670	meta_filt_CTACK_noBMI.txt
rs4823547	a	g	0.6146	0.113	0.0247	4.634e-06	3670	meta_filt_CTACK_noBMI.txt
rs135555	c	g	0.2548	-0.1641	0.0267	8.107e-10	3670	meta_filt_CTACK_noBMI.txt
rs74686130	t	c	0.0048	0.7601	0.1651	4.149e-06	3670	meta_filt_CTACK_noBMI.txt
rs60823713	a	g	0.0057	0.7372	0.1598	3.934e-06	3670	meta_filt_CTACK_noBMI.txt
rs56837675	t	c	0.0048	0.7603	0.1652	4.173e-06	3670	meta_filt_CTACK_noBMI.txt
rs144448118	a	g	0.9918	0.619	0.1328	3.158e-06	3670	meta_filt_CTACK_noBMI.txt
rs928150	t	c	0.1226	-0.1873	0.0354	1.24e-07	3670	meta_filt_CTACK_noBMI.txt
rs10510759	a	g	0.9943	-0.7371	0.1598	3.953e-06	3670	meta_filt_CTACK_noBMI.txt
rs883934	a	g	0.0418	-0.4406	0.0577	2.145e-14	3670	meta_filt_CTACK_noBMI.txt
rs17052357	a	g	0.0057	0.7372	0.1598	3.966e-06	3670	meta_filt_CTACK_noBMI.txt
rs200033156	ctg	c	0.7735	-0.1772	0.0281	2.705e-10	3670	meta_filt_CTACK_noBMI.txt
rs117500816	a	t	0.9209	0.2087	0.0448	3.122e-06	3670	meta_filt_CTACK_noBMI.txt
rs148966487	t	c	0.0375	-0.4096	0.0625	5.787e-11	3670	meta_filt_CTACK_noBMI.txt
rs10814126	a	g	0.7794	-0.173	0.0285	1.276e-09	3670	meta_filt_CTACK_noBMI.txt
rs135549	t	c	0.5682	0.1129	0.0234	1.349e-06	3670	meta_filt_CTACK_noBMI.txt
rs77364997	t	c	0.0642	-0.2353	0.0484	1.146e-06	3670	meta_filt_CTACK_noBMI.txt
rs201861069	t	ta	0.9943	-0.7372	0.1598	3.966e-06	3670	meta_filt_CTACK_noBMI.txt
rs11790474	t	c	0.1739	0.1769	0.0311	1.212e-08	3670	meta_filt_CTACK_noBMI.txt
rs182451717	a	g	0.9952	-0.7606	0.1653	4.183e-06	3670	meta_filt_CTACK_noBMI.txt
rs934839	t	g	0.0057	0.7372	0.1598	3.966e-06	3670	meta_filt_CTACK_noBMI.txt
rs135545	t	c	0.2987	-0.1405	0.0254	3.1e-08	3670	meta_filt_CTACK_noBMI.txt
rs7988452	a	g	0.0423	0.2716	0.0586	3.498e-06	3670	meta_filt_CTACK_noBMI.txt
rs72735283	a	g	0.0639	-0.2442	0.0487	5.255e-07	3670	meta_filt_CTACK_noBMI.txt
rs11575577	t	ta	0.0671	-0.4042	0.0465	3.526e-18	3670	meta_filt_CTACK_noBMI.txt
rs135536	c	g	0.2546	-0.1605	0.0284	1.541e-08	3670	meta_filt_CTACK_noBMI.txt
rs73837804	c	g	0.0048	0.7601	0.1651	4.149e-06	3670	meta_filt_CTACK_noBMI.txt
rs28572185	t	c	0.9229	0.3313	0.0445	9.439e-14	3670	meta_filt_CTACK_noBMI.txt
rs2812357	t	c	0.3549	0.1622	0.0248	5.68e-11	3670	meta_filt_CTACK_noBMI.txt
rs114707129	a	g	0.9952	-0.7623	0.1653	4.025e-06	3670	meta_filt_CTACK_noBMI.txt
rs10972165	a	g	0.7688	-0.1754	0.0281	4.162e-10	3670	meta_filt_CTACK_noBMI.txt
rs79705974	a	g	0.0048	0.7601	0.1651	4.149e-06	3670	meta_filt_CTACK_noBMI.txt
rs5848956	g	gt	0.9943	-0.7372	0.1598	3.965e-06	3670	meta_filt_CTACK_noBMI.txt
rs72737176	c	g	0.059	-0.3846	0.0524	2.107e-13	3670	meta_filt_CTACK_noBMI.txt
rs72737103	t	c	0.935	0.3953	0.0477	1.087e-16	3670	meta_filt_CTACK_noBMI.txt
rs62557480	a	g	0.2218	0.1757	0.0284	5.854e-10	3670	meta_filt_CTACK_noBMI.txt
rs72193279	t	tggc	0.2633	-0.1675	0.0267	3.448e-10	3670	meta_filt_CTACK_noBMI.txt
rs60058353	a	g	0.9952	-0.7602	0.1652	4.204e-06	3670	meta_filt_CTACK_noBMI.txt
rs3739882	t	c	0.067	-0.4026	0.0465	4.737e-18	3670	meta_filt_CTACK_noBMI.txt
rs4056119	a	c	0.9581	-0.2732	0.0589	3.479e-06	3670	meta_filt_CTACK_noBMI.txt
rs57869735	a	c	0.9943	-0.7372	0.1598	3.966e-06	3670	meta_filt_CTACK_noBMI.txt
rs72735294	t	c	0.0468	-0.3587	0.0561	1.648e-10	3670	meta_filt_CTACK_noBMI.txt
rs186329844	a	t	0.9791	0.4182	0.0833	5.167e-07	3670	meta_filt_CTACK_noBMI.txt
rs58704839	a	g	0.2234	0.1752	0.0282	5.522e-10	3670	meta_filt_CTACK_noBMI.txt
rs191196669	a	g	0.0084	-0.6763	0.1314	2.659e-07	3670	meta_filt_CTACK_noBMI.txt
rs144912673	a	agagt	0.0057	0.7371	0.1598	3.957e-06	3670	meta_filt_CTACK_noBMI.txt
rs7334150	t	c	0.041	0.2823	0.0594	2.036e-06	3670	meta_filt_CTACK_noBMI.txt
rs148778217	c	g	0.0661	-0.3879	0.047	1.521e-16	3670	meta_filt_CTACK_noBMI.txt
rs80140864	t	c	0.0048	0.7602	0.1651	4.148e-06	3670	meta_filt_CTACK_noBMI.txt
rs7645785	t	c	0.9943	-0.7372	0.1598	3.946e-06	3670	meta_filt_CTACK_noBMI.txt
rs72735274	c	g	0.9358	0.2348	0.0484	1.196e-06	3670	meta_filt_CTACK_noBMI.txt
rs135548	a	g	0.7456	0.1628	0.0266	9.665e-10	3670	meta_filt_CTACK_noBMI.txt
rs60916588	c	g	0.0057	0.7374	0.1598	3.923e-06	3670	meta_filt_CTACK_noBMI.txt
rs183948790	t	c	0.9591	-0.274	0.0596	4.239e-06	3670	meta_filt_CTACK_noBMI.txt
rs10854859	a	g	0.2464	-0.1498	0.0293	3.049e-07	3670	meta_filt_CTACK_noBMI.txt
rs113076747	a	g	0.0423	0.2718	0.0586	3.463e-06	3670	meta_filt_CTACK_noBMI.txt
rs78863090	a	g	0.0235	-0.3845	0.0779	7.929e-07	3670	meta_filt_CTACK_noBMI.txt
rs9597781	a	c	0.9577	-0.2713	0.0586	3.589e-06	3670	meta_filt_CTACK_noBMI.txt
rs144430222	t	c	0.066	-0.3832	0.0468	2.669e-16	3670	meta_filt_CTACK_noBMI.txt
rs135564	a	g	0.2632	-0.1672	0.0267	3.593e-10	3670	meta_filt_CTACK_noBMI.txt
rs72735276	t	c	0.9358	0.2368	0.0484	1.001e-06	3670	meta_filt_CTACK_noBMI.txt
rs74417242	t	g	0.041	0.2756	0.0594	3.561e-06	3670	meta_filt_CTACK_noBMI.txt
rs111284000	a	g	0.9577	-0.2721	0.0586	3.411e-06	3670	meta_filt_CTACK_noBMI.txt
rs76252265	a	g	0.0056	0.8101	0.1758	4.055e-06	3670	meta_filt_CTACK_noBMI.txt
rs11792020	t	c	0.2223	0.1733	0.0284	9.774e-10	3670	meta_filt_CTACK_noBMI.txt
rs6008845	t	c	0.6068	0.1225	0.0243	4.641e-07	3670	meta_filt_CTACK_noBMI.txt
rs58725214	t	c	0.9943	-0.7373	0.1598	3.94e-06	3670	meta_filt_CTACK_noBMI.txt
rs135573	a	g	0.77	0.1584	0.0284	2.527e-08	3670	meta_filt_CTACK_noBMI.txt
rs135553	t	c	0.5639	0.1147	0.0235	1.007e-06	3670	meta_filt_CTACK_noBMI.txt
rs72729497	c	g	0.9877	0.5286	0.1148	4.101e-06	3670	meta_filt_CTACK_noBMI.txt
rs76395525	a	g	0.0118	0.5193	0.1081	1.553e-06	3670	meta_filt_CTACK_noBMI.txt
rs78314208	a	c	0.934	0.383	0.0468	2.742e-16	3670	meta_filt_CTACK_noBMI.txt
rs80332599	t	c	0.9952	-0.7601	0.1651	4.149e-06	3670	meta_filt_CTACK_noBMI.txt
rs116303454	a	g	0.0218	0.3754	0.081	3.579e-06	3670	meta_filt_CTACK_noBMI.txt
rs145864441	a	c	0.0664	-0.3927	0.0467	4.232e-17	3670	meta_filt_CTACK_noBMI.txt
rs2183215	c	g	0.9577	-0.272	0.0586	3.436e-06	3670	meta_filt_CTACK_noBMI.txt
rs11147520	a	g	0.9577	-0.2716	0.0586	3.505e-06	3670	meta_filt_CTACK_noBMI.txt
rs58564212	a	c	0.0049	0.7605	0.1655	4.329e-06	3670	meta_filt_CTACK_noBMI.txt
rs143622844	ct	c	0.2135	0.1386	0.0301	4.069e-06	3670	meta_filt_CTACK_noBMI.txt
rs140728965	t	c	0.0048	0.7601	0.1651	4.149e-06	3670	meta_filt_CTACK_noBMI.txt
rs72735301	t	c	0.9342	0.3896	0.0471	1.293e-16	3670	meta_filt_CTACK_noBMI.txt
rs143831999	t	c	0.0125	0.5241	0.1094	1.677e-06	3670	meta_filt_CTACK_noBMI.txt
rs7648016	t	c	0.9943	-0.7371	0.1598	3.952e-06	3670	meta_filt_CTACK_noBMI.txt
rs11147523	a	g	0.9577	-0.2716	0.0586	3.506e-06	3670	meta_filt_CTACK_noBMI.txt
rs9597769	a	t	0.042	0.2728	0.0588	3.539e-06	3670	meta_filt_CTACK_noBMI.txt
rs180890840	a	t	0.2062	0.1838	0.0297	5.764e-10	3670	meta_filt_CTACK_noBMI.txt
rs28591258	t	c	0.9578	-0.2716	0.0587	3.723e-06	3670	meta_filt_CTACK_noBMI.txt
rs144072067	a	g	0.9574	0.4451	0.0579	1.568e-14	3670	meta_filt_CTACK_noBMI.txt
rs117171045	a	c	0.042	-0.4393	0.0576	2.3e-14	3670	meta_filt_CTACK_noBMI.txt
rs141149221	a	aattttttat	0.0057	0.7372	0.1598	3.966e-06	3670	meta_filt_CTACK_noBMI.txt
rs6008843	t	c	0.2236	-0.1655	0.0285	6.262e-09	3670	meta_filt_CTACK_noBMI.txt
rs148568513	a	g	0.986	-0.4869	0.1052	3.715e-06	3670	meta_filt_CTACK_noBMI.txt
rs185761183	t	c	0.9952	-0.7696	0.1662	3.661e-06	3670	meta_filt_CTACK_noBMI.txt
rs74816409	t	c	0.0139	-0.5238	0.1019	2.755e-07	3670	meta_filt_CTACK_noBMI.txt
rs201448237	a	g	0.9833	0.4974	0.0968	2.808e-07	3670	meta_filt_CTACK_noBMI.txt
rs57319306	c	g	0.0057	0.7372	0.1598	3.936e-06	3670	meta_filt_CTACK_noBMI.txt
rs112705561	t	g	0.0661	-0.3811	0.0467	3.277e-16	3670	meta_filt_CTACK_noBMI.txt
rs143913459	a	g	0.0664	-0.3932	0.0467	3.78e-17	3670	meta_filt_CTACK_noBMI.txt
rs9591912	a	c	0.9577	-0.272	0.0586	3.43e-06	3670	meta_filt_CTACK_noBMI.txt
rs10814128	a	c	0.2311	0.1761	0.0281	3.482e-10	3670	meta_filt_CTACK_noBMI.txt
rs10972166	t	c	0.7793	-0.1731	0.0285	1.251e-09	3670	meta_filt_CTACK_noBMI.txt
rs2070075	t	c	0.0418	-0.44	0.0576	2.284e-14	3670	meta_filt_CTACK_noBMI.txt
rs6008800	t	g	0.7594	0.1684	0.028	1.861e-09	3670	meta_filt_CTACK_noBMI.txt
rs151151467	a	g	0.9583	0.4392	0.0577	2.725e-14	3670	meta_filt_CTACK_noBMI.txt
rs6780005	c	g	0.9943	-0.7372	0.1598	3.954e-06	3670	meta_filt_CTACK_noBMI.txt
rs75077631	g	gc	0.2626	-0.1244	0.0268	3.335e-06	3670	meta_filt_CTACK_noBMI.txt
rs113528713	a	g	0.0048	0.7605	0.1652	4.164e-06	3670	meta_filt_CTACK_noBMI.txt
rs77711437	t	g	0.9952	-0.7601	0.1651	4.149e-06	3670	meta_filt_CTACK_noBMI.txt
rs77101490	a	t	0.9579	0.4391	0.0574	2.011e-14	3670	meta_filt_CTACK_noBMI.txt
rs11147522	a	g	0.9577	-0.2716	0.0586	3.506e-06	3670	meta_filt_CTACK_noBMI.txt
rs57338032	a	g	0.8287	0.1443	0.0316	4.831e-06	3670	meta_filt_CTACK_noBMI.txt
rs60247384	t	c	0.3512	0.1128	0.0245	4.302e-06	3670	meta_filt_CTACK_noBMI.txt
rs60770874	t	c	0.9952	-0.7602	0.1652	4.159e-06	3670	meta_filt_CTACK_noBMI.txt
rs201349376	t	tagac	0.0497	-0.267	0.0569	2.658e-06	3670	meta_filt_CTACK_noBMI.txt
rs135560	t	c	0.7327	0.1653	0.0264	4.139e-10	3670	meta_filt_CTACK_noBMI.txt
rs135538	c	g	0.547	0.1132	0.0245	3.669e-06	3670	meta_filt_CTACK_noBMI.txt
rs11575579	t	g	0.0672	-0.4069	0.0465	2.122e-18	3670	meta_filt_CTACK_noBMI.txt
rs72737142	t	g	0.0639	-0.4127	0.0478	5.877e-18	3670	meta_filt_CTACK_noBMI.txt
rs12471365	t	c	0.0352	0.2994	0.0648	3.783e-06	3670	meta_filt_CTACK_noBMI.txt
rs147973737	c	g	0.0048	0.7601	0.1651	4.149e-06	3670	meta_filt_CTACK_noBMI.txt
rs72737151	a	g	0.0639	-0.4191	0.0479	2.082e-18	3670	meta_filt_CTACK_noBMI.txt
rs60311166	c	g	0.9943	-0.7372	0.1598	3.966e-06	3670	meta_filt_CTACK_noBMI.txt
rs72729450	t	c	0.0123	-0.5123	0.1094	2.814e-06	3670	meta_filt_CTACK_noBMI.txt
rs113071416	a	g	0.9952	-0.76	0.1658	4.54e-06	3670	meta_filt_CTACK_noBMI.txt
rs7983305	a	g	0.0454	0.2592	0.0567	4.859e-06	3670	meta_filt_CTACK_noBMI.txt
rs112347076	t	c	0.0057	0.7344	0.1597	4.231e-06	3670	meta_filt_CTACK_noBMI.txt
rs7619643	a	g	0.0049	0.7646	0.166	4.114e-06	3670	meta_filt_CTACK_noBMI.txt
rs5767213	a	g	0.3729	-0.1172	0.0247	2.156e-06	3670	meta_filt_CTACK_noBMI.txt
rs72737145	a	g	0.0337	-0.4269	0.0666	1.445e-10	3670	meta_filt_CTACK_noBMI.txt
rs76759198	t	c	0.0048	0.7601	0.1651	4.149e-06	3670	meta_filt_CTACK_noBMI.txt
rs78743003	t	g	0.0408	0.2788	0.0597	3.042e-06	3670	meta_filt_CTACK_noBMI.txt
rs7983515	a	g	0.0426	0.2703	0.0586	3.918e-06	3670	meta_filt_CTACK_noBMI.txt
rs148440338	t	tgtcttaaagtca	0.0422	-0.4384	0.0574	2.173e-14	3670	meta_filt_CTACK_noBMI.txt
rs72950430	a	c	0.9952	-0.7611	0.1652	4.059e-06	3670	meta_filt_CTACK_noBMI.txt
rs41274867	a	g	0.0669	-0.4019	0.0465	5.611e-18	3670	meta_filt_CTACK_noBMI.txt
rs28571935	c	g	0.9576	-0.2727	0.0585	3.182e-06	3670	meta_filt_CTACK_noBMI.txt
rs57946083	a	g	0.9952	-0.7605	0.1652	4.157e-06	3670	meta_filt_CTACK_noBMI.txt
rs3136658	t	c	0.2549	0.1716	0.0276	5.289e-10	3670	meta_filt_CTACK_noBMI.txt
rs3176823	t	c	0.064	-0.4194	0.0479	1.992e-18	3670	meta_filt_CTACK_noBMI.txt
rs2233873	t	c	0.9412	0.394	0.0504	5.691e-15	3670	meta_filt_CTACK_noBMI.txt
rs1106069	t	c	0.1221	-0.187	0.0355	1.397e-07	3670	meta_filt_CTACK_noBMI.txt
rs72950432	t	c	0.9952	-0.7611	0.1652	4.059e-06	3670	meta_filt_CTACK_noBMI.txt
rs191101411	c	g	0.9952	-0.7681	0.1661	3.738e-06	3670	meta_filt_CTACK_noBMI.txt
rs6007894	a	g	0.2528	-0.1477	0.0281	1.438e-07	3670	meta_filt_CTACK_noBMI.txt
rs3848863	c	g	0.235	-0.1516	0.029	1.793e-07	3670	meta_filt_CTACK_noBMI.txt
rs28555311	a	g	0.9578	-0.2722	0.0586	3.407e-06	3670	meta_filt_CTACK_noBMI.txt
rs913835	a	g	0.2309	0.1865	0.028	2.743e-11	3670	meta_filt_CTACK_noBMI.txt
rs72737119	a	c	0.066	-0.3827	0.0468	2.848e-16	3670	meta_filt_CTACK_noBMI.txt
rs199608939	ca	c	0.0048	0.7613	0.1652	4.084e-06	3670	meta_filt_CTACK_noBMI.txt
rs6780397	t	c	0.9952	-0.7603	0.1652	4.19e-06	3670	meta_filt_CTACK_noBMI.txt
rs6007895	a	t	0.7459	0.1518	0.028	6.018e-08	3670	meta_filt_CTACK_noBMI.txt
rs200618187	t	tc	0.041	0.2751	0.0594	3.688e-06	3670	meta_filt_CTACK_noBMI.txt
rs114577020	t	c	0.9952	-0.7601	0.1651	4.149e-06	3670	meta_filt_CTACK_noBMI.txt
rs73475368	a	g	0.0423	0.272	0.0586	3.419e-06	3670	meta_filt_CTACK_noBMI.txt
rs6769720	t	g	0.9952	-0.7603	0.1653	4.217e-06	3670	meta_filt_CTACK_noBMI.txt
rs115291674	t	c	0.0639	-0.4177	0.0479	2.688e-18	3670	meta_filt_CTACK_noBMI.txt
rs7990225	a	t	0.9577	-0.2716	0.0586	3.503e-06	3670	meta_filt_CTACK_noBMI.txt
rs135567	a	g	0.7321	0.1664	0.0265	3.605e-10	3670	meta_filt_CTACK_noBMI.txt
rs12551313	t	g	0.0417	-0.4398	0.0577	2.402e-14	3670	meta_filt_CTACK_noBMI.txt
rs200916760	t	tc	0.9943	-0.7372	0.1598	3.966e-06	3670	meta_filt_CTACK_noBMI.txt
rs111342018	a	g	0.0423	0.2715	0.0586	3.531e-06	3670	meta_filt_CTACK_noBMI.txt
rs6008801	c	g	0.7585	0.1664	0.028	2.823e-09	3670	meta_filt_CTACK_noBMI.txt
rs135556	t	c	0.7412	0.1619	0.0267	1.281e-09	3670	meta_filt_CTACK_noBMI.txt
rs9615111	t	c	0.2222	-0.1643	0.0287	1.097e-08	3670	meta_filt_CTACK_noBMI.txt
rs113976160	t	c	0.0423	0.2715	0.0586	3.531e-06	3670	meta_filt_CTACK_noBMI.txt
rs75713246	a	g	0.0057	0.7371	0.1598	3.952e-06	3670	meta_filt_CTACK_noBMI.txt
rs191871479	t	c	0.0189	-0.4252	0.0862	8.105e-07	3670	meta_filt_CTACK_noBMI.txt
rs135571	a	g	0.7802	0.1542	0.0297	2.148e-07	3670	meta_filt_CTACK_noBMI.txt
rs2070074	a	g	0.891	0.4401	0.0372	2.596e-32	3670	meta_filt_CTACK_noBMI.txt
rs114385783	a	g	0.0057	-0.7455	0.1626	4.562e-06	3670	meta_filt_CTACK_noBMI.txt
rs192392568	t	c	0.0048	0.7601	0.1651	4.148e-06	3670	meta_filt_CTACK_noBMI.txt
rs57977253	a	t	0.7761	-0.1737	0.0282	7.735e-10	3670	meta_filt_CTACK_noBMI.txt
rs79369160	a	g	0.0423	-0.437	0.0573	2.537e-14	3670	meta_filt_CTACK_noBMI.txt
rs7990035	a	g	0.9577	-0.2716	0.0586	3.503e-06	3670	meta_filt_CTACK_noBMI.txt
rs6476454	a	g	0.7788	-0.1729	0.0285	1.246e-09	3670	meta_filt_CTACK_noBMI.txt
rs56134416	c	g	0.0057	0.7372	0.1598	3.966e-06	3670	meta_filt_CTACK_noBMI.txt
rs34352067	t	c	0.0418	-0.4405	0.0577	2.156e-14	3670	meta_filt_CTACK_noBMI.txt
rs187051206	c	g	0.9924	0.6347	0.1381	4.309e-06	3670	meta_filt_CTACK_noBMI.txt
rs78059582	t	c	0.9952	-0.7601	0.1651	4.149e-06	3670	meta_filt_CTACK_noBMI.txt
rs58409398	c	g	0.0048	0.7601	0.1651	4.149e-06	3670	meta_filt_CTACK_noBMI.txt
rs135570	a	g	0.5702	0.1165	0.0237	8.98e-07	3670	meta_filt_CTACK_noBMI.txt
rs183793563	t	c	0.0057	0.7372	0.1598	3.954e-06	3670	meta_filt_CTACK_noBMI.txt
rs77798131	c	g	0.0469	-0.359	0.0561	1.546e-10	3670	meta_filt_CTACK_noBMI.txt
rs135542	t	c	0.7451	0.1633	0.0266	8.904e-10	3670	meta_filt_CTACK_noBMI.txt
rs62557478	c	g	0.7702	-0.174	0.0282	6.822e-10	3670	meta_filt_CTACK_noBMI.txt
rs141331414	a	g	0.0914	0.1977	0.0415	1.886e-06	3670	meta_filt_CTACK_noBMI.txt
rs8001801	c	g	0.0419	0.2735	0.0589	3.419e-06	3670	meta_filt_CTACK_noBMI.txt
rs199951584	a	ac	0.0423	0.2721	0.0586	3.411e-06	3670	meta_filt_CTACK_noBMI.txt
rs61220667	t	g	0.9952	-0.76	0.1651	4.158e-06	3670	meta_filt_CTACK_noBMI.txt
rs17350527	c	g	0.9082	-0.1927	0.0406	2.139e-06	3670	meta_filt_CTACK_noBMI.txt
rs57789542	t	c	0.9951	-0.7687	0.1659	3.575e-06	3670	meta_filt_CTACK_noBMI.txt
rs13061075	a	t	0.0135	-0.541	0.1143	2.221e-06	3670	meta_filt_CTACK_noBMI.txt
rs10972162	t	g	0.2312	0.1752	0.0281	4.375e-10	3670	meta_filt_CTACK_noBMI.txt
rs76093916	t	c	0.0421	-0.4389	0.0574	2.065e-14	3670	meta_filt_CTACK_noBMI.txt
rs57560655	a	g	0.0057	0.7372	0.1598	3.939e-06	3670	meta_filt_CTACK_noBMI.txt
rs111533998	a	atgacctc	0.7786	-0.1728	0.0284	1.207e-09	3670	meta_filt_CTACK_noBMI.txt
rs72737115	a	c	0.0661	-0.3825	0.0468	2.936e-16	3670	meta_filt_CTACK_noBMI.txt
rs41274859	a	g	0.0469	-0.3574	0.0562	1.958e-10	3670	meta_filt_CTACK_noBMI.txt
rs145111967	t	c	0.0265	-0.4372	0.0733	2.475e-09	3670	meta_filt_CTACK_noBMI.txt
rs55764737	t	c	0.9846	0.5424	0.0967	2.012e-08	3670	meta_filt_CTACK_noBMI.txt
rs135551	a	g	0.2578	-0.1613	0.0265	1.084e-09	3670	meta_filt_CTACK_noBMI.txt
rs72737124	a	c	0.934	0.3831	0.0468	2.695e-16	3670	meta_filt_CTACK_noBMI.txt
rs72731298	t	c	0.0316	-0.3368	0.0672	5.323e-07	3670	meta_filt_CTACK_noBMI.txt
rs77630917	t	c	0.0197	-0.4379	0.0855	3.033e-07	3670	meta_filt_CTACK_noBMI.txt
rs78060173	t	c	0.0659	-0.3889	0.047	1.379e-16	3670	meta_filt_CTACK_noBMI.txt
rs72960237	a	g	0.0048	0.7605	0.1652	4.165e-06	3670	meta_filt_CTACK_noBMI.txt
rs200671692	g	gt	0.0423	0.2722	0.0586	3.406e-06	3670	meta_filt_CTACK_noBMI.txt
rs10814131	a	g	0.9505	0.3525	0.0527	2.282e-11	3670	meta_filt_CTACK_noBMI.txt
rs135574	a	c	0.2266	-0.1642	0.0284	7.819e-09	3670	meta_filt_CTACK_noBMI.txt
rs118143762	a	g	0.0417	-0.4396	0.0577	2.511e-14	3670	meta_filt_CTACK_noBMI.txt
rs80214269	t	c	0.0048	0.7617	0.1654	4.099e-06	3670	meta_filt_CTACK_noBMI.txt
rs188795046	a	g	0.0179	-0.4437	0.0897	7.585e-07	3670	meta_filt_CTACK_noBMI.txt
rs3802428	a	c	0.0472	-0.3489	0.0559	4.461e-10	3670	meta_filt_CTACK_noBMI.txt
rs135550	t	c	0.7418	0.1617	0.0265	1.008e-09	3670	meta_filt_CTACK_noBMI.txt
rs149305355	cag	c	0.9952	-0.7601	0.1651	4.149e-06	3670	meta_filt_CTACK_noBMI.txt
rs60256157	t	c	0.9952	-0.7601	0.1651	4.149e-06	3670	meta_filt_CTACK_noBMI.txt
rs78014137	t	c	0.9952	-0.7617	0.1653	4.055e-06	3670	meta_filt_CTACK_noBMI.txt
rs116871507	a	t	0.0791	-0.2086	0.0448	3.16e-06	3670	meta_filt_CTACK_noBMI.txt
rs186040878	t	c	0.0047	0.8159	0.1757	3.441e-06	3670	meta_filt_CTACK_noBMI.txt
