# Supplementary material for: Inflammatory cytokine profiles in erectile dysfunction: a bidirectional Mendelian randomization
Source: Front Immunol. 2024 Apr 12;15:1342658. doi: 10.3389/fimmu.2024.1342658 (PMC11045927; doi:10.3389/fimmu.2024.1342658)
Supplement: Supplementary file 2 [file DataSheet_2.zip › 41 Inflammatory cytokines exposure data/meta_filt_EOTAXIN_noBMI.txt]

MarkerName	Allele1	Allele2	Freq1	Effect	StdErr	P-value	Total_N	PHENO
rs11709500	a	g	0.3238	0.0843	0.0168	5.446e-07	8197	meta_filt_EOTAXIN_noBMI.txt
rs6467885	t	c	0.074	0.1618	0.0302	8.305e-08	8197	meta_filt_EOTAXIN_noBMI.txt
rs165168	a	g	0.886	0.1137	0.0246	3.835e-06	8197	meta_filt_EOTAXIN_noBMI.txt
rs734969	t	c	0.6891	0.1374	0.0171	8.516e-16	8197	meta_filt_EOTAXIN_noBMI.txt
rs165169	a	g	0.886	0.1137	0.0246	3.83e-06	8197	meta_filt_EOTAXIN_noBMI.txt
rs138580578	t	ta	0.1173	-0.1419	0.0248	1.124e-08	8197	meta_filt_EOTAXIN_noBMI.txt
rs17238798	a	g	0.3252	0.0876	0.0168	1.809e-07	8197	meta_filt_EOTAXIN_noBMI.txt
rs2253114	t	g	0.7477	-0.0901	0.018	5.217e-07	8197	meta_filt_EOTAXIN_noBMI.txt
rs35215590	a	at	0.8877	0.1183	0.0249	2.03e-06	8197	meta_filt_EOTAXIN_noBMI.txt
rs4128725	t	c	0.8874	0.1386	0.025	2.948e-08	8197	meta_filt_EOTAXIN_noBMI.txt
rs7634822	c	g	0.7798	-0.09	0.0189	2.007e-06	8197	meta_filt_EOTAXIN_noBMI.txt
rs13096498	a	g	0.7423	0.1325	0.0181	2.172e-13	8197	meta_filt_EOTAXIN_noBMI.txt
rs199822037	t	tagac	0.8379	0.1098	0.0224	9.793e-07	8197	meta_filt_EOTAXIN_noBMI.txt
rs66948532	t	c	0.7891	0.0879	0.0192	4.725e-06	8197	meta_filt_EOTAXIN_noBMI.txt
rs9964685	a	g	0.2101	-0.088	0.0192	4.618e-06	8197	meta_filt_EOTAXIN_noBMI.txt
rs10221400	t	c	0.2078	-0.0908	0.0193	2.47e-06	8197	meta_filt_EOTAXIN_noBMI.txt
rs12118628	a	g	0.1126	-0.1387	0.025	2.892e-08	8197	meta_filt_EOTAXIN_noBMI.txt
rs9965390	a	g	0.7922	0.0908	0.0193	2.534e-06	8197	meta_filt_EOTAXIN_noBMI.txt
rs476315	t	g	0.886	0.1136	0.0246	3.951e-06	8197	meta_filt_EOTAXIN_noBMI.txt
rs74994367	t	c	0.1139	-0.1134	0.0246	4.08e-06	8197	meta_filt_EOTAXIN_noBMI.txt
rs4683346	t	c	0.7102	0.1476	0.0173	1.277e-17	8197	meta_filt_EOTAXIN_noBMI.txt
rs11129977	c	g	0.7425	0.1332	0.0181	1.674e-13	8197	meta_filt_EOTAXIN_noBMI.txt
rs1188920	a	g	0.8858	0.1139	0.0246	3.772e-06	8197	meta_filt_EOTAXIN_noBMI.txt
rs143980361	t	g	0.2102	-0.0881	0.0193	4.713e-06	8197	meta_filt_EOTAXIN_noBMI.txt
rs4682858	a	t	0.2636	-0.1424	0.0178	1.176e-15	8197	meta_filt_EOTAXIN_noBMI.txt
rs6968020	t	g	0.9285	-0.1581	0.0308	2.967e-07	8197	meta_filt_EOTAXIN_noBMI.txt
rs34435581	t	c	0.8337	0.0995	0.0211	2.348e-06	8197	meta_filt_EOTAXIN_noBMI.txt
rs60075014	t	c	0.0604	-0.1688	0.0356	2.078e-06	8197	meta_filt_EOTAXIN_noBMI.txt
rs7614670	a	g	0.3116	-0.1382	0.0171	6.174e-16	8197	meta_filt_EOTAXIN_noBMI.txt
rs73085372	a	g	0.6536	-0.0953	0.0169	1.736e-08	8197	meta_filt_EOTAXIN_noBMI.txt
rs141371680	c	g	0.7899	0.088	0.0192	4.636e-06	8197	meta_filt_EOTAXIN_noBMI.txt
rs6695441	c	g	0.7167	0.0836	0.0176	2.1e-06	8197	meta_filt_EOTAXIN_noBMI.txt
rs2828756	t	c	0.2423	0.0904	0.0184	9.278e-07	8197	meta_filt_EOTAXIN_noBMI.txt
rs10157553	t	c	0.886	0.1138	0.0246	3.792e-06	8197	meta_filt_EOTAXIN_noBMI.txt
rs1860189	a	g	0.8343	0.0971	0.0211	4.247e-06	8197	meta_filt_EOTAXIN_noBMI.txt
rs9962210	a	g	0.789	0.0922	0.0193	1.695e-06	8197	meta_filt_EOTAXIN_noBMI.txt
rs2462944	t	c	0.8879	0.1173	0.0249	2.497e-06	8197	meta_filt_EOTAXIN_noBMI.txt
rs9878145	t	c	0.3307	-0.1528	0.0171	4.529e-19	8197	meta_filt_EOTAXIN_noBMI.txt
rs77807335	a	c	0.1139	-0.1133	0.0246	4.156e-06	8197	meta_filt_EOTAXIN_noBMI.txt
rs66915117	a	g	0.2394	-0.14	0.0185	4.043e-14	8197	meta_filt_EOTAXIN_noBMI.txt
rs61821493	a	t	0.2394	0.0984	0.0185	1.081e-07	8197	meta_filt_EOTAXIN_noBMI.txt
rs3027001	t	c	0.219	0.0906	0.0193	2.598e-06	8197	meta_filt_EOTAXIN_noBMI.txt
rs1146428	a	g	0.1116	-0.1184	0.0249	1.981e-06	8197	meta_filt_EOTAXIN_noBMI.txt
rs6567073	t	c	0.7911	0.0911	0.0193	2.399e-06	8197	meta_filt_EOTAXIN_noBMI.txt
rs77500242	c	g	0.6984	0.1435	0.0172	7.294e-17	8197	meta_filt_EOTAXIN_noBMI.txt
rs10651771	a	atc	0.7881	0.089	0.0192	3.56e-06	8197	meta_filt_EOTAXIN_noBMI.txt
rs497697	a	c	0.8861	0.1135	0.0246	3.962e-06	8197	meta_filt_EOTAXIN_noBMI.txt
rs6441998	a	g	0.1977	0.0935	0.0197	2.138e-06	8197	meta_filt_EOTAXIN_noBMI.txt
rs77304629	t	c	0.1139	-0.1134	0.0246	4.081e-06	8197	meta_filt_EOTAXIN_noBMI.txt
rs3823884	a	c	0.7525	0.0912	0.0181	5.002e-07	8197	meta_filt_EOTAXIN_noBMI.txt
rs4269772	t	c	0.8402	0.1225	0.0215	1.168e-08	8197	meta_filt_EOTAXIN_noBMI.txt
rs12075	a	g	0.5229	0.1692	0.0155	1.211e-27	8197	meta_filt_EOTAXIN_noBMI.txt
rs1188908	a	c	0.8877	0.1178	0.0249	2.293e-06	8197	meta_filt_EOTAXIN_noBMI.txt
rs1896564	t	c	0.428	0.1307	0.0161	5.006e-16	8197	meta_filt_EOTAXIN_noBMI.txt
rs11713172	t	c	0.3235	0.0818	0.0168	1.167e-06	8197	meta_filt_EOTAXIN_noBMI.txt
rs201877669	g	gat	0.9338	-0.1485	0.0318	2.983e-06	8197	meta_filt_EOTAXIN_noBMI.txt
rs717741	a	c	0.1121	-0.1173	0.0249	2.508e-06	8197	meta_filt_EOTAXIN_noBMI.txt
rs114460080	t	c	0.1139	-0.114	0.0246	3.646e-06	8197	meta_filt_EOTAXIN_noBMI.txt
rs10221403	a	c	0.2078	-0.0908	0.0193	2.471e-06	8197	meta_filt_EOTAXIN_noBMI.txt
rs3888652	a	g	0.2959	0.09	0.0177	3.692e-07	8197	meta_filt_EOTAXIN_noBMI.txt
rs7611888	t	c	0.7364	0.1425	0.0178	1.068e-15	8197	meta_filt_EOTAXIN_noBMI.txt
rs9838388	t	c	0.3246	0.0814	0.0169	1.558e-06	8197	meta_filt_EOTAXIN_noBMI.txt
rs704898	a	g	0.2598	-0.143	0.018	1.905e-15	8197	meta_filt_EOTAXIN_noBMI.txt
rs190198015	t	c	0.0108	0.4327	0.0785	3.502e-08	8197	meta_filt_EOTAXIN_noBMI.txt
rs148198222	t	c	0.7116	0.1492	0.0173	6.174e-18	8197	meta_filt_EOTAXIN_noBMI.txt
rs62242981	a	g	0.8179	-0.1159	0.0206	1.943e-08	8197	meta_filt_EOTAXIN_noBMI.txt
rs79433881	t	c	0.1126	-0.1388	0.025	2.855e-08	8197	meta_filt_EOTAXIN_noBMI.txt
rs3919627	a	g	0.3343	-0.1604	0.0166	5.109e-22	8197	meta_filt_EOTAXIN_noBMI.txt
rs1896565	a	g	0.5109	-0.1312	0.0158	1.208e-16	8197	meta_filt_EOTAXIN_noBMI.txt
rs34147072	c	g	0.8337	0.0995	0.0211	2.358e-06	8197	meta_filt_EOTAXIN_noBMI.txt
rs6782275	t	c	0.738	0.1154	0.0183	2.926e-10	8197	meta_filt_EOTAXIN_noBMI.txt
rs165157	t	c	0.114	-0.1137	0.0246	3.815e-06	8197	meta_filt_EOTAXIN_noBMI.txt
rs78663390	a	c	0.3165	0.078	0.0168	3.62e-06	8197	meta_filt_EOTAXIN_noBMI.txt
rs4682866	a	t	0.7119	0.1494	0.0173	5.98e-18	8197	meta_filt_EOTAXIN_noBMI.txt
rs1744543	t	c	0.1139	-0.1135	0.0246	3.994e-06	8197	meta_filt_EOTAXIN_noBMI.txt
rs35293369	t	ta	0.7476	0.1356	0.0183	1.22e-13	8197	meta_filt_EOTAXIN_noBMI.txt
rs12034703	t	c	0.0864	-0.1335	0.0282	2.301e-06	8197	meta_filt_EOTAXIN_noBMI.txt
rs946075	c	g	0.1123	-0.1183	0.0249	2.014e-06	8197	meta_filt_EOTAXIN_noBMI.txt
rs188982570	a	t	0.9891	-0.4269	0.0783	4.898e-08	8197	meta_filt_EOTAXIN_noBMI.txt
rs3846060	a	c	0.2991	-0.114	0.0175	7.144e-11	8197	meta_filt_EOTAXIN_noBMI.txt
rs3109748	t	c	0.1123	-0.1179	0.0249	2.27e-06	8197	meta_filt_EOTAXIN_noBMI.txt
rs4683349	a	c	0.7584	0.1522	0.0189	8.049e-16	8197	meta_filt_EOTAXIN_noBMI.txt
rs239951	t	g	0.2423	-0.0931	0.0187	6.096e-07	8197	meta_filt_EOTAXIN_noBMI.txt
rs144458257	t	c	0.2059	-0.0924	0.0195	2.211e-06	8197	meta_filt_EOTAXIN_noBMI.txt
rs17030478	a	g	0.7117	0.1487	0.0173	7.759e-18	8197	meta_filt_EOTAXIN_noBMI.txt
rs17131246	t	c	0.8861	0.1133	0.0246	4.153e-06	8197	meta_filt_EOTAXIN_noBMI.txt
rs10489799	a	g	0.1139	-0.1134	0.0246	4.071e-06	8197	meta_filt_EOTAXIN_noBMI.txt
rs4682859	a	g	0.7373	0.1422	0.0178	1.289e-15	8197	meta_filt_EOTAXIN_noBMI.txt
rs150710598	a	g	0.2081	-0.0884	0.0194	4.978e-06	8197	meta_filt_EOTAXIN_noBMI.txt
rs72713693	c	g	0.1597	-0.122	0.0215	1.368e-08	8197	meta_filt_EOTAXIN_noBMI.txt
rs4682856	a	c	0.3271	0.0873	0.0169	2.234e-07	8197	meta_filt_EOTAXIN_noBMI.txt
rs79722574	t	c	0.1422	-0.1092	0.0227	1.497e-06	8197	meta_filt_EOTAXIN_noBMI.txt
rs704891	t	c	0.2596	-0.143	0.018	1.781e-15	8197	meta_filt_EOTAXIN_noBMI.txt
rs239957	a	g	0.7523	0.0892	0.0182	9.132e-07	8197	meta_filt_EOTAXIN_noBMI.txt
rs1188902	a	g	0.1122	-0.1174	0.0249	2.459e-06	8197	meta_filt_EOTAXIN_noBMI.txt
rs4683340	t	c	0.339	-0.1595	0.0166	7.681e-22	8197	meta_filt_EOTAXIN_noBMI.txt
rs11265193	t	g	0.1126	-0.1386	0.025	2.947e-08	8197	meta_filt_EOTAXIN_noBMI.txt
rs9319945	a	g	0.2078	-0.0908	0.0193	2.479e-06	8197	meta_filt_EOTAXIN_noBMI.txt
rs1188952	a	g	0.1142	-0.1139	0.0246	3.732e-06	8197	meta_filt_EOTAXIN_noBMI.txt
rs6442057	a	g	0.3245	0.086	0.0168	3.304e-07	8197	meta_filt_EOTAXIN_noBMI.txt
rs7231030	a	c	0.7919	0.0903	0.0193	2.709e-06	8197	meta_filt_EOTAXIN_noBMI.txt
rs72090315	t	tatc	0.8876	0.1185	0.0249	1.976e-06	8197	meta_filt_EOTAXIN_noBMI.txt
rs4326616	a	g	0.1126	-0.1392	0.025	2.627e-08	8197	meta_filt_EOTAXIN_noBMI.txt
rs630809	a	g	0.8861	0.1134	0.0246	4.071e-06	8197	meta_filt_EOTAXIN_noBMI.txt
rs12035635	t	c	0.1126	-0.1386	0.025	2.944e-08	8197	meta_filt_EOTAXIN_noBMI.txt
rs9880635	t	g	0.3386	0.0899	0.0166	6.505e-08	8197	meta_filt_EOTAXIN_noBMI.txt
rs521640	a	g	0.8861	0.1135	0.0246	3.99e-06	8197	meta_filt_EOTAXIN_noBMI.txt
rs139660414	t	c	0.206	-0.0923	0.0195	2.271e-06	8197	meta_filt_EOTAXIN_noBMI.txt
rs609627	c	g	0.114	-0.1134	0.0246	4.012e-06	8197	meta_filt_EOTAXIN_noBMI.txt
rs78303341	t	c	0.1139	-0.1134	0.0246	4.062e-06	8197	meta_filt_EOTAXIN_noBMI.txt
rs11662407	a	g	0.2106	-0.088	0.0192	4.626e-06	8197	meta_filt_EOTAXIN_noBMI.txt
rs13078406	a	g	0.3698	0.1529	0.0163	7.78e-21	8197	meta_filt_EOTAXIN_noBMI.txt
rs11129980	t	g	0.2883	-0.1486	0.0173	7.918e-18	8197	meta_filt_EOTAXIN_noBMI.txt
rs4682861	a	g	0.7324	0.1404	0.0177	2.555e-15	8197	meta_filt_EOTAXIN_noBMI.txt
rs4619820	a	g	0.1925	0.1109	0.0204	5.662e-08	8197	meta_filt_EOTAXIN_noBMI.txt
rs1766166	t	c	0.1121	-0.1173	0.0249	2.513e-06	8197	meta_filt_EOTAXIN_noBMI.txt
rs112660480	a	attgc	0.6791	-0.0812	0.017	1.851e-06	8197	meta_filt_EOTAXIN_noBMI.txt
rs79650461	t	c	0.0511	0.3319	0.0367	1.538e-19	8197	meta_filt_EOTAXIN_noBMI.txt
rs1188914	c	g	0.112	-0.1171	0.0249	2.57e-06	8197	meta_filt_EOTAXIN_noBMI.txt
rs1201412	t	g	0.1119	-0.1168	0.0249	2.842e-06	8197	meta_filt_EOTAXIN_noBMI.txt
rs2814773	t	c	0.7477	-0.0901	0.018	5.174e-07	8197	meta_filt_EOTAXIN_noBMI.txt
rs56690455	a	at	0.2077	-0.0907	0.0193	2.486e-06	8197	meta_filt_EOTAXIN_noBMI.txt
rs4521280	a	t	0.1925	0.1113	0.0204	5.071e-08	8197	meta_filt_EOTAXIN_noBMI.txt
rs4683337	a	t	0.7327	0.1401	0.0177	2.834e-15	8197	meta_filt_EOTAXIN_noBMI.txt
rs2471733	t	c	0.8879	0.1174	0.0249	2.477e-06	8197	meta_filt_EOTAXIN_noBMI.txt
rs1860188	t	c	0.1657	-0.0971	0.0211	4.233e-06	8197	meta_filt_EOTAXIN_noBMI.txt
rs6970107	t	c	0.1152	0.1285	0.0268	1.65e-06	8197	meta_filt_EOTAXIN_noBMI.txt
rs7228253	c	g	0.2081	-0.0885	0.0194	4.801e-06	8197	meta_filt_EOTAXIN_noBMI.txt
rs3111313	a	g	0.3565	-0.1112	0.0164	1.298e-11	8197	meta_filt_EOTAXIN_noBMI.txt
rs74228356	a	g	0.8861	0.1131	0.0246	4.281e-06	8197	meta_filt_EOTAXIN_noBMI.txt
rs75426604	a	c	0.0876	-0.1371	0.0291	2.397e-06	8197	meta_filt_EOTAXIN_noBMI.txt
rs200011780	t	tatataaaa	0.2598	-0.1436	0.018	1.371e-15	8197	meta_filt_EOTAXIN_noBMI.txt
rs7243866	t	c	0.2036	-0.0922	0.0197	2.741e-06	8197	meta_filt_EOTAXIN_noBMI.txt
rs2157329	t	c	0.6154	0.0742	0.0162	4.556e-06	8197	meta_filt_EOTAXIN_noBMI.txt
rs3109749	a	c	0.8877	0.1179	0.0249	2.271e-06	8197	meta_filt_EOTAXIN_noBMI.txt
rs35807837	t	c	0.2501	-0.1335	0.0182	2.232e-13	8197	meta_filt_EOTAXIN_noBMI.txt
rs187131	c	g	0.8902	0.1264	0.0253	5.742e-07	8197	meta_filt_EOTAXIN_noBMI.txt
rs339664	a	g	0.6104	0.1298	0.0161	7.99e-16	8197	meta_filt_EOTAXIN_noBMI.txt
rs28619949	t	c	0.2077	-0.0907	0.0193	2.457e-06	8197	meta_filt_EOTAXIN_noBMI.txt
rs1129844	a	g	0.1663	-0.0997	0.0211	2.215e-06	8197	meta_filt_EOTAXIN_noBMI.txt
rs7550207	t	c	0.7785	-0.0904	0.0187	1.29e-06	8197	meta_filt_EOTAXIN_noBMI.txt
rs2228468	a	c	0.6506	0.1597	0.0164	2.691e-22	8197	meta_filt_EOTAXIN_noBMI.txt
rs73085333	t	c	0.348	-0.1077	0.0166	8.966e-11	8197	meta_filt_EOTAXIN_noBMI.txt
rs4637321	a	g	0.1983	0.0983	0.02	8.511e-07	8197	meta_filt_EOTAXIN_noBMI.txt
rs75883348	a	t	0.1139	-0.1134	0.0246	4.067e-06	8197	meta_filt_EOTAXIN_noBMI.txt
rs11087905	a	c	0.3778	0.0954	0.0188	4.07e-07	8197	meta_filt_EOTAXIN_noBMI.txt
rs35079547	ct	c	0.7478	-0.0902	0.018	5.182e-07	8197	meta_filt_EOTAXIN_noBMI.txt
rs28642819	a	t	0.2077	-0.0907	0.0193	2.457e-06	8197	meta_filt_EOTAXIN_noBMI.txt
rs11265231	a	g	0.8422	0.1227	0.0216	1.357e-08	8197	meta_filt_EOTAXIN_noBMI.txt
rs79171457	a	c	0.114	-0.1133	0.0246	4.1e-06	8197	meta_filt_EOTAXIN_noBMI.txt
rs655708	a	c	0.886	0.1135	0.0246	3.925e-06	8197	meta_filt_EOTAXIN_noBMI.txt
rs1677587	t	g	0.1123	-0.1179	0.0249	2.279e-06	8197	meta_filt_EOTAXIN_noBMI.txt
rs3027031	c	g	0.932	-0.1452	0.0314	3.783e-06	8197	meta_filt_EOTAXIN_noBMI.txt
rs141566991	ca	c	0.6667	0.1602	0.0167	6.747e-22	8197	meta_filt_EOTAXIN_noBMI.txt
rs2888271	t	g	0.3012	-0.144	0.0172	6.381e-17	8197	meta_filt_EOTAXIN_noBMI.txt
rs55946409	a	g	0.6301	-0.1523	0.0163	1.05e-20	8197	meta_filt_EOTAXIN_noBMI.txt
rs60929086	a	g	0.1139	-0.1135	0.0246	3.969e-06	8197	meta_filt_EOTAXIN_noBMI.txt
rs148422458	a	c	0.7944	0.0919	0.0195	2.544e-06	8197	meta_filt_EOTAXIN_noBMI.txt
rs559265	a	g	0.8861	0.1135	0.0246	3.99e-06	8197	meta_filt_EOTAXIN_noBMI.txt
rs2462945	t	c	0.8879	0.1174	0.0249	2.485e-06	8197	meta_filt_EOTAXIN_noBMI.txt
rs2852715	a	g	0.2522	0.0902	0.018	5.164e-07	8197	meta_filt_EOTAXIN_noBMI.txt
rs35275677	a	ac	0.112	-0.1172	0.0249	2.57e-06	8197	meta_filt_EOTAXIN_noBMI.txt
rs4990110	t	g	0.8336	0.1263	0.0212	2.393e-09	8197	meta_filt_EOTAXIN_noBMI.txt
rs11923822	c	g	0.7498	0.1328	0.0182	2.886e-13	8197	meta_filt_EOTAXIN_noBMI.txt
rs12045356	t	g	0.8421	0.1302	0.0216	1.716e-09	8197	meta_filt_EOTAXIN_noBMI.txt
rs6788947	a	t	0.5185	-0.1322	0.0158	6.172e-17	8197	meta_filt_EOTAXIN_noBMI.txt
rs61999306	t	c	0.9849	-0.3336	0.0673	7.178e-07	8197	meta_filt_EOTAXIN_noBMI.txt
rs339676	a	g	0.3891	-0.1302	0.0161	6.487e-16	8197	meta_filt_EOTAXIN_noBMI.txt
rs76724585	t	ta	0.886	0.1138	0.0246	3.793e-06	8197	meta_filt_EOTAXIN_noBMI.txt
rs6441981	a	c	0.1924	0.1112	0.0204	5.161e-08	8197	meta_filt_EOTAXIN_noBMI.txt
rs4683182	a	g	0.2201	0.0886	0.0189	2.606e-06	8197	meta_filt_EOTAXIN_noBMI.txt
rs4682860	a	g	0.4593	0.1331	0.0157	2.79e-17	8197	meta_filt_EOTAXIN_noBMI.txt
rs116104576	t	c	0.0374	0.3416	0.0427	1.21e-15	8197	meta_filt_EOTAXIN_noBMI.txt
rs6779561	t	c	0.2574	-0.1336	0.0181	1.341e-13	8197	meta_filt_EOTAXIN_noBMI.txt
rs143563047	a	t	0.2098	-0.088	0.0192	4.819e-06	8197	meta_filt_EOTAXIN_noBMI.txt
rs74637713	a	g	0.8861	0.1137	0.0246	3.901e-06	8197	meta_filt_EOTAXIN_noBMI.txt
rs239959	c	g	0.7526	0.0896	0.0182	8.132e-07	8197	meta_filt_EOTAXIN_noBMI.txt
rs202218428	a	ac	0.7773	0.1311	0.0192	7.921e-12	8197	meta_filt_EOTAXIN_noBMI.txt
rs11129976	a	g	0.2576	-0.133	0.0181	1.748e-13	8197	meta_filt_EOTAXIN_noBMI.txt
rs7798565	a	g	0.6836	-0.077	0.0168	4.859e-06	8197	meta_filt_EOTAXIN_noBMI.txt
rs2475831	c	g	0.8859	0.1139	0.0246	3.772e-06	8197	meta_filt_EOTAXIN_noBMI.txt
rs149783572	a	g	0.1125	-0.1391	0.025	2.743e-08	8197	meta_filt_EOTAXIN_noBMI.txt
rs11265180	c	g	0.1173	-0.1419	0.0248	1.124e-08	8197	meta_filt_EOTAXIN_noBMI.txt
rs57771375	t	c	0.1139	-0.1134	0.0246	4.074e-06	8197	meta_filt_EOTAXIN_noBMI.txt
rs7242832	a	g	0.2036	-0.0922	0.0197	2.765e-06	8197	meta_filt_EOTAXIN_noBMI.txt
rs2868169	t	c	0.9261	-0.1623	0.0302	7.447e-08	8197	meta_filt_EOTAXIN_noBMI.txt
rs2559650	t	c	0.2597	-0.1429	0.018	1.946e-15	8197	meta_filt_EOTAXIN_noBMI.txt
rs73442131	a	t	0.2111	-0.0877	0.0192	4.802e-06	8197	meta_filt_EOTAXIN_noBMI.txt
rs11924450	a	g	0.0508	0.32	0.0364	1.568e-18	8197	meta_filt_EOTAXIN_noBMI.txt
rs77456411	a	g	0.1046	-0.1217	0.0258	2.391e-06	8197	meta_filt_EOTAXIN_noBMI.txt
rs147016847	a	g	0.1163	-0.1276	0.0249	3.074e-07	8197	meta_filt_EOTAXIN_noBMI.txt
rs8094752	t	c	0.7902	0.0882	0.0192	4.593e-06	8197	meta_filt_EOTAXIN_noBMI.txt
rs141322770	t	c	0.6775	0.1619	0.0168	5.77e-22	8197	meta_filt_EOTAXIN_noBMI.txt
rs3027008	t	c	0.1634	0.1456	0.0214	1.117e-11	8197	meta_filt_EOTAXIN_noBMI.txt
rs2081811	a	g	0.7598	0.1392	0.0185	5.314e-14	8197	meta_filt_EOTAXIN_noBMI.txt
rs17074778	a	g	0.3283	0.0838	0.0168	5.843e-07	8197	meta_filt_EOTAXIN_noBMI.txt
rs148924893	a	g	0.0424	0.4072	0.04	2.209e-24	8197	meta_filt_EOTAXIN_noBMI.txt
rs9782926	a	t	0.1604	-0.1223	0.0214	1.141e-08	8197	meta_filt_EOTAXIN_noBMI.txt
rs115333627	a	g	0.04	0.4209	0.0413	2.227e-24	8197	meta_filt_EOTAXIN_noBMI.txt
rs11922832	t	c	0.7423	0.1323	0.0181	2.334e-13	8197	meta_filt_EOTAXIN_noBMI.txt
rs76631885	t	c	0.1046	-0.1217	0.0258	2.394e-06	8197	meta_filt_EOTAXIN_noBMI.txt
rs2249866	a	c	0.2518	0.0903	0.018	5.304e-07	8197	meta_filt_EOTAXIN_noBMI.txt
rs9948593	t	c	0.7923	0.0907	0.0193	2.461e-06	8197	meta_filt_EOTAXIN_noBMI.txt
rs760194	t	c	0.76	0.1158	0.0184	3.38e-10	8197	meta_filt_EOTAXIN_noBMI.txt
rs4683335	t	c	0.2568	-0.1346	0.0181	1.119e-13	8197	meta_filt_EOTAXIN_noBMI.txt
rs4683339	t	c	0.3462	-0.1559	0.0167	1.087e-20	8197	meta_filt_EOTAXIN_noBMI.txt
rs3027009	a	g	0.9323	-0.1462	0.0314	3.276e-06	8197	meta_filt_EOTAXIN_noBMI.txt
rs199853322	g	gta	0.1098	-0.1263	0.0253	5.876e-07	8197	meta_filt_EOTAXIN_noBMI.txt
rs1582882	t	c	0.6604	0.1603	0.0166	4.593e-22	8197	meta_filt_EOTAXIN_noBMI.txt
rs76542042	t	c	0.8864	0.1137	0.0247	4.097e-06	8197	meta_filt_EOTAXIN_noBMI.txt
rs9833459	t	c	0.3033	-0.1149	0.0173	3.061e-11	8197	meta_filt_EOTAXIN_noBMI.txt
rs7621641	c	g	0.8069	-0.1119	0.0204	4.099e-08	8197	meta_filt_EOTAXIN_noBMI.txt
rs11349640	g	gc	0.8858	0.114	0.0246	3.688e-06	8197	meta_filt_EOTAXIN_noBMI.txt
rs10908717	a	c	0.1126	-0.1386	0.025	2.946e-08	8197	meta_filt_EOTAXIN_noBMI.txt
rs114958301	a	g	0.0503	0.3296	0.0368	3.301e-19	8197	meta_filt_EOTAXIN_noBMI.txt
rs2471734	t	c	0.1121	-0.1174	0.0249	2.486e-06	8197	meta_filt_EOTAXIN_noBMI.txt
rs1188951	t	g	0.8858	0.1139	0.0246	3.713e-06	8197	meta_filt_EOTAXIN_noBMI.txt
rs12042420	a	g	0.1596	-0.1217	0.0215	1.445e-08	8197	meta_filt_EOTAXIN_noBMI.txt
rs11265185	t	g	0.8874	0.1386	0.025	2.946e-08	8197	meta_filt_EOTAXIN_noBMI.txt
rs17735961	a	c	0.1662	-0.0994	0.0211	2.388e-06	8197	meta_filt_EOTAXIN_noBMI.txt
rs9975149	a	t	0.3743	0.0749	0.0164	4.71e-06	8197	meta_filt_EOTAXIN_noBMI.txt
rs200680170	cct	c	0.7605	-0.0864	0.0188	4.508e-06	8197	meta_filt_EOTAXIN_noBMI.txt
rs17131245	t	c	0.1114	-0.1178	0.0249	2.185e-06	8197	meta_filt_EOTAXIN_noBMI.txt
rs7647523	t	c	0.6658	0.1596	0.0166	8.46e-22	8197	meta_filt_EOTAXIN_noBMI.txt
rs4656784	a	g	0.7808	-0.097	0.0191	3.768e-07	8197	meta_filt_EOTAXIN_noBMI.txt
rs11719635	t	c	0.872	0.1293	0.0242	9.118e-08	8197	meta_filt_EOTAXIN_noBMI.txt
rs28850337	a	g	0.7922	0.0909	0.0193	2.423e-06	8197	meta_filt_EOTAXIN_noBMI.txt
rs35622058	a	at	0.2574	-0.1335	0.0181	1.552e-13	8197	meta_filt_EOTAXIN_noBMI.txt
rs863003	a	g	0.7923	-0.1001	0.0194	2.318e-07	8197	meta_filt_EOTAXIN_noBMI.txt
rs146732340	a	g	0.1126	-0.1386	0.025	2.946e-08	8197	meta_filt_EOTAXIN_noBMI.txt
rs114656720	t	c	0.1139	-0.1134	0.0246	4.042e-06	8197	meta_filt_EOTAXIN_noBMI.txt
rs114513910	t	c	0.044	0.3651	0.0392	1.263e-20	8197	meta_filt_EOTAXIN_noBMI.txt
rs2448020	t	g	0.8858	0.1139	0.0246	3.724e-06	8197	meta_filt_EOTAXIN_noBMI.txt
rs7433284	a	g	0.3545	-0.1601	0.0164	2.249e-22	8197	meta_filt_EOTAXIN_noBMI.txt
rs7648466	a	g	0.2423	0.1048	0.0183	1.013e-08	8197	meta_filt_EOTAXIN_noBMI.txt
rs7634876	a	g	0.3888	-0.1316	0.0162	3.748e-16	8197	meta_filt_EOTAXIN_noBMI.txt
rs76482655	a	g	0.21	-0.0883	0.0192	4.369e-06	8197	meta_filt_EOTAXIN_noBMI.txt
rs17283264	a	g	0.913	-0.152	0.0285	9.607e-08	8197	meta_filt_EOTAXIN_noBMI.txt
rs475499	t	c	0.114	-0.1136	0.0246	3.944e-06	8197	meta_filt_EOTAXIN_noBMI.txt
rs474262	a	g	0.1139	-0.1135	0.0246	3.957e-06	8197	meta_filt_EOTAXIN_noBMI.txt
rs339731	a	g	0.7462	0.1334	0.0182	2.173e-13	8197	meta_filt_EOTAXIN_noBMI.txt
rs9948788	t	g	0.7923	0.0907	0.0193	2.461e-06	8197	meta_filt_EOTAXIN_noBMI.txt
rs77417578	t	c	0.8861	0.1134	0.0246	4.059e-06	8197	meta_filt_EOTAXIN_noBMI.txt
rs74355389	t	c	0.1126	-0.1386	0.025	2.945e-08	8197	meta_filt_EOTAXIN_noBMI.txt
rs36026296	ca	c	0.6315	-0.1548	0.0163	2.864e-21	8197	meta_filt_EOTAXIN_noBMI.txt
rs80341932	a	g	0.8094	0.101	0.0204	7.403e-07	8197	meta_filt_EOTAXIN_noBMI.txt
rs12131860	a	c	0.8874	0.1386	0.025	2.947e-08	8197	meta_filt_EOTAXIN_noBMI.txt
rs4683338	a	g	0.7361	0.1429	0.0178	9.446e-16	8197	meta_filt_EOTAXIN_noBMI.txt
rs10865924	c	g	0.7117	0.1487	0.0173	7.821e-18	8197	meta_filt_EOTAXIN_noBMI.txt
rs74560943	t	g	0.1114	-0.1183	0.0249	1.979e-06	8197	meta_filt_EOTAXIN_noBMI.txt
rs1188907	a	g	0.8875	0.1187	0.0249	1.867e-06	8197	meta_filt_EOTAXIN_noBMI.txt
rs12143656	a	g	0.8888	0.1411	0.0252	2.066e-08	8197	meta_filt_EOTAXIN_noBMI.txt
rs975526	a	g	0.7229	-0.086	0.0177	1.122e-06	8197	meta_filt_EOTAXIN_noBMI.txt
rs11919400	a	g	0.7407	-0.185	0.0181	2.053e-24	8197	meta_filt_EOTAXIN_noBMI.txt
rs869906	a	g	0.2077	-0.0907	0.0193	2.462e-06	8197	meta_filt_EOTAXIN_noBMI.txt
rs7630617	t	c	0.6881	0.1385	0.0171	5.223e-16	8197	meta_filt_EOTAXIN_noBMI.txt
rs2253837	t	c	0.2438	0.0855	0.0183	2.844e-06	8197	meta_filt_EOTAXIN_noBMI.txt
rs1146430	t	c	0.1141	-0.1139	0.0246	3.777e-06	8197	meta_filt_EOTAXIN_noBMI.txt
rs168207	a	g	0.4818	-0.0851	0.0158	6.659e-08	8197	meta_filt_EOTAXIN_noBMI.txt
rs2249581	t	c	0.748	-0.0899	0.018	5.912e-07	8197	meta_filt_EOTAXIN_noBMI.txt
rs2128854	t	c	0.8861	0.1134	0.0246	4.079e-06	8197	meta_filt_EOTAXIN_noBMI.txt
rs2114883	a	g	0.6657	0.1598	0.0166	7.572e-22	8197	meta_filt_EOTAXIN_noBMI.txt
rs4383561	t	c	0.8256	-0.1181	0.0208	1.315e-08	8197	meta_filt_EOTAXIN_noBMI.txt
rs77721654	a	g	0.1139	-0.1133	0.0246	4.101e-06	8197	meta_filt_EOTAXIN_noBMI.txt
rs7615975	t	g	0.1991	0.1022	0.0201	3.727e-07	8197	meta_filt_EOTAXIN_noBMI.txt
rs192515908	t	c	0.0102	0.5457	0.1016	7.747e-08	6186	meta_filt_EOTAXIN_noBMI.txt
rs56300632	a	g	0.6481	0.1085	0.0166	6.135e-11	8197	meta_filt_EOTAXIN_noBMI.txt
rs13068402	t	c	0.7037	0.149	0.0172	4.327e-18	8197	meta_filt_EOTAXIN_noBMI.txt
rs4656820	t	c	0.8874	0.1386	0.025	2.945e-08	8197	meta_filt_EOTAXIN_noBMI.txt
rs7540542	t	g	0.2388	0.0978	0.0186	1.417e-07	8197	meta_filt_EOTAXIN_noBMI.txt
rs6764484	c	g	0.807	-0.1133	0.0204	2.875e-08	8197	meta_filt_EOTAXIN_noBMI.txt
rs9872570	a	t	0.3341	-0.1597	0.0166	7.913e-22	8197	meta_filt_EOTAXIN_noBMI.txt
rs60633358	t	c	0.886	0.1144	0.0247	3.561e-06	8197	meta_filt_EOTAXIN_noBMI.txt
rs10678747	a	agtg	0.6756	-0.0863	0.0168	2.999e-07	8197	meta_filt_EOTAXIN_noBMI.txt
rs78879802	a	t	0.1126	-0.1386	0.025	2.946e-08	8197	meta_filt_EOTAXIN_noBMI.txt
rs13081156	a	g	0.6301	-0.1522	0.0163	1.138e-20	8197	meta_filt_EOTAXIN_noBMI.txt
rs2852714	a	g	0.7476	-0.0903	0.0179	4.881e-07	8197	meta_filt_EOTAXIN_noBMI.txt
rs12145616	t	g	0.8874	0.1386	0.025	2.949e-08	8197	meta_filt_EOTAXIN_noBMI.txt
rs201575107	a	ac	0.1109	-0.1156	0.0251	3.987e-06	8197	meta_filt_EOTAXIN_noBMI.txt
rs190833726	t	g	0.9917	-0.5911	0.1083	4.873e-08	6186	meta_filt_EOTAXIN_noBMI.txt
rs5776084	t	ta	0.1143	-0.1136	0.0246	4.012e-06	8197	meta_filt_EOTAXIN_noBMI.txt
rs59808887	t	c	0.0601	-0.1698	0.0356	1.886e-06	8197	meta_filt_EOTAXIN_noBMI.txt
rs10489800	a	g	0.1139	-0.1135	0.0246	3.969e-06	8197	meta_filt_EOTAXIN_noBMI.txt
rs629184	c	g	0.8861	0.1135	0.0246	3.99e-06	8197	meta_filt_EOTAXIN_noBMI.txt
rs55904344	c	g	0.3243	0.0862	0.0168	3.069e-07	8197	meta_filt_EOTAXIN_noBMI.txt
rs11921968	a	g	0.0458	0.3228	0.0398	5.246e-16	8197	meta_filt_EOTAXIN_noBMI.txt
rs74571338	t	c	0.8874	0.1386	0.025	2.945e-08	8197	meta_filt_EOTAXIN_noBMI.txt
rs339667	t	c	0.3893	-0.1299	0.0161	7.646e-16	8197	meta_filt_EOTAXIN_noBMI.txt
rs11129982	a	g	0.691	0.1403	0.0172	3.166e-16	8197	meta_filt_EOTAXIN_noBMI.txt
rs12136380	a	g	0.1596	-0.1217	0.0215	1.437e-08	8197	meta_filt_EOTAXIN_noBMI.txt
rs57759767	t	tc	0.6106	0.13	0.0161	7.11e-16	8197	meta_filt_EOTAXIN_noBMI.txt
rs6771233	t	g	0.3118	-0.1382	0.0171	5.715e-16	8197	meta_filt_EOTAXIN_noBMI.txt
rs8913	a	g	0.5197	0.0905	0.0158	1.112e-08	8197	meta_filt_EOTAXIN_noBMI.txt
rs7244591	a	g	0.7964	0.0922	0.0197	2.768e-06	8197	meta_filt_EOTAXIN_noBMI.txt
rs149982126	cat	c	0.9541	-0.1968	0.0424	3.449e-06	8197	meta_filt_EOTAXIN_noBMI.txt
rs2372110	a	c	0.7469	0.135	0.0182	1.063e-13	8197	meta_filt_EOTAXIN_noBMI.txt
rs13070029	t	c	0.2517	-0.1375	0.0182	4.85e-14	8197	meta_filt_EOTAXIN_noBMI.txt
rs145725137	c	g	0.8403	0.1227	0.0215	1.147e-08	8197	meta_filt_EOTAXIN_noBMI.txt
rs12042314	c	g	0.1126	-0.1386	0.025	2.946e-08	8197	meta_filt_EOTAXIN_noBMI.txt
rs1188918	a	g	0.8883	0.1183	0.0249	2.001e-06	8197	meta_filt_EOTAXIN_noBMI.txt
rs7641046	a	g	0.7423	0.1323	0.0181	2.318e-13	8197	meta_filt_EOTAXIN_noBMI.txt
rs140441334	a	g	0.834	0.0984	0.0213	3.655e-06	8197	meta_filt_EOTAXIN_noBMI.txt
rs11129970	t	c	0.3238	0.0842	0.0168	5.645e-07	8197	meta_filt_EOTAXIN_noBMI.txt
rs10433605	t	c	0.2678	-0.1409	0.0178	2.157e-15	8197	meta_filt_EOTAXIN_noBMI.txt
rs2823967	a	c	0.7228	-0.0865	0.0177	9.65e-07	8197	meta_filt_EOTAXIN_noBMI.txt
rs4551589	a	t	0.1126	-0.1386	0.025	2.944e-08	8197	meta_filt_EOTAXIN_noBMI.txt
rs4683332	t	c	0.2577	-0.1323	0.0181	2.384e-13	8197	meta_filt_EOTAXIN_noBMI.txt
rs74867211	t	g	0.1046	-0.1216	0.0258	2.447e-06	8197	meta_filt_EOTAXIN_noBMI.txt
rs6467889	a	g	0.0712	0.1606	0.0307	1.643e-07	8197	meta_filt_EOTAXIN_noBMI.txt
rs142157305	ctgtt	c	0.3384	-0.1605	0.0167	6.72e-22	8197	meta_filt_EOTAXIN_noBMI.txt
rs1677586	t	c	0.1123	-0.1178	0.0249	2.292e-06	8197	meta_filt_EOTAXIN_noBMI.txt
rs34868846	a	g	0.253	-0.1351	0.0182	1.028e-13	8197	meta_filt_EOTAXIN_noBMI.txt
rs863004	t	c	0.3569	0.1004	0.0163	6.569e-10	8197	meta_filt_EOTAXIN_noBMI.txt
rs2249872	a	t	0.7485	-0.0914	0.018	3.894e-07	8197	meta_filt_EOTAXIN_noBMI.txt
rs6764909	a	g	0.3894	-0.1302	0.0161	6.365e-16	8197	meta_filt_EOTAXIN_noBMI.txt
rs78114600	t	c	0.0512	0.3319	0.0367	1.561e-19	8197	meta_filt_EOTAXIN_noBMI.txt
rs73074922	a	g	0.968	-0.2695	0.0457	3.714e-09	8197	meta_filt_EOTAXIN_noBMI.txt
rs2027855	t	c	0.6153	0.0743	0.0162	4.272e-06	8197	meta_filt_EOTAXIN_noBMI.txt
rs2511211	t	g	0.7544	-0.0865	0.0182	2.108e-06	8197	meta_filt_EOTAXIN_noBMI.txt
rs28492787	t	g	0.2078	-0.0908	0.0193	2.468e-06	8197	meta_filt_EOTAXIN_noBMI.txt
rs58045017	t	c	0.6603	-0.0911	0.0166	4.441e-08	8197	meta_filt_EOTAXIN_noBMI.txt
rs239958	t	c	0.7532	0.0905	0.0182	6.495e-07	8197	meta_filt_EOTAXIN_noBMI.txt
rs2471735	a	g	0.8879	0.1173	0.0249	2.498e-06	8197	meta_filt_EOTAXIN_noBMI.txt
rs73070692	a	g	0.0288	0.2885	0.0474	1.145e-09	8197	meta_filt_EOTAXIN_noBMI.txt
rs339684	c	g	0.2648	-0.1233	0.0179	5.726e-12	8197	meta_filt_EOTAXIN_noBMI.txt
rs79190394	t	c	0.886	0.1138	0.0246	3.751e-06	8197	meta_filt_EOTAXIN_noBMI.txt
rs1626407	t	c	0.112	-0.1173	0.0249	2.531e-06	8197	meta_filt_EOTAXIN_noBMI.txt
rs12639142	t	c	0.253	-0.1351	0.0182	1.049e-13	8197	meta_filt_EOTAXIN_noBMI.txt
rs139451100	t	g	0.7969	0.0964	0.0197	9.21e-07	8197	meta_filt_EOTAXIN_noBMI.txt
rs113294743	a	g	0.1844	0.0952	0.0203	2.651e-06	8197	meta_filt_EOTAXIN_noBMI.txt
rs73061794	a	t	0.0742	0.1728	0.0308	1.992e-08	8197	meta_filt_EOTAXIN_noBMI.txt
rs4656237	t	c	0.8873	0.1379	0.025	3.418e-08	8197	meta_filt_EOTAXIN_noBMI.txt
rs141689771	t	ta	0.1126	-0.1387	0.025	2.937e-08	8197	meta_filt_EOTAXIN_noBMI.txt
rs113791934	a	g	0.1123	-0.1391	0.0251	2.966e-08	8197	meta_filt_EOTAXIN_noBMI.txt
rs34004101	t	c	0.065	-0.1775	0.0341	1.97e-07	8197	meta_filt_EOTAXIN_noBMI.txt
rs1873618	t	c	0.7809	-0.0973	0.0191	3.738e-07	8197	meta_filt_EOTAXIN_noBMI.txt
rs28376360	a	g	0.1665	-0.0988	0.0212	3.068e-06	8197	meta_filt_EOTAXIN_noBMI.txt
rs487714	t	g	0.886	0.1135	0.0246	3.945e-06	8197	meta_filt_EOTAXIN_noBMI.txt
rs146431189	t	c	0.791	0.0904	0.0193	2.871e-06	8197	meta_filt_EOTAXIN_noBMI.txt
rs1188919	t	c	0.8883	0.1183	0.0249	2.002e-06	8197	meta_filt_EOTAXIN_noBMI.txt
rs12140039	a	g	0.84	0.1195	0.0215	2.551e-08	8197	meta_filt_EOTAXIN_noBMI.txt
rs62247991	t	c	0.0357	0.237	0.0429	3.215e-08	8197	meta_filt_EOTAXIN_noBMI.txt
rs35584330	t	c	0.2574	-0.1325	0.0181	2.177e-13	8197	meta_filt_EOTAXIN_noBMI.txt
rs3027013	t	c	0.0677	0.1453	0.0314	3.78e-06	8197	meta_filt_EOTAXIN_noBMI.txt
rs12144843	a	c	0.1126	-0.1386	0.025	2.947e-08	8197	meta_filt_EOTAXIN_noBMI.txt
rs3091309	a	g	0.1859	0.1303	0.0203	1.376e-10	8197	meta_filt_EOTAXIN_noBMI.txt
rs6467887	a	g	0.0738	0.1605	0.0302	1.042e-07	8197	meta_filt_EOTAXIN_noBMI.txt
rs7242828	t	c	0.2058	-0.0921	0.0195	2.437e-06	8197	meta_filt_EOTAXIN_noBMI.txt
rs2195225	a	g	0.3341	-0.1601	0.0166	6.406e-22	8197	meta_filt_EOTAXIN_noBMI.txt
rs76486186	a	g	0.8861	0.1137	0.0246	3.886e-06	8197	meta_filt_EOTAXIN_noBMI.txt
rs17388512	a	g	0.6309	-0.1524	0.0163	8.994e-21	8197	meta_filt_EOTAXIN_noBMI.txt
rs201130496	a	at	0.8813	0.1617	0.0259	4.34e-10	8197	meta_filt_EOTAXIN_noBMI.txt
rs17838198	ct	c	0.2452	-0.1373	0.0185	1.093e-13	8197	meta_filt_EOTAXIN_noBMI.txt
rs12142553	t	c	0.8874	0.1386	0.025	2.944e-08	8197	meta_filt_EOTAXIN_noBMI.txt
rs142453351	a	g	0.2098	-0.0887	0.0193	4.249e-06	8197	meta_filt_EOTAXIN_noBMI.txt
rs142193197	t	c	0.797	0.0948	0.0197	1.413e-06	8197	meta_filt_EOTAXIN_noBMI.txt
rs11710120	t	c	0.6106	0.13	0.0161	7.124e-16	8197	meta_filt_EOTAXIN_noBMI.txt
rs863005	t	c	0.2364	-0.1194	0.0188	2.334e-10	8197	meta_filt_EOTAXIN_noBMI.txt
rs201967818	a	aat	0.3837	0.1548	0.0163	1.907e-21	8197	meta_filt_EOTAXIN_noBMI.txt
rs165170	t	c	0.886	0.1137	0.0246	3.831e-06	8197	meta_filt_EOTAXIN_noBMI.txt
rs4682867	t	c	0.3328	-0.1612	0.0166	3.25e-22	8197	meta_filt_EOTAXIN_noBMI.txt
rs17237090	a	g	0.7012	0.1093	0.0174	3.422e-10	8197	meta_filt_EOTAXIN_noBMI.txt
rs4682857	c	g	0.6562	-0.0913	0.0168	5.262e-08	8197	meta_filt_EOTAXIN_noBMI.txt
rs7644995	t	c	0.8029	-0.0919	0.0196	2.86e-06	8197	meta_filt_EOTAXIN_noBMI.txt
rs189232124	t	c	0.834	0.0985	0.0212	3.554e-06	8197	meta_filt_EOTAXIN_noBMI.txt
rs4683345	a	g	0.3342	-0.1596	0.0166	8.398e-22	8197	meta_filt_EOTAXIN_noBMI.txt
rs77731748	a	g	0.8976	0.1493	0.0261	1.01e-08	8197	meta_filt_EOTAXIN_noBMI.txt
rs7809058	t	c	0.9261	-0.1634	0.0302	6.016e-08	8197	meta_filt_EOTAXIN_noBMI.txt
rs576001	a	g	0.1139	-0.1135	0.0246	3.994e-06	8197	meta_filt_EOTAXIN_noBMI.txt
rs2228467	t	c	0.9215	-0.4154	0.0291	3.473e-46	8197	meta_filt_EOTAXIN_noBMI.txt
rs342511	a	g	0.5094	0.092	0.0157	4.718e-09	8197	meta_filt_EOTAXIN_noBMI.txt
rs1366046	a	c	0.6506	0.1594	0.0164	3.115e-22	8197	meta_filt_EOTAXIN_noBMI.txt
rs1677572	t	c	0.8858	0.1138	0.0246	3.715e-06	8197	meta_filt_EOTAXIN_noBMI.txt
rs13068366	a	g	0.3118	-0.1382	0.0171	6.082e-16	8197	meta_filt_EOTAXIN_noBMI.txt
rs12118201	t	c	0.2187	0.0964	0.0191	4.765e-07	8197	meta_filt_EOTAXIN_noBMI.txt
rs13096936	a	g	0.6999	0.1198	0.0174	5.376e-12	8197	meta_filt_EOTAXIN_noBMI.txt
rs140874683	a	g	0.7906	0.0895	0.0193	3.522e-06	8197	meta_filt_EOTAXIN_noBMI.txt
rs1007638	a	g	0.3412	-0.1591	0.0166	8.968e-22	8197	meta_filt_EOTAXIN_noBMI.txt
rs113864631	a	c	0.2048	-0.089	0.0195	4.952e-06	8197	meta_filt_EOTAXIN_noBMI.txt
rs4656236	a	g	0.2402	0.0996	0.0185	7.04e-08	8197	meta_filt_EOTAXIN_noBMI.txt
rs11152138	t	c	0.7923	0.0907	0.0193	2.459e-06	8197	meta_filt_EOTAXIN_noBMI.txt
rs148540034	t	c	0.0093	-0.4205	0.0871	1.394e-06	8197	meta_filt_EOTAXIN_noBMI.txt
rs3732860	t	c	0.492	0.1328	0.0157	2.841e-17	8197	meta_filt_EOTAXIN_noBMI.txt
rs549352	a	t	0.1141	-0.1137	0.0246	3.863e-06	8197	meta_filt_EOTAXIN_noBMI.txt
rs12142583	a	g	0.8887	0.1408	0.0252	2.17e-08	8197	meta_filt_EOTAXIN_noBMI.txt
rs4682868	a	t	0.6656	0.1601	0.0166	6.137e-22	8197	meta_filt_EOTAXIN_noBMI.txt
rs73079261	t	c	0.0232	0.3555	0.0537	3.683e-11	8197	meta_filt_EOTAXIN_noBMI.txt
rs145150371	a	g	0.2058	-0.0918	0.0195	2.569e-06	8197	meta_filt_EOTAXIN_noBMI.txt
rs11129983	c	g	0.7501	0.1337	0.0182	2.371e-13	8197	meta_filt_EOTAXIN_noBMI.txt
rs9633340	t	c	0.8873	0.1385	0.025	3.022e-08	8197	meta_filt_EOTAXIN_noBMI.txt
rs28695249	c	g	0.7478	-0.0901	0.018	5.327e-07	8197	meta_filt_EOTAXIN_noBMI.txt
rs1188917	c	g	0.8858	0.1139	0.0246	3.774e-06	8197	meta_filt_EOTAXIN_noBMI.txt
rs55641040	c	g	0.6115	0.1319	0.0162	3.495e-16	8197	meta_filt_EOTAXIN_noBMI.txt
rs11129979	t	c	0.6506	0.1526	0.0165	2.329e-20	8197	meta_filt_EOTAXIN_noBMI.txt
rs10865923	c	g	0.3293	0.0862	0.0167	2.657e-07	8197	meta_filt_EOTAXIN_noBMI.txt
rs145664678	t	c	0.834	0.0984	0.0213	3.647e-06	8197	meta_filt_EOTAXIN_noBMI.txt
rs12041803	a	c	0.1596	-0.1218	0.0215	1.418e-08	8197	meta_filt_EOTAXIN_noBMI.txt
rs8092964	t	c	0.2096	-0.0904	0.0193	2.654e-06	8197	meta_filt_EOTAXIN_noBMI.txt
rs863002	t	c	0.4075	0.0805	0.0159	4.39e-07	8197	meta_filt_EOTAXIN_noBMI.txt
rs75906889	t	c	0.8874	0.1386	0.025	2.948e-08	8197	meta_filt_EOTAXIN_noBMI.txt
rs6567072	t	c	0.7864	0.0888	0.0191	3.419e-06	8197	meta_filt_EOTAXIN_noBMI.txt
rs7374925	a	g	0.1934	0.0926	0.02	3.537e-06	8197	meta_filt_EOTAXIN_noBMI.txt
rs1366045	t	c	0.6507	0.1594	0.0164	3.087e-22	8197	meta_filt_EOTAXIN_noBMI.txt
rs1188909	a	g	0.8881	0.1175	0.0249	2.376e-06	8197	meta_filt_EOTAXIN_noBMI.txt
rs34448772	a	g	0.7767	-0.0941	0.019	6.96e-07	8197	meta_filt_EOTAXIN_noBMI.txt
rs462579	a	t	0.8926	0.1182	0.0255	3.601e-06	8197	meta_filt_EOTAXIN_noBMI.txt
rs56396125	a	g	0.0883	0.1593	0.0284	2.121e-08	8197	meta_filt_EOTAXIN_noBMI.txt
rs60049195	c	g	0.6717	-0.0838	0.0168	5.882e-07	8197	meta_filt_EOTAXIN_noBMI.txt
rs11129981	a	c	0.6912	0.1401	0.0172	3.538e-16	8197	meta_filt_EOTAXIN_noBMI.txt
rs12450001	a	g	0.1653	-0.0993	0.0213	3.227e-06	8197	meta_filt_EOTAXIN_noBMI.txt
rs593287	c	g	0.8861	0.1134	0.0246	4.076e-06	8197	meta_filt_EOTAXIN_noBMI.txt
rs3843369	t	c	0.2575	-0.1326	0.0181	2.153e-13	8197	meta_filt_EOTAXIN_noBMI.txt
rs11920996	t	c	0.0512	0.2979	0.0377	2.919e-15	8197	meta_filt_EOTAXIN_noBMI.txt
rs11129978	t	c	0.2908	-0.1473	0.0173	1.377e-17	8197	meta_filt_EOTAXIN_noBMI.txt
rs10808297	a	g	0.0739	0.1631	0.0301	6.362e-08	8197	meta_filt_EOTAXIN_noBMI.txt
rs1071276	a	g	0.7403	0.1429	0.018	1.942e-15	8197	meta_filt_EOTAXIN_noBMI.txt
rs165160	t	c	0.886	0.1143	0.0246	3.436e-06	8197	meta_filt_EOTAXIN_noBMI.txt
rs3846063	t	g	0.2528	-0.1352	0.0182	9.888e-14	8197	meta_filt_EOTAXIN_noBMI.txt
rs11129975	a	g	0.2577	-0.1325	0.0181	2.197e-13	8197	meta_filt_EOTAXIN_noBMI.txt
rs76883414	a	c	0.0865	-0.1337	0.0282	2.204e-06	8197	meta_filt_EOTAXIN_noBMI.txt
rs13093968	a	g	0.4199	0.1526	0.0159	8.92e-22	8197	meta_filt_EOTAXIN_noBMI.txt
rs150113830	t	c	0.0166	0.4253	0.0646	4.62e-11	8197	meta_filt_EOTAXIN_noBMI.txt
rs7780383	a	g	0.0739	0.1633	0.0302	6.123e-08	8197	meta_filt_EOTAXIN_noBMI.txt
rs6969965	t	c	0.0968	0.1499	0.0277	6.646e-08	8197	meta_filt_EOTAXIN_noBMI.txt
rs8090682	c	g	0.7902	0.0883	0.0193	4.534e-06	8197	meta_filt_EOTAXIN_noBMI.txt
rs10908716	a	g	0.8874	0.1386	0.025	2.946e-08	8197	meta_filt_EOTAXIN_noBMI.txt
rs11709054	a	g	0.3238	0.0843	0.0168	5.463e-07	8197	meta_filt_EOTAXIN_noBMI.txt
rs2079477	c	g	0.6836	-0.0769	0.0168	4.954e-06	8197	meta_filt_EOTAXIN_noBMI.txt
rs342515	t	c	0.9441	-0.3064	0.0358	1.029e-17	8197	meta_filt_EOTAXIN_noBMI.txt
rs139285797	t	c	0.3386	-0.1611	0.0166	3.284e-22	8197	meta_filt_EOTAXIN_noBMI.txt
rs57723662	c	g	0.1657	-0.0982	0.0213	3.878e-06	8197	meta_filt_EOTAXIN_noBMI.txt
rs3774400	t	g	0.3585	-0.1114	0.0164	1.172e-11	8197	meta_filt_EOTAXIN_noBMI.txt
rs11129969	t	c	0.3238	0.0842	0.0168	5.648e-07	8197	meta_filt_EOTAXIN_noBMI.txt
rs704892	t	c	0.1369	-0.1396	0.0233	2.001e-09	8197	meta_filt_EOTAXIN_noBMI.txt
rs5754733	a	c	0.8306	-0.105	0.0213	8.196e-07	8197	meta_filt_EOTAXIN_noBMI.txt
rs12488474	a	t	0.2394	-0.1399	0.0185	4.069e-14	8197	meta_filt_EOTAXIN_noBMI.txt
rs34420127	a	g	0.1703	0.2343	0.0216	2.318e-27	8197	meta_filt_EOTAXIN_noBMI.txt
rs11294277	a	ac	0.8113	-0.1108	0.0205	6.058e-08	8197	meta_filt_EOTAXIN_noBMI.txt
rs79979554	a	c	0.0865	-0.1337	0.0282	2.203e-06	8197	meta_filt_EOTAXIN_noBMI.txt
rs13081266	a	g	0.3702	0.1518	0.0163	1.407e-20	8197	meta_filt_EOTAXIN_noBMI.txt
rs1188903	a	g	0.8878	0.1174	0.0249	2.459e-06	8197	meta_filt_EOTAXIN_noBMI.txt
rs73072303	a	g	0.016	0.3045	0.0648	2.657e-06	8197	meta_filt_EOTAXIN_noBMI.txt
rs6442067	t	c	0.7422	0.1325	0.0181	2.161e-13	8197	meta_filt_EOTAXIN_noBMI.txt
rs7282700	t	c	0.7384	-0.0874	0.018	1.192e-06	8197	meta_filt_EOTAXIN_noBMI.txt
rs675517	a	g	0.8859	0.1137	0.0246	3.87e-06	8197	meta_filt_EOTAXIN_noBMI.txt
rs73085348	a	g	0.9863	-0.478	0.0779	8.335e-10	8197	meta_filt_EOTAXIN_noBMI.txt
rs12635458	c	g	0.7117	0.1487	0.0173	7.658e-18	8197	meta_filt_EOTAXIN_noBMI.txt
rs11265218	t	c	0.8888	0.1401	0.0252	2.568e-08	8197	meta_filt_EOTAXIN_noBMI.txt
rs184458459	t	c	0.0208	-0.2639	0.0566	3.105e-06	8197	meta_filt_EOTAXIN_noBMI.txt
rs112347425	t	c	0.0978	0.1595	0.0276	7.771e-09	8197	meta_filt_EOTAXIN_noBMI.txt
rs1070283	t	c	0.2595	-0.1436	0.018	1.33e-15	8197	meta_filt_EOTAXIN_noBMI.txt
rs2455949	a	g	0.701	-0.0893	0.0177	4.401e-07	8197	meta_filt_EOTAXIN_noBMI.txt
rs36080575	t	ta	0.7414	-0.0863	0.0179	1.436e-06	8197	meta_filt_EOTAXIN_noBMI.txt
rs78252655	t	c	0.886	0.114	0.0246	3.611e-06	8197	meta_filt_EOTAXIN_noBMI.txt
rs113015114	a	c	0.1126	-0.1386	0.025	2.947e-08	8197	meta_filt_EOTAXIN_noBMI.txt
rs10865920	c	g	0.6719	-0.0822	0.0168	9.929e-07	8197	meta_filt_EOTAXIN_noBMI.txt
rs339668	a	g	0.6107	0.1299	0.0161	7.687e-16	8197	meta_filt_EOTAXIN_noBMI.txt
rs6567074	a	g	0.2089	-0.0911	0.0193	2.4e-06	8197	meta_filt_EOTAXIN_noBMI.txt
rs12022043	a	g	0.0865	-0.1337	0.0282	2.204e-06	8197	meta_filt_EOTAXIN_noBMI.txt
rs9840276	a	g	0.6693	0.1528	0.0171	4.53e-19	8197	meta_filt_EOTAXIN_noBMI.txt
rs1188912	a	g	0.112	-0.1168	0.0249	2.659e-06	8197	meta_filt_EOTAXIN_noBMI.txt
rs504133	a	c	0.886	0.1135	0.0246	3.977e-06	8197	meta_filt_EOTAXIN_noBMI.txt
rs1188916	a	g	0.1142	-0.1139	0.0246	3.759e-06	8197	meta_filt_EOTAXIN_noBMI.txt
rs61828181	t	c	0.0669	0.1474	0.0316	3.103e-06	8197	meta_filt_EOTAXIN_noBMI.txt
rs4682863	a	g	0.6436	0.1524	0.0165	2.066e-20	8197	meta_filt_EOTAXIN_noBMI.txt
rs34366528	a	at	0.1142	-0.1138	0.0246	3.883e-06	8197	meta_filt_EOTAXIN_noBMI.txt
rs34759881	t	g	0.7037	0.149	0.0172	4.325e-18	8197	meta_filt_EOTAXIN_noBMI.txt
rs189587938	a	g	0.0167	0.336	0.0667	4.769e-07	8197	meta_filt_EOTAXIN_noBMI.txt
rs10221421	t	c	0.2078	-0.0907	0.0193	2.478e-06	8197	meta_filt_EOTAXIN_noBMI.txt
rs12144848	t	c	0.1126	-0.1386	0.025	2.947e-08	8197	meta_filt_EOTAXIN_noBMI.txt
rs7799486	c	g	0.648	-0.0776	0.0166	2.816e-06	8197	meta_filt_EOTAXIN_noBMI.txt
rs62246636	a	g	0.3397	0.0918	0.0167	3.634e-08	8197	meta_filt_EOTAXIN_noBMI.txt
rs138125931	t	c	0.8902	0.1264	0.0253	5.763e-07	8197	meta_filt_EOTAXIN_noBMI.txt
rs760193	t	c	0.25	-0.134	0.0182	1.804e-13	8197	meta_filt_EOTAXIN_noBMI.txt
rs11717346	a	g	0.6106	0.1299	0.0161	7.553e-16	8197	meta_filt_EOTAXIN_noBMI.txt
rs4656821	t	g	0.8874	0.1386	0.025	2.946e-08	8197	meta_filt_EOTAXIN_noBMI.txt
rs77167726	c	g	0.1046	-0.1217	0.0258	2.384e-06	8197	meta_filt_EOTAXIN_noBMI.txt
rs4402126	t	c	0.1603	-0.1223	0.0214	1.154e-08	8197	meta_filt_EOTAXIN_noBMI.txt
rs62246629	t	c	0.6645	-0.0923	0.0167	3.288e-08	8197	meta_filt_EOTAXIN_noBMI.txt
rs1188910	a	g	0.1119	-0.1174	0.0249	2.436e-06	8197	meta_filt_EOTAXIN_noBMI.txt
rs11265187	t	c	0.1126	-0.1386	0.025	2.96e-08	8197	meta_filt_EOTAXIN_noBMI.txt
rs12134665	t	g	0.7168	0.0837	0.0176	2.067e-06	8197	meta_filt_EOTAXIN_noBMI.txt
rs2288370	t	c	0.6301	-0.1528	0.0163	6.781e-21	8197	meta_filt_EOTAXIN_noBMI.txt
rs62246635	c	g	0.675	-0.0883	0.0169	1.622e-07	8197	meta_filt_EOTAXIN_noBMI.txt
rs12491179	t	c	0.2536	-0.1342	0.0182	1.592e-13	8197	meta_filt_EOTAXIN_noBMI.txt
rs201071083	t	tg	0.0171	-0.3158	0.0639	7.604e-07	8197	meta_filt_EOTAXIN_noBMI.txt
rs2040143	a	g	0.7234	-0.0858	0.0178	1.333e-06	8197	meta_filt_EOTAXIN_noBMI.txt
rs2099022	a	g	0.2883	-0.1487	0.0173	7.678e-18	8197	meta_filt_EOTAXIN_noBMI.txt
rs75285799	t	c	0.1566	-0.124	0.0216	1.02e-08	8197	meta_filt_EOTAXIN_noBMI.txt
rs4683341	t	c	0.3391	-0.1609	0.0166	3.355e-22	8197	meta_filt_EOTAXIN_noBMI.txt
rs2229593	t	c	0.0387	0.3647	0.0406	2.838e-19	8197	meta_filt_EOTAXIN_noBMI.txt
rs59290516	a	ag	0.6347	-0.0912	0.018	4.056e-07	8197	meta_filt_EOTAXIN_noBMI.txt
rs142243495	t	g	0.0395	0.4131	0.0418	5.421e-23	8197	meta_filt_EOTAXIN_noBMI.txt
rs11926788	c	g	0.949	-0.3164	0.0363	2.747e-18	8197	meta_filt_EOTAXIN_noBMI.txt
rs61197512	a	g	0.8896	0.1203	0.0254	2.174e-06	8197	meta_filt_EOTAXIN_noBMI.txt
rs11265230	a	g	0.8432	0.1232	0.0216	1.242e-08	8197	meta_filt_EOTAXIN_noBMI.txt
rs77614092	a	g	0.1139	-0.1135	0.0246	3.997e-06	8197	meta_filt_EOTAXIN_noBMI.txt
rs35975100	g	ga	0.114	-0.1135	0.0246	4.022e-06	8197	meta_filt_EOTAXIN_noBMI.txt
rs13060954	a	g	0.2638	-0.1438	0.0179	8.032e-16	8197	meta_filt_EOTAXIN_noBMI.txt
rs10865921	t	c	0.3283	0.0838	0.0168	5.91e-07	8197	meta_filt_EOTAXIN_noBMI.txt
rs1188911	t	c	0.1119	-0.117	0.0249	2.622e-06	8197	meta_filt_EOTAXIN_noBMI.txt
rs3027012	t	c	0.1633	0.1451	0.0214	1.164e-11	8197	meta_filt_EOTAXIN_noBMI.txt
rs497891	a	g	0.1139	-0.1135	0.0246	3.993e-06	8197	meta_filt_EOTAXIN_noBMI.txt
rs36132109	t	g	0.3701	0.1521	0.0164	1.375e-20	8197	meta_filt_EOTAXIN_noBMI.txt
rs67224687	t	g	0.7327	0.1401	0.0177	2.856e-15	8197	meta_filt_EOTAXIN_noBMI.txt
rs74102707	t	c	0.886	0.1138	0.0246	3.759e-06	8197	meta_filt_EOTAXIN_noBMI.txt
rs745331	a	g	0.6825	-0.0821	0.0176	3.036e-06	8197	meta_filt_EOTAXIN_noBMI.txt
rs12239520	t	c	0.8859	0.1156	0.0247	3.002e-06	8197	meta_filt_EOTAXIN_noBMI.txt
rs11662405	a	g	0.2103	-0.0883	0.0192	4.419e-06	8197	meta_filt_EOTAXIN_noBMI.txt
rs34110933	a	g	0.3238	0.0843	0.0168	5.432e-07	8197	meta_filt_EOTAXIN_noBMI.txt
rs975528	a	g	0.2772	0.0861	0.0177	1.125e-06	8197	meta_filt_EOTAXIN_noBMI.txt
rs202095772	a	aaaat	0.7472	0.1351	0.0182	1.037e-13	8197	meta_filt_EOTAXIN_noBMI.txt
rs74504220	a	g	0.7115	0.1492	0.0173	5.91e-18	8197	meta_filt_EOTAXIN_noBMI.txt
rs202142107	a	atcg	0.9338	-0.1485	0.0318	2.982e-06	8197	meta_filt_EOTAXIN_noBMI.txt
rs1677588	t	g	0.886	0.1181	0.025	2.223e-06	8197	meta_filt_EOTAXIN_noBMI.txt
rs200558583	cat	c	0.9338	-0.1485	0.0318	2.983e-06	8197	meta_filt_EOTAXIN_noBMI.txt
rs11915803	t	c	0.6746	-0.0873	0.0168	2.013e-07	8197	meta_filt_EOTAXIN_noBMI.txt
rs2308006	g	gta	0.1141	-0.114	0.0247	3.801e-06	8197	meta_filt_EOTAXIN_noBMI.txt
rs142617328	t	c	0.2058	-0.0921	0.0195	2.438e-06	8197	meta_filt_EOTAXIN_noBMI.txt
rs5026995	a	t	0.6273	0.097	0.0168	7.793e-09	8197	meta_filt_EOTAXIN_noBMI.txt
rs73074163	a	t	0.9092	-0.1548	0.0281	3.808e-08	8197	meta_filt_EOTAXIN_noBMI.txt
rs1211471	t	c	0.1121	-0.1174	0.0249	2.492e-06	8197	meta_filt_EOTAXIN_noBMI.txt
rs704893	t	c	0.7404	0.1424	0.018	2.297e-15	8197	meta_filt_EOTAXIN_noBMI.txt
rs7239833	t	c	0.792	0.0904	0.0192	2.621e-06	8197	meta_filt_EOTAXIN_noBMI.txt
rs11265186	t	c	0.1126	-0.1386	0.025	2.946e-08	8197	meta_filt_EOTAXIN_noBMI.txt
rs59478814	t	g	0.6765	-0.0822	0.0168	1.06e-06	8197	meta_filt_EOTAXIN_noBMI.txt
rs3746082	a	g	0.0174	-0.3221	0.0638	4.385e-07	8197	meta_filt_EOTAXIN_noBMI.txt
rs4683344	c	g	0.2883	-0.149	0.0173	6.621e-18	8197	meta_filt_EOTAXIN_noBMI.txt
rs704901	a	g	0.2595	-0.1435	0.018	1.355e-15	8197	meta_filt_EOTAXIN_noBMI.txt
rs9872440	t	c	0.6658	0.1595	0.0166	8.746e-22	8197	meta_filt_EOTAXIN_noBMI.txt
rs80160608	t	c	0.8953	0.122	0.0258	2.238e-06	8197	meta_filt_EOTAXIN_noBMI.txt
rs1188948	t	c	0.114	-0.1136	0.0246	3.925e-06	8197	meta_filt_EOTAXIN_noBMI.txt
rs6414430	t	g	0.8031	-0.0924	0.0197	2.715e-06	8197	meta_filt_EOTAXIN_noBMI.txt
rs4656230	t	g	0.1126	-0.1386	0.025	2.946e-08	8197	meta_filt_EOTAXIN_noBMI.txt
rs75713884	t	c	0.1139	-0.1135	0.0246	4.007e-06	8197	meta_filt_EOTAXIN_noBMI.txt
rs2240861	a	g	0.3235	0.0822	0.0169	1.126e-06	8197	meta_filt_EOTAXIN_noBMI.txt
rs12605508	t	c	0.7956	0.0936	0.0195	1.587e-06	8197	meta_filt_EOTAXIN_noBMI.txt
rs12450911	a	g	0.8337	0.0995	0.0211	2.362e-06	8197	meta_filt_EOTAXIN_noBMI.txt
rs76984433	t	c	0.1027	-0.1475	0.026	1.412e-08	8197	meta_filt_EOTAXIN_noBMI.txt
rs1146429	a	g	0.8859	0.1139	0.0246	3.709e-06	8197	meta_filt_EOTAXIN_noBMI.txt
rs144651647	a	g	0.7943	0.0921	0.0195	2.422e-06	8197	meta_filt_EOTAXIN_noBMI.txt
rs1188905	t	c	0.1139	-0.1143	0.025	4.722e-06	8197	meta_filt_EOTAXIN_noBMI.txt
rs6676002	t	c	0.1642	0.145	0.0215	1.386e-11	8197	meta_filt_EOTAXIN_noBMI.txt
rs2195224	a	g	0.3357	-0.1598	0.0167	8.485e-22	8197	meta_filt_EOTAXIN_noBMI.txt
rs1146426	a	g	0.8858	0.1139	0.0246	3.739e-06	8197	meta_filt_EOTAXIN_noBMI.txt
rs4682869	t	c	0.6879	0.1395	0.0171	2.929e-16	8197	meta_filt_EOTAXIN_noBMI.txt
rs75570146	a	c	0.0602	-0.1711	0.0359	1.913e-06	8197	meta_filt_EOTAXIN_noBMI.txt
rs41286767	t	c	0.886	0.1141	0.0246	3.56e-06	8197	meta_filt_EOTAXIN_noBMI.txt
rs76546294	c	g	0.1113	-0.1418	0.0251	1.684e-08	8197	meta_filt_EOTAXIN_noBMI.txt
rs11265179	t	c	0.8322	0.1257	0.0211	2.554e-09	8197	meta_filt_EOTAXIN_noBMI.txt
rs11715464	a	g	0.5804	-0.1522	0.0159	1.053e-21	8197	meta_filt_EOTAXIN_noBMI.txt
rs17238314	t	c	0.3236	0.0819	0.0168	1.134e-06	8197	meta_filt_EOTAXIN_noBMI.txt
rs11404891	a	ag	0.112	-0.1172	0.0249	2.542e-06	8197	meta_filt_EOTAXIN_noBMI.txt
rs55884426	t	c	0.3235	0.0819	0.0168	1.154e-06	8197	meta_filt_EOTAXIN_noBMI.txt
rs9962939	t	c	0.2088	-0.0901	0.0193	3.109e-06	8197	meta_filt_EOTAXIN_noBMI.txt
rs17131255	t	c	0.1139	-0.1136	0.0246	3.962e-06	8197	meta_filt_EOTAXIN_noBMI.txt
rs946077	t	c	0.1125	-0.123	0.0249	7.788e-07	8197	meta_filt_EOTAXIN_noBMI.txt
rs4656232	a	g	0.1126	-0.1386	0.025	2.946e-08	8197	meta_filt_EOTAXIN_noBMI.txt
rs62246603	t	g	0.3238	0.0843	0.0168	5.445e-07	8197	meta_filt_EOTAXIN_noBMI.txt
rs6567075	t	c	0.2086	-0.0915	0.0193	2.2e-06	8197	meta_filt_EOTAXIN_noBMI.txt
rs6703348	c	g	0.7414	-0.0865	0.0179	1.333e-06	8197	meta_filt_EOTAXIN_noBMI.txt
rs200335208	a	ag	0.8888	0.1204	0.0253	1.891e-06	8197	meta_filt_EOTAXIN_noBMI.txt
rs62250113	a	c	0.3236	0.0815	0.0169	1.386e-06	8197	meta_filt_EOTAXIN_noBMI.txt
rs643854	t	c	0.114	-0.1139	0.0246	3.674e-06	8197	meta_filt_EOTAXIN_noBMI.txt
rs6414429	c	g	0.7634	-0.0944	0.0192	8.554e-07	8197	meta_filt_EOTAXIN_noBMI.txt
rs4388383	a	g	0.0739	0.1634	0.0302	6.008e-08	8197	meta_filt_EOTAXIN_noBMI.txt
rs60257422	a	t	0.114	-0.1143	0.0246	3.454e-06	8197	meta_filt_EOTAXIN_noBMI.txt
rs7641783	t	c	0.197	0.0927	0.0197	2.585e-06	8197	meta_filt_EOTAXIN_noBMI.txt
rs3960554	t	g	0.3159	0.0795	0.0169	2.425e-06	8197	meta_filt_EOTAXIN_noBMI.txt
rs62250114	a	g	0.3235	0.0822	0.0169	1.085e-06	8197	meta_filt_EOTAXIN_noBMI.txt
rs28600813	t	c	0.7922	0.0908	0.0193	2.468e-06	8197	meta_filt_EOTAXIN_noBMI.txt
rs11364458	t	tc	0.1634	0.1452	0.0214	1.175e-11	8197	meta_filt_EOTAXIN_noBMI.txt
rs114202043	t	c	0.0453	0.3423	0.0385	5.932e-19	8197	meta_filt_EOTAXIN_noBMI.txt
rs12453109	t	c	0.1665	-0.0988	0.0212	3.07e-06	8197	meta_filt_EOTAXIN_noBMI.txt
rs165156	t	c	0.114	-0.1137	0.0246	3.816e-06	8197	meta_filt_EOTAXIN_noBMI.txt
rs4682862	a	g	0.6452	0.1533	0.0165	1.264e-20	8197	meta_filt_EOTAXIN_noBMI.txt
rs6441999	t	c	0.197	0.0925	0.0197	2.673e-06	8197	meta_filt_EOTAXIN_noBMI.txt
rs6414427	t	c	0.8029	-0.0928	0.0197	2.508e-06	8197	meta_filt_EOTAXIN_noBMI.txt
rs77758245	t	tg	0.886	0.114	0.0246	3.599e-06	8197	meta_filt_EOTAXIN_noBMI.txt
rs7623543	a	c	0.2501	-0.133	0.0182	2.659e-13	8197	meta_filt_EOTAXIN_noBMI.txt
rs17131254	t	c	0.8837	0.1195	0.0244	1.011e-06	8197	meta_filt_EOTAXIN_noBMI.txt
rs12494055	t	c	0.492	0.1328	0.0157	2.841e-17	8197	meta_filt_EOTAXIN_noBMI.txt
rs10865925	t	c	0.698	0.1439	0.0172	5.626e-17	8197	meta_filt_EOTAXIN_noBMI.txt
rs143618462	a	g	0.7115	0.1493	0.0173	5.698e-18	8197	meta_filt_EOTAXIN_noBMI.txt
rs59788483	a	g	0.7895	0.0891	0.0192	3.509e-06	8197	meta_filt_EOTAXIN_noBMI.txt
rs1188915	a	c	0.1158	-0.1132	0.0247	4.584e-06	8197	meta_filt_EOTAXIN_noBMI.txt
rs1873617	t	c	0.2191	0.0973	0.0191	3.709e-07	8197	meta_filt_EOTAXIN_noBMI.txt
rs2146295	a	t	0.8861	0.1134	0.0246	4.08e-06	8197	meta_filt_EOTAXIN_noBMI.txt
rs73072941	a	t	0.1095	-0.1281	0.0263	1.113e-06	8197	meta_filt_EOTAXIN_noBMI.txt
rs2172246	a	c	0.7317	-0.0848	0.0177	1.718e-06	8197	meta_filt_EOTAXIN_noBMI.txt
rs1584250	t	c	0.1564	-0.123	0.0217	1.345e-08	8197	meta_filt_EOTAXIN_noBMI.txt
rs621261	a	g	0.1142	-0.1139	0.0246	3.7e-06	8197	meta_filt_EOTAXIN_noBMI.txt
rs4683342	c	g	0.2959	-0.1495	0.0172	3.638e-18	8197	meta_filt_EOTAXIN_noBMI.txt
rs4492615	t	c	0.8874	0.1386	0.025	2.946e-08	8197	meta_filt_EOTAXIN_noBMI.txt
rs12027444	a	g	0.0865	-0.1335	0.0283	2.286e-06	8197	meta_filt_EOTAXIN_noBMI.txt
rs8090675	a	c	0.2098	-0.0883	0.0193	4.535e-06	8197	meta_filt_EOTAXIN_noBMI.txt
rs2166587	a	t	0.9135	0.1335	0.0282	2.28e-06	8197	meta_filt_EOTAXIN_noBMI.txt
rs11265177	a	g	0.8405	0.1216	0.0215	1.478e-08	8197	meta_filt_EOTAXIN_noBMI.txt
rs150796733	t	c	0.2028	-0.0949	0.0197	1.387e-06	8197	meta_filt_EOTAXIN_noBMI.txt
rs183012206	a	g	0.1127	-0.1391	0.025	2.689e-08	8197	meta_filt_EOTAXIN_noBMI.txt
rs354636	a	g	0.886	0.1142	0.0246	3.492e-06	8197	meta_filt_EOTAXIN_noBMI.txt
rs2211994	t	c	0.276	0.0876	0.0177	6.981e-07	8197	meta_filt_EOTAXIN_noBMI.txt
rs17885243	g	gc	0.023	-0.275	0.0575	1.708e-06	8197	meta_filt_EOTAXIN_noBMI.txt
rs62246606	t	c	0.6759	-0.0851	0.0168	4.165e-07	8197	meta_filt_EOTAXIN_noBMI.txt
rs141214726	t	c	0.7905	0.0882	0.0193	4.732e-06	8197	meta_filt_EOTAXIN_noBMI.txt
rs41313908	t	c	0.0677	0.1533	0.0319	1.598e-06	8197	meta_filt_EOTAXIN_noBMI.txt
rs74228360	t	g	0.8861	0.1135	0.0246	3.964e-06	8197	meta_filt_EOTAXIN_noBMI.txt
rs4683336	t	c	0.656	-0.0913	0.0168	5.337e-08	8197	meta_filt_EOTAXIN_noBMI.txt
rs79081799	a	g	0.8861	0.1134	0.0246	4.067e-06	8197	meta_filt_EOTAXIN_noBMI.txt
rs59713146	t	c	0.6764	-0.0819	0.0168	1.133e-06	8197	meta_filt_EOTAXIN_noBMI.txt
rs28787730	a	c	0.2076	-0.0899	0.0193	3.171e-06	8197	meta_filt_EOTAXIN_noBMI.txt
rs8097288	a	t	0.2094	-0.0914	0.0193	2.12e-06	8197	meta_filt_EOTAXIN_noBMI.txt
rs4290055	t	c	0.1126	-0.1386	0.025	2.945e-08	8197	meta_filt_EOTAXIN_noBMI.txt
rs148232364	t	c	0.8861	0.1141	0.0246	3.612e-06	8197	meta_filt_EOTAXIN_noBMI.txt
rs6441993	a	g	0.1988	0.1018	0.0201	3.98e-07	8197	meta_filt_EOTAXIN_noBMI.txt
rs62244806	a	t	0.1854	0.117	0.0204	9.101e-09	8197	meta_filt_EOTAXIN_noBMI.txt
rs138532176	a	g	0.207	-0.0892	0.0195	4.571e-06	8197	meta_filt_EOTAXIN_noBMI.txt
rs78414233	t	c	0.1046	-0.1216	0.0258	2.471e-06	8197	meta_filt_EOTAXIN_noBMI.txt
rs200717615	a	ag	0.8877	0.1178	0.0249	2.289e-06	8197	meta_filt_EOTAXIN_noBMI.txt
rs116826172	t	c	0.9595	-0.431	0.0403	9.335e-27	8197	meta_filt_EOTAXIN_noBMI.txt
rs13094956	c	g	0.3307	-0.1528	0.0171	4.527e-19	8197	meta_filt_EOTAXIN_noBMI.txt
rs2097947	a	t	0.6836	-0.0769	0.0168	4.958e-06	8197	meta_filt_EOTAXIN_noBMI.txt
rs7621267	a	g	0.7444	-0.1247	0.0185	1.443e-11	8197	meta_filt_EOTAXIN_noBMI.txt
rs10755885	a	g	0.0739	0.163	0.0301	6.42e-08	8197	meta_filt_EOTAXIN_noBMI.txt
rs7235391	t	c	0.2079	-0.0899	0.0193	3.044e-06	8197	meta_filt_EOTAXIN_noBMI.txt
rs10908724	t	g	0.1115	-0.1421	0.0251	1.587e-08	8197	meta_filt_EOTAXIN_noBMI.txt
rs6774801	t	g	0.3122	-0.1392	0.0171	3.492e-16	8197	meta_filt_EOTAXIN_noBMI.txt
rs28582241	t	c	0.8861	0.1134	0.0246	4.05e-06	8197	meta_filt_EOTAXIN_noBMI.txt
rs34052773	t	ta	0.6603	0.1602	0.0166	4.827e-22	8197	meta_filt_EOTAXIN_noBMI.txt
rs76167444	t	c	0.8861	0.1131	0.0246	4.28e-06	8197	meta_filt_EOTAXIN_noBMI.txt
rs10461012	c	g	0.3279	0.0797	0.0169	2.298e-06	8197	meta_filt_EOTAXIN_noBMI.txt
rs75431404	c	g	0.8874	0.1389	0.025	2.79e-08	8197	meta_filt_EOTAXIN_noBMI.txt
rs3026996	a	c	0.7815	-0.0885	0.0192	4.132e-06	8197	meta_filt_EOTAXIN_noBMI.txt
rs9836162	a	g	0.3233	0.08	0.0169	2.262e-06	8197	meta_filt_EOTAXIN_noBMI.txt
rs6414428	a	g	0.1969	0.0926	0.0197	2.591e-06	8197	meta_filt_EOTAXIN_noBMI.txt
rs9815043	a	g	0.6632	0.1572	0.0165	1.436e-21	8197	meta_filt_EOTAXIN_noBMI.txt
rs4656826	a	c	0.1126	-0.1389	0.025	2.809e-08	8197	meta_filt_EOTAXIN_noBMI.txt
rs3898649	a	g	0.2485	-0.0896	0.0181	7.017e-07	8197	meta_filt_EOTAXIN_noBMI.txt
rs356351	t	c	0.886	0.1142	0.0246	3.493e-06	8197	meta_filt_EOTAXIN_noBMI.txt
rs946076	c	g	0.8879	0.1174	0.0249	2.49e-06	8197	meta_filt_EOTAXIN_noBMI.txt
rs1427803	a	c	0.3034	-0.1484	0.017	3.047e-18	8197	meta_filt_EOTAXIN_noBMI.txt
rs9948592	t	c	0.7923	0.0907	0.0193	2.461e-06	8197	meta_filt_EOTAXIN_noBMI.txt
rs71873622	t	tg	0.9327	-0.1472	0.0315	3.04e-06	8197	meta_filt_EOTAXIN_noBMI.txt
rs12410729	t	c	0.8874	0.1389	0.025	2.806e-08	8197	meta_filt_EOTAXIN_noBMI.txt
rs74796846	a	g	0.8861	0.1134	0.0246	4.077e-06	8197	meta_filt_EOTAXIN_noBMI.txt
rs10469215	t	c	0.7923	0.0907	0.0193	2.461e-06	8197	meta_filt_EOTAXIN_noBMI.txt
rs13084167	t	c	0.1972	0.0927	0.0197	2.576e-06	8197	meta_filt_EOTAXIN_noBMI.txt
rs9840290	a	g	0.6453	0.1537	0.0165	1.036e-20	8197	meta_filt_EOTAXIN_noBMI.txt
rs4399156	a	g	0.1126	-0.1386	0.025	2.944e-08	8197	meta_filt_EOTAXIN_noBMI.txt
rs1616696	t	c	0.1122	-0.1176	0.025	2.454e-06	8197	meta_filt_EOTAXIN_noBMI.txt
rs7612912	t	c	0.6506	0.1595	0.0164	3.05e-22	8197	meta_filt_EOTAXIN_noBMI.txt
rs757973	a	g	0.072	0.1552	0.0309	4.895e-07	8197	meta_filt_EOTAXIN_noBMI.txt
rs73065695	a	g	0.0932	0.1532	0.0281	4.976e-08	8197	meta_filt_EOTAXIN_noBMI.txt
rs339671	a	c	0.7425	0.1325	0.0181	2.277e-13	8197	meta_filt_EOTAXIN_noBMI.txt
rs202203111	g	ga	0.0207	0.3279	0.0602	5.072e-08	8197	meta_filt_EOTAXIN_noBMI.txt
rs834580	a	g	0.2595	-0.1435	0.018	1.36e-15	8197	meta_filt_EOTAXIN_noBMI.txt
rs8094537	a	g	0.2077	-0.0914	0.0193	2.191e-06	8197	meta_filt_EOTAXIN_noBMI.txt
rs75486999	t	c	0.8954	0.1217	0.0258	2.378e-06	8197	meta_filt_EOTAXIN_noBMI.txt
rs11152137	t	c	0.2077	-0.0907	0.0193	2.458e-06	8197	meta_filt_EOTAXIN_noBMI.txt
rs10489801	t	c	0.1138	-0.1141	0.0247	3.787e-06	8197	meta_filt_EOTAXIN_noBMI.txt
rs144656342	a	t	0.9011	0.1478	0.0275	7.727e-08	8197	meta_filt_EOTAXIN_noBMI.txt
rs75462759	t	c	0.886	0.1141	0.0246	3.563e-06	8197	meta_filt_EOTAXIN_noBMI.txt
rs11265206	t	c	0.8884	0.1422	0.0251	1.554e-08	8197	meta_filt_EOTAXIN_noBMI.txt
rs11720364	t	c	0.8715	0.1287	0.0241	9.591e-08	8197	meta_filt_EOTAXIN_noBMI.txt
rs11265174	a	t	0.1604	-0.1223	0.0214	1.132e-08	8197	meta_filt_EOTAXIN_noBMI.txt
rs75347153	a	g	0.0403	0.4357	0.0403	3.091e-27	8197	meta_filt_EOTAXIN_noBMI.txt
rs199597369	a	ac	0.0126	-0.368	0.0803	4.639e-06	8197	meta_filt_EOTAXIN_noBMI.txt
rs75986920	ct	c	0.886	0.1136	0.0246	3.913e-06	8197	meta_filt_EOTAXIN_noBMI.txt
rs139446241	t	c	0.8861	0.114	0.0246	3.637e-06	8197	meta_filt_EOTAXIN_noBMI.txt
rs59956986	t	tc	0.3411	0.0884	0.017	1.9e-07	8197	meta_filt_EOTAXIN_noBMI.txt
rs863006	a	g	0.4997	0.1368	0.0156	1.443e-18	8197	meta_filt_EOTAXIN_noBMI.txt
rs2024050	a	g	0.0739	0.164	0.0302	5.467e-08	8197	meta_filt_EOTAXIN_noBMI.txt
rs10221422	t	c	0.2078	-0.0909	0.0193	2.361e-06	8197	meta_filt_EOTAXIN_noBMI.txt
rs189921298	a	g	0.797	0.0948	0.0197	1.413e-06	8197	meta_filt_EOTAXIN_noBMI.txt
rs10224179	t	c	0.3522	0.0774	0.0166	2.943e-06	8197	meta_filt_EOTAXIN_noBMI.txt
rs8092093	c	g	0.2102	-0.0891	0.0192	3.612e-06	8197	meta_filt_EOTAXIN_noBMI.txt
rs147287945	a	g	0.0741	-0.1512	0.0313	1.356e-06	8197	meta_filt_EOTAXIN_noBMI.txt
rs79508328	a	g	0.8874	0.1389	0.025	2.806e-08	8197	meta_filt_EOTAXIN_noBMI.txt
rs79610128	c	g	0.8902	0.1264	0.0253	5.758e-07	8197	meta_filt_EOTAXIN_noBMI.txt
rs11919717	a	c	0.3343	-0.1598	0.0166	7.728e-22	8197	meta_filt_EOTAXIN_noBMI.txt
rs339687	c	g	0.2688	-0.1107	0.018	8.535e-10	8197	meta_filt_EOTAXIN_noBMI.txt
rs9317045	a	c	0.8615	0.1172	0.0236	6.954e-07	8197	meta_filt_EOTAXIN_noBMI.txt
rs3091324	t	g	0.1679	-0.0994	0.021	2.338e-06	8197	meta_filt_EOTAXIN_noBMI.txt
rs10908733	a	t	0.1361	-0.1379	0.0231	2.314e-09	8197	meta_filt_EOTAXIN_noBMI.txt
