# Supplementary material for: Inflammatory cytokine profiles in erectile dysfunction: a bidirectional Mendelian randomization
Source: Front Immunol. 2024 Apr 12;15:1342658. doi: 10.3389/fimmu.2024.1342658 (PMC11045927; doi:10.3389/fimmu.2024.1342658)
Supplement: Supplementary file 2 [file DataSheet_2.zip › 41 Inflammatory cytokines exposure data/meta_filt_FGF_BASIC_noBMI.txt]

MarkerName	Allele1	Allele2	Freq1	Effect	StdErr	P-value	Total_N	PHENO
rs9899881	t	c	0.8616	0.1113	0.0237	2.7e-06	7609	meta_filt_FGF_BASIC_noBMI.txt
rs9894083	a	g	0.1056	-0.1234	0.0266	3.558e-06	7609	meta_filt_FGF_BASIC_noBMI.txt
rs4251788	c	g	0.8944	0.1233	0.0266	3.664e-06	7609	meta_filt_FGF_BASIC_noBMI.txt
rs9889274	t	c	0.1045	-0.1276	0.0267	1.827e-06	7609	meta_filt_FGF_BASIC_noBMI.txt
rs13412535	a	g	0.1856	-0.1129	0.0224	4.763e-07	7609	meta_filt_FGF_BASIC_noBMI.txt
rs16971670	a	t	0.8956	0.1278	0.0268	1.793e-06	7609	meta_filt_FGF_BASIC_noBMI.txt
rs2702947	a	t	0.1319	-0.1147	0.0246	3.125e-06	7609	meta_filt_FGF_BASIC_noBMI.txt
rs4796126	a	g	0.1053	-0.1237	0.0267	3.487e-06	7609	meta_filt_FGF_BASIC_noBMI.txt
rs9900236	t	g	0.1043	-0.1279	0.0268	1.783e-06	7609	meta_filt_FGF_BASIC_noBMI.txt
rs76253061	t	c	0.9925	-0.4811	0.1041	3.807e-06	7609	meta_filt_FGF_BASIC_noBMI.txt
rs9911016	c	g	0.1046	-0.1275	0.0267	1.84e-06	7609	meta_filt_FGF_BASIC_noBMI.txt
rs9898152	a	g	0.1055	-0.1232	0.0266	3.716e-06	7609	meta_filt_FGF_BASIC_noBMI.txt
rs4796115	t	c	0.1056	-0.1233	0.0266	3.637e-06	7609	meta_filt_FGF_BASIC_noBMI.txt
rs3809769	t	g	0.8946	0.1236	0.0267	3.514e-06	7609	meta_filt_FGF_BASIC_noBMI.txt
rs115889365	a	g	0.0544	0.1678	0.0365	4.365e-06	7609	meta_filt_FGF_BASIC_noBMI.txt
rs143297958	a	g	0.9942	0.5761	0.1243	3.595e-06	7609	meta_filt_FGF_BASIC_noBMI.txt
rs9908011	t	c	0.8954	0.1274	0.0267	1.843e-06	7609	meta_filt_FGF_BASIC_noBMI.txt
rs2280787	a	c	0.1384	-0.1113	0.0237	2.683e-06	7609	meta_filt_FGF_BASIC_noBMI.txt
rs11869976	a	g	0.1043	-0.1279	0.0268	1.775e-06	7609	meta_filt_FGF_BASIC_noBMI.txt
rs143334272	t	c	0.0357	0.2011	0.0439	4.729e-06	7609	meta_filt_FGF_BASIC_noBMI.txt
rs9789051	a	c	0.1054	-0.1236	0.0267	3.516e-06	7609	meta_filt_FGF_BASIC_noBMI.txt
rs148287449	a	g	0.0363	0.1975	0.0431	4.683e-06	7609	meta_filt_FGF_BASIC_noBMI.txt
rs28739295	a	g	0.8948	0.1238	0.0267	3.481e-06	7609	meta_filt_FGF_BASIC_noBMI.txt
rs200619373	a	ag	0.8945	0.1233	0.0266	3.667e-06	7609	meta_filt_FGF_BASIC_noBMI.txt
rs59338510	a	g	0.1055	-0.1234	0.0266	3.616e-06	7609	meta_filt_FGF_BASIC_noBMI.txt
rs9912894	t	c	0.1046	-0.1275	0.0267	1.839e-06	7609	meta_filt_FGF_BASIC_noBMI.txt
rs4795100	a	g	0.8957	0.128	0.0268	1.778e-06	7609	meta_filt_FGF_BASIC_noBMI.txt
rs9913559	a	t	0.1384	-0.1113	0.0237	2.682e-06	7609	meta_filt_FGF_BASIC_noBMI.txt
rs4796109	a	g	0.1078	-0.1239	0.0266	3.061e-06	7609	meta_filt_FGF_BASIC_noBMI.txt
rs115256310	a	g	0.9951	-0.6174	0.1324	3.095e-06	7609	meta_filt_FGF_BASIC_noBMI.txt
rs9899215	t	c	0.8954	0.1275	0.0267	1.839e-06	7609	meta_filt_FGF_BASIC_noBMI.txt
rs68066031	t	c	0.8071	0.1096	0.0221	6.888e-07	7609	meta_filt_FGF_BASIC_noBMI.txt
rs144877376	a	g	0.9631	-0.2007	0.043	3.108e-06	7609	meta_filt_FGF_BASIC_noBMI.txt
rs75168112	t	c	0.8097	-0.1024	0.0214	1.637e-06	7609	meta_filt_FGF_BASIC_noBMI.txt
rs2526327	a	g	0.1385	-0.1108	0.0237	2.97e-06	7609	meta_filt_FGF_BASIC_noBMI.txt
rs78023535	a	c	0.8945	0.1232	0.0266	3.651e-06	7609	meta_filt_FGF_BASIC_noBMI.txt
rs9912571	a	g	0.1047	-0.1274	0.0267	1.85e-06	7609	meta_filt_FGF_BASIC_noBMI.txt
rs9907145	t	c	0.8954	0.1275	0.0267	1.837e-06	7609	meta_filt_FGF_BASIC_noBMI.txt
rs9911598	a	g	0.1067	-0.1234	0.0266	3.432e-06	7609	meta_filt_FGF_BASIC_noBMI.txt
rs9901418	t	c	0.1045	-0.1276	0.0267	1.819e-06	7609	meta_filt_FGF_BASIC_noBMI.txt
rs7213636	c	g	0.1384	-0.1112	0.0237	2.755e-06	7609	meta_filt_FGF_BASIC_noBMI.txt
rs9912049	t	c	0.8954	0.1275	0.0267	1.84e-06	7609	meta_filt_FGF_BASIC_noBMI.txt
rs4796124	t	c	0.8946	0.1236	0.0267	3.509e-06	7609	meta_filt_FGF_BASIC_noBMI.txt
rs9912552	a	c	0.1055	-0.1234	0.0266	3.635e-06	7609	meta_filt_FGF_BASIC_noBMI.txt
rs78672421	a	t	0.8937	0.1234	0.0266	3.529e-06	7609	meta_filt_FGF_BASIC_noBMI.txt
rs9899870	t	c	0.8955	0.1276	0.0267	1.825e-06	7609	meta_filt_FGF_BASIC_noBMI.txt
rs9901195	t	c	0.1045	-0.1276	0.0267	1.825e-06	7609	meta_filt_FGF_BASIC_noBMI.txt
rs4796112	t	c	0.1066	-0.1234	0.0266	3.437e-06	7609	meta_filt_FGF_BASIC_noBMI.txt
rs4796125	t	c	0.8946	0.1237	0.0267	3.501e-06	7609	meta_filt_FGF_BASIC_noBMI.txt
rs11657908	t	c	0.8954	0.1274	0.0267	1.844e-06	7609	meta_filt_FGF_BASIC_noBMI.txt
rs11655533	a	g	0.8953	0.1274	0.0267	1.848e-06	7609	meta_filt_FGF_BASIC_noBMI.txt
rs61990749	c	g	0.1545	0.1124	0.0228	8.225e-07	7609	meta_filt_FGF_BASIC_noBMI.txt
rs78905197	t	c	0.1055	-0.1233	0.0266	3.642e-06	7609	meta_filt_FGF_BASIC_noBMI.txt
rs201452814	g	gt	0.9722	-0.2401	0.0523	4.4e-06	7609	meta_filt_FGF_BASIC_noBMI.txt
rs145168562	c	g	0.0378	0.2036	0.0427	1.806e-06	7609	meta_filt_FGF_BASIC_noBMI.txt
rs9903590	t	c	0.8953	0.1281	0.0267	1.622e-06	7609	meta_filt_FGF_BASIC_noBMI.txt
rs9896265	t	c	0.1044	-0.1279	0.0268	1.786e-06	7609	meta_filt_FGF_BASIC_noBMI.txt
rs2376287	t	c	0.8616	0.1112	0.0237	2.749e-06	7609	meta_filt_FGF_BASIC_noBMI.txt
rs4251751	c	g	0.1067	-0.1234	0.0266	3.485e-06	7609	meta_filt_FGF_BASIC_noBMI.txt
rs9907588	t	g	0.8941	0.1234	0.0266	3.577e-06	7609	meta_filt_FGF_BASIC_noBMI.txt
rs11442417	a	at	0.8936	0.1234	0.0266	3.52e-06	7609	meta_filt_FGF_BASIC_noBMI.txt
rs9913488	t	c	0.1047	-0.1274	0.0267	1.852e-06	7609	meta_filt_FGF_BASIC_noBMI.txt
rs113073013	t	c	0.1055	-0.1235	0.0266	3.556e-06	7609	meta_filt_FGF_BASIC_noBMI.txt
rs3817656	a	g	0.8946	0.1235	0.0266	3.585e-06	7609	meta_filt_FGF_BASIC_noBMI.txt
rs56294660	t	c	0.1052	-0.124	0.0267	3.38e-06	7609	meta_filt_FGF_BASIC_noBMI.txt
rs74810165	g	gt	0.1055	-0.1233	0.0266	3.65e-06	7609	meta_filt_FGF_BASIC_noBMI.txt
rs9890583	a	c	0.1385	-0.1112	0.0237	2.72e-06	7609	meta_filt_FGF_BASIC_noBMI.txt
rs3785764	t	c	0.1064	-0.1234	0.0266	3.523e-06	7609	meta_filt_FGF_BASIC_noBMI.txt
rs76016589	a	g	0.1054	-0.1236	0.0267	3.511e-06	7609	meta_filt_FGF_BASIC_noBMI.txt
rs9907295	t	c	0.1038	-0.1285	0.0268	1.674e-06	7609	meta_filt_FGF_BASIC_noBMI.txt
rs3760326	a	t	0.8945	0.1233	0.0266	3.645e-06	7609	meta_filt_FGF_BASIC_noBMI.txt
rs9897095	a	g	0.8956	0.1279	0.0268	1.787e-06	7609	meta_filt_FGF_BASIC_noBMI.txt
rs9904675	a	g	0.1039	-0.1284	0.0268	1.695e-06	7609	meta_filt_FGF_BASIC_noBMI.txt
rs4796127	a	t	0.8947	0.1237	0.0267	3.477e-06	7609	meta_filt_FGF_BASIC_noBMI.txt
rs2014839	a	g	0.8934	0.1234	0.0266	3.436e-06	7609	meta_filt_FGF_BASIC_noBMI.txt
rs2107540	t	g	0.1053	-0.1237	0.0267	3.509e-06	7609	meta_filt_FGF_BASIC_noBMI.txt
rs9894799	a	g	0.1046	-0.1275	0.0267	1.842e-06	7609	meta_filt_FGF_BASIC_noBMI.txt
rs11653016	a	g	0.1046	-0.1275	0.0267	1.843e-06	7609	meta_filt_FGF_BASIC_noBMI.txt
rs9303693	t	c	0.8954	0.1275	0.0267	1.839e-06	7609	meta_filt_FGF_BASIC_noBMI.txt
rs147409637	t	c	0.0369	0.201	0.0431	3.077e-06	7609	meta_filt_FGF_BASIC_noBMI.txt
rs3760447	c	g	0.1056	-0.1233	0.0266	3.658e-06	7609	meta_filt_FGF_BASIC_noBMI.txt
rs4251752	c	g	0.1067	-0.1234	0.0266	3.486e-06	7609	meta_filt_FGF_BASIC_noBMI.txt
rs112335390	t	tg	0.1552	0.1111	0.0226	9.367e-07	7609	meta_filt_FGF_BASIC_noBMI.txt
rs9889977	t	c	0.1046	-0.1275	0.0267	1.842e-06	7609	meta_filt_FGF_BASIC_noBMI.txt
rs4795091	a	g	0.8926	0.1239	0.0266	3.055e-06	7609	meta_filt_FGF_BASIC_noBMI.txt
rs4796133	a	g	0.8616	0.1112	0.0237	2.754e-06	7609	meta_filt_FGF_BASIC_noBMI.txt
rs11650409	a	g	0.1047	-0.1274	0.0267	1.847e-06	7609	meta_filt_FGF_BASIC_noBMI.txt
rs78588723	a	atatg	0.104	-0.1284	0.0268	1.698e-06	7609	meta_filt_FGF_BASIC_noBMI.txt
rs4796113	t	c	0.1064	-0.1234	0.0266	3.519e-06	7609	meta_filt_FGF_BASIC_noBMI.txt
rs9899866	a	g	0.1046	-0.1275	0.0267	1.832e-06	7609	meta_filt_FGF_BASIC_noBMI.txt
rs77030590	t	g	0.1044	-0.1278	0.0268	1.792e-06	7609	meta_filt_FGF_BASIC_noBMI.txt
rs76242850	c	g	0.1057	-0.1234	0.0266	3.603e-06	7609	meta_filt_FGF_BASIC_noBMI.txt
rs146347028	t	c	0.0337	0.2121	0.0458	3.67e-06	7609	meta_filt_FGF_BASIC_noBMI.txt
rs9898132	a	g	0.1057	-0.1236	0.0266	3.472e-06	7609	meta_filt_FGF_BASIC_noBMI.txt
rs11652192	c	g	0.1064	-0.1235	0.0266	3.448e-06	7609	meta_filt_FGF_BASIC_noBMI.txt
rs79730543	t	g	0.8947	0.1237	0.0267	3.532e-06	7609	meta_filt_FGF_BASIC_noBMI.txt
rs4796118	t	c	0.1056	-0.1233	0.0266	3.662e-06	7609	meta_filt_FGF_BASIC_noBMI.txt
rs4533193	t	c	0.1553	0.1105	0.0226	1.032e-06	7609	meta_filt_FGF_BASIC_noBMI.txt
rs11868801	a	g	0.8947	0.1238	0.0267	3.429e-06	7609	meta_filt_FGF_BASIC_noBMI.txt
rs9303691	t	c	0.1056	-0.1233	0.0266	3.623e-06	7609	meta_filt_FGF_BASIC_noBMI.txt
rs116237381	a	g	0.0373	0.2031	0.0428	2.021e-06	7609	meta_filt_FGF_BASIC_noBMI.txt
rs11653051	t	c	0.1046	-0.1274	0.0267	1.842e-06	7609	meta_filt_FGF_BASIC_noBMI.txt
rs4796119	t	c	0.8945	0.1232	0.0266	3.741e-06	7609	meta_filt_FGF_BASIC_noBMI.txt
rs77985883	a	g	0.1056	-0.1232	0.0266	3.704e-06	7609	meta_filt_FGF_BASIC_noBMI.txt
rs59247105	t	c	0.1054	-0.1232	0.0266	3.732e-06	7609	meta_filt_FGF_BASIC_noBMI.txt
rs4796131	t	c	0.1051	-0.1241	0.0267	3.275e-06	7609	meta_filt_FGF_BASIC_noBMI.txt
rs55767296	t	g	0.8695	0.115	0.0251	4.532e-06	7609	meta_filt_FGF_BASIC_noBMI.txt
rs9914468	a	g	0.8954	0.1275	0.0267	1.839e-06	7609	meta_filt_FGF_BASIC_noBMI.txt
rs11080361	t	c	0.1045	-0.1277	0.0268	1.803e-06	7609	meta_filt_FGF_BASIC_noBMI.txt
rs16873997	c	g	0.9928	-0.4856	0.1048	3.567e-06	7609	meta_filt_FGF_BASIC_noBMI.txt
rs67805974	t	tatagtacatc	0.1067	-0.1234	0.0266	3.495e-06	7609	meta_filt_FGF_BASIC_noBMI.txt
rs17094040	t	c	0.1522	0.1051	0.0229	4.308e-06	7609	meta_filt_FGF_BASIC_noBMI.txt
rs9914401	t	c	0.8944	0.1232	0.0266	3.692e-06	7609	meta_filt_FGF_BASIC_noBMI.txt
rs11080362	a	g	0.8955	0.1277	0.0268	1.801e-06	7609	meta_filt_FGF_BASIC_noBMI.txt
rs9900473	t	c	0.106	-0.1234	0.0266	3.492e-06	7609	meta_filt_FGF_BASIC_noBMI.txt
rs4796130	a	g	0.1051	-0.1241	0.0267	3.287e-06	7609	meta_filt_FGF_BASIC_noBMI.txt
rs79340517	a	g	0.8953	0.1274	0.0267	1.855e-06	7609	meta_filt_FGF_BASIC_noBMI.txt
rs28722787	t	c	0.8616	0.1112	0.0237	2.762e-06	7609	meta_filt_FGF_BASIC_noBMI.txt
rs17106604	t	c	0.1551	0.1112	0.0226	9.01e-07	7609	meta_filt_FGF_BASIC_noBMI.txt
rs11658222	c	g	0.8933	0.1234	0.0266	3.485e-06	7609	meta_filt_FGF_BASIC_noBMI.txt
rs9908525	t	g	0.8954	0.1274	0.0267	1.846e-06	7609	meta_filt_FGF_BASIC_noBMI.txt
rs138607610	a	g	0.8947	0.1237	0.0267	3.53e-06	7609	meta_filt_FGF_BASIC_noBMI.txt
rs9907121	c	g	0.1056	-0.1234	0.0266	3.563e-06	7609	meta_filt_FGF_BASIC_noBMI.txt
rs4796134	t	g	0.1384	-0.1112	0.0237	2.732e-06	7609	meta_filt_FGF_BASIC_noBMI.txt
rs4795099	t	c	0.8946	0.124	0.0267	3.327e-06	7609	meta_filt_FGF_BASIC_noBMI.txt
rs4251727	a	g	0.1072	-0.1238	0.0266	3.133e-06	7609	meta_filt_FGF_BASIC_noBMI.txt
rs2251660	a	c	0.8617	0.1104	0.0237	3.231e-06	7609	meta_filt_FGF_BASIC_noBMI.txt
rs6574411	a	g	0.1547	0.1115	0.0227	9.448e-07	7609	meta_filt_FGF_BASIC_noBMI.txt
rs9896658	a	c	0.8956	0.1278	0.0268	1.803e-06	7609	meta_filt_FGF_BASIC_noBMI.txt
rs4795092	t	g	0.8926	0.1239	0.0266	3.054e-06	7609	meta_filt_FGF_BASIC_noBMI.txt
rs9894314	a	g	0.1044	-0.1279	0.0268	1.788e-06	7609	meta_filt_FGF_BASIC_noBMI.txt
rs9912793	a	g	0.1047	-0.1274	0.0267	1.851e-06	7609	meta_filt_FGF_BASIC_noBMI.txt
rs9908907	a	c	0.1057	-0.1229	0.0267	4.034e-06	7609	meta_filt_FGF_BASIC_noBMI.txt
rs116745220	a	g	0.9951	-0.6176	0.1324	3.085e-06	7609	meta_filt_FGF_BASIC_noBMI.txt
rs4795095	a	g	0.8945	0.1233	0.0266	3.686e-06	7609	meta_filt_FGF_BASIC_noBMI.txt
rs187514142	a	g	0.0365	0.1988	0.0431	3.919e-06	7609	meta_filt_FGF_BASIC_noBMI.txt
rs4796136	t	c	0.1384	-0.1112	0.0237	2.734e-06	7609	meta_filt_FGF_BASIC_noBMI.txt
rs28912068	a	g	0.1056	-0.1232	0.0266	3.725e-06	7609	meta_filt_FGF_BASIC_noBMI.txt
rs2376285	a	g	0.8941	0.1239	0.0266	3.229e-06	7609	meta_filt_FGF_BASIC_noBMI.txt
rs4796114	c	g	0.8936	0.1234	0.0266	3.521e-06	7609	meta_filt_FGF_BASIC_noBMI.txt
rs2006248	a	c	0.8948	0.1239	0.0267	3.375e-06	7609	meta_filt_FGF_BASIC_noBMI.txt
rs2735475	a	c	0.8616	0.1109	0.0237	2.991e-06	7609	meta_filt_FGF_BASIC_noBMI.txt
rs145577605	a	g	0.0378	0.2043	0.0427	1.672e-06	7609	meta_filt_FGF_BASIC_noBMI.txt
rs74622050	a	g	0.8944	0.123	0.0266	3.891e-06	7609	meta_filt_FGF_BASIC_noBMI.txt
rs9909050	t	c	0.8945	0.1234	0.0266	3.626e-06	7609	meta_filt_FGF_BASIC_noBMI.txt
rs78873483	a	g	0.1025	0.1286	0.0282	4.98e-06	7609	meta_filt_FGF_BASIC_noBMI.txt
rs28550999	t	g	0.1051	-0.1241	0.0267	3.315e-06	7609	meta_filt_FGF_BASIC_noBMI.txt
rs11656556	t	c	0.1054	-0.1236	0.0267	3.507e-06	7609	meta_filt_FGF_BASIC_noBMI.txt
rs183751764	a	t	0.0045	0.7871	0.1629	1.354e-06	5985	meta_filt_FGF_BASIC_noBMI.txt
rs74780070	a	g	0.1051	-0.1242	0.0267	3.292e-06	7609	meta_filt_FGF_BASIC_noBMI.txt
rs4251729	t	c	0.8928	0.1238	0.0266	3.15e-06	7609	meta_filt_FGF_BASIC_noBMI.txt
rs34369685	a	t	0.1318	-0.1152	0.0246	2.815e-06	7609	meta_filt_FGF_BASIC_noBMI.txt
rs9891064	t	c	0.8955	0.1276	0.0267	1.825e-06	7609	meta_filt_FGF_BASIC_noBMI.txt
rs9897665	a	c	0.1046	-0.1275	0.0267	1.841e-06	7609	meta_filt_FGF_BASIC_noBMI.txt
rs11652536	t	c	0.1054	-0.1236	0.0267	3.521e-06	7609	meta_filt_FGF_BASIC_noBMI.txt
rs2702948	a	g	0.1319	-0.1147	0.0246	3.124e-06	7609	meta_filt_FGF_BASIC_noBMI.txt
rs4796120	a	g	0.8946	0.1234	0.0266	3.649e-06	7609	meta_filt_FGF_BASIC_noBMI.txt
rs4796137	a	g	0.1384	-0.1112	0.0237	2.734e-06	7609	meta_filt_FGF_BASIC_noBMI.txt
rs11653204	t	c	0.8946	0.1236	0.0267	3.504e-06	7609	meta_filt_FGF_BASIC_noBMI.txt
rs9912284	a	g	0.1052	-0.1255	0.0268	2.865e-06	7609	meta_filt_FGF_BASIC_noBMI.txt
rs202100356	ccttt	c	0.9634	-0.1994	0.0431	3.691e-06	7609	meta_filt_FGF_BASIC_noBMI.txt
rs181556321	t	c	0.0366	0.1994	0.0431	3.691e-06	7609	meta_filt_FGF_BASIC_noBMI.txt
rs9893004	t	c	0.8954	0.1275	0.0267	1.84e-06	7609	meta_filt_FGF_BASIC_noBMI.txt
rs2849358	a	g	0.2551	0.0911	0.0193	2.321e-06	7609	meta_filt_FGF_BASIC_noBMI.txt
rs141165998	a	aaac	0.8615	0.1112	0.0237	2.773e-06	7609	meta_filt_FGF_BASIC_noBMI.txt
rs144389200	ct	c	0.9925	-0.4811	0.1041	3.808e-06	7609	meta_filt_FGF_BASIC_noBMI.txt
rs11080360	t	c	0.1044	-0.1278	0.0268	1.789e-06	7609	meta_filt_FGF_BASIC_noBMI.txt
rs4796135	a	t	0.8616	0.1112	0.0237	2.733e-06	7609	meta_filt_FGF_BASIC_noBMI.txt
rs55921647	t	c	0.155	0.1113	0.0227	9.643e-07	7609	meta_filt_FGF_BASIC_noBMI.txt
