# Supplementary material for: Inflammatory cytokine profiles in erectile dysfunction: a bidirectional Mendelian randomization
Source: Front Immunol. 2024 Apr 12;15:1342658. doi: 10.3389/fimmu.2024.1342658 (PMC11045927; doi:10.3389/fimmu.2024.1342658)
Supplement: Supplementary file 2 [file DataSheet_2.zip › 41 Inflammatory cytokines exposure data/meta_filt_G_CSF_noBMI.txt]

MarkerName	Allele1	Allele2	Freq1	Effect	StdErr	P-value	Total_N	PHENO
rs6835148	t	c	0.4327	0.0775	0.016	1.285e-06	7948	meta_filt_G_CSF_noBMI.txt
rs6856359	a	g	0.6034	-0.0774	0.0163	2.085e-06	7948	meta_filt_G_CSF_noBMI.txt
rs10185422	c	g	0.7002	0.0853	0.0174	9.75e-07	7948	meta_filt_G_CSF_noBMI.txt
rs201799147	a	ag	0.5673	-0.0775	0.016	1.296e-06	7948	meta_filt_G_CSF_noBMI.txt
rs78043583	t	c	0.006	0.5296	0.1142	3.526e-06	7948	meta_filt_G_CSF_noBMI.txt
rs183023730	t	g	0.0034	0.7898	0.1677	2.471e-06	6404	meta_filt_G_CSF_noBMI.txt
rs10002112	a	c	0.5661	-0.0778	0.016	1.197e-06	7948	meta_filt_G_CSF_noBMI.txt
rs142904612	t	c	0.0092	-0.607	0.1329	4.981e-06	3562	meta_filt_G_CSF_noBMI.txt
rs117261691	t	c	0.0894	0.1318	0.0288	4.669e-06	7948	meta_filt_G_CSF_noBMI.txt
rs143158039	g	ga	0.3501	0.0794	0.0166	1.73e-06	7948	meta_filt_G_CSF_noBMI.txt
rs143774919	t	c	0.9952	-0.6769	0.14	1.339e-06	6404	meta_filt_G_CSF_noBMI.txt
rs6813067	a	t	0.5661	-0.0778	0.016	1.199e-06	7948	meta_filt_G_CSF_noBMI.txt
rs115256310	a	g	0.9954	-0.6788	0.1359	5.85e-07	7948	meta_filt_G_CSF_noBMI.txt
rs11728016	t	c	0.6038	-0.0775	0.0163	2.086e-06	7948	meta_filt_G_CSF_noBMI.txt
rs7092811	c	g	0.982	0.3026	0.0648	2.995e-06	7948	meta_filt_G_CSF_noBMI.txt
rs6835469	a	g	0.5673	-0.0775	0.016	1.287e-06	7948	meta_filt_G_CSF_noBMI.txt
rs4697531	a	g	0.5676	-0.0776	0.016	1.289e-06	7948	meta_filt_G_CSF_noBMI.txt
rs11428895	g	gt	0.5673	-0.0774	0.016	1.34e-06	7948	meta_filt_G_CSF_noBMI.txt
rs10175582	a	t	0.3031	-0.0819	0.0174	2.559e-06	7948	meta_filt_G_CSF_noBMI.txt
rs74148555	t	c	0.0144	-0.3771	0.0753	5.591e-07	7948	meta_filt_G_CSF_noBMI.txt
rs6856792	a	g	0.6044	-0.077	0.0163	2.367e-06	7948	meta_filt_G_CSF_noBMI.txt
rs586802	a	g	0.758	0.0882	0.0187	2.398e-06	7948	meta_filt_G_CSF_noBMI.txt
rs201638011	t	tc	0.7865	-0.0889	0.0194	4.669e-06	7948	meta_filt_G_CSF_noBMI.txt
rs239470	a	t	0.4991	0.0739	0.0159	3.29e-06	7948	meta_filt_G_CSF_noBMI.txt
rs6740648	t	c	0.6752	0.0818	0.0172	1.9e-06	7948	meta_filt_G_CSF_noBMI.txt
rs9998420	t	g	0.5676	-0.0776	0.016	1.29e-06	7948	meta_filt_G_CSF_noBMI.txt
rs11903143	a	g	0.7066	0.0889	0.0175	3.784e-07	7948	meta_filt_G_CSF_noBMI.txt
rs6448328	t	c	0.5673	-0.0776	0.016	1.283e-06	7948	meta_filt_G_CSF_noBMI.txt
rs10939033	a	g	0.6038	-0.0775	0.0163	2.074e-06	7948	meta_filt_G_CSF_noBMI.txt
rs4697530	a	c	0.5673	-0.0775	0.016	1.29e-06	7948	meta_filt_G_CSF_noBMI.txt
rs1005417	t	c	0.4327	0.0775	0.016	1.315e-06	7948	meta_filt_G_CSF_noBMI.txt
rs13126219	t	c	0.5675	-0.0775	0.016	1.323e-06	7948	meta_filt_G_CSF_noBMI.txt
rs146146420	t	c	0.0033	0.8035	0.1707	2.526e-06	6404	meta_filt_G_CSF_noBMI.txt
rs2192451	a	g	0.396	0.0771	0.0163	2.34e-06	7948	meta_filt_G_CSF_noBMI.txt
rs6821658	t	c	0.4326	0.0778	0.016	1.18e-06	7948	meta_filt_G_CSF_noBMI.txt
rs6856917	a	g	0.5675	-0.0775	0.016	1.324e-06	7948	meta_filt_G_CSF_noBMI.txt
rs586313	t	c	0.2417	-0.0883	0.0187	2.355e-06	7948	meta_filt_G_CSF_noBMI.txt
rs2324653	c	g	0.574	-0.0812	0.016	4.168e-07	7948	meta_filt_G_CSF_noBMI.txt
rs10025141	a	g	0.4325	0.0776	0.016	1.298e-06	7948	meta_filt_G_CSF_noBMI.txt
rs145756094	c	g	0.9962	-0.7323	0.1479	7.399e-07	6404	meta_filt_G_CSF_noBMI.txt
rs6821233	a	c	0.5675	-0.0778	0.016	1.216e-06	7948	meta_filt_G_CSF_noBMI.txt
rs6448329	t	c	0.5673	-0.0775	0.016	1.294e-06	7948	meta_filt_G_CSF_noBMI.txt
rs2671444	a	g	0.6506	-0.0776	0.0166	2.861e-06	7948	meta_filt_G_CSF_noBMI.txt
rs76287671	t	c	0.2333	0.0894	0.0189	2.191e-06	7948	meta_filt_G_CSF_noBMI.txt
rs78956669	a	g	0.9939	-0.5269	0.1143	4.008e-06	7948	meta_filt_G_CSF_noBMI.txt
rs1005416	c	g	0.4327	0.0776	0.016	1.285e-06	7948	meta_filt_G_CSF_noBMI.txt
rs116745220	a	g	0.9954	-0.6789	0.1359	5.851e-07	7948	meta_filt_G_CSF_noBMI.txt
rs11886690	a	g	0.2936	-0.0883	0.0175	4.632e-07	7948	meta_filt_G_CSF_noBMI.txt
rs1005415	a	g	0.5673	-0.0776	0.016	1.283e-06	7948	meta_filt_G_CSF_noBMI.txt
rs78523761	a	g	0.0077	0.5374	0.1139	2.389e-06	6404	meta_filt_G_CSF_noBMI.txt
rs77318030	t	c	0.9563	-0.2031	0.0427	2.017e-06	7948	meta_filt_G_CSF_noBMI.txt
rs6841976	t	c	0.5673	-0.0775	0.016	1.289e-06	7948	meta_filt_G_CSF_noBMI.txt
