# Supplementary material for: Inflammatory cytokine profiles in erectile dysfunction: a bidirectional Mendelian randomization
Source: Front Immunol. 2024 Apr 12;15:1342658. doi: 10.3389/fimmu.2024.1342658 (PMC11045927; doi:10.3389/fimmu.2024.1342658)
Supplement: Supplementary file 2 [file DataSheet_2.zip › 41 Inflammatory cytokines exposure data/meta_filt_GROA_noBMI.txt]

MarkerName	Allele1	Allele2	Freq1	Effect	StdErr	P-value	Total_N	PHENO
rs3753867	a	g	0.7146	0.1337	0.0264	4e-07	3544	meta_filt_GROA_noBMI.txt
rs12154511	a	t	0.0514	0.2495	0.0539	3.641e-06	3544	meta_filt_GROA_noBMI.txt
rs12643330	t	c	0.735	-0.2501	0.0268	1.228e-20	3544	meta_filt_GROA_noBMI.txt
rs75078633	t	c	0.0046	0.9018	0.1837	9.099e-07	3544	meta_filt_GROA_noBMI.txt
rs145187785	ca	c	0.8871	0.1756	0.0377	3.269e-06	3544	meta_filt_GROA_noBMI.txt
rs12034969	t	c	0.4362	-0.1107	0.0241	4.299e-06	3544	meta_filt_GROA_noBMI.txt
rs138580578	t	ta	0.1152	-0.2021	0.0376	7.362e-08	3544	meta_filt_GROA_noBMI.txt
rs655328	t	c	0.2424	0.3834	0.0279	6.892e-43	3544	meta_filt_GROA_noBMI.txt
rs2253114	t	g	0.7435	-0.2412	0.0272	7.766e-19	3544	meta_filt_GROA_noBMI.txt
rs4128725	t	c	0.8891	0.191	0.038	4.962e-07	3544	meta_filt_GROA_noBMI.txt
rs138250249	ca	c	0.9797	-0.8317	0.0858	3.236e-22	3544	meta_filt_GROA_noBMI.txt
rs148879743	g	gt	0.2191	0.3141	0.0289	1.651e-27	3544	meta_filt_GROA_noBMI.txt
rs150194856	t	c	0.0177	-0.4223	0.0914	3.857e-06	3544	meta_filt_GROA_noBMI.txt
rs12118628	a	g	0.1109	-0.191	0.038	4.96e-07	3544	meta_filt_GROA_noBMI.txt
rs58610473	a	c	0.98	-0.8371	0.086	2.232e-22	3544	meta_filt_GROA_noBMI.txt
rs79443491	a	g	0.0515	0.2474	0.0536	3.934e-06	3544	meta_filt_GROA_noBMI.txt
rs74637775	a	c	0.02	0.8331	0.0859	2.994e-22	3544	meta_filt_GROA_noBMI.txt
rs34388918	a	g	0.4899	0.1366	0.0239	1.045e-08	3544	meta_filt_GROA_noBMI.txt
rs2022736	a	g	0.7745	-0.2432	0.029	5.311e-17	3544	meta_filt_GROA_noBMI.txt
rs1957069	t	c	0.98	-0.8355	0.0859	2.422e-22	3544	meta_filt_GROA_noBMI.txt
rs12132451	a	g	0.4388	0.187	0.0241	9.629e-15	3544	meta_filt_GROA_noBMI.txt
rs72313252	g	gtgta	0.0203	0.8309	0.0857	3.162e-22	3544	meta_filt_GROA_noBMI.txt
rs2494263	a	g	0.7697	0.1891	0.0284	2.856e-11	3544	meta_filt_GROA_noBMI.txt
rs1156411	a	c	0.6016	0.1261	0.0242	1.9e-07	3544	meta_filt_GROA_noBMI.txt
rs1446966	a	g	0.3985	-0.1261	0.0242	1.913e-07	3544	meta_filt_GROA_noBMI.txt
rs55872368	t	g	0.1537	0.1598	0.0329	1.164e-06	3544	meta_filt_GROA_noBMI.txt
rs114095375	t	c	0.0525	0.2437	0.0533	4.737e-06	3544	meta_filt_GROA_noBMI.txt
rs518632	a	t	0.2429	0.3836	0.0279	5.91e-43	3544	meta_filt_GROA_noBMI.txt
rs9662662	t	c	0.3259	0.1552	0.0258	1.734e-09	3544	meta_filt_GROA_noBMI.txt
rs17171245	t	g	0.0536	0.2446	0.053	3.932e-06	3544	meta_filt_GROA_noBMI.txt
rs5778124	cctaa	c	0.7146	0.1337	0.0264	4.012e-07	3544	meta_filt_GROA_noBMI.txt
rs629315	t	c	0.0203	0.823	0.0853	5.065e-22	3544	meta_filt_GROA_noBMI.txt
rs6695441	c	g	0.723	0.1587	0.0269	3.457e-09	3544	meta_filt_GROA_noBMI.txt
rs80127839	a	c	0.9714	-0.5805	0.0715	4.669e-16	3544	meta_filt_GROA_noBMI.txt
rs562213	t	c	0.2769	0.3564	0.0271	1.333e-39	3544	meta_filt_GROA_noBMI.txt
rs499141	a	c	0.9797	-0.8238	0.0853	4.735e-22	3544	meta_filt_GROA_noBMI.txt
rs16850099	c	g	0.1932	0.1968	0.0298	3.94e-11	3544	meta_filt_GROA_noBMI.txt
rs61821493	a	t	0.2485	0.2615	0.0275	2.139e-21	3544	meta_filt_GROA_noBMI.txt
rs3027001	t	c	0.2251	0.2731	0.0288	2.873e-21	3544	meta_filt_GROA_noBMI.txt
rs34110034	t	c	0.9734	-0.4365	0.0808	6.589e-08	3544	meta_filt_GROA_noBMI.txt
rs1562383	t	g	0.8417	-0.1593	0.0326	1.027e-06	3544	meta_filt_GROA_noBMI.txt
rs16850137	a	t	0.7691	-0.3886	0.0284	1.157e-42	3544	meta_filt_GROA_noBMI.txt
rs492155	t	c	0.2429	0.3836	0.0279	5.914e-43	3544	meta_filt_GROA_noBMI.txt
rs683671	a	g	0.2768	0.355	0.0269	8.666e-40	3544	meta_filt_GROA_noBMI.txt
rs4269772	t	c	0.8413	0.2239	0.0322	3.801e-12	3544	meta_filt_GROA_noBMI.txt
rs12075	a	g	0.5354	0.3724	0.0236	3.459e-56	3544	meta_filt_GROA_noBMI.txt
rs3111697	t	c	0.2658	0.3568	0.0272	2.733e-39	3544	meta_filt_GROA_noBMI.txt
rs1446969	t	c	0.8417	-0.1594	0.0326	1.017e-06	3544	meta_filt_GROA_noBMI.txt
rs12128960	a	t	0.5612	-0.187	0.0241	9.619e-15	3544	meta_filt_GROA_noBMI.txt
rs10881495	a	c	0.402	-0.1142	0.0243	2.612e-06	3544	meta_filt_GROA_noBMI.txt
rs2494258	t	c	0.2278	-0.1944	0.0285	9.235e-12	3544	meta_filt_GROA_noBMI.txt
rs35532309	a	atacataagtg	0.4307	0.1842	0.0242	2.485e-14	3544	meta_filt_GROA_noBMI.txt
rs2195543	a	g	0.0291	0.5997	0.0711	3.271e-17	3544	meta_filt_GROA_noBMI.txt
rs149611	a	c	0.0204	0.824	0.0853	4.346e-22	3544	meta_filt_GROA_noBMI.txt
rs2511213	t	c	0.5307	0.1537	0.0237	8.645e-11	3544	meta_filt_GROA_noBMI.txt
rs10499601	a	c	0.0515	0.2473	0.0536	3.958e-06	3544	meta_filt_GROA_noBMI.txt
rs4422395	t	c	0.207	0.3173	0.0295	4.836e-27	3544	meta_filt_GROA_noBMI.txt
rs1113500	t	g	0.5981	0.1162	0.0243	1.721e-06	3544	meta_filt_GROA_noBMI.txt
rs56379383	a	c	0.807	-0.1953	0.0299	6.82e-11	3544	meta_filt_GROA_noBMI.txt
rs79433881	t	c	0.1109	-0.1912	0.038	4.813e-07	3544	meta_filt_GROA_noBMI.txt
rs199970139	g	gtgtgta	0.0203	0.8309	0.0857	3.17e-22	3544	meta_filt_GROA_noBMI.txt
rs76390238	c	g	0.0095	0.6223	0.1352	4.141e-06	3544	meta_filt_GROA_noBMI.txt
rs185768063	a	g	0.9735	0.4038	0.076	1.055e-07	3544	meta_filt_GROA_noBMI.txt
rs6427484	t	c	0.1583	0.1594	0.0326	1.017e-06	3544	meta_filt_GROA_noBMI.txt
rs12048482	a	g	0.4265	-0.1235	0.0241	2.961e-07	3544	meta_filt_GROA_noBMI.txt
rs6665483	a	g	0.4174	-0.1304	0.0243	8.008e-08	3544	meta_filt_GROA_noBMI.txt
rs2427837	a	g	0.3026	0.2425	0.026	1.106e-20	3544	meta_filt_GROA_noBMI.txt
rs61618798	a	c	0.0526	0.2433	0.0532	4.892e-06	3544	meta_filt_GROA_noBMI.txt
rs61412577	t	g	0.02	0.835	0.0859	2.509e-22	3544	meta_filt_GROA_noBMI.txt
rs140734053	a	g	0.0066	0.7333	0.1545	2.069e-06	3544	meta_filt_GROA_noBMI.txt
rs118144468	a	g	0.9476	-0.2443	0.0533	4.467e-06	3544	meta_filt_GROA_noBMI.txt
rs71823583	g	ggttt	0.1583	0.1594	0.0326	1.018e-06	3544	meta_filt_GROA_noBMI.txt
rs143437082	g	gta	0.0205	0.8253	0.0855	4.581e-22	3544	meta_filt_GROA_noBMI.txt
rs9648458	a	c	0.9485	-0.2471	0.0536	4.051e-06	3544	meta_filt_GROA_noBMI.txt
rs67351174	t	tc	0.4526	0.2261	0.024	4.883e-21	3544	meta_filt_GROA_noBMI.txt
rs2427831	t	g	0.7006	-0.2514	0.026	4.46e-22	3544	meta_filt_GROA_noBMI.txt
rs11265191	t	c	0.4124	-0.134	0.0243	3.392e-08	3544	meta_filt_GROA_noBMI.txt
rs73020704	a	g	0.9484	0.2607	0.0545	1.722e-06	3544	meta_filt_GROA_noBMI.txt
rs3117598	t	g	0.3283	0.293	0.0254	6.702e-31	3544	meta_filt_GROA_noBMI.txt
rs72713693	c	g	0.1587	-0.2258	0.0322	2.477e-12	3544	meta_filt_GROA_noBMI.txt
rs11265240	c	g	0.7148	0.1338	0.0264	3.987e-07	3544	meta_filt_GROA_noBMI.txt
rs2180883	a	g	0.029	0.5732	0.072	1.757e-15	3544	meta_filt_GROA_noBMI.txt
rs11265193	t	g	0.1109	-0.191	0.038	4.962e-07	3544	meta_filt_GROA_noBMI.txt
rs71579635	a	c	0.9828	-0.4318	0.0944	4.775e-06	3544	meta_filt_GROA_noBMI.txt
rs6858086	t	c	0.3728	0.2465	0.0248	2.328e-23	3544	meta_filt_GROA_noBMI.txt
rs4326616	a	g	0.1108	-0.1919	0.038	4.426e-07	3544	meta_filt_GROA_noBMI.txt
rs2247584	t	g	0.5375	-0.1831	0.0238	1.383e-14	3544	meta_filt_GROA_noBMI.txt
rs12035635	t	c	0.1109	-0.191	0.038	4.965e-07	3544	meta_filt_GROA_noBMI.txt
rs78267059	a	g	0.02	0.8332	0.0863	4.565e-22	3544	meta_filt_GROA_noBMI.txt
rs2592882	a	g	0.1584	0.1597	0.0326	9.761e-07	3544	meta_filt_GROA_noBMI.txt
rs78193999	t	c	0.9485	-0.2475	0.0536	3.895e-06	3544	meta_filt_GROA_noBMI.txt
rs4261112	t	c	0.5736	0.1231	0.0241	3.26e-07	3544	meta_filt_GROA_noBMI.txt
rs79124596	c	g	0.0515	0.2471	0.0536	4.044e-06	3544	meta_filt_GROA_noBMI.txt
rs10908734	t	c	0.8417	-0.1594	0.0326	1.018e-06	3544	meta_filt_GROA_noBMI.txt
rs61582984	t	g	0.2852	-0.1328	0.0263	4.514e-07	3544	meta_filt_GROA_noBMI.txt
rs2814773	t	c	0.7434	-0.2413	0.0272	7.433e-19	3544	meta_filt_GROA_noBMI.txt
rs7674809	t	c	0.227	0.3898	0.0285	1.715e-42	3544	meta_filt_GROA_noBMI.txt
rs75158139	t	c	0.0291	0.6091	0.071	9.215e-18	3544	meta_filt_GROA_noBMI.txt
rs150444173	a	acctg	0.4272	-0.1212	0.0241	4.895e-07	3544	meta_filt_GROA_noBMI.txt
rs2325928	t	c	0.461	0.1891	0.0238	1.935e-15	3544	meta_filt_GROA_noBMI.txt
rs353040	t	c	0.0203	0.8238	0.0853	4.634e-22	3544	meta_filt_GROA_noBMI.txt
rs10908737	a	g	0.7146	0.1337	0.0264	4.002e-07	3544	meta_filt_GROA_noBMI.txt
rs482239	t	c	0.7577	-0.3836	0.0279	5.8e-43	3544	meta_filt_GROA_noBMI.txt
rs146895724	t	ttttta	0.9797	-0.8237	0.0853	4.621e-22	3544	meta_filt_GROA_noBMI.txt
rs4606310	t	c	0.1879	0.1431	0.0313	4.919e-06	3544	meta_filt_GROA_noBMI.txt
rs2262422	a	g	0.2822	0.2418	0.0268	1.639e-19	3544	meta_filt_GROA_noBMI.txt
rs353042	a	t	0.9797	-0.8238	0.0853	4.614e-22	3544	meta_filt_GROA_noBMI.txt
rs353029	t	c	0.0203	0.8234	0.0853	4.782e-22	3544	meta_filt_GROA_noBMI.txt
rs79493598	t	c	0.0269	0.4969	0.0764	7.9e-11	3544	meta_filt_GROA_noBMI.txt
rs28660462	t	c	0.9727	-0.4911	0.076	1.049e-10	3544	meta_filt_GROA_noBMI.txt
rs1341664	a	g	0.8418	-0.1588	0.0326	1.129e-06	3544	meta_filt_GROA_noBMI.txt
rs11735580	a	g	0.1907	0.1939	0.0303	1.489e-10	3544	meta_filt_GROA_noBMI.txt
rs2252226	t	c	0.5511	0.153	0.0238	1.263e-10	3544	meta_filt_GROA_noBMI.txt
rs17171277	a	t	0.9485	-0.2476	0.0536	3.908e-06	3544	meta_filt_GROA_noBMI.txt
rs7550207	t	c	0.7714	-0.1634	0.0282	7.105e-09	3544	meta_filt_GROA_noBMI.txt
rs353039	a	t	0.0203	0.8234	0.0853	4.864e-22	3544	meta_filt_GROA_noBMI.txt
rs2494253	a	g	0.2274	-0.1931	0.0285	1.218e-11	3544	meta_filt_GROA_noBMI.txt
rs35079547	ct	c	0.7435	-0.2414	0.0272	7.885e-19	3544	meta_filt_GROA_noBMI.txt
rs72855280	a	c	0.0357	0.4858	0.0646	5.388e-14	3544	meta_filt_GROA_noBMI.txt
rs2427823	c	g	0.3043	0.2174	0.0265	2.272e-16	3544	meta_filt_GROA_noBMI.txt
rs11265231	a	g	0.8488	0.1808	0.0331	4.574e-08	3544	meta_filt_GROA_noBMI.txt
rs11582600	t	c	0.49	0.1369	0.0239	9.923e-09	3544	meta_filt_GROA_noBMI.txt
rs353031	t	c	0.9797	-0.8234	0.0853	4.793e-22	3544	meta_filt_GROA_noBMI.txt
rs10908736	t	g	0.7146	0.1337	0.0264	4.002e-07	3544	meta_filt_GROA_noBMI.txt
rs7541411	t	c	0.2852	-0.1328	0.0263	4.522e-07	3544	meta_filt_GROA_noBMI.txt
rs863009	t	g	0.2268	-0.2059	0.0286	5.588e-13	3544	meta_filt_GROA_noBMI.txt
rs516224	a	g	0.2655	0.3572	0.0272	2.21e-39	3544	meta_filt_GROA_noBMI.txt
rs512606	a	g	0.7576	-0.3834	0.0279	6.903e-43	3544	meta_filt_GROA_noBMI.txt
rs2071425	a	g	0.7718	-0.3192	0.0288	1.388e-28	3544	meta_filt_GROA_noBMI.txt
rs3775487	t	c	0.8091	-0.193	0.0301	1.475e-10	3544	meta_filt_GROA_noBMI.txt
rs7438101	t	c	0.7398	-0.2479	0.0271	6.061e-20	3544	meta_filt_GROA_noBMI.txt
rs1403983	a	t	0.9486	-0.2487	0.0537	3.702e-06	3544	meta_filt_GROA_noBMI.txt
rs596352	t	c	0.2421	0.3837	0.0279	5.909e-43	3544	meta_filt_GROA_noBMI.txt
rs2852715	a	g	0.2565	0.2414	0.0272	7.828e-19	3544	meta_filt_GROA_noBMI.txt
rs863014	a	c	0.6478	-0.1999	0.025	1.191e-15	3544	meta_filt_GROA_noBMI.txt
rs73691975	a	g	0.0514	0.2491	0.0538	3.612e-06	3544	meta_filt_GROA_noBMI.txt
rs7688774	t	c	0.8065	-0.1964	0.0298	4.255e-11	3544	meta_filt_GROA_noBMI.txt
rs78399570	t	c	0.0511	0.2518	0.0544	3.697e-06	3544	meta_filt_GROA_noBMI.txt
rs551744	a	g	0.7579	-0.3837	0.0279	5.914e-43	3544	meta_filt_GROA_noBMI.txt
rs4990110	t	g	0.8355	0.223	0.0319	2.718e-12	3544	meta_filt_GROA_noBMI.txt
rs200338210	a	ag	0.2291	0.3947	0.0289	1.504e-42	3544	meta_filt_GROA_noBMI.txt
rs573878	t	c	0.7576	-0.3834	0.0279	6.906e-43	3544	meta_filt_GROA_noBMI.txt
rs201093240	a	ac	0.3204	-0.1354	0.0285	1.996e-06	3544	meta_filt_GROA_noBMI.txt
rs193055909	c	g	0.9568	-0.2828	0.06	2.439e-06	3544	meta_filt_GROA_noBMI.txt
rs12045356	t	g	0.8433	0.2184	0.0325	1.8e-11	3544	meta_filt_GROA_noBMI.txt
rs117361340	a	g	0.0524	0.2444	0.0533	4.451e-06	3544	meta_filt_GROA_noBMI.txt
rs3111698	a	c	0.7334	-0.3563	0.0272	3.644e-39	3544	meta_filt_GROA_noBMI.txt
rs4074	a	g	0.3749	0.2472	0.0248	1.968e-23	3544	meta_filt_GROA_noBMI.txt
rs12023055	a	g	0.5101	-0.1366	0.0239	1.046e-08	3544	meta_filt_GROA_noBMI.txt
rs585778	t	g	0.0203	0.8234	0.0853	4.829e-22	3544	meta_filt_GROA_noBMI.txt
rs2254681	a	g	0.2277	-0.1948	0.0285	8.788e-12	3544	meta_filt_GROA_noBMI.txt
rs6656924	a	t	0.4013	-0.1273	0.0246	2.193e-07	3544	meta_filt_GROA_noBMI.txt
rs147832508	t	tatg	0.0202	0.8287	0.0859	4.926e-22	3544	meta_filt_GROA_noBMI.txt
rs2427826	t	c	0.7678	0.1849	0.0283	6.03e-11	3544	meta_filt_GROA_noBMI.txt
rs12755355	t	c	0.1571	0.1587	0.0329	1.436e-06	3544	meta_filt_GROA_noBMI.txt
rs149783572	a	g	0.1108	-0.1915	0.038	4.666e-07	3544	meta_filt_GROA_noBMI.txt
rs11265180	c	g	0.1152	-0.2021	0.0376	7.362e-08	3544	meta_filt_GROA_noBMI.txt
rs3027008	t	c	0.1672	0.1652	0.032	2.489e-07	3544	meta_filt_GROA_noBMI.txt
rs76797395	t	c	0.0274	0.512	0.0765	2.216e-11	3544	meta_filt_GROA_noBMI.txt
rs62024303	a	g	0.9617	-0.3013	0.066	4.908e-06	3544	meta_filt_GROA_noBMI.txt
rs10908714	a	t	0.49	0.1367	0.0239	1.03e-08	3544	meta_filt_GROA_noBMI.txt
rs529312	a	t	0.9797	-0.824	0.0853	4.648e-22	3544	meta_filt_GROA_noBMI.txt
rs10518117	a	g	0.02	0.8333	0.0859	2.922e-22	3544	meta_filt_GROA_noBMI.txt
rs34322651	t	c	0.3369	0.1468	0.0255	8.875e-09	3544	meta_filt_GROA_noBMI.txt
rs11265178	a	c	0.4365	0.1845	0.0242	2.224e-14	3544	meta_filt_GROA_noBMI.txt
rs9782926	a	t	0.1597	-0.2226	0.0321	4.139e-12	3544	meta_filt_GROA_noBMI.txt
rs141291554	a	c	0.9282	0.2614	0.0469	2.432e-08	3544	meta_filt_GROA_noBMI.txt
rs12047264	a	g	0.7858	-0.1566	0.029	6.399e-08	3544	meta_filt_GROA_noBMI.txt
rs3117597	t	c	0.6711	-0.2932	0.0254	6.374e-31	3544	meta_filt_GROA_noBMI.txt
rs2494257	a	t	0.4607	0.1895	0.0238	1.617e-15	3544	meta_filt_GROA_noBMI.txt
rs2249866	a	c	0.2564	0.2414	0.0272	8.097e-19	3544	meta_filt_GROA_noBMI.txt
rs12114004	t	c	0.0515	0.249	0.0538	3.613e-06	3544	meta_filt_GROA_noBMI.txt
rs12131396	t	g	0.2372	0.1448	0.0286	4.003e-07	3544	meta_filt_GROA_noBMI.txt
rs12033298	t	c	0.4898	0.1366	0.0239	1.049e-08	3544	meta_filt_GROA_noBMI.txt
rs113659228	a	atatt	0.0203	0.8231	0.0853	5.039e-22	3544	meta_filt_GROA_noBMI.txt
rs3131547	a	g	0.5728	0.1212	0.0241	4.843e-07	3544	meta_filt_GROA_noBMI.txt
rs3027067	a	g	0.0276	0.3625	0.0784	3.811e-06	3544	meta_filt_GROA_noBMI.txt
rs2592884	t	c	0.1583	0.1594	0.0326	1.018e-06	3544	meta_filt_GROA_noBMI.txt
rs2494262	a	c	0.5309	0.155	0.0237	6.327e-11	3544	meta_filt_GROA_noBMI.txt
rs10908717	a	c	0.1109	-0.191	0.038	4.963e-07	3544	meta_filt_GROA_noBMI.txt
rs4443888	t	g	0.5258	0.1352	0.0239	1.501e-08	3544	meta_filt_GROA_noBMI.txt
rs1361829	a	g	0.4293	-0.1106	0.0241	4.576e-06	3544	meta_filt_GROA_noBMI.txt
rs77302034	a	g	0.0197	0.8451	0.0867	1.916e-22	3544	meta_filt_GROA_noBMI.txt
rs116433096	t	c	0.0203	0.8235	0.0853	4.774e-22	3544	meta_filt_GROA_noBMI.txt
rs12042420	a	g	0.1589	-0.2269	0.0322	1.776e-12	3544	meta_filt_GROA_noBMI.txt
rs11265185	t	g	0.8891	0.191	0.038	4.963e-07	3544	meta_filt_GROA_noBMI.txt
rs863017	a	t	0.2277	-0.1952	0.0285	7.355e-12	3544	meta_filt_GROA_noBMI.txt
rs2494256	a	g	0.4603	0.1897	0.0238	1.531e-15	3544	meta_filt_GROA_noBMI.txt
rs1366946	t	c	0.7694	-0.3881	0.0284	1.599e-42	3544	meta_filt_GROA_noBMI.txt
rs634304	t	g	0.7598	-0.3849	0.028	7.031e-43	3544	meta_filt_GROA_noBMI.txt
rs4656784	a	g	0.7717	-0.2537	0.0285	5.322e-19	3544	meta_filt_GROA_noBMI.txt
rs537373	a	c	0.7576	-0.3834	0.0279	6.893e-43	3544	meta_filt_GROA_noBMI.txt
rs144025833	c	g	0.51	-0.1367	0.0239	1.029e-08	3544	meta_filt_GROA_noBMI.txt
rs4405137	a	g	0.51	-0.1367	0.0239	1.029e-08	3544	meta_filt_GROA_noBMI.txt
rs863003	a	g	0.785	-0.3041	0.0293	3.034e-25	3544	meta_filt_GROA_noBMI.txt
rs146732340	a	g	0.1109	-0.191	0.038	4.963e-07	3544	meta_filt_GROA_noBMI.txt
rs7530926	t	g	0.285	-0.1343	0.0263	3.346e-07	3544	meta_filt_GROA_noBMI.txt
rs2367430	a	c	0.0569	0.3087	0.0519	2.792e-09	3544	meta_filt_GROA_noBMI.txt
rs151068214	t	tg	0.0203	0.8231	0.0853	5.007e-22	3544	meta_filt_GROA_noBMI.txt
rs12133577	t	c	0.4898	0.1366	0.0239	1.055e-08	3544	meta_filt_GROA_noBMI.txt
rs2427825	t	c	0.2316	-0.1856	0.0283	5.512e-11	3544	meta_filt_GROA_noBMI.txt
rs72161023	g	gtc	0.1583	0.1592	0.0326	1.028e-06	3544	meta_filt_GROA_noBMI.txt
rs863007	t	g	0.5104	0.1822	0.0238	1.797e-14	3544	meta_filt_GROA_noBMI.txt
rs56366267	t	c	0.2607	0.2501	0.027	2.027e-20	3544	meta_filt_GROA_noBMI.txt
rs6692378	t	c	0.5728	0.1213	0.0241	4.817e-07	3544	meta_filt_GROA_noBMI.txt
rs12141365	t	c	0.878	-0.18	0.0365	8.302e-07	3544	meta_filt_GROA_noBMI.txt
rs2197619	a	c	0.596	0.128	0.0243	1.345e-07	3544	meta_filt_GROA_noBMI.txt
rs1545366	a	c	0.8417	-0.1592	0.0326	1.028e-06	3544	meta_filt_GROA_noBMI.txt
rs74355389	t	c	0.1109	-0.191	0.038	4.964e-07	3544	meta_filt_GROA_noBMI.txt
rs2427824	t	c	0.2305	-0.1869	0.0283	4.301e-11	3544	meta_filt_GROA_noBMI.txt
rs12131860	a	c	0.8891	0.191	0.038	4.963e-07	3544	meta_filt_GROA_noBMI.txt
rs3753869	t	g	0.2854	-0.1335	0.0264	4.153e-07	3544	meta_filt_GROA_noBMI.txt
rs59538296	g	gc	0.9796	-0.8238	0.0853	4.448e-22	3544	meta_filt_GROA_noBMI.txt
rs142307146	a	g	0.0514	0.2488	0.0538	3.681e-06	3544	meta_filt_GROA_noBMI.txt
rs12143656	a	g	0.8907	0.1982	0.0382	2.162e-07	3544	meta_filt_GROA_noBMI.txt
rs11185249	a	c	0.402	-0.1142	0.0243	2.611e-06	3544	meta_filt_GROA_noBMI.txt
rs1524062	t	c	0.9485	-0.2483	0.0537	3.723e-06	3544	meta_filt_GROA_noBMI.txt
rs2145614	a	g	0.9711	-0.5738	0.0721	1.805e-15	3544	meta_filt_GROA_noBMI.txt
rs2253837	t	c	0.2486	0.2459	0.0276	5.159e-19	3544	meta_filt_GROA_noBMI.txt
rs493091	t	c	0.2428	0.384	0.0279	5.717e-43	3544	meta_filt_GROA_noBMI.txt
rs75019946	a	g	0.0268	0.5346	0.0771	4.021e-12	3544	meta_filt_GROA_noBMI.txt
rs2427834	a	g	0.2277	-0.1948	0.0285	8.576e-12	3544	meta_filt_GROA_noBMI.txt
rs2249581	t	c	0.7436	-0.2413	0.0272	8.147e-19	3544	meta_filt_GROA_noBMI.txt
rs3122628	t	c	0.4269	-0.1211	0.0241	5.013e-07	3544	meta_filt_GROA_noBMI.txt
rs10021230	a	t	0.2271	0.3898	0.0285	1.652e-42	3544	meta_filt_GROA_noBMI.txt
rs2494255	a	t	0.2274	-0.193	0.0285	1.232e-11	3544	meta_filt_GROA_noBMI.txt
rs593641	a	g	0.2442	0.3806	0.0279	2.371e-42	3544	meta_filt_GROA_noBMI.txt
rs79472060	a	g	0.0286	0.5804	0.0715	4.769e-16	3544	meta_filt_GROA_noBMI.txt
rs4656820	t	c	0.8891	0.191	0.038	4.963e-07	3544	meta_filt_GROA_noBMI.txt
rs7540542	t	g	0.248	0.2619	0.0276	2.302e-21	3544	meta_filt_GROA_noBMI.txt
rs3097412	t	g	0.2665	0.3547	0.0272	8.846e-39	3544	meta_filt_GROA_noBMI.txt
rs2494261	a	g	0.7727	0.1945	0.0286	9.755e-12	3544	meta_filt_GROA_noBMI.txt
rs2886970	a	g	0.761	-0.3845	0.028	8.347e-43	3544	meta_filt_GROA_noBMI.txt
rs34929721	a	at	0.4272	-0.1214	0.0241	4.68e-07	3544	meta_filt_GROA_noBMI.txt
rs941757	c	g	0.2946	0.1853	0.0259	8.303e-13	3544	meta_filt_GROA_noBMI.txt
rs117241874	a	g	0.0515	0.2483	0.0537	3.73e-06	3544	meta_filt_GROA_noBMI.txt
rs78879802	a	t	0.1109	-0.191	0.038	4.963e-07	3544	meta_filt_GROA_noBMI.txt
rs863013	t	g	0.3522	0.1999	0.025	1.185e-15	3544	meta_filt_GROA_noBMI.txt
rs4082827	t	g	0.0288	0.5989	0.0716	5.779e-17	3544	meta_filt_GROA_noBMI.txt
rs2852714	a	g	0.7434	-0.2412	0.0272	7.418e-19	3544	meta_filt_GROA_noBMI.txt
rs12145616	t	g	0.8891	0.191	0.038	4.96e-07	3544	meta_filt_GROA_noBMI.txt
rs34989669	ca	c	0.9708	-0.6014	0.0706	1.681e-17	3544	meta_filt_GROA_noBMI.txt
rs654871	a	g	0.2424	0.3834	0.0279	6.903e-43	3544	meta_filt_GROA_noBMI.txt
rs202134855	t	tc	0.0199	0.8429	0.0863	1.499e-22	3544	meta_filt_GROA_noBMI.txt
rs353032	t	c	0.9799	-0.8297	0.0858	4.01e-22	3544	meta_filt_GROA_noBMI.txt
rs74571338	t	c	0.8891	0.191	0.038	4.965e-07	3544	meta_filt_GROA_noBMI.txt
rs12136402	a	g	0.4257	0.1869	0.0243	1.324e-14	3544	meta_filt_GROA_noBMI.txt
rs12136380	a	g	0.1589	-0.2269	0.0322	1.791e-12	3544	meta_filt_GROA_noBMI.txt
rs10155486	a	t	0.1933	0.1971	0.0298	3.741e-11	3544	meta_filt_GROA_noBMI.txt
rs3027016	a	g	0.8481	-0.1544	0.0329	2.713e-06	3544	meta_filt_GROA_noBMI.txt
rs199842731	t	ta	0.3091	0.332	0.026	1.997e-37	3544	meta_filt_GROA_noBMI.txt
rs12044815	a	t	0.4307	0.1842	0.0242	2.482e-14	3544	meta_filt_GROA_noBMI.txt
rs2968710	t	c	0.2652	0.3562	0.0272	3.79e-39	3544	meta_filt_GROA_noBMI.txt
rs145725137	c	g	0.8414	0.2242	0.0322	3.571e-12	3544	meta_filt_GROA_noBMI.txt
rs147278599	t	c	0.1583	0.1592	0.0326	1.028e-06	3544	meta_filt_GROA_noBMI.txt
rs12042314	c	g	0.1109	-0.191	0.038	4.962e-07	3544	meta_filt_GROA_noBMI.txt
rs200830419	a	aat	0.2292	0.158	0.0305	2.143e-07	3544	meta_filt_GROA_noBMI.txt
rs2427832	a	g	0.2275	-0.1928	0.0285	1.282e-11	3544	meta_filt_GROA_noBMI.txt
rs2427828	a	g	0.767	0.1851	0.0282	5.521e-11	3544	meta_filt_GROA_noBMI.txt
rs3117602	a	c	0.029	0.572	0.072	1.919e-15	3544	meta_filt_GROA_noBMI.txt
rs7692638	c	g	0.7593	-0.3822	0.028	2.813e-42	3544	meta_filt_GROA_noBMI.txt
rs1429637	t	c	0.0286	0.5932	0.0718	1.393e-16	3544	meta_filt_GROA_noBMI.txt
rs4551589	a	t	0.1109	-0.191	0.038	4.965e-07	3544	meta_filt_GROA_noBMI.txt
rs3122631	t	c	0.573	0.1209	0.0241	5.304e-07	3544	meta_filt_GROA_noBMI.txt
rs863018	t	c	0.3483	0.1987	0.025	2.052e-15	3544	meta_filt_GROA_noBMI.txt
rs149327578	a	g	0.0477	0.2948	0.0621	2.07e-06	3544	meta_filt_GROA_noBMI.txt
rs187085246	t	g	0.0515	0.2478	0.0536	3.844e-06	3544	meta_filt_GROA_noBMI.txt
rs76645541	t	tc	0.117	0.2164	0.0432	5.337e-07	3544	meta_filt_GROA_noBMI.txt
rs13435687	t	c	0.1991	0.2268	0.0308	1.952e-13	3544	meta_filt_GROA_noBMI.txt
rs2367427	t	c	0.02	0.8337	0.0859	2.868e-22	3544	meta_filt_GROA_noBMI.txt
rs863004	t	c	0.3652	0.2989	0.0245	2.614e-34	3544	meta_filt_GROA_noBMI.txt
rs2249872	a	t	0.7441	-0.2403	0.0273	1.249e-18	3544	meta_filt_GROA_noBMI.txt
rs2511211	t	g	0.7467	-0.3072	0.0276	1.026e-28	3544	meta_filt_GROA_noBMI.txt
rs12028986	a	g	0.4571	0.2202	0.0239	3.76e-20	3544	meta_filt_GROA_noBMI.txt
rs73691948	a	c	0.0515	0.2473	0.0536	3.962e-06	3544	meta_filt_GROA_noBMI.txt
rs12129811	a	c	0.1583	0.1607	0.0326	8.44e-07	3544	meta_filt_GROA_noBMI.txt
rs1584252	a	t	0.6655	-0.142	0.0256	3.011e-08	3544	meta_filt_GROA_noBMI.txt
rs60775930	a	t	0.02	0.8341	0.0859	2.809e-22	3544	meta_filt_GROA_noBMI.txt
rs140099970	t	tac	0.7823	-0.2485	0.0289	7.66e-18	3544	meta_filt_GROA_noBMI.txt
rs28479088	a	g	0.4388	0.187	0.0241	9.642e-15	3544	meta_filt_GROA_noBMI.txt
rs9648058	a	c	0.0515	0.2472	0.0536	3.972e-06	3544	meta_filt_GROA_noBMI.txt
rs2886969	t	c	0.761	-0.3845	0.028	8.296e-43	3544	meta_filt_GROA_noBMI.txt
rs113294743	a	g	0.1899	0.3091	0.0309	1.417e-23	3544	meta_filt_GROA_noBMI.txt
rs4656237	t	c	0.8891	0.1913	0.038	4.74e-07	3544	meta_filt_GROA_noBMI.txt
rs35845180	a	atctt	0.1939	0.1977	0.0299	3.806e-11	3544	meta_filt_GROA_noBMI.txt
rs141689771	t	ta	0.1109	-0.191	0.038	4.973e-07	3544	meta_filt_GROA_noBMI.txt
rs4694649	t	g	0.7808	-0.3135	0.0289	2.002e-27	3544	meta_filt_GROA_noBMI.txt
rs113791934	a	g	0.1105	-0.1914	0.0381	5.075e-07	3544	meta_filt_GROA_noBMI.txt
rs7656335	c	g	0.02	0.8624	0.0866	2.379e-23	3544	meta_filt_GROA_noBMI.txt
rs200869928	g	gat	0.0203	0.8255	0.0854	4.269e-22	3544	meta_filt_GROA_noBMI.txt
rs24772	a	g	0.7576	-0.3834	0.0279	6.901e-43	3544	meta_filt_GROA_noBMI.txt
rs1446968	c	g	0.1582	0.1603	0.0326	8.933e-07	3544	meta_filt_GROA_noBMI.txt
rs12140039	a	g	0.8404	0.2227	0.0322	4.336e-12	3544	meta_filt_GROA_noBMI.txt
rs3097409	t	c	0.7342	-0.3568	0.0272	2.817e-39	3544	meta_filt_GROA_noBMI.txt
rs671253	t	c	0.9799	-0.8403	0.0859	1.353e-22	3544	meta_filt_GROA_noBMI.txt
rs34099017	t	tc	0.9801	-0.8429	0.0863	1.499e-22	3544	meta_filt_GROA_noBMI.txt
rs10015342	a	t	0.1909	0.1945	0.0304	1.537e-10	3544	meta_filt_GROA_noBMI.txt
rs12144843	a	c	0.1109	-0.191	0.038	4.963e-07	3544	meta_filt_GROA_noBMI.txt
rs2367288	a	g	0.7063	-0.1839	0.0261	1.987e-12	3544	meta_filt_GROA_noBMI.txt
rs11265190	a	g	0.5728	0.1212	0.0241	4.874e-07	3544	meta_filt_GROA_noBMI.txt
rs1435520	a	c	0.9739	-0.4719	0.0782	1.606e-09	3544	meta_filt_GROA_noBMI.txt
rs2494264	a	t	0.4611	0.182	0.0238	2.16e-14	3544	meta_filt_GROA_noBMI.txt
rs6689429	a	g	0.7146	0.1337	0.0264	4e-07	3544	meta_filt_GROA_noBMI.txt
rs16850084	t	c	0.9726	-0.4885	0.0761	1.395e-10	3544	meta_filt_GROA_noBMI.txt
rs680452	a	g	0.7577	-0.3839	0.028	6.581e-43	3544	meta_filt_GROA_noBMI.txt
rs17838198	ct	c	0.2414	-0.2916	0.028	2.468e-25	3544	meta_filt_GROA_noBMI.txt
rs12142553	t	c	0.8891	0.191	0.038	4.967e-07	3544	meta_filt_GROA_noBMI.txt
rs981677	c	g	0.8417	-0.1593	0.0326	1.028e-06	3544	meta_filt_GROA_noBMI.txt
rs11508014	a	g	0.9714	-0.5804	0.0715	4.731e-16	3544	meta_filt_GROA_noBMI.txt
rs941758	a	c	0.7053	-0.1855	0.0259	7.837e-13	3544	meta_filt_GROA_noBMI.txt
rs863005	t	c	0.2326	-0.2455	0.0285	7.771e-18	3544	meta_filt_GROA_noBMI.txt
rs2427836	t	c	0.5376	-0.1842	0.0238	9.267e-15	3544	meta_filt_GROA_noBMI.txt
rs862998	a	g	0.4549	0.1564	0.0244	1.557e-10	3544	meta_filt_GROA_noBMI.txt
rs113889075	g	gcat	0.9697	-0.5637	0.0705	1.313e-15	3544	meta_filt_GROA_noBMI.txt
rs7523568	t	c	0.1583	0.1594	0.0326	1.016e-06	3544	meta_filt_GROA_noBMI.txt
rs11265166	c	g	0.4572	0.2206	0.0239	3.164e-20	3544	meta_filt_GROA_noBMI.txt
rs74499711	a	g	0.0303	0.5632	0.0704	1.305e-15	3544	meta_filt_GROA_noBMI.txt
rs12047230	a	g	0.6096	-0.1177	0.0247	1.947e-06	3544	meta_filt_GROA_noBMI.txt
rs12727188	t	g	0.8721	-0.2108	0.0358	3.789e-09	3544	meta_filt_GROA_noBMI.txt
rs77731748	a	g	0.8986	0.1966	0.0395	6.468e-07	3544	meta_filt_GROA_noBMI.txt
rs183836557	t	c	0.0199	0.8429	0.0863	1.499e-22	3544	meta_filt_GROA_noBMI.txt
rs2794523	a	g	0.3985	-0.1261	0.0242	1.913e-07	3544	meta_filt_GROA_noBMI.txt
rs17171285	a	g	0.0515	0.2472	0.0536	4.031e-06	3544	meta_filt_GROA_noBMI.txt
rs353028	t	c	0.0203	0.8234	0.0853	4.729e-22	3544	meta_filt_GROA_noBMI.txt
rs12108230	t	c	0.7604	-0.3849	0.0281	7.6e-43	3544	meta_filt_GROA_noBMI.txt
rs938094	c	g	0.9795	-0.8258	0.0855	4.375e-22	3544	meta_filt_GROA_noBMI.txt
rs1446964	t	c	0.1583	0.1593	0.0326	1.021e-06	3544	meta_filt_GROA_noBMI.txt
rs11265171	a	g	0.4567	0.2208	0.024	3.362e-20	3544	meta_filt_GROA_noBMI.txt
rs116254820	a	g	0.0204	0.8276	0.0857	4.54e-22	3544	meta_filt_GROA_noBMI.txt
rs12042349	t	c	0.1195	-0.2209	0.0371	2.651e-09	3544	meta_filt_GROA_noBMI.txt
rs12118201	t	c	0.228	0.252	0.0285	8.403e-19	3544	meta_filt_GROA_noBMI.txt
rs5859409	a	actgacac	0.0293	0.5727	0.0747	1.733e-14	3544	meta_filt_GROA_noBMI.txt
rs73020724	a	c	0.9476	0.2552	0.0541	2.39e-06	3544	meta_filt_GROA_noBMI.txt
rs113864631	a	c	0.2015	-0.1839	0.0297	6.161e-10	3544	meta_filt_GROA_noBMI.txt
rs4656236	a	g	0.2489	0.2622	0.0275	1.288e-21	3544	meta_filt_GROA_noBMI.txt
rs1511815	t	c	0.02	0.8314	0.0858	3.29e-22	3544	meta_filt_GROA_noBMI.txt
rs12142583	a	g	0.8907	0.1981	0.0382	2.199e-07	3544	meta_filt_GROA_noBMI.txt
rs188035864	a	g	0.1815	0.2016	0.0311	9.202e-11	3544	meta_filt_GROA_noBMI.txt
rs34751578	g	ga	0.0255	0.71	0.079	2.634e-19	3544	meta_filt_GROA_noBMI.txt
rs9633340	t	c	0.889	0.1912	0.038	4.702e-07	3544	meta_filt_GROA_noBMI.txt
rs76212893	a	c	0.02	0.8368	0.086	2.281e-22	3544	meta_filt_GROA_noBMI.txt
rs28695249	c	g	0.7435	-0.2414	0.0273	8.124e-19	3544	meta_filt_GROA_noBMI.txt
rs16845091	t	g	0.02	0.8336	0.0859	2.902e-22	3544	meta_filt_GROA_noBMI.txt
rs12041803	a	c	0.1588	-0.2268	0.0322	1.829e-12	3544	meta_filt_GROA_noBMI.txt
rs57274239	a	g	0.9796	-0.8245	0.0855	5.341e-22	3544	meta_filt_GROA_noBMI.txt
rs863002	t	c	0.4095	0.1896	0.0243	5.304e-15	3544	meta_filt_GROA_noBMI.txt
rs75906889	t	c	0.8891	0.191	0.038	4.962e-07	3544	meta_filt_GROA_noBMI.txt
rs509817	t	c	0.7576	-0.3834	0.0279	6.898e-43	3544	meta_filt_GROA_noBMI.txt
rs34448772	a	g	0.7677	-0.2544	0.0283	2.353e-19	3544	meta_filt_GROA_noBMI.txt
rs3753870	a	t	0.7146	0.1336	0.0264	4.056e-07	3544	meta_filt_GROA_noBMI.txt
rs58324794	t	c	0.02	0.8371	0.086	2.232e-22	3544	meta_filt_GROA_noBMI.txt
rs2244698	t	c	0.5803	0.1387	0.024	7.232e-09	3544	meta_filt_GROA_noBMI.txt
rs548068	t	c	0.2765	0.3552	0.0269	7.562e-40	3544	meta_filt_GROA_noBMI.txt
rs10518118	a	c	0.2068	0.3179	0.0295	3.962e-27	3544	meta_filt_GROA_noBMI.txt
rs352036	t	c	0.9796	-0.8249	0.0853	4.221e-22	3544	meta_filt_GROA_noBMI.txt
rs1777483	a	c	0.402	-0.1141	0.0243	2.611e-06	3544	meta_filt_GROA_noBMI.txt
rs10908716	a	g	0.8891	0.191	0.038	4.963e-07	3544	meta_filt_GROA_noBMI.txt
rs55980137	c	g	0.8069	-0.1954	0.0299	6.66e-11	3544	meta_filt_GROA_noBMI.txt
rs11547681	t	g	0.2303	0.3239	0.0287	1.768e-29	3544	meta_filt_GROA_noBMI.txt
rs12741297	a	g	0.49	0.1367	0.0239	1.029e-08	3544	meta_filt_GROA_noBMI.txt
rs4656235	t	c	0.5734	0.1233	0.0241	3.039e-07	3544	meta_filt_GROA_noBMI.txt
rs2794524	a	g	0.6015	0.1261	0.0242	1.913e-07	3544	meta_filt_GROA_noBMI.txt
rs2886927	a	t	0.3289	0.2931	0.0253	6.174e-31	3544	meta_filt_GROA_noBMI.txt
rs1474747	t	c	0.6702	0.121	0.0252	1.566e-06	3544	meta_filt_GROA_noBMI.txt
rs16850178	a	g	0.02	0.8337	0.0859	2.87e-22	3544	meta_filt_GROA_noBMI.txt
rs7666671	a	g	0.0203	0.8334	0.086	3.218e-22	3544	meta_filt_GROA_noBMI.txt
rs2251746	t	c	0.7012	-0.2451	0.0261	6.32e-21	3544	meta_filt_GROA_noBMI.txt
rs2511214	t	g	0.5296	0.1531	0.0237	1.04e-10	3544	meta_filt_GROA_noBMI.txt
rs10020344	t	c	0.2072	0.3179	0.0295	3.801e-27	3544	meta_filt_GROA_noBMI.txt
rs6681315	a	g	0.5957	0.1276	0.0243	1.463e-07	3544	meta_filt_GROA_noBMI.txt
rs1366949	t	g	0.7694	-0.3881	0.0284	1.569e-42	3544	meta_filt_GROA_noBMI.txt
rs561454	a	t	0.7231	-0.3564	0.0271	1.334e-39	3544	meta_filt_GROA_noBMI.txt
rs353034	a	g	0.0203	0.8232	0.0853	4.949e-22	3544	meta_filt_GROA_noBMI.txt
rs35046328	t	c	0.1583	0.1604	0.0326	8.655e-07	3544	meta_filt_GROA_noBMI.txt
rs9648459	a	c	0.0515	0.2471	0.0536	4.052e-06	3544	meta_filt_GROA_noBMI.txt
rs2494265	a	t	0.2329	-0.1846	0.0283	6.347e-11	3544	meta_filt_GROA_noBMI.txt
rs7695276	t	c	0.1954	0.1956	0.0298	5.245e-11	3544	meta_filt_GROA_noBMI.txt
rs1949774	a	g	0.0523	0.2446	0.0533	4.479e-06	3544	meta_filt_GROA_noBMI.txt
rs7415014	a	g	0.5258	0.1352	0.0239	1.5e-08	3544	meta_filt_GROA_noBMI.txt
rs3111693	a	g	0.029	0.5715	0.0717	1.625e-15	3544	meta_filt_GROA_noBMI.txt
rs11265218	t	c	0.8907	0.1982	0.0382	2.153e-07	3544	meta_filt_GROA_noBMI.txt
rs2511210	a	g	0.2274	-0.1929	0.0285	1.267e-11	3544	meta_filt_GROA_noBMI.txt
rs36080575	t	ta	0.7336	-0.3016	0.027	4.532e-29	3544	meta_filt_GROA_noBMI.txt
rs76215157	c	g	0.0074	-0.7398	0.1564	2.226e-06	3544	meta_filt_GROA_noBMI.txt
rs2367291	a	c	0.6711	-0.2931	0.0253	6.156e-31	3544	meta_filt_GROA_noBMI.txt
rs185085487	t	c	0.0138	0.4866	0.1062	4.658e-06	3544	meta_filt_GROA_noBMI.txt
rs113015114	a	c	0.1109	-0.191	0.038	4.963e-07	3544	meta_filt_GROA_noBMI.txt
rs6842204	a	g	0.2066	0.3231	0.0299	3.427e-27	3544	meta_filt_GROA_noBMI.txt
rs11265199	t	c	0.5727	0.1208	0.0241	5.263e-07	3544	meta_filt_GROA_noBMI.txt
rs79852095	t	g	0.2854	-0.1337	0.0264	4.003e-07	3544	meta_filt_GROA_noBMI.txt
rs2145615	a	g	0.7561	-0.3813	0.0279	1.982e-42	3544	meta_filt_GROA_noBMI.txt
rs3117600	a	g	0.6711	-0.2935	0.0253	5.203e-31	3544	meta_filt_GROA_noBMI.txt
rs147536377	t	taac	0.0295	-0.3562	0.0734	1.213e-06	3544	meta_filt_GROA_noBMI.txt
rs7527322	a	g	0.2852	-0.1328	0.0263	4.516e-07	3544	meta_filt_GROA_noBMI.txt
rs12724895	a	t	0.4573	0.2203	0.0239	3.508e-20	3544	meta_filt_GROA_noBMI.txt
rs2511208	t	g	0.4595	0.1912	0.0238	9.461e-16	3544	meta_filt_GROA_noBMI.txt
rs10908709	a	c	0.4387	0.1869	0.0241	9.829e-15	3544	meta_filt_GROA_noBMI.txt
rs12640169	t	c	0.0264	0.455	0.0794	1.022e-08	3544	meta_filt_GROA_noBMI.txt
rs12144848	t	c	0.1109	-0.191	0.038	4.963e-07	3544	meta_filt_GROA_noBMI.txt
rs3111694	a	g	0.3283	0.2931	0.0254	6.6e-31	3544	meta_filt_GROA_noBMI.txt
rs619232	a	g	0.7709	-0.3947	0.0289	1.505e-42	3544	meta_filt_GROA_noBMI.txt
rs4656821	t	g	0.8891	0.191	0.038	4.963e-07	3544	meta_filt_GROA_noBMI.txt
rs1891184	t	c	0.8418	-0.1603	0.0326	8.933e-07	3544	meta_filt_GROA_noBMI.txt
rs4402126	t	c	0.1597	-0.2226	0.0321	4.082e-12	3544	meta_filt_GROA_noBMI.txt
rs78653452	t	g	0.0071	-0.7395	0.1559	2.093e-06	3544	meta_filt_GROA_noBMI.txt
rs11265187	t	c	0.1109	-0.1907	0.038	5.112e-07	3544	meta_filt_GROA_noBMI.txt
rs12134665	t	g	0.7232	0.159	0.0269	3.22e-09	3544	meta_filt_GROA_noBMI.txt
rs625837	t	c	0.7802	-0.3146	0.0289	1.223e-27	3544	meta_filt_GROA_noBMI.txt
rs75285799	t	c	0.1507	-0.1787	0.033	6.016e-08	3544	meta_filt_GROA_noBMI.txt
rs3753868	t	c	0.7146	0.1337	0.0264	4e-07	3544	meta_filt_GROA_noBMI.txt
rs77149208	a	c	0.0203	0.824	0.0853	4.707e-22	3544	meta_filt_GROA_noBMI.txt
rs1562385	t	c	0.1583	0.1593	0.0326	1.028e-06	3544	meta_filt_GROA_noBMI.txt
rs1343205	c	g	0.5981	0.115	0.0243	2.174e-06	3544	meta_filt_GROA_noBMI.txt
rs12108606	a	c	0.98	-0.8326	0.0859	3.053e-22	3544	meta_filt_GROA_noBMI.txt
rs28472816	t	c	0.8069	-0.1956	0.0299	6.274e-11	3544	meta_filt_GROA_noBMI.txt
rs2494260	t	c	0.2282	-0.1947	0.0285	8.389e-12	3544	meta_filt_GROA_noBMI.txt
rs11265230	a	g	0.8493	0.1798	0.033	5.209e-08	3544	meta_filt_GROA_noBMI.txt
rs199632064	t	tg	0.9796	-0.8238	0.0853	4.448e-22	3544	meta_filt_GROA_noBMI.txt
rs12644965	t	c	0.7393	-0.25	0.027	2.047e-20	3544	meta_filt_GROA_noBMI.txt
rs3027012	t	c	0.167	0.1663	0.032	2.038e-07	3544	meta_filt_GROA_noBMI.txt
rs4392479	t	c	0.1934	0.197	0.0298	3.735e-11	3544	meta_filt_GROA_noBMI.txt
rs2115691	c	g	0.7342	-0.3568	0.0272	2.794e-39	3544	meta_filt_GROA_noBMI.txt
rs960821	a	g	0.033	0.4873	0.0706	5.034e-12	3544	meta_filt_GROA_noBMI.txt
rs673038	a	t	0.2769	0.3565	0.0271	1.348e-39	3544	meta_filt_GROA_noBMI.txt
rs6828610	a	g	0.8064	-0.1982	0.0299	3.13e-11	3544	meta_filt_GROA_noBMI.txt
rs115726786	a	g	0.0276	0.3642	0.0786	3.623e-06	3544	meta_filt_GROA_noBMI.txt
rs3097411	c	g	0.7348	-0.3561	0.0272	4.107e-39	3544	meta_filt_GROA_noBMI.txt
rs3117603	a	t	0.6902	-0.3309	0.026	3.26e-37	3544	meta_filt_GROA_noBMI.txt
rs12127527	c	g	0.8418	-0.1603	0.0326	8.932e-07	3544	meta_filt_GROA_noBMI.txt
rs2427827	t	c	0.4475	-0.154	0.0238	9.887e-11	3544	meta_filt_GROA_noBMI.txt
rs2325919	t	g	0.4603	0.19	0.0238	1.394e-15	3544	meta_filt_GROA_noBMI.txt
rs28404022	t	c	0.7591	-0.3818	0.028	3.111e-42	3544	meta_filt_GROA_noBMI.txt
rs116868754	a	g	0.0524	0.2445	0.0533	4.411e-06	3544	meta_filt_GROA_noBMI.txt
rs77467524	a	g	0.0072	-0.7392	0.156	2.154e-06	3544	meta_filt_GROA_noBMI.txt
rs2494250	c	g	0.7666	0.1867	0.0283	3.909e-11	3544	meta_filt_GROA_noBMI.txt
rs11265186	t	c	0.1109	-0.191	0.038	4.963e-07	3544	meta_filt_GROA_noBMI.txt
rs149256770	ct	c	0.9475	-0.2435	0.0532	4.771e-06	3544	meta_filt_GROA_noBMI.txt
rs79981249	t	c	0.9797	-0.8318	0.0858	3.297e-22	3544	meta_filt_GROA_noBMI.txt
rs149949603	a	aaatatat	0.5669	0.1145	0.0241	2.05e-06	3544	meta_filt_GROA_noBMI.txt
rs2367429	t	c	0.9431	-0.3087	0.0519	2.787e-09	3544	meta_filt_GROA_noBMI.txt
rs2511209	a	g	0.7726	0.193	0.0285	1.248e-11	3544	meta_filt_GROA_noBMI.txt
rs11265200	t	g	0.5727	0.1208	0.0241	5.264e-07	3544	meta_filt_GROA_noBMI.txt
rs1957067	c	g	0.7655	-0.2486	0.0287	4.342e-18	3544	meta_filt_GROA_noBMI.txt
rs3122630	t	c	0.5728	0.1212	0.0241	4.842e-07	3544	meta_filt_GROA_noBMI.txt
rs4656230	t	g	0.1109	-0.191	0.038	4.964e-07	3544	meta_filt_GROA_noBMI.txt
rs7542509	a	c	0.5728	0.1212	0.0241	4.824e-07	3544	meta_filt_GROA_noBMI.txt
rs58463118	t	c	0.98	-0.8341	0.0859	2.808e-22	3544	meta_filt_GROA_noBMI.txt
rs12029531	t	c	0.4041	-0.1279	0.0243	1.371e-07	3544	meta_filt_GROA_noBMI.txt
rs76984433	t	c	0.102	-0.1883	0.0394	1.766e-06	3544	meta_filt_GROA_noBMI.txt
rs1562384	a	c	0.7148	0.1329	0.0263	4.499e-07	3544	meta_filt_GROA_noBMI.txt
rs6676002	t	c	0.1679	0.1639	0.032	3.116e-07	3544	meta_filt_GROA_noBMI.txt
rs12043437	t	c	0.8731	0.1631	0.0351	3.302e-06	3544	meta_filt_GROA_noBMI.txt
rs76546294	c	g	0.1095	-0.1965	0.0381	2.568e-07	3544	meta_filt_GROA_noBMI.txt
rs11265179	t	c	0.8344	0.2207	0.0318	4.045e-12	3544	meta_filt_GROA_noBMI.txt
rs541923	a	c	0.2424	0.3834	0.0279	6.901e-43	3544	meta_filt_GROA_noBMI.txt
rs78779730	a	g	0.0525	0.2439	0.0532	4.644e-06	3544	meta_filt_GROA_noBMI.txt
rs872914	a	g	0.7063	-0.1836	0.0259	1.351e-12	3544	meta_filt_GROA_noBMI.txt
rs4656165	c	g	0.1769	0.2363	0.0312	3.447e-14	3544	meta_filt_GROA_noBMI.txt
rs76595330	t	g	0.98	-0.8331	0.0863	4.712e-22	3544	meta_filt_GROA_noBMI.txt
rs4656232	a	g	0.1109	-0.191	0.038	4.964e-07	3544	meta_filt_GROA_noBMI.txt
rs6703348	c	g	0.7337	-0.3011	0.0269	5.576e-29	3544	meta_filt_GROA_noBMI.txt
rs2592883	a	g	0.1583	0.1594	0.0326	1.018e-06	3544	meta_filt_GROA_noBMI.txt
rs200446070	a	ag	0.7709	-0.3947	0.0289	1.505e-42	3544	meta_filt_GROA_noBMI.txt
rs680044	a	g	0.2423	0.3839	0.028	6.591e-43	3544	meta_filt_GROA_noBMI.txt
rs4694644	a	c	0.7929	-0.3177	0.0295	4.177e-27	3544	meta_filt_GROA_noBMI.txt
rs623659	c	g	0.2765	0.3552	0.0269	7.551e-40	3544	meta_filt_GROA_noBMI.txt
rs74544699	a	g	0.9786	-0.8429	0.0879	9.152e-22	3544	meta_filt_GROA_noBMI.txt
rs7532479	t	c	0.3367	0.1468	0.0255	8.626e-09	3544	meta_filt_GROA_noBMI.txt
rs11364458	t	tc	0.1671	0.1656	0.032	2.3e-07	3544	meta_filt_GROA_noBMI.txt
rs140367744	a	g	0.8332	-0.1475	0.032	4.015e-06	3544	meta_filt_GROA_noBMI.txt
rs139615988	t	ta	0.9697	-0.5621	0.0703	1.32e-15	3544	meta_filt_GROA_noBMI.txt
rs863012	a	g	0.7725	0.2065	0.0285	4.255e-13	3544	meta_filt_GROA_noBMI.txt
rs863011	t	c	0.7615	0.2066	0.0283	2.797e-13	3544	meta_filt_GROA_noBMI.txt
rs9991272	a	g	0.2312	0.3886	0.0284	1.19e-42	3544	meta_filt_GROA_noBMI.txt
rs76301582	a	g	0.0515	0.248	0.0536	3.758e-06	3544	meta_filt_GROA_noBMI.txt
rs10797050	a	g	0.2854	-0.1337	0.0264	4.002e-07	3544	meta_filt_GROA_noBMI.txt
rs190277584	a	c	0.285	-0.1328	0.0263	4.615e-07	3544	meta_filt_GROA_noBMI.txt
rs1156060	t	g	0.8417	-0.1592	0.0326	1.029e-06	3544	meta_filt_GROA_noBMI.txt
rs115959394	t	g	0.9708	-0.6029	0.0707	1.46e-17	3544	meta_filt_GROA_noBMI.txt
rs3845622	a	c	0.1171	-0.2345	0.0381	7.381e-10	3544	meta_filt_GROA_noBMI.txt
rs16850160	a	g	0.0197	0.8452	0.0867	1.918e-22	3544	meta_filt_GROA_noBMI.txt
rs118158560	a	g	0.043	0.2761	0.0592	3.085e-06	3544	meta_filt_GROA_noBMI.txt
rs10797043	a	g	0.3851	0.1186	0.0249	1.961e-06	3544	meta_filt_GROA_noBMI.txt
rs1584250	t	c	0.1505	-0.1794	0.033	5.535e-08	3544	meta_filt_GROA_noBMI.txt
rs2367442	a	g	0.2204	0.2836	0.0305	1.29e-20	3544	meta_filt_GROA_noBMI.txt
rs4492615	t	c	0.8891	0.191	0.038	4.962e-07	3544	meta_filt_GROA_noBMI.txt
rs508977	t	g	0.7566	-0.3838	0.0279	4.566e-43	3544	meta_filt_GROA_noBMI.txt
rs2367293	t	c	0.7694	-0.3881	0.0284	1.562e-42	3544	meta_filt_GROA_noBMI.txt
rs6813952	a	c	0.9697	-0.5639	0.0706	1.335e-15	3544	meta_filt_GROA_noBMI.txt
rs61821535	a	g	0.3903	0.119	0.0248	1.545e-06	3544	meta_filt_GROA_noBMI.txt
rs11265177	a	g	0.8411	0.227	0.0322	1.746e-12	3544	meta_filt_GROA_noBMI.txt
rs183012206	a	g	0.1109	-0.1913	0.038	4.733e-07	3544	meta_filt_GROA_noBMI.txt
rs569390	a	g	0.7576	-0.3834	0.0279	6.905e-43	3544	meta_filt_GROA_noBMI.txt
rs10155140	t	g	0.8065	-0.1949	0.0298	6.291e-11	3544	meta_filt_GROA_noBMI.txt
rs4627830	a	c	0.7445	-0.3586	0.0283	1.085e-36	3544	meta_filt_GROA_noBMI.txt
rs2494251	a	g	0.457	0.2211	0.0239	2.666e-20	3544	meta_filt_GROA_noBMI.txt
rs10028419	t	c	0.773	-0.3897	0.0285	1.746e-42	3544	meta_filt_GROA_noBMI.txt
rs4290055	t	c	0.1109	-0.191	0.038	4.965e-07	3544	meta_filt_GROA_noBMI.txt
rs117078153	t	c	0.9533	-0.2634	0.057	3.883e-06	3544	meta_filt_GROA_noBMI.txt
rs619229	a	g	0.2291	0.3947	0.0289	1.504e-42	3544	meta_filt_GROA_noBMI.txt
rs16842306	t	c	0.9482	0.26	0.0544	1.749e-06	3544	meta_filt_GROA_noBMI.txt
rs7695652	t	c	0.1935	0.1973	0.0298	3.592e-11	3544	meta_filt_GROA_noBMI.txt
rs12034243	a	g	0.4899	0.1376	0.0239	8.828e-09	3544	meta_filt_GROA_noBMI.txt
rs3122629	t	c	0.5728	0.1212	0.0241	4.842e-07	3544	meta_filt_GROA_noBMI.txt
rs10908724	t	g	0.1097	-0.1969	0.0381	2.416e-07	3544	meta_filt_GROA_noBMI.txt
rs2511215	t	c	0.5307	0.1534	0.0237	9.509e-11	3544	meta_filt_GROA_noBMI.txt
rs2367289	a	t	0.2666	0.1339	0.0268	6.03e-07	3544	meta_filt_GROA_noBMI.txt
rs3117604	t	c	0.6927	-0.3395	0.0261	1.305e-38	3544	meta_filt_GROA_noBMI.txt
rs638767	a	g	0.2422	0.3835	0.0279	5.983e-43	3544	meta_filt_GROA_noBMI.txt
rs115214168	t	c	0.0242	0.4528	0.0828	4.479e-08	3544	meta_filt_GROA_noBMI.txt
rs75431404	c	g	0.8891	0.1914	0.038	4.707e-07	3544	meta_filt_GROA_noBMI.txt
rs3026996	a	c	0.7752	-0.2686	0.0288	1.061e-20	3544	meta_filt_GROA_noBMI.txt
rs28383573	t	g	0.1536	0.1811	0.0331	4.547e-08	3544	meta_filt_GROA_noBMI.txt
rs148686014	a	ac	0.0203	0.8333	0.086	3.288e-22	3544	meta_filt_GROA_noBMI.txt
rs6815457	a	g	0.7333	-0.134	0.0269	6.3e-07	3544	meta_filt_GROA_noBMI.txt
rs6656828	t	c	0.5886	0.1307	0.0244	8.453e-08	3544	meta_filt_GROA_noBMI.txt
rs28664198	t	c	0.1931	0.196	0.0299	5.752e-11	3544	meta_filt_GROA_noBMI.txt
rs11265204	a	g	0.5103	-0.1366	0.0239	1.06e-08	3544	meta_filt_GROA_noBMI.txt
rs4656826	a	c	0.1109	-0.1913	0.038	4.736e-07	3544	meta_filt_GROA_noBMI.txt
rs863016	a	g	0.6958	-0.2505	0.0259	4.48e-22	3544	meta_filt_GROA_noBMI.txt
rs11333872	t	ta	0.0303	0.5643	0.0706	1.288e-15	3544	meta_filt_GROA_noBMI.txt
rs10908711	a	g	0.5258	0.1352	0.0239	1.505e-08	3544	meta_filt_GROA_noBMI.txt
rs11265196	a	g	0.5727	0.1209	0.0241	5.201e-07	3544	meta_filt_GROA_noBMI.txt
rs139617156	ca	c	0.0516	0.2479	0.0536	3.813e-06	3544	meta_filt_GROA_noBMI.txt
rs1374486	a	g	0.2852	-0.1328	0.0263	4.553e-07	3544	meta_filt_GROA_noBMI.txt
rs12410729	t	c	0.8891	0.1913	0.038	4.731e-07	3544	meta_filt_GROA_noBMI.txt
rs3111692	a	g	0.3289	0.2932	0.0254	6.299e-31	3544	meta_filt_GROA_noBMI.txt
rs73691971	t	c	0.0514	0.2488	0.0537	3.67e-06	3544	meta_filt_GROA_noBMI.txt
rs2511212	t	c	0.7721	0.1947	0.0285	8.389e-12	3544	meta_filt_GROA_noBMI.txt
rs4399156	a	g	0.1109	-0.1909	0.038	4.973e-07	3544	meta_filt_GROA_noBMI.txt
rs684080	a	t	0.2425	0.3836	0.0279	6.599e-43	3544	meta_filt_GROA_noBMI.txt
rs188345231	t	c	0.0102	0.6177	0.1322	2.968e-06	3544	meta_filt_GROA_noBMI.txt
rs2140532	c	g	0.0515	0.2483	0.0537	3.73e-06	3544	meta_filt_GROA_noBMI.txt
rs3756072	a	g	0.1906	0.1927	0.0301	1.557e-10	3544	meta_filt_GROA_noBMI.txt
rs117509124	t	c	0.0517	0.2476	0.0536	3.82e-06	3544	meta_filt_GROA_noBMI.txt
rs7658970	t	c	0.2937	0.1839	0.0261	2.019e-12	3544	meta_filt_GROA_noBMI.txt
rs139239225	t	tctc	0.0202	0.8316	0.086	3.999e-22	3544	meta_filt_GROA_noBMI.txt
rs114991247	t	c	0.9226	-0.2202	0.0463	1.971e-06	3544	meta_filt_GROA_noBMI.txt
rs1429638	a	c	0.2065	0.3167	0.0295	6.289e-27	3544	meta_filt_GROA_noBMI.txt
rs12145079	a	g	0.5728	0.1212	0.0241	4.892e-07	3544	meta_filt_GROA_noBMI.txt
rs519565	a	g	0.2782	0.353	0.0269	2.313e-39	3544	meta_filt_GROA_noBMI.txt
rs79454658	t	c	0.0443	0.2784	0.0596	3.017e-06	3544	meta_filt_GROA_noBMI.txt
rs151307926	c	g	0.9708	-0.6014	0.0706	1.682e-17	3544	meta_filt_GROA_noBMI.txt
rs11265206	t	c	0.8902	0.1971	0.0381	2.363e-07	3544	meta_filt_GROA_noBMI.txt
rs10908710	a	g	0.4387	0.1869	0.0241	9.856e-15	3544	meta_filt_GROA_noBMI.txt
rs11265174	a	t	0.1597	-0.2226	0.0321	4.172e-12	3544	meta_filt_GROA_noBMI.txt
rs1951233	a	g	0.02	0.8378	0.0861	2.103e-22	3544	meta_filt_GROA_noBMI.txt
rs59956986	t	tc	0.3486	0.2107	0.0255	1.367e-16	3544	meta_filt_GROA_noBMI.txt
rs863006	a	g	0.5124	0.3344	0.0237	3.304e-45	3544	meta_filt_GROA_noBMI.txt
rs863000	t	g	0.4805	-0.1392	0.0243	1.011e-08	3544	meta_filt_GROA_noBMI.txt
rs10007826	c	g	0.7689	-0.3884	0.0284	1.312e-42	3544	meta_filt_GROA_noBMI.txt
rs10908720	t	c	0.5728	0.1212	0.0241	4.901e-07	3544	meta_filt_GROA_noBMI.txt
rs2808655	t	c	0.1584	0.1597	0.0326	9.767e-07	3544	meta_filt_GROA_noBMI.txt
rs79508328	a	g	0.8891	0.1914	0.038	4.729e-07	3544	meta_filt_GROA_noBMI.txt
rs3026943	a	c	0.3311	-0.1246	0.0256	1.084e-06	3544	meta_filt_GROA_noBMI.txt
rs10908733	a	t	0.1321	-0.1964	0.0352	2.409e-08	3544	meta_filt_GROA_noBMI.txt
