# Supplementary material for: Inflammatory cytokine profiles in erectile dysfunction: a bidirectional Mendelian randomization
Source: Front Immunol. 2024 Apr 12;15:1342658. doi: 10.3389/fimmu.2024.1342658 (PMC11045927; doi:10.3389/fimmu.2024.1342658)
Supplement: Supplementary file 2 [file DataSheet_2.zip › 41 Inflammatory cytokines exposure data/meta_filt_HGF_noBMI.txt]

MarkerName	Allele1	Allele2	Freq1	Effect	StdErr	P-value	Total_N	PHENO
rs28548185	t	c	0.0829	0.1365	0.0287	1.905e-06	8336	meta_filt_HGF_noBMI.txt
rs1617833	c	g	0.6189	-0.0749	0.016	2.925e-06	8336	meta_filt_HGF_noBMI.txt
rs189955209	a	g	0.9949	-0.6277	0.135	3.33e-06	6317	meta_filt_HGF_noBMI.txt
rs2367741	t	c	0.0372	-0.2268	0.0408	2.813e-08	8336	meta_filt_HGF_noBMI.txt
rs28468427	a	g	0.1729	0.1304	0.0208	3.312e-10	8336	meta_filt_HGF_noBMI.txt
rs79196540	t	c	0.9631	0.2282	0.041	2.582e-08	8336	meta_filt_HGF_noBMI.txt
rs149694488	cat	c	0.9254	-0.14	0.0302	3.699e-06	8336	meta_filt_HGF_noBMI.txt
rs6850707	a	g	0.2193	0.1061	0.0188	1.756e-08	8336	meta_filt_HGF_noBMI.txt
rs75456366	t	g	0.1216	0.1298	0.0238	5.025e-08	8336	meta_filt_HGF_noBMI.txt
rs201289551	a	ac	0.0293	-0.2997	0.0466	1.277e-10	8336	meta_filt_HGF_noBMI.txt
rs13412535	a	g	0.1892	-0.1043	0.0213	9.671e-07	8336	meta_filt_HGF_noBMI.txt
rs1800493	t	c	0.0116	0.3552	0.0763	3.196e-06	8336	meta_filt_HGF_noBMI.txt
rs62275881	a	c	0.7517	-0.0828	0.0181	4.651e-06	8336	meta_filt_HGF_noBMI.txt
rs10625385	a	agccc	0.7536	-0.0875	0.0182	1.427e-06	8336	meta_filt_HGF_noBMI.txt
rs76000300	t	c	0.0972	0.1487	0.0263	1.596e-08	8336	meta_filt_HGF_noBMI.txt
rs9993109	a	g	0.7306	-0.0842	0.0177	1.845e-06	8336	meta_filt_HGF_noBMI.txt
rs9986811	t	c	0.952	0.1922	0.0362	1.061e-07	8336	meta_filt_HGF_noBMI.txt
rs180840563	a	t	0.0402	-0.2022	0.0416	1.153e-06	8336	meta_filt_HGF_noBMI.txt
rs34564851	ct	c	0.7552	-0.0907	0.0182	6.114e-07	8336	meta_filt_HGF_noBMI.txt
rs1741550	t	c	0.7539	-0.0877	0.0181	1.361e-06	8336	meta_filt_HGF_noBMI.txt
rs17168041	a	g	0.9732	-0.2264	0.0488	3.488e-06	8336	meta_filt_HGF_noBMI.txt
rs80051150	t	c	0.9595	0.198	0.0413	1.684e-06	8336	meta_filt_HGF_noBMI.txt
rs114112298	t	c	0.1205	0.129	0.0239	6.984e-08	8336	meta_filt_HGF_noBMI.txt
rs77688022	a	g	0.9606	0.2023	0.0418	1.304e-06	8336	meta_filt_HGF_noBMI.txt
rs2858026	t	c	0.4264	-0.0804	0.0161	6.051e-07	8336	meta_filt_HGF_noBMI.txt
rs68066031	t	c	0.8035	0.0997	0.021	1.981e-06	8336	meta_filt_HGF_noBMI.txt
rs6836777	a	g	0.1224	0.1319	0.0237	2.732e-08	8336	meta_filt_HGF_noBMI.txt
rs56354837	c	g	0.218	0.0994	0.0189	1.531e-07	8336	meta_filt_HGF_noBMI.txt
rs16844364	a	g	0.1819	0.1057	0.0202	1.771e-07	8336	meta_filt_HGF_noBMI.txt
rs149109767	a	agag	0.0636	0.1561	0.0329	2.01e-06	8336	meta_filt_HGF_noBMI.txt
rs147729542	a	g	0.015	-0.3551	0.0681	1.82e-07	8336	meta_filt_HGF_noBMI.txt
rs148869573	a	acc	0.0373	-0.2287	0.0407	1.96e-08	8336	meta_filt_HGF_noBMI.txt
rs78098094	a	g	0.0372	-0.227	0.0409	2.764e-08	8336	meta_filt_HGF_noBMI.txt
rs72857198	t	c	0.9854	0.302	0.0661	4.852e-06	8336	meta_filt_HGF_noBMI.txt
rs11129909	t	c	0.623	-0.0738	0.0161	4.457e-06	8336	meta_filt_HGF_noBMI.txt
rs1730778	t	c	0.7402	-0.0949	0.0178	9.711e-08	8336	meta_filt_HGF_noBMI.txt
rs76184080	c	g	0.9628	0.227	0.0409	2.763e-08	8336	meta_filt_HGF_noBMI.txt
rs73080940	t	c	0.8788	-0.1296	0.0243	9.216e-08	8336	meta_filt_HGF_noBMI.txt
rs59950280	a	g	0.2511	0.1133	0.0183	6.389e-10	8336	meta_filt_HGF_noBMI.txt
rs57146176	a	g	0.7998	-0.0987	0.0208	2.184e-06	8336	meta_filt_HGF_noBMI.txt
rs1922073	t	g	0.9626	0.2277	0.0407	2.202e-08	8336	meta_filt_HGF_noBMI.txt
rs13108218	a	g	0.3148	0.1062	0.0169	3.45e-10	8336	meta_filt_HGF_noBMI.txt
rs4245058	t	c	0.0619	-0.1552	0.0331	2.683e-06	8336	meta_filt_HGF_noBMI.txt
rs2699411	t	c	0.2605	0.09	0.0178	4.1e-07	8336	meta_filt_HGF_noBMI.txt
rs2699434	t	c	0.3287	0.0863	0.0171	4.259e-07	8336	meta_filt_HGF_noBMI.txt
rs79448283	a	c	0.1204	0.1287	0.024	7.981e-08	8336	meta_filt_HGF_noBMI.txt
rs56391423	a	g	0.7817	-0.099	0.0189	1.669e-07	8336	meta_filt_HGF_noBMI.txt
rs113470082	t	c	0.157	0.1153	0.0225	2.928e-07	8336	meta_filt_HGF_noBMI.txt
rs112490145	a	g	0.0292	-0.2945	0.0466	2.675e-10	8336	meta_filt_HGF_noBMI.txt
rs76913605	t	c	0.1274	0.1287	0.0237	5.432e-08	8336	meta_filt_HGF_noBMI.txt
rs5745687	t	c	0.0375	-0.3008	0.0404	9.922e-14	8336	meta_filt_HGF_noBMI.txt
rs191900508	a	t	0.0151	-0.3179	0.0673	2.342e-06	8336	meta_filt_HGF_noBMI.txt
rs200971778	t	tc	0.0045	0.6076	0.1296	2.74e-06	8336	meta_filt_HGF_noBMI.txt
rs80198340	t	c	0.9856	0.3202	0.0668	1.626e-06	8336	meta_filt_HGF_noBMI.txt
rs2003620	t	c	0.027	0.2277	0.0487	2.978e-06	8336	meta_filt_HGF_noBMI.txt
rs12644455	t	c	0.2182	0.0991	0.0189	1.525e-07	8336	meta_filt_HGF_noBMI.txt
rs79104565	a	t	0.0373	-0.2286	0.0407	1.989e-08	8336	meta_filt_HGF_noBMI.txt
rs112953851	t	ta	0.0371	-0.2268	0.0408	2.814e-08	8336	meta_filt_HGF_noBMI.txt
rs1076899	a	c	0.2475	0.087	0.0182	1.67e-06	8336	meta_filt_HGF_noBMI.txt
rs362307	t	c	0.0646	0.1511	0.0328	4.21e-06	8336	meta_filt_HGF_noBMI.txt
rs200430565	a	at	0.017	-0.326	0.0622	1.571e-07	8336	meta_filt_HGF_noBMI.txt
rs137878917	a	g	0.0181	-0.2936	0.0637	4.103e-06	8336	meta_filt_HGF_noBMI.txt
rs80272263	t	c	0.0372	-0.227	0.0409	2.743e-08	8336	meta_filt_HGF_noBMI.txt
rs61950834	a	t	0.2053	0.0971	0.0205	2.231e-06	8336	meta_filt_HGF_noBMI.txt
rs9683647	a	c	0.8184	-0.0954	0.0203	2.689e-06	8336	meta_filt_HGF_noBMI.txt
rs2699429	t	c	0.6642	-0.0857	0.0166	2.641e-07	8336	meta_filt_HGF_noBMI.txt
rs149574003	t	c	0.9855	0.3114	0.0657	2.161e-06	8336	meta_filt_HGF_noBMI.txt
rs10937930	t	c	0.1677	0.0962	0.0209	4.021e-06	8336	meta_filt_HGF_noBMI.txt
rs9986815	t	c	0.952	0.1922	0.0362	1.063e-07	8336	meta_filt_HGF_noBMI.txt
rs2073504	a	g	0.1633	0.1084	0.0213	3.639e-07	8336	meta_filt_HGF_noBMI.txt
rs759987	a	c	0.0268	0.2227	0.0487	4.769e-06	8336	meta_filt_HGF_noBMI.txt
rs2699432	c	g	0.6632	-0.0844	0.0167	4.179e-07	8336	meta_filt_HGF_noBMI.txt
rs117244194	a	g	0.0218	-0.3011	0.0552	4.988e-08	8336	meta_filt_HGF_noBMI.txt
rs111891356	t	c	0.9627	0.2287	0.0407	1.967e-08	8336	meta_filt_HGF_noBMI.txt
rs116634195	a	g	0.9849	0.3179	0.0673	2.345e-06	8336	meta_filt_HGF_noBMI.txt
rs74416673	a	g	0.0373	-0.2287	0.0408	2.066e-08	8336	meta_filt_HGF_noBMI.txt
rs6855656	t	c	0.7816	-0.0989	0.0189	1.665e-07	8336	meta_filt_HGF_noBMI.txt
rs6970551	a	c	0.0268	0.2251	0.0488	3.99e-06	8336	meta_filt_HGF_noBMI.txt
rs7792826	a	g	0.9626	0.2277	0.0407	2.234e-08	8336	meta_filt_HGF_noBMI.txt
rs10007223	a	g	0.77	-0.1127	0.0185	9.981e-10	8336	meta_filt_HGF_noBMI.txt
rs56358267	a	g	0.7385	-0.0894	0.0177	4.672e-07	8336	meta_filt_HGF_noBMI.txt
rs2858029	t	c	0.2614	0.0893	0.0177	4.75e-07	8336	meta_filt_HGF_noBMI.txt
rs79115310	a	t	0.9627	0.2285	0.0407	2.062e-08	8336	meta_filt_HGF_noBMI.txt
rs75857104	t	c	0.1849	0.1201	0.02	1.962e-09	8336	meta_filt_HGF_noBMI.txt
rs11735307	t	c	0.1684	0.0993	0.0209	1.946e-06	8336	meta_filt_HGF_noBMI.txt
rs199630465	g	gc	0.2446	0.0909	0.0182	5.811e-07	8336	meta_filt_HGF_noBMI.txt
rs78649910	a	t	0.1192	0.1279	0.0244	1.572e-07	8336	meta_filt_HGF_noBMI.txt
rs4973887	a	g	0.3816	0.0739	0.016	3.823e-06	8336	meta_filt_HGF_noBMI.txt
rs111548934	t	c	0.0377	-0.2313	0.0413	2.066e-08	8336	meta_filt_HGF_noBMI.txt
rs72858805	a	c	0.9854	0.3033	0.066	4.378e-06	8336	meta_filt_HGF_noBMI.txt
rs9997134	t	c	0.5975	-0.0913	0.0163	2.157e-08	8336	meta_filt_HGF_noBMI.txt
rs148044061	a	g	0.9627	0.2287	0.0407	1.968e-08	8336	meta_filt_HGF_noBMI.txt
rs76200127	t	g	0.0378	-0.2311	0.0414	2.277e-08	8336	meta_filt_HGF_noBMI.txt
rs62275880	a	t	0.7518	-0.0831	0.0181	4.286e-06	8336	meta_filt_HGF_noBMI.txt
rs2093098	t	c	0.6388	-0.0875	0.0163	7.72e-08	8336	meta_filt_HGF_noBMI.txt
rs16844383	t	c	0.1468	0.1439	0.0221	7.681e-11	8336	meta_filt_HGF_noBMI.txt
rs73793938	a	g	0.007	0.5852	0.1257	3.208e-06	6317	meta_filt_HGF_noBMI.txt
rs1794444	c	g	0.246	0.0875	0.0182	1.467e-06	8336	meta_filt_HGF_noBMI.txt
rs76221206	a	g	0.1263	0.1285	0.0236	5.291e-08	8336	meta_filt_HGF_noBMI.txt
rs1741547	a	t	0.2545	0.0851	0.018	2.421e-06	8336	meta_filt_HGF_noBMI.txt
rs11973414	a	g	0.0374	-0.2276	0.0407	2.215e-08	8336	meta_filt_HGF_noBMI.txt
rs2344208	c	g	0.132	0.1437	0.0231	5.051e-10	8336	meta_filt_HGF_noBMI.txt
rs78269954	t	c	0.96	0.2019	0.0416	1.246e-06	8336	meta_filt_HGF_noBMI.txt
rs12508743	a	g	0.7429	-0.097	0.0183	1.137e-07	8336	meta_filt_HGF_noBMI.txt
rs28705862	a	t	0.0267	0.2239	0.0487	4.382e-06	8336	meta_filt_HGF_noBMI.txt
rs77897448	t	c	0.9627	0.2285	0.0408	2.069e-08	8336	meta_filt_HGF_noBMI.txt
rs57487855	a	g	0.218	0.0994	0.0189	1.53e-07	8336	meta_filt_HGF_noBMI.txt
rs6789	a	g	0.7536	-0.0865	0.0181	1.766e-06	8336	meta_filt_HGF_noBMI.txt
rs2699426	t	c	0.6648	-0.0844	0.0166	3.482e-07	8336	meta_filt_HGF_noBMI.txt
rs76441236	t	c	0.0375	-0.2309	0.0412	2.032e-08	8336	meta_filt_HGF_noBMI.txt
rs79649857	a	g	0.9629	0.2267	0.0408	2.828e-08	8336	meta_filt_HGF_noBMI.txt
rs3808629	t	c	0.9966	-0.7124	0.1475	1.37e-06	8336	meta_filt_HGF_noBMI.txt
rs1922074	a	g	0.9627	0.2287	0.0407	1.956e-08	8336	meta_filt_HGF_noBMI.txt
rs77897269	t	c	0.0373	-0.2281	0.0407	2.121e-08	8336	meta_filt_HGF_noBMI.txt
rs75903227	a	g	0.9627	0.2283	0.0407	2.046e-08	8336	meta_filt_HGF_noBMI.txt
rs2699404	a	g	0.2614	0.0894	0.0177	4.593e-07	8336	meta_filt_HGF_noBMI.txt
rs57587560	a	g	0.2181	0.0993	0.0189	1.592e-07	8336	meta_filt_HGF_noBMI.txt
rs77864254	a	c	0.9623	0.2314	0.0413	2.103e-08	8336	meta_filt_HGF_noBMI.txt
rs2071700	c	g	0.2614	0.0895	0.0177	4.485e-07	8336	meta_filt_HGF_noBMI.txt
rs75424931	t	c	0.0372	-0.2282	0.0409	2.406e-08	8336	meta_filt_HGF_noBMI.txt
rs72239206	cactt	c	0.9359	-0.1555	0.0328	2.176e-06	8336	meta_filt_HGF_noBMI.txt
rs17155615	a	g	0.0373	-0.2286	0.0407	1.996e-08	8336	meta_filt_HGF_noBMI.txt
rs11060254	a	g	0.3306	-0.0765	0.0166	3.974e-06	8336	meta_filt_HGF_noBMI.txt
rs146798661	t	c	0.1216	0.1299	0.0238	4.89e-08	8336	meta_filt_HGF_noBMI.txt
rs3748034	t	g	0.1278	0.1529	0.0233	5.21e-11	8336	meta_filt_HGF_noBMI.txt
rs9993029	a	c	0.8681	-0.1425	0.0231	6.789e-10	8336	meta_filt_HGF_noBMI.txt
rs77051823	a	g	0.1215	0.1296	0.0238	5.504e-08	8336	meta_filt_HGF_noBMI.txt
rs762861	c	g	0.2216	0.1164	0.019	9.453e-10	8336	meta_filt_HGF_noBMI.txt
rs6831443	a	g	0.0146	-0.3026	0.066	4.622e-06	8336	meta_filt_HGF_noBMI.txt
rs6842419	a	g	0.1218	0.1288	0.0238	6.212e-08	8336	meta_filt_HGF_noBMI.txt
rs142854314	ccaggcgaga	c	0.3323	0.0849	0.0168	4.233e-07	8336	meta_filt_HGF_noBMI.txt
rs2699431	t	c	0.3353	0.0859	0.0167	2.55e-07	8336	meta_filt_HGF_noBMI.txt
rs1730765	a	g	0.2588	0.0861	0.0178	1.369e-06	8336	meta_filt_HGF_noBMI.txt
rs1881809	t	g	0.1224	0.1317	0.0237	2.813e-08	8336	meta_filt_HGF_noBMI.txt
rs74531047	a	t	0.9628	0.227	0.0409	2.745e-08	8336	meta_filt_HGF_noBMI.txt
rs3752441	t	c	0.1435	0.146	0.0224	7.685e-11	8336	meta_filt_HGF_noBMI.txt
rs2699410	a	g	0.2216	0.0904	0.0189	1.693e-06	8336	meta_filt_HGF_noBMI.txt
rs3094100	c	g	0.2091	0.0761	0.0163	2.924e-06	6317	meta_filt_HGF_noBMI.txt
rs6831256	a	g	0.6445	-0.0912	0.0163	2.246e-08	8336	meta_filt_HGF_noBMI.txt
rs80235977	a	g	0.9849	0.3179	0.0673	2.321e-06	8336	meta_filt_HGF_noBMI.txt
rs4973888	c	g	0.6184	-0.074	0.016	3.729e-06	8336	meta_filt_HGF_noBMI.txt
rs6467558	t	c	0.0267	0.2252	0.0488	3.944e-06	8336	meta_filt_HGF_noBMI.txt
rs10007119	a	g	0.6442	-0.092	0.0163	1.67e-08	8336	meta_filt_HGF_noBMI.txt
