# Supplementary material for: Inflammatory cytokine profiles in erectile dysfunction: a bidirectional Mendelian randomization
Source: Front Immunol. 2024 Apr 12;15:1342658. doi: 10.3389/fimmu.2024.1342658 (PMC11045927; doi:10.3389/fimmu.2024.1342658)
Supplement: Supplementary file 2 [file DataSheet_2.zip › 41 Inflammatory cytokines exposure data/meta_filt_IFN_G_noBMI.txt]

MarkerName	Allele1	Allele2	Freq1	Effect	StdErr	P-value	Total_N	PHENO
rs59955684	a	g	0.2744	-0.0876	0.0183	1.633e-06	7745	meta_filt_IFN_G_noBMI.txt
rs112733902	c	g	0.6861	0.0846	0.0176	1.509e-06	7745	meta_filt_IFN_G_noBMI.txt
rs72831623	a	g	0.0654	0.1877	0.0381	8.541e-07	7745	meta_filt_IFN_G_noBMI.txt
rs12537211	t	c	0.6861	0.0845	0.0176	1.534e-06	7745	meta_filt_IFN_G_noBMI.txt
rs79341765	t	c	0.0087	0.4614	0.0917	4.916e-07	7745	meta_filt_IFN_G_noBMI.txt
rs10481651	a	g	0.6116	-0.0793	0.0168	2.183e-06	7745	meta_filt_IFN_G_noBMI.txt
rs1371121	a	t	0.2743	-0.0875	0.0183	1.652e-06	7745	meta_filt_IFN_G_noBMI.txt
rs112058662	caaag	c	0.3148	-0.0854	0.0176	1.215e-06	7745	meta_filt_IFN_G_noBMI.txt
rs7865136	a	c	0.615	-0.0794	0.0168	2.217e-06	7745	meta_filt_IFN_G_noBMI.txt
rs10761737	t	c	0.6205	-0.0808	0.0166	1.18e-06	7745	meta_filt_IFN_G_noBMI.txt
rs192137842	a	g	0.0129	-0.3694	0.079	2.959e-06	7745	meta_filt_IFN_G_noBMI.txt
rs10760686	t	c	0.3848	0.0795	0.0168	2.213e-06	7745	meta_filt_IFN_G_noBMI.txt
rs2107862	t	g	0.6862	0.0843	0.0176	1.673e-06	7745	meta_filt_IFN_G_noBMI.txt
rs111536226	a	g	0.2744	-0.0876	0.0183	1.637e-06	7745	meta_filt_IFN_G_noBMI.txt
rs2073438	a	g	0.2506	0.092	0.0188	9.551e-07	7745	meta_filt_IFN_G_noBMI.txt
rs60059008	a	g	0.6862	0.0852	0.0176	1.301e-06	7745	meta_filt_IFN_G_noBMI.txt
rs11843756	t	g	0.9542	0.1812	0.0391	3.622e-06	7745	meta_filt_IFN_G_noBMI.txt
rs73479333	c	g	0.1354	-0.1123	0.024	2.816e-06	7745	meta_filt_IFN_G_noBMI.txt
rs78296352	t	g	0.0186	0.3419	0.065	1.42e-07	7745	meta_filt_IFN_G_noBMI.txt
rs2888583	t	c	0.274	-0.0876	0.0183	1.613e-06	7745	meta_filt_IFN_G_noBMI.txt
rs7896518	a	g	0.6192	-0.0791	0.0166	1.764e-06	7745	meta_filt_IFN_G_noBMI.txt
rs10761741	t	g	0.3801	0.0806	0.0166	1.22e-06	7745	meta_filt_IFN_G_noBMI.txt
rs7047072	t	g	0.4154	0.0781	0.0166	2.479e-06	7745	meta_filt_IFN_G_noBMI.txt
rs4730203	a	g	0.2025	-0.1005	0.0203	7.04e-07	7745	meta_filt_IFN_G_noBMI.txt
rs10487554	a	g	0.2744	-0.0876	0.0183	1.618e-06	7745	meta_filt_IFN_G_noBMI.txt
rs74148555	t	c	0.0144	-0.3771	0.077	9.858e-07	7745	meta_filt_IFN_G_noBMI.txt
rs7868126	t	g	0.615	-0.0794	0.0168	2.219e-06	7745	meta_filt_IFN_G_noBMI.txt
rs35634464	a	g	0.1943	0.1024	0.0222	4.19e-06	7745	meta_filt_IFN_G_noBMI.txt
rs61096451	t	c	0.2744	-0.0874	0.0183	1.698e-06	7745	meta_filt_IFN_G_noBMI.txt
rs140742683	t	g	0.9864	-0.4073	0.0724	1.887e-08	7745	meta_filt_IFN_G_noBMI.txt
rs71383445	ctaaa	c	0.1991	0.1006	0.0209	1.423e-06	7745	meta_filt_IFN_G_noBMI.txt
rs1583709	t	c	0.2742	-0.0875	0.0183	1.675e-06	7745	meta_filt_IFN_G_noBMI.txt
rs143014767	a	actttgcc	0.3791	0.0814	0.0166	9.402e-07	7745	meta_filt_IFN_G_noBMI.txt
rs17153527	t	c	0.8003	0.0988	0.0203	1.127e-06	7745	meta_filt_IFN_G_noBMI.txt
rs117046255	t	c	0.1922	-0.0968	0.0207	2.787e-06	7745	meta_filt_IFN_G_noBMI.txt
rs9787438	c	g	0.3785	0.0807	0.0167	1.284e-06	7745	meta_filt_IFN_G_noBMI.txt
rs10822159	t	c	0.3801	0.0806	0.0166	1.185e-06	7745	meta_filt_IFN_G_noBMI.txt
rs7075195	a	g	0.6199	-0.0806	0.0166	1.207e-06	7745	meta_filt_IFN_G_noBMI.txt
rs10740118	c	g	0.3801	0.0807	0.0166	1.18e-06	7745	meta_filt_IFN_G_noBMI.txt
rs10761739	c	g	0.3798	0.0808	0.0166	1.136e-06	7745	meta_filt_IFN_G_noBMI.txt
rs12420286	t	c	0.9699	0.2357	0.05	2.452e-06	7745	meta_filt_IFN_G_noBMI.txt
rs7090111	c	g	0.6202	-0.0809	0.0166	1.108e-06	7745	meta_filt_IFN_G_noBMI.txt
rs199545673	g	gaat	0.6209	-0.0814	0.0166	9.404e-07	7745	meta_filt_IFN_G_noBMI.txt
rs147378920	a	g	0.9871	-0.384	0.0751	3.195e-07	7745	meta_filt_IFN_G_noBMI.txt
rs78655189	t	c	0.0137	0.3538	0.0723	9.771e-07	7745	meta_filt_IFN_G_noBMI.txt
rs2188420	c	g	0.7912	0.1005	0.0201	5.898e-07	7745	meta_filt_IFN_G_noBMI.txt
rs77999880	a	g	0.9843	-0.3742	0.0675	2.931e-08	7745	meta_filt_IFN_G_noBMI.txt
rs7088799	t	g	0.6182	-0.0805	0.0166	1.274e-06	7745	meta_filt_IFN_G_noBMI.txt
rs7084707	t	c	0.3801	0.0806	0.0166	1.206e-06	7745	meta_filt_IFN_G_noBMI.txt
rs7080386	a	c	0.3801	0.0806	0.0166	1.209e-06	7745	meta_filt_IFN_G_noBMI.txt
rs17887074	a	g	0.0141	0.3516	0.069	3.485e-07	7745	meta_filt_IFN_G_noBMI.txt
rs116609577	t	c	0.975	0.274	0.0543	4.55e-07	7745	meta_filt_IFN_G_noBMI.txt
rs115729819	a	g	0.9716	0.2511	0.0514	1.045e-06	7745	meta_filt_IFN_G_noBMI.txt
rs45498698	a	g	0.0154	0.3839	0.0674	1.255e-08	7745	meta_filt_IFN_G_noBMI.txt
rs35833321	t	tc	0.9611	0.2096	0.0437	1.65e-06	7745	meta_filt_IFN_G_noBMI.txt
rs1867282	t	c	0.4154	0.0781	0.0166	2.478e-06	7745	meta_filt_IFN_G_noBMI.txt
rs187784918	a	t	0.0146	0.3757	0.0707	1.09e-07	7745	meta_filt_IFN_G_noBMI.txt
rs75134464	c	g	0.014	0.3788	0.0698	5.693e-08	7745	meta_filt_IFN_G_noBMI.txt
rs78873483	a	g	0.1023	0.1354	0.0279	1.26e-06	7745	meta_filt_IFN_G_noBMI.txt
rs144329757	a	c	0.0157	0.3771	0.0675	2.267e-08	7745	meta_filt_IFN_G_noBMI.txt
rs186834402	t	c	0.0044	-0.7792	0.1607	1.232e-06	6199	meta_filt_IFN_G_noBMI.txt
rs1821950	t	c	0.7257	0.0875	0.0183	1.65e-06	7745	meta_filt_IFN_G_noBMI.txt
rs10761731	a	t	0.6214	-0.0813	0.0167	1.068e-06	7745	meta_filt_IFN_G_noBMI.txt
rs7073753	t	c	0.3798	0.0808	0.0166	1.134e-06	7745	meta_filt_IFN_G_noBMI.txt
rs10952834	t	g	0.6862	0.0843	0.0176	1.692e-06	7745	meta_filt_IFN_G_noBMI.txt
rs7098181	t	g	0.3785	0.0807	0.0167	1.285e-06	7745	meta_filt_IFN_G_noBMI.txt
rs113399544	a	g	0.2768	-0.0849	0.0183	3.323e-06	7745	meta_filt_IFN_G_noBMI.txt
rs10822155	a	c	0.3791	0.0808	0.0166	1.179e-06	7745	meta_filt_IFN_G_noBMI.txt
rs113600793	a	c	0.0631	0.1871	0.0371	4.426e-07	7745	meta_filt_IFN_G_noBMI.txt
rs144659596	g	gt	0.2743	-0.0875	0.0183	1.651e-06	7745	meta_filt_IFN_G_noBMI.txt
rs6902031	a	g	0.1332	-0.1129	0.0242	2.943e-06	7745	meta_filt_IFN_G_noBMI.txt
rs78731865	a	g	0.8979	-0.1363	0.028	1.116e-06	7745	meta_filt_IFN_G_noBMI.txt
rs185587229	a	c	0.0314	-0.2343	0.0495	2.261e-06	7745	meta_filt_IFN_G_noBMI.txt
