# Supplementary material for: Inflammatory cytokine profiles in erectile dysfunction: a bidirectional Mendelian randomization
Source: Front Immunol. 2024 Apr 12;15:1342658. doi: 10.3389/fimmu.2024.1342658 (PMC11045927; doi:10.3389/fimmu.2024.1342658)
Supplement: Supplementary file 2 [file DataSheet_2.zip › 41 Inflammatory cytokines exposure data/meta_filt_IL_10_noBMI.txt]

MarkerName	Allele1	Allele2	Freq1	Effect	StdErr	P-value	Total_N	PHENO
rs1982461	a	g	0.5429	-0.0888	0.016	3.043e-08	7724	meta_filt_IL_10_noBMI.txt
rs6085947	a	g	0.1876	-0.0955	0.0207	3.983e-06	7724	meta_filt_IL_10_noBMI.txt
rs11962761	t	g	0.7574	-0.0911	0.0197	3.595e-06	7724	meta_filt_IL_10_noBMI.txt
rs3888006	a	c	0.2391	-0.1061	0.0191	2.863e-08	7724	meta_filt_IL_10_noBMI.txt
rs10749695	t	c	0.1195	0.1194	0.0252	2.093e-06	7724	meta_filt_IL_10_noBMI.txt
rs13412535	a	g	0.1856	-0.1347	0.0224	1.798e-09	7724	meta_filt_IL_10_noBMI.txt
rs62401156	a	g	0.2425	0.0914	0.0197	3.453e-06	7724	meta_filt_IL_10_noBMI.txt
rs41282660	a	g	0.8646	-0.1169	0.0254	4.234e-06	7724	meta_filt_IL_10_noBMI.txt
rs6937355	t	c	0.7604	0.0975	0.0198	8.894e-07	7724	meta_filt_IL_10_noBMI.txt
rs6085948	a	g	0.7946	0.0977	0.0202	1.28e-06	7724	meta_filt_IL_10_noBMI.txt
rs1776721	t	g	0.2893	-0.1269	0.0178	9.264e-13	7724	meta_filt_IL_10_noBMI.txt
rs3002131	c	g	0.1195	0.1191	0.026	4.592e-06	7724	meta_filt_IL_10_noBMI.txt
rs11757888	t	c	0.4499	-0.2886	0.0175	5.085e-61	7724	meta_filt_IL_10_noBMI.txt
rs7767396	a	g	0.5338	0.2813	0.0163	8.14e-67	7724	meta_filt_IL_10_noBMI.txt
rs7356919	a	g	0.239	-0.1072	0.0191	2.099e-08	7724	meta_filt_IL_10_noBMI.txt
rs7352582	a	g	0.8072	0.0951	0.0208	4.67e-06	7724	meta_filt_IL_10_noBMI.txt
rs10761737	t	c	0.6213	-0.0805	0.0166	1.313e-06	7724	meta_filt_IL_10_noBMI.txt
rs9462949	a	g	0.5518	-0.2637	0.0174	6.734e-52	7724	meta_filt_IL_10_noBMI.txt
rs11908494	a	t	0.8092	0.097	0.0207	2.764e-06	7724	meta_filt_IL_10_noBMI.txt
rs11479526	g	gc	0.7957	0.0967	0.0203	1.963e-06	7724	meta_filt_IL_10_noBMI.txt
rs201046089	a	aat	0.5362	0.2609	0.018	1.78e-47	7724	meta_filt_IL_10_noBMI.txt
rs4276495	a	t	0.7382	0.119	0.0188	2.321e-10	7724	meta_filt_IL_10_noBMI.txt
rs6054847	t	c	0.8091	0.0971	0.0207	2.752e-06	7724	meta_filt_IL_10_noBMI.txt
rs4349809	t	g	0.5325	0.2846	0.0165	4.946e-67	7724	meta_filt_IL_10_noBMI.txt
rs74556053	a	g	0.0886	-0.1779	0.0363	9.557e-07	6069	meta_filt_IL_10_noBMI.txt
rs4513773	a	g	0.5342	0.2834	0.0164	1.395e-66	7724	meta_filt_IL_10_noBMI.txt
rs729391	t	c	0.62	-0.2443	0.0173	1.843e-45	7724	meta_filt_IL_10_noBMI.txt
rs148387471	a	atag	0.1911	0.095	0.0206	3.943e-06	7724	meta_filt_IL_10_noBMI.txt
rs6916314	a	g	0.5977	-0.2611	0.0171	2.334e-52	7724	meta_filt_IL_10_noBMI.txt
rs9372095	t	c	0.6017	-0.0792	0.0167	2.221e-06	7724	meta_filt_IL_10_noBMI.txt
rs383684	a	g	0.7555	0.092	0.0197	3.168e-06	7724	meta_filt_IL_10_noBMI.txt
rs68066031	t	c	0.8072	0.1283	0.0221	5.921e-09	7724	meta_filt_IL_10_noBMI.txt
rs339203	t	c	0.8359	0.0954	0.0203	2.754e-06	5708	meta_filt_IL_10_noBMI.txt
rs12205248	t	c	0.5343	0.2823	0.0164	1.692e-66	7724	meta_filt_IL_10_noBMI.txt
rs282254	t	c	0.5891	-0.093	0.0164	1.457e-08	7724	meta_filt_IL_10_noBMI.txt
rs17250683	a	g	0.5419	-0.0887	0.016	3.055e-08	7724	meta_filt_IL_10_noBMI.txt
rs864430	t	c	0.4988	-0.0895	0.0162	3.394e-08	7724	meta_filt_IL_10_noBMI.txt
rs6054856	a	g	0.7996	0.0949	0.0202	2.729e-06	7724	meta_filt_IL_10_noBMI.txt
rs7745183	t	g	0.4472	0.2566	0.0168	1.772e-52	7724	meta_filt_IL_10_noBMI.txt
rs716607	t	c	0.7018	0.1205	0.0177	9.33e-12	7724	meta_filt_IL_10_noBMI.txt
rs73192847	t	c	0.1909	0.0945	0.0206	4.599e-06	7724	meta_filt_IL_10_noBMI.txt
rs1982462	a	g	0.5429	-0.0888	0.016	3.044e-08	7724	meta_filt_IL_10_noBMI.txt
rs12476888	t	c	0.5896	-0.0916	0.0164	2.341e-08	7724	meta_filt_IL_10_noBMI.txt
rs282263	c	g	0.4604	0.0888	0.016	3.024e-08	7724	meta_filt_IL_10_noBMI.txt
rs201401337	g	ggt	0.4307	-0.0873	0.0178	9.937e-07	7724	meta_filt_IL_10_noBMI.txt
rs7547210	a	t	0.8804	-0.1193	0.0252	2.113e-06	7724	meta_filt_IL_10_noBMI.txt
rs7030781	a	t	0.5857	0.0834	0.0165	4.247e-07	7724	meta_filt_IL_10_noBMI.txt
rs73192842	a	g	0.1911	0.0949	0.0206	4.031e-06	7724	meta_filt_IL_10_noBMI.txt
rs9472170	c	g	0.5529	-0.2613	0.0171	1.772e-52	7724	meta_filt_IL_10_noBMI.txt
rs62401254	c	g	0.0903	-0.1657	0.0355	3.056e-06	6069	meta_filt_IL_10_noBMI.txt
rs7896518	a	g	0.6203	-0.0805	0.0166	1.23e-06	7724	meta_filt_IL_10_noBMI.txt
rs282258	t	c	0.4311	0.0993	0.0162	8.63e-10	7724	meta_filt_IL_10_noBMI.txt
rs12694628	a	g	0.6913	-0.0792	0.0173	4.588e-06	7724	meta_filt_IL_10_noBMI.txt
rs11924427	c	g	0.191	0.0949	0.0206	4.203e-06	7724	meta_filt_IL_10_noBMI.txt
rs10761741	t	g	0.3793	0.0805	0.0166	1.268e-06	7724	meta_filt_IL_10_noBMI.txt
rs6085955	c	g	0.1871	-0.0956	0.0207	3.853e-06	7724	meta_filt_IL_10_noBMI.txt
rs6921438	a	g	0.4815	-0.2876	0.0166	1.381e-67	7724	meta_filt_IL_10_noBMI.txt
rs9472158	a	g	0.599	-0.2625	0.0171	4.144e-53	7724	meta_filt_IL_10_noBMI.txt
rs4741748	a	g	0.6081	-0.0788	0.0169	3.202e-06	7724	meta_filt_IL_10_noBMI.txt
rs77591904	a	c	0.4631	-0.2609	0.018	2.073e-47	7724	meta_filt_IL_10_noBMI.txt
rs66473604	g	gcgcgca	0.7336	0.0867	0.0187	3.377e-06	7724	meta_filt_IL_10_noBMI.txt
rs62403864	a	g	0.7573	-0.0901	0.0197	4.915e-06	7724	meta_filt_IL_10_noBMI.txt
rs6680918	t	c	0.8791	-0.1202	0.025	1.591e-06	7724	meta_filt_IL_10_noBMI.txt
rs1326141	a	g	0.2326	-0.1018	0.0193	1.344e-07	7724	meta_filt_IL_10_noBMI.txt
rs4550662	c	g	0.333	0.0883	0.0169	1.792e-07	7724	meta_filt_IL_10_noBMI.txt
rs7745184	t	g	0.443	0.2569	0.0169	1.794e-52	7724	meta_filt_IL_10_noBMI.txt
rs282269	a	g	0.5386	-0.0886	0.016	3.232e-08	7724	meta_filt_IL_10_noBMI.txt
rs58359944	t	tg	0.5776	-0.1839	0.0215	1.097e-17	6069	meta_filt_IL_10_noBMI.txt
rs282262	a	g	0.5396	-0.0888	0.016	3.02e-08	7724	meta_filt_IL_10_noBMI.txt
rs74633169	a	aag	0.2356	-0.1067	0.0191	2.338e-08	7724	meta_filt_IL_10_noBMI.txt
rs9472173	t	c	0.4627	-0.2004	0.0174	1.256e-30	7724	meta_filt_IL_10_noBMI.txt
rs6085954	c	g	0.1871	-0.0956	0.0207	3.928e-06	7724	meta_filt_IL_10_noBMI.txt
rs9398036	a	g	0.5999	-0.0774	0.0167	3.796e-06	7724	meta_filt_IL_10_noBMI.txt
rs199739807	g	gt	0.4316	-0.0868	0.0178	1.141e-06	7724	meta_filt_IL_10_noBMI.txt
rs4481426	t	c	0.5539	-0.2593	0.0169	6.913e-53	7724	meta_filt_IL_10_noBMI.txt
rs1750570	t	c	0.2389	-0.106	0.0191	2.945e-08	7724	meta_filt_IL_10_noBMI.txt
rs1530017	a	c	0.5418	-0.0887	0.016	3.129e-08	7724	meta_filt_IL_10_noBMI.txt
rs10194024	a	c	0.5896	-0.0917	0.0164	2.327e-08	7724	meta_filt_IL_10_noBMI.txt
rs143014767	a	actttgcc	0.3783	0.0801	0.0166	1.451e-06	7724	meta_filt_IL_10_noBMI.txt
rs4382251	t	c	0.4433	0.2591	0.0169	2.438e-53	7724	meta_filt_IL_10_noBMI.txt
rs78355601	a	g	0.467	-0.2844	0.0165	6.52e-67	7724	meta_filt_IL_10_noBMI.txt
rs11206301	a	c	0.1196	0.1194	0.0252	2.095e-06	7724	meta_filt_IL_10_noBMI.txt
rs57718976	a	ag	0.5994	-0.0791	0.0167	2.34e-06	7724	meta_filt_IL_10_noBMI.txt
rs865585	a	c	0.8478	-0.119	0.0244	1.025e-06	7724	meta_filt_IL_10_noBMI.txt
rs9787438	c	g	0.3777	0.0802	0.0167	1.558e-06	7724	meta_filt_IL_10_noBMI.txt
rs9472168	a	g	0.5383	0.2886	0.0168	3.358e-66	7724	meta_filt_IL_10_noBMI.txt
rs62401233	c	g	0.2357	-0.1067	0.0191	2.282e-08	7724	meta_filt_IL_10_noBMI.txt
rs10822159	t	c	0.3793	0.0805	0.0166	1.26e-06	7724	meta_filt_IL_10_noBMI.txt
rs9472159	a	c	0.514	-0.2713	0.0167	1.723e-59	7724	meta_filt_IL_10_noBMI.txt
rs2006957	t	c	0.3366	0.2222	0.0176	2.006e-36	7724	meta_filt_IL_10_noBMI.txt
rs13206436	a	g	0.466	-0.2829	0.0164	1.523e-66	7724	meta_filt_IL_10_noBMI.txt
rs201879565	g	gca	0.7727	0.0895	0.0192	3.332e-06	7724	meta_filt_IL_10_noBMI.txt
rs6117725	t	c	0.7955	0.0979	0.0202	1.29e-06	7724	meta_filt_IL_10_noBMI.txt
rs2375980	c	g	0.5552	0.0844	0.0165	2.974e-07	7724	meta_filt_IL_10_noBMI.txt
rs4674860	t	c	0.4576	0.089	0.016	2.891e-08	7724	meta_filt_IL_10_noBMI.txt
rs282257	a	g	0.695	-0.0881	0.0175	4.999e-07	7724	meta_filt_IL_10_noBMI.txt
rs9472172	t	c	0.4582	-0.2921	0.0172	1.2e-64	7724	meta_filt_IL_10_noBMI.txt
rs7075195	a	g	0.6207	-0.0802	0.0166	1.401e-06	7724	meta_filt_IL_10_noBMI.txt
rs10740118	c	g	0.3793	0.0805	0.0166	1.258e-06	7724	meta_filt_IL_10_noBMI.txt
rs4714719	t	c	0.5139	-0.2617	0.0175	1.059e-50	7724	meta_filt_IL_10_noBMI.txt
rs4637627	a	g	0.4662	-0.2835	0.0164	1.293e-66	7724	meta_filt_IL_10_noBMI.txt
rs7739450	a	g	0.5151	-0.2602	0.0172	1.325e-51	7724	meta_filt_IL_10_noBMI.txt
rs10761739	c	g	0.379	0.0804	0.0166	1.295e-06	7724	meta_filt_IL_10_noBMI.txt
rs10493718	a	c	0.1603	-0.1081	0.0222	1.068e-06	7724	meta_filt_IL_10_noBMI.txt
rs2894520	t	c	0.5418	-0.0886	0.016	3.134e-08	7724	meta_filt_IL_10_noBMI.txt
rs6916554	a	t	0.2425	0.091	0.0197	3.694e-06	7724	meta_filt_IL_10_noBMI.txt
rs4711755	c	g	0.2897	-0.1242	0.0182	9.699e-12	7724	meta_filt_IL_10_noBMI.txt
rs6915991	t	g	0.7573	-0.091	0.0197	3.685e-06	7724	meta_filt_IL_10_noBMI.txt
rs7090111	c	g	0.621	-0.0804	0.0166	1.287e-06	7724	meta_filt_IL_10_noBMI.txt
rs140614282	a	g	0.0033	-0.757	0.1602	2.296e-06	7724	meta_filt_IL_10_noBMI.txt
rs62401235	t	g	0.2355	-0.1069	0.0191	2.242e-08	7724	meta_filt_IL_10_noBMI.txt
rs17394645	a	g	0.1897	-0.0951	0.0207	4.318e-06	7724	meta_filt_IL_10_noBMI.txt
rs11206302	t	c	0.879	-0.1202	0.025	1.566e-06	7724	meta_filt_IL_10_noBMI.txt
rs13201415	a	t	0.5369	0.2609	0.018	2.067e-47	7724	meta_filt_IL_10_noBMI.txt
rs62401230	a	c	0.2367	-0.1044	0.0191	4.897e-08	7724	meta_filt_IL_10_noBMI.txt
rs3025021	t	c	0.3459	0.0913	0.0194	2.609e-06	7724	meta_filt_IL_10_noBMI.txt
rs9369433	a	c	0.7044	-0.2093	0.0178	6.913e-32	7724	meta_filt_IL_10_noBMI.txt
rs910604	a	g	0.2383	-0.0986	0.0196	4.83e-07	7724	meta_filt_IL_10_noBMI.txt
rs6921575	t	c	0.2408	-0.1086	0.0192	1.477e-08	7724	meta_filt_IL_10_noBMI.txt
rs9462939	t	c	0.2355	-0.1068	0.0191	2.295e-08	7724	meta_filt_IL_10_noBMI.txt
rs9369434	t	c	0.4576	-0.2673	0.0173	5.024e-54	7724	meta_filt_IL_10_noBMI.txt
rs7767550	a	g	0.2356	-0.1067	0.0191	2.288e-08	7724	meta_filt_IL_10_noBMI.txt
rs2086656	t	c	0.6621	-0.08	0.017	2.589e-06	7724	meta_filt_IL_10_noBMI.txt
rs199545673	g	gaat	0.6217	-0.0801	0.0166	1.451e-06	7724	meta_filt_IL_10_noBMI.txt
rs9372094	a	c	0.3976	0.0785	0.0168	2.764e-06	7724	meta_filt_IL_10_noBMI.txt
rs7747448	a	g	0.2594	-0.1061	0.0189	1.998e-08	7724	meta_filt_IL_10_noBMI.txt
rs9462938	t	c	0.2516	-0.1207	0.019	2.176e-10	7724	meta_filt_IL_10_noBMI.txt
rs943075	a	g	0.4397	0.2596	0.0169	6.189e-53	7724	meta_filt_IL_10_noBMI.txt
rs4815987	a	c	0.7953	0.0974	0.0202	1.434e-06	7724	meta_filt_IL_10_noBMI.txt
rs199905782	t	ttttattta	0.8129	0.0958	0.0207	3.76e-06	7724	meta_filt_IL_10_noBMI.txt
rs10457128	a	g	0.639	-0.0854	0.0172	6.956e-07	7724	meta_filt_IL_10_noBMI.txt
rs62401231	a	g	0.7035	0.1246	0.0178	2.349e-12	7724	meta_filt_IL_10_noBMI.txt
rs141231442	a	t	0.996	0.7385	0.1594	3.605e-06	5708	meta_filt_IL_10_noBMI.txt
rs7764227	t	g	0.7058	-0.2088	0.0178	6.929e-32	7724	meta_filt_IL_10_noBMI.txt
rs6933379	t	c	0.3986	0.079	0.0167	2.246e-06	7724	meta_filt_IL_10_noBMI.txt
rs200278276	g	gggt	0.4306	-0.0871	0.0178	1.051e-06	7724	meta_filt_IL_10_noBMI.txt
rs145142544	g	gtcttt	0.4328	0.0996	0.0163	1.043e-09	7724	meta_filt_IL_10_noBMI.txt
rs13206012	a	g	0.3485	-0.2549	0.0183	4.829e-44	7724	meta_filt_IL_10_noBMI.txt
rs6799107	t	c	0.8089	-0.095	0.0206	3.992e-06	7724	meta_filt_IL_10_noBMI.txt
rs2224055	t	c	0.8116	0.0969	0.0207	2.838e-06	7724	meta_filt_IL_10_noBMI.txt
rs2444591	a	g	0.5382	-0.0885	0.016	3.331e-08	7724	meta_filt_IL_10_noBMI.txt
rs7088799	t	g	0.6191	-0.0815	0.0166	9.352e-07	7724	meta_filt_IL_10_noBMI.txt
rs11907461	c	g	0.8124	0.0956	0.0207	3.892e-06	7724	meta_filt_IL_10_noBMI.txt
rs6077170	t	c	0.204	-0.0971	0.0203	1.625e-06	7724	meta_filt_IL_10_noBMI.txt
rs7084707	t	c	0.3793	0.0802	0.0166	1.398e-06	7724	meta_filt_IL_10_noBMI.txt
rs6054849	a	t	0.1888	-0.0974	0.0207	2.532e-06	7724	meta_filt_IL_10_noBMI.txt
rs7080386	a	c	0.3793	0.0802	0.0166	1.407e-06	7724	meta_filt_IL_10_noBMI.txt
rs2196661	t	c	0.6797	-0.0849	0.0171	6.868e-07	7724	meta_filt_IL_10_noBMI.txt
rs181031888	a	t	0.961	0.2577	0.0472	4.833e-08	7724	meta_filt_IL_10_noBMI.txt
rs465757	a	g	0.6657	0.0806	0.0174	3.494e-06	7724	meta_filt_IL_10_noBMI.txt
rs6722871	t	c	0.681	-0.0852	0.0172	6.867e-07	7724	meta_filt_IL_10_noBMI.txt
rs2040432	a	c	0.3941	0.0801	0.0171	2.796e-06	7724	meta_filt_IL_10_noBMI.txt
rs4320361	t	g	0.4643	-0.2868	0.0167	1.98e-66	7724	meta_filt_IL_10_noBMI.txt
rs282255	t	c	0.7147	-0.0816	0.0179	4.952e-06	7724	meta_filt_IL_10_noBMI.txt
rs11757868	t	c	0.4503	-0.288	0.0175	1.06e-60	7724	meta_filt_IL_10_noBMI.txt
rs2602668	a	g	0.5385	-0.0885	0.016	3.311e-08	7724	meta_filt_IL_10_noBMI.txt
rs62401227	t	c	0.2534	-0.1113	0.0188	3.068e-09	7724	meta_filt_IL_10_noBMI.txt
rs62401232	a	g	0.2358	-0.1062	0.0191	2.647e-08	7724	meta_filt_IL_10_noBMI.txt
rs9472155	t	c	0.2367	-0.1043	0.0191	4.448e-08	7724	meta_filt_IL_10_noBMI.txt
rs78459751	a	t	0.5306	0.0827	0.0163	3.972e-07	7724	meta_filt_IL_10_noBMI.txt
rs833622	t	c	0.5002	0.0898	0.0162	3.218e-08	7724	meta_filt_IL_10_noBMI.txt
rs6077166	a	g	0.8017	0.0983	0.0205	1.559e-06	7724	meta_filt_IL_10_noBMI.txt
rs282275	a	g	0.5493	-0.0819	0.0161	3.541e-07	7724	meta_filt_IL_10_noBMI.txt
rs11757903	a	g	0.4506	-0.2873	0.0175	1.711e-60	7724	meta_filt_IL_10_noBMI.txt
rs2375981	c	g	0.5197	0.0815	0.0163	6.178e-07	7724	meta_filt_IL_10_noBMI.txt
rs6458375	t	c	0.2416	0.0922	0.0197	2.919e-06	7724	meta_filt_IL_10_noBMI.txt
rs1886979	a	g	0.4935	-0.0871	0.0164	1.066e-07	7724	meta_filt_IL_10_noBMI.txt
rs7544763	a	g	0.1195	0.1193	0.0252	2.125e-06	7724	meta_filt_IL_10_noBMI.txt
rs3766459	a	g	0.8805	-0.1193	0.0252	2.121e-06	7724	meta_filt_IL_10_noBMI.txt
rs9381267	c	g	0.4965	-0.0876	0.0165	1.071e-07	7724	meta_filt_IL_10_noBMI.txt
rs35708706	a	at	0.1614	-0.1038	0.022	2.404e-06	7724	meta_filt_IL_10_noBMI.txt
rs7745517	t	c	0.2383	-0.1052	0.0192	3.97e-08	7724	meta_filt_IL_10_noBMI.txt
rs1033603	a	g	0.796	0.0969	0.0202	1.669e-06	7724	meta_filt_IL_10_noBMI.txt
rs10888839	c	g	0.1208	0.1203	0.025	1.562e-06	7724	meta_filt_IL_10_noBMI.txt
rs1530455	t	c	0.3523	0.082	0.0174	2.527e-06	7724	meta_filt_IL_10_noBMI.txt
rs282270	a	g	0.5384	-0.0884	0.016	3.401e-08	7724	meta_filt_IL_10_noBMI.txt
rs199669325	ca	c	0.4076	0.0829	0.0168	8.033e-07	7724	meta_filt_IL_10_noBMI.txt
rs8121934	c	g	0.8129	0.0958	0.0207	3.737e-06	7724	meta_filt_IL_10_noBMI.txt
rs3025022	t	c	0.6537	-0.0899	0.0194	3.673e-06	7724	meta_filt_IL_10_noBMI.txt
rs991364	t	c	0.5421	-0.0889	0.016	2.907e-08	7724	meta_filt_IL_10_noBMI.txt
rs7763440	a	g	0.4655	-0.2815	0.0164	1.964e-66	7724	meta_filt_IL_10_noBMI.txt
rs10761731	a	t	0.6222	-0.0807	0.0167	1.332e-06	7724	meta_filt_IL_10_noBMI.txt
rs143072171	t	c	0.0413	0.2089	0.0429	1.124e-06	7724	meta_filt_IL_10_noBMI.txt
rs7073753	t	c	0.379	0.0804	0.0166	1.294e-06	7724	meta_filt_IL_10_noBMI.txt
rs7098181	t	g	0.3777	0.0802	0.0167	1.561e-06	7724	meta_filt_IL_10_noBMI.txt
rs111913416	a	t	0.53	-0.0846	0.0172	8.161e-07	7724	meta_filt_IL_10_noBMI.txt
rs10822155	a	c	0.3783	0.0805	0.0166	1.317e-06	7724	meta_filt_IL_10_noBMI.txt
rs62401228	t	g	0.7625	0.1081	0.0192	1.755e-08	7724	meta_filt_IL_10_noBMI.txt
rs833623	t	c	0.4988	-0.0895	0.0162	3.3e-08	7724	meta_filt_IL_10_noBMI.txt
rs202128774	a	aac	0.4631	-0.2608	0.018	2.171e-47	7724	meta_filt_IL_10_noBMI.txt
rs282271	c	g	0.5384	-0.0884	0.016	3.371e-08	7724	meta_filt_IL_10_noBMI.txt
rs6916540	t	c	0.5833	-0.258	0.0171	1.024e-51	7724	meta_filt_IL_10_noBMI.txt
rs282261	c	g	0.4604	0.0888	0.016	3.014e-08	7724	meta_filt_IL_10_noBMI.txt
rs4349808	t	c	0.5337	0.2841	0.0165	1.484e-66	7724	meta_filt_IL_10_noBMI.txt
rs9462940	t	c	0.2354	-0.1067	0.0191	2.353e-08	7724	meta_filt_IL_10_noBMI.txt
rs149908156	ctgg	c	0.6181	-0.0785	0.0171	4.264e-06	7724	meta_filt_IL_10_noBMI.txt
rs9472171	a	g	0.4659	0.2595	0.0173	9.709e-51	7724	meta_filt_IL_10_noBMI.txt
rs11206303	t	c	0.8793	-0.1202	0.025	1.588e-06	7724	meta_filt_IL_10_noBMI.txt
rs35794877	a	c	0.5292	0.0798	0.0166	1.592e-06	7724	meta_filt_IL_10_noBMI.txt
