# Supplementary material for: Inflammatory cytokine profiles in erectile dysfunction: a bidirectional Mendelian randomization
Source: Front Immunol. 2024 Apr 12;15:1342658. doi: 10.3389/fimmu.2024.1342658 (PMC11045927; doi:10.3389/fimmu.2024.1342658)
Supplement: Supplementary file 2 [file DataSheet_2.zip › 41 Inflammatory cytokines exposure data/meta_filt_IL_12_P70_noBMI.txt]

MarkerName	Allele1	Allele2	Freq1	Effect	StdErr	P-value	Total_N	PHENO
rs5785581	ca	c	0.4679	0.0725	0.0156	3.432e-06	8314	meta_filt_IL_12_P70_noBMI.txt
rs10822118	t	c	0.5007	-0.0764	0.0156	9.651e-07	8314	meta_filt_IL_12_P70_noBMI.txt
rs2123852	t	c	0.2039	0.0942	0.0204	3.73e-06	8314	meta_filt_IL_12_P70_noBMI.txt
rs10967571	t	c	0.5567	-0.0902	0.0164	3.462e-08	8314	meta_filt_IL_12_P70_noBMI.txt
rs10761772	t	g	0.4645	0.077	0.0156	7.695e-07	8314	meta_filt_IL_12_P70_noBMI.txt
rs77721599	t	c	0.0627	0.2596	0.0364	9.292e-13	8314	meta_filt_IL_12_P70_noBMI.txt
rs7767854	t	c	0.1769	-0.1376	0.0222	5.483e-10	8314	meta_filt_IL_12_P70_noBMI.txt
rs7832219	t	c	0.7814	0.0919	0.0189	1.148e-06	8314	meta_filt_IL_12_P70_noBMI.txt
rs10761716	c	g	0.5339	-0.073	0.0156	3.031e-06	8314	meta_filt_IL_12_P70_noBMI.txt
rs3888006	a	c	0.2407	-0.1455	0.0184	2.787e-15	8314	meta_filt_IL_12_P70_noBMI.txt
rs10761763	t	c	0.5355	-0.077	0.0156	7.665e-07	8314	meta_filt_IL_12_P70_noBMI.txt
rs10761742	a	g	0.5355	-0.0773	0.0156	6.863e-07	8314	meta_filt_IL_12_P70_noBMI.txt
rs4399232	t	c	0.4755	0.0735	0.0156	2.492e-06	8314	meta_filt_IL_12_P70_noBMI.txt
rs4714731	t	c	0.4567	-0.0976	0.0157	4.665e-10	8314	meta_filt_IL_12_P70_noBMI.txt
rs7909269	a	g	0.4645	0.077	0.0156	7.658e-07	8314	meta_filt_IL_12_P70_noBMI.txt
rs2295332	a	g	0.0575	0.1988	0.0341	5.488e-09	8314	meta_filt_IL_12_P70_noBMI.txt
rs7095571	t	g	0.5354	-0.0775	0.0156	6.492e-07	8314	meta_filt_IL_12_P70_noBMI.txt
rs782107	a	g	0.4709	0.0765	0.0156	9.125e-07	8314	meta_filt_IL_12_P70_noBMI.txt
rs72831623	a	g	0.0645	0.1929	0.0367	1.509e-07	8314	meta_filt_IL_12_P70_noBMI.txt
rs10807292	t	c	0.5433	0.0975	0.0157	4.746e-10	8314	meta_filt_IL_12_P70_noBMI.txt
rs6936668	t	c	0.9364	-0.2236	0.0346	9.774e-11	8314	meta_filt_IL_12_P70_noBMI.txt
rs1776721	t	g	0.2903	-0.1545	0.0171	2.03e-19	8314	meta_filt_IL_12_P70_noBMI.txt
rs5842595	t	ta	0.9669	-0.2684	0.057	2.474e-06	6295	meta_filt_IL_12_P70_noBMI.txt
rs181352237	a	c	0.986	0.4275	0.0772	3.131e-08	8314	meta_filt_IL_12_P70_noBMI.txt
rs10757632	c	g	0.4522	-0.0815	0.0157	1.957e-07	8314	meta_filt_IL_12_P70_noBMI.txt
rs4714723	a	g	0.4586	-0.0993	0.0157	2.462e-10	8314	meta_filt_IL_12_P70_noBMI.txt
rs11757888	t	c	0.4514	-0.3832	0.017	6.16e-113	8314	meta_filt_IL_12_P70_noBMI.txt
rs4400684	a	g	0.536	-0.0782	0.0156	5.599e-07	8314	meta_filt_IL_12_P70_noBMI.txt
rs3999089	a	g	0.5357	-0.0768	0.0156	8.174e-07	8314	meta_filt_IL_12_P70_noBMI.txt
rs4273687	a	g	0.8893	-0.1515	0.0249	1.154e-09	8314	meta_filt_IL_12_P70_noBMI.txt
rs145593549	a	t	0.9618	-0.2388	0.0417	1.056e-08	8314	meta_filt_IL_12_P70_noBMI.txt
rs10761758	a	t	0.5355	-0.077	0.0156	7.658e-07	8314	meta_filt_IL_12_P70_noBMI.txt
rs114708946	a	g	0.0383	0.2255	0.0412	4.536e-08	8314	meta_filt_IL_12_P70_noBMI.txt
rs4595427	a	c	0.5359	-0.0781	0.0156	5.666e-07	8314	meta_filt_IL_12_P70_noBMI.txt
rs4434467	t	g	0.5609	0.078	0.0159	9.084e-07	8314	meta_filt_IL_12_P70_noBMI.txt
rs7082470	a	g	0.4647	0.0761	0.0156	1.041e-06	8314	meta_filt_IL_12_P70_noBMI.txt
rs7767396	a	g	0.5321	0.3714	0.0157	2.58e-123	8314	meta_filt_IL_12_P70_noBMI.txt
rs7356919	a	g	0.2406	-0.147	0.0184	1.611e-15	8314	meta_filt_IL_12_P70_noBMI.txt
rs9472153	a	g	0.5141	0.0855	0.0159	8.323e-08	8314	meta_filt_IL_12_P70_noBMI.txt
rs4486511	t	c	0.4645	0.077	0.0156	7.696e-07	8314	meta_filt_IL_12_P70_noBMI.txt
rs10761737	t	c	0.6218	-0.0951	0.0161	3.214e-09	8314	meta_filt_IL_12_P70_noBMI.txt
rs9462949	a	g	0.5529	-0.3366	0.0169	1.222e-88	8314	meta_filt_IL_12_P70_noBMI.txt
rs7070296	a	t	0.464	0.0779	0.0156	5.75e-07	8314	meta_filt_IL_12_P70_noBMI.txt
rs17209449	c	g	0.0893	-0.1956	0.0343	1.16e-08	6616	meta_filt_IL_12_P70_noBMI.txt
rs201046089	a	aat	0.5358	0.3467	0.0175	1.058e-87	8314	meta_filt_IL_12_P70_noBMI.txt
rs201930756	g	ga	0.4642	-0.1069	0.0158	1.244e-11	8314	meta_filt_IL_12_P70_noBMI.txt
rs7920058	t	g	0.5351	-0.0747	0.0156	1.66e-06	8314	meta_filt_IL_12_P70_noBMI.txt
rs4276495	a	t	0.7365	0.1514	0.0181	6.35e-17	8314	meta_filt_IL_12_P70_noBMI.txt
rs201670954	t	ttttc	0.4793	-0.0717	0.0157	4.943e-06	8314	meta_filt_IL_12_P70_noBMI.txt
rs11968152	a	c	0.0621	0.2245	0.0346	8.284e-11	8314	meta_filt_IL_12_P70_noBMI.txt
rs4714726	a	g	0.4567	-0.0975	0.0157	4.753e-10	8314	meta_filt_IL_12_P70_noBMI.txt
rs1776727	t	c	0.5094	0.0789	0.0159	6.506e-07	8314	meta_filt_IL_12_P70_noBMI.txt
rs4349809	t	g	0.5308	0.3755	0.0159	1.61e-123	8314	meta_filt_IL_12_P70_noBMI.txt
rs192137842	a	g	0.0128	-0.4147	0.079	1.511e-07	8314	meta_filt_IL_12_P70_noBMI.txt
rs74556053	a	g	0.0877	-0.2121	0.035	1.325e-09	6616	meta_filt_IL_12_P70_noBMI.txt
rs145343344	a	acg	0.2045	0.0969	0.0204	2.135e-06	8314	meta_filt_IL_12_P70_noBMI.txt
rs111290542	t	c	0.6918	0.0849	0.0184	3.689e-06	8314	meta_filt_IL_12_P70_noBMI.txt
rs4513773	a	g	0.5325	0.3744	0.0159	4.73e-123	8314	meta_filt_IL_12_P70_noBMI.txt
rs199648319	t	tc	0.4586	0.0803	0.0156	2.871e-07	8314	meta_filt_IL_12_P70_noBMI.txt
rs729391	t	c	0.6203	-0.3009	0.0167	6.568e-73	8314	meta_filt_IL_12_P70_noBMI.txt
rs201528108	a	ag	0.5205	-0.0733	0.0157	2.931e-06	8314	meta_filt_IL_12_P70_noBMI.txt
rs1776704	a	g	0.439	-0.0784	0.0159	7.842e-07	8314	meta_filt_IL_12_P70_noBMI.txt
rs6916314	a	g	0.5982	-0.3193	0.0166	1.579e-82	8314	meta_filt_IL_12_P70_noBMI.txt
rs3929925	a	g	0.4591	-0.0994	0.0157	2.611e-10	8314	meta_filt_IL_12_P70_noBMI.txt
rs7075901	a	c	0.4647	0.076	0.0156	1.06e-06	8314	meta_filt_IL_12_P70_noBMI.txt
rs10733789	t	c	0.7025	-0.0895	0.0171	1.666e-07	8314	meta_filt_IL_12_P70_noBMI.txt
rs748227	t	c	0.0623	0.2218	0.0347	1.538e-10	8314	meta_filt_IL_12_P70_noBMI.txt
rs910606	a	g	0.1064	-0.1201	0.0263	4.848e-06	8314	meta_filt_IL_12_P70_noBMI.txt
rs73733613	t	c	0.0635	0.2243	0.0349	1.358e-10	8314	meta_filt_IL_12_P70_noBMI.txt
rs10761784	a	t	0.5333	-0.0723	0.0156	3.539e-06	8314	meta_filt_IL_12_P70_noBMI.txt
rs72862287	a	g	0.1108	0.1516	0.0249	1.15e-09	8314	meta_filt_IL_12_P70_noBMI.txt
rs4714730	a	g	0.5123	0.0764	0.0158	1.32e-06	8314	meta_filt_IL_12_P70_noBMI.txt
rs4714722	t	c	0.4589	-0.0997	0.0157	2.44e-10	8314	meta_filt_IL_12_P70_noBMI.txt
rs7769810	a	g	0.2617	-0.0991	0.019	1.96e-07	8314	meta_filt_IL_12_P70_noBMI.txt
rs12205248	t	c	0.5326	0.3731	0.0158	5.1e-123	8314	meta_filt_IL_12_P70_noBMI.txt
rs10995455	a	g	0.2969	0.0886	0.0171	2.289e-07	8314	meta_filt_IL_12_P70_noBMI.txt
rs9472176	t	c	0.1542	-0.1105	0.0238	3.562e-06	8314	meta_filt_IL_12_P70_noBMI.txt
rs864430	t	c	0.4993	-0.1166	0.0156	8.685e-14	8314	meta_filt_IL_12_P70_noBMI.txt
rs1776723	a	g	0.5862	-0.0919	0.0169	4.918e-08	8314	meta_filt_IL_12_P70_noBMI.txt
rs6993770	a	t	0.7786	0.0918	0.0188	1.06e-06	8314	meta_filt_IL_12_P70_noBMI.txt
rs7745183	t	g	0.446	0.3286	0.0163	1.1e-90	8314	meta_filt_IL_12_P70_noBMI.txt
rs716607	t	c	0.7007	0.1501	0.0171	1.418e-18	8314	meta_filt_IL_12_P70_noBMI.txt
rs12969892	t	c	0.9031	0.1227	0.0267	4.194e-06	8314	meta_filt_IL_12_P70_noBMI.txt
rs844294	t	c	0.5534	0.0927	0.0158	4.295e-09	8314	meta_filt_IL_12_P70_noBMI.txt
rs201840518	cca	c	0.351	-0.1201	0.0185	7.596e-11	8314	meta_filt_IL_12_P70_noBMI.txt
rs113720799	ccca	c	0.351	-0.1201	0.0185	7.589e-11	8314	meta_filt_IL_12_P70_noBMI.txt
rs2393969	a	c	0.5325	-0.0758	0.0156	1.202e-06	8314	meta_filt_IL_12_P70_noBMI.txt
rs7765648	c	g	0.9096	-0.1272	0.0278	4.628e-06	8314	meta_filt_IL_12_P70_noBMI.txt
rs76075485	t	c	0.9336	-0.2231	0.0354	2.924e-10	8314	meta_filt_IL_12_P70_noBMI.txt
rs4734879	a	g	0.781	0.0919	0.0189	1.134e-06	8314	meta_filt_IL_12_P70_noBMI.txt
rs10761723	t	c	0.4751	0.0738	0.0156	2.332e-06	8314	meta_filt_IL_12_P70_noBMI.txt
rs4405189	a	g	0.5359	-0.0779	0.0156	5.979e-07	8314	meta_filt_IL_12_P70_noBMI.txt
rs910613	t	c	0.561	0.0782	0.0159	8.303e-07	8314	meta_filt_IL_12_P70_noBMI.txt
rs201401337	g	ggt	0.4324	-0.1316	0.0172	1.84e-14	8314	meta_filt_IL_12_P70_noBMI.txt
rs7030781	a	t	0.5865	0.0871	0.0159	4.6e-08	8314	meta_filt_IL_12_P70_noBMI.txt
rs115402675	a	t	0.0649	0.1562	0.0321	1.16e-06	8314	meta_filt_IL_12_P70_noBMI.txt
rs10822161	a	g	0.4646	0.0775	0.0156	6.508e-07	8314	meta_filt_IL_12_P70_noBMI.txt
rs7909960	a	t	0.4644	0.077	0.0156	7.782e-07	8314	meta_filt_IL_12_P70_noBMI.txt
rs34056938	t	tg	0.515	0.0789	0.0158	5.91e-07	8314	meta_filt_IL_12_P70_noBMI.txt
rs4714728	a	g	0.4567	-0.0976	0.0157	4.657e-10	8314	meta_filt_IL_12_P70_noBMI.txt
rs9472170	c	g	0.5539	-0.3343	0.0166	3.11e-90	8314	meta_filt_IL_12_P70_noBMI.txt
rs62401254	c	g	0.0894	-0.1979	0.0342	7.356e-09	6616	meta_filt_IL_12_P70_noBMI.txt
rs7896518	a	g	0.6205	-0.093	0.016	6.439e-09	8314	meta_filt_IL_12_P70_noBMI.txt
rs282258	t	c	0.4279	0.0726	0.0156	3.282e-06	8314	meta_filt_IL_12_P70_noBMI.txt
rs79873186	a	g	0.0533	-0.2445	0.0375	6.906e-11	8314	meta_filt_IL_12_P70_noBMI.txt
rs201404917	t	ta	0.4731	0.11	0.0174	2.358e-10	8314	meta_filt_IL_12_P70_noBMI.txt
rs75668855	t	c	0.0664	0.2281	0.0353	1.07e-10	8314	meta_filt_IL_12_P70_noBMI.txt
rs10822158	a	g	0.5355	-0.0774	0.0156	6.604e-07	8314	meta_filt_IL_12_P70_noBMI.txt
rs4714729	t	c	0.4541	-0.0985	0.0156	2.862e-10	8314	meta_filt_IL_12_P70_noBMI.txt
rs10761741	t	g	0.3788	0.0948	0.016	3.425e-09	8314	meta_filt_IL_12_P70_noBMI.txt
rs9472184	a	g	0.4592	-0.0996	0.0157	2.311e-10	8314	meta_filt_IL_12_P70_noBMI.txt
rs10761762	t	c	0.5355	-0.077	0.0156	7.666e-07	8314	meta_filt_IL_12_P70_noBMI.txt
rs6921438	a	g	0.4834	-0.3784	0.016	5.78e-124	8314	meta_filt_IL_12_P70_noBMI.txt
rs9369839	t	c	0.5382	-0.0718	0.0157	4.79e-06	8314	meta_filt_IL_12_P70_noBMI.txt
rs1359617	t	c	0.0646	0.241	0.0354	9.755e-12	8314	meta_filt_IL_12_P70_noBMI.txt
rs9472158	a	g	0.5994	-0.3199	0.0166	3.296e-83	8314	meta_filt_IL_12_P70_noBMI.txt
rs1776705	t	c	0.5608	0.0776	0.0159	1.046e-06	8314	meta_filt_IL_12_P70_noBMI.txt
rs7085621	t	c	0.5355	-0.077	0.0156	7.664e-07	8314	meta_filt_IL_12_P70_noBMI.txt
rs4714725	t	c	0.4567	-0.0975	0.0157	4.796e-10	8314	meta_filt_IL_12_P70_noBMI.txt
rs61701382	t	c	0.7179	0.0892	0.019	2.583e-06	8314	meta_filt_IL_12_P70_noBMI.txt
rs10740131	a	t	0.5368	-0.0769	0.0156	8.513e-07	8314	meta_filt_IL_12_P70_noBMI.txt
rs116295322	t	c	0.0385	0.2314	0.0414	2.249e-08	8314	meta_filt_IL_12_P70_noBMI.txt
rs1321098	a	g	0.5126	0.0794	0.0158	5.212e-07	8314	meta_filt_IL_12_P70_noBMI.txt
rs7923609	a	g	0.5353	-0.0775	0.0156	6.469e-07	8314	meta_filt_IL_12_P70_noBMI.txt
rs200012462	a	aat	0.6576	0.0822	0.0167	8.135e-07	8314	meta_filt_IL_12_P70_noBMI.txt
rs4741748	a	g	0.6076	-0.0799	0.0163	9.162e-07	8314	meta_filt_IL_12_P70_noBMI.txt
rs77591904	a	c	0.4635	-0.3465	0.0175	1.569e-87	8314	meta_filt_IL_12_P70_noBMI.txt
rs80082080	a	at	0.703	-0.0873	0.0171	3.422e-07	8314	meta_filt_IL_12_P70_noBMI.txt
rs1326141	a	g	0.2344	-0.1413	0.0186	2.593e-14	8314	meta_filt_IL_12_P70_noBMI.txt
rs1776706	t	c	0.439	-0.0782	0.0159	8.293e-07	8314	meta_filt_IL_12_P70_noBMI.txt
rs201891575	g	gc	0.0137	-0.3695	0.0756	1.031e-06	8314	meta_filt_IL_12_P70_noBMI.txt
rs34826779	t	g	0.2157	-0.0884	0.019	3.327e-06	8314	meta_filt_IL_12_P70_noBMI.txt
rs4310508	a	g	0.5354	-0.0775	0.0156	6.493e-07	8314	meta_filt_IL_12_P70_noBMI.txt
rs10761750	a	g	0.4646	0.0775	0.0156	6.416e-07	8314	meta_filt_IL_12_P70_noBMI.txt
rs10740129	a	g	0.4645	0.077	0.0156	7.694e-07	8314	meta_filt_IL_12_P70_noBMI.txt
rs10995477	t	c	0.536	-0.0785	0.0156	5.029e-07	8314	meta_filt_IL_12_P70_noBMI.txt
rs199852362	ca	c	0.351	-0.1201	0.0185	7.577e-11	8314	meta_filt_IL_12_P70_noBMI.txt
rs73422214	a	g	0.9084	-0.2181	0.0303	6.57e-13	8314	meta_filt_IL_12_P70_noBMI.txt
rs75438658	t	c	0.9592	-0.2502	0.0406	7.102e-10	8314	meta_filt_IL_12_P70_noBMI.txt
rs150836197	t	c	0.0366	0.2369	0.0467	3.958e-07	8314	meta_filt_IL_12_P70_noBMI.txt
rs34291323	t	c	0.6454	0.0954	0.0198	1.487e-06	6295	meta_filt_IL_12_P70_noBMI.txt
rs1631938	a	g	0.2213	-0.1226	0.0192	1.701e-10	8314	meta_filt_IL_12_P70_noBMI.txt
rs35290825	g	ga	0.5355	-0.077	0.0156	7.694e-07	8314	meta_filt_IL_12_P70_noBMI.txt
rs3956912	t	c	0.4645	0.077	0.0156	7.664e-07	8314	meta_filt_IL_12_P70_noBMI.txt
rs10761729	c	g	0.4755	0.0735	0.0156	2.491e-06	8314	meta_filt_IL_12_P70_noBMI.txt
rs7745184	t	g	0.4418	0.3302	0.0163	2.62e-91	8314	meta_filt_IL_12_P70_noBMI.txt
rs10822160	t	g	0.5355	-0.0775	0.0156	6.559e-07	8314	meta_filt_IL_12_P70_noBMI.txt
rs6911896	c	g	0.8719	-0.1187	0.0237	5.331e-07	8314	meta_filt_IL_12_P70_noBMI.txt
rs58359944	t	tg	0.5777	-0.2419	0.0207	2.058e-31	6616	meta_filt_IL_12_P70_noBMI.txt
rs10948120	a	g	0.2434	0.1249	0.0192	8.457e-11	8314	meta_filt_IL_12_P70_noBMI.txt
rs79576555	a	g	0.5365	-0.0761	0.0156	1.066e-06	8314	meta_filt_IL_12_P70_noBMI.txt
rs1631662	t	c	0.1064	-0.1201	0.0263	4.853e-06	8314	meta_filt_IL_12_P70_noBMI.txt
rs74633169	a	aag	0.2375	-0.1469	0.0184	1.29e-15	8314	meta_filt_IL_12_P70_noBMI.txt
rs72863966	a	c	0.314	-0.1398	0.0188	9.133e-14	8314	meta_filt_IL_12_P70_noBMI.txt
rs10761727	t	c	0.4755	0.0735	0.0156	2.491e-06	8314	meta_filt_IL_12_P70_noBMI.txt
rs9472173	t	c	0.4622	-0.2495	0.0169	2.834e-49	8314	meta_filt_IL_12_P70_noBMI.txt
rs71361173	t	g	0.878	0.1105	0.0238	3.572e-06	8314	meta_filt_IL_12_P70_noBMI.txt
rs34745324	a	t	0.4586	-0.0993	0.0157	2.476e-10	8314	meta_filt_IL_12_P70_noBMI.txt
rs74675876	t	c	0.9424	-0.1984	0.0341	5.852e-09	8314	meta_filt_IL_12_P70_noBMI.txt
rs6914863	c	g	0.9424	-0.1988	0.0341	5.579e-09	8314	meta_filt_IL_12_P70_noBMI.txt
rs150374366	a	aaac	0.4665	0.0761	0.0156	1.031e-06	8314	meta_filt_IL_12_P70_noBMI.txt
rs199739807	g	gt	0.4333	-0.1306	0.0172	2.818e-14	8314	meta_filt_IL_12_P70_noBMI.txt
rs4481426	t	c	0.555	-0.3318	0.0164	3.89e-91	8314	meta_filt_IL_12_P70_noBMI.txt
rs9472183	a	g	0.4566	-0.1006	0.0157	1.384e-10	8314	meta_filt_IL_12_P70_noBMI.txt
rs1750570	t	c	0.2406	-0.1453	0.0184	3.038e-15	8314	meta_filt_IL_12_P70_noBMI.txt
rs199840084	ca	c	0.0226	-0.2678	0.057	2.652e-06	8314	meta_filt_IL_12_P70_noBMI.txt
rs201778637	ct	c	0.4946	0.0743	0.0157	2.231e-06	8314	meta_filt_IL_12_P70_noBMI.txt
rs1546858	a	g	0.4616	0.0719	0.0157	4.598e-06	8314	meta_filt_IL_12_P70_noBMI.txt
rs9462957	a	g	0.7417	-0.1033	0.019	5.104e-08	8314	meta_filt_IL_12_P70_noBMI.txt
rs140869381	a	t	0.0152	-0.3521	0.0679	2.128e-07	8314	meta_filt_IL_12_P70_noBMI.txt
rs7895610	t	c	0.4753	0.0736	0.0156	2.441e-06	8314	meta_filt_IL_12_P70_noBMI.txt
rs2393977	a	c	0.5355	-0.077	0.0156	7.694e-07	8314	meta_filt_IL_12_P70_noBMI.txt
rs143014767	a	actttgcc	0.3777	0.0948	0.0161	3.548e-09	8314	meta_filt_IL_12_P70_noBMI.txt
rs12355784	a	c	0.4646	0.0775	0.0156	6.374e-07	8314	meta_filt_IL_12_P70_noBMI.txt
rs4714698	a	g	0.8721	-0.1189	0.0238	5.812e-07	8314	meta_filt_IL_12_P70_noBMI.txt
rs10948472	a	c	0.4597	0.0727	0.0157	3.64e-06	8314	meta_filt_IL_12_P70_noBMI.txt
rs34524635	ct	c	0.5355	-0.077	0.0156	7.653e-07	8314	meta_filt_IL_12_P70_noBMI.txt
rs4382251	t	c	0.4421	0.3305	0.0163	1.4e-91	8314	meta_filt_IL_12_P70_noBMI.txt
rs4714727	t	c	0.4567	-0.0975	0.0157	4.727e-10	8314	meta_filt_IL_12_P70_noBMI.txt
rs78355601	a	g	0.4687	-0.3754	0.0159	1.88e-123	8314	meta_filt_IL_12_P70_noBMI.txt
rs2393986	a	t	0.5324	-0.0723	0.0156	3.572e-06	8314	meta_filt_IL_12_P70_noBMI.txt
rs7759686	a	g	0.5094	0.0783	0.0158	7.237e-07	8314	meta_filt_IL_12_P70_noBMI.txt
rs9381717	a	g	0.5403	-0.0727	0.0157	3.638e-06	8314	meta_filt_IL_12_P70_noBMI.txt
rs2393966	t	g	0.5354	-0.0775	0.0156	6.492e-07	8314	meta_filt_IL_12_P70_noBMI.txt
rs67798973	a	g	0.5402	0.1079	0.0161	1.809e-11	8314	meta_filt_IL_12_P70_noBMI.txt
rs865585	a	c	0.8484	-0.1654	0.0237	2.732e-12	8314	meta_filt_IL_12_P70_noBMI.txt
rs9787438	c	g	0.3772	0.0958	0.0161	2.787e-09	8314	meta_filt_IL_12_P70_noBMI.txt
rs9472168	a	g	0.5366	0.3823	0.0162	1.79e-122	8314	meta_filt_IL_12_P70_noBMI.txt
rs62401233	c	g	0.2376	-0.147	0.0184	1.231e-15	8314	meta_filt_IL_12_P70_noBMI.txt
rs74926810	c	g	0.9347	-0.2364	0.0353	2.2e-11	8314	meta_filt_IL_12_P70_noBMI.txt
rs10822159	t	c	0.3788	0.0948	0.016	3.483e-09	8314	meta_filt_IL_12_P70_noBMI.txt
rs9472159	a	c	0.5146	-0.3488	0.0161	1e-103	8314	meta_filt_IL_12_P70_noBMI.txt
rs5785566	t	ta	0.5357	-0.0771	0.0156	7.457e-07	8314	meta_filt_IL_12_P70_noBMI.txt
rs2006957	t	c	0.3362	0.2726	0.017	8.335e-58	8314	meta_filt_IL_12_P70_noBMI.txt
rs76152666	a	g	0.0633	0.2283	0.0406	1.843e-08	6616	meta_filt_IL_12_P70_noBMI.txt
rs13206436	a	g	0.4677	-0.3739	0.0158	4.51e-123	8314	meta_filt_IL_12_P70_noBMI.txt
rs10740116	t	c	0.5356	-0.0775	0.0156	6.519e-07	8314	meta_filt_IL_12_P70_noBMI.txt
rs112271146	a	g	0.1281	0.1248	0.0238	1.483e-07	8314	meta_filt_IL_12_P70_noBMI.txt
rs2375980	c	g	0.5561	0.0952	0.0159	1.943e-09	8314	meta_filt_IL_12_P70_noBMI.txt
rs12154194	t	c	0.4615	0.0717	0.0157	4.961e-06	8314	meta_filt_IL_12_P70_noBMI.txt
rs782111	a	c	0.5292	-0.0765	0.0156	9.247e-07	8314	meta_filt_IL_12_P70_noBMI.txt
rs7076310	a	c	0.4646	0.0775	0.0156	6.492e-07	8314	meta_filt_IL_12_P70_noBMI.txt
rs142167313	t	c	0.9567	-0.2063	0.0392	1.408e-07	8314	meta_filt_IL_12_P70_noBMI.txt
rs34558317	c	g	0.7416	-0.0892	0.0185	1.444e-06	8314	meta_filt_IL_12_P70_noBMI.txt
rs10761766	a	g	0.4645	0.077	0.0156	7.665e-07	8314	meta_filt_IL_12_P70_noBMI.txt
rs10948103	t	c	0.2825	-0.089	0.019	2.713e-06	8314	meta_filt_IL_12_P70_noBMI.txt
rs7027942	a	g	0.6285	-0.0783	0.0165	2.1e-06	8314	meta_filt_IL_12_P70_noBMI.txt
rs9472172	t	c	0.4596	-0.3865	0.0167	6.4e-119	8314	meta_filt_IL_12_P70_noBMI.txt
rs910603	a	g	0.6644	0.0793	0.0166	1.691e-06	8314	meta_filt_IL_12_P70_noBMI.txt
rs10740126	a	g	0.5326	-0.0753	0.0156	1.414e-06	8314	meta_filt_IL_12_P70_noBMI.txt
rs3025007	t	c	0.5088	0.0851	0.017	5.764e-07	8314	meta_filt_IL_12_P70_noBMI.txt
rs35473497	t	tg	0.544	0.0727	0.0159	4.555e-06	8314	meta_filt_IL_12_P70_noBMI.txt
rs7075195	a	g	0.6212	-0.0951	0.0161	3.192e-09	8314	meta_filt_IL_12_P70_noBMI.txt
rs1632037	t	c	0.2207	-0.1235	0.0192	1.312e-10	8314	meta_filt_IL_12_P70_noBMI.txt
rs3929926	a	g	0.4592	-0.0995	0.0157	2.555e-10	8314	meta_filt_IL_12_P70_noBMI.txt
rs71463522	ctcttt	c	0.5165	0.0735	0.0156	2.595e-06	8314	meta_filt_IL_12_P70_noBMI.txt
rs4379723	t	c	0.5246	-0.0734	0.0156	2.587e-06	8314	meta_filt_IL_12_P70_noBMI.txt
rs7910927	t	g	0.5354	-0.0775	0.0156	6.495e-07	8314	meta_filt_IL_12_P70_noBMI.txt
rs273702	a	g	0.9015	-0.127	0.027	2.522e-06	8314	meta_filt_IL_12_P70_noBMI.txt
rs910608	c	g	0.2155	-0.1162	0.0192	1.436e-09	8314	meta_filt_IL_12_P70_noBMI.txt
rs10740118	c	g	0.3788	0.0948	0.016	3.488e-09	8314	meta_filt_IL_12_P70_noBMI.txt
rs9367181	a	g	0.791	0.1155	0.0197	4.453e-09	8314	meta_filt_IL_12_P70_noBMI.txt
rs4714719	t	c	0.5151	-0.334	0.0169	1.52e-86	8314	meta_filt_IL_12_P70_noBMI.txt
rs6938938	a	g	0.1196	0.121	0.0242	5.57e-07	8314	meta_filt_IL_12_P70_noBMI.txt
rs114181608	t	c	0.9529	0.2061	0.0432	1.797e-06	8314	meta_filt_IL_12_P70_noBMI.txt
rs10761756	t	c	0.4645	0.077	0.0156	7.658e-07	8314	meta_filt_IL_12_P70_noBMI.txt
rs4637627	a	g	0.4679	-0.3746	0.0159	4.22e-123	8314	meta_filt_IL_12_P70_noBMI.txt
rs7739450	a	g	0.5157	-0.3237	0.0166	2.129e-84	8314	meta_filt_IL_12_P70_noBMI.txt
rs10761739	c	g	0.3783	0.0953	0.0161	2.872e-09	8314	meta_filt_IL_12_P70_noBMI.txt
rs2396088	a	g	0.1107	0.1514	0.0249	1.185e-09	8314	meta_filt_IL_12_P70_noBMI.txt
rs10509186	t	c	0.4645	0.077	0.0156	7.664e-07	8314	meta_filt_IL_12_P70_noBMI.txt
rs4711755	c	g	0.291	-0.1547	0.0176	1.568e-18	8314	meta_filt_IL_12_P70_noBMI.txt
rs12770839	a	c	0.2978	0.0837	0.0172	1.084e-06	8314	meta_filt_IL_12_P70_noBMI.txt
rs10822156	t	c	0.536	-0.0778	0.0156	5.764e-07	8314	meta_filt_IL_12_P70_noBMI.txt
rs117880737	c	g	0.0642	0.1565	0.0324	1.366e-06	8314	meta_filt_IL_12_P70_noBMI.txt
rs7090111	c	g	0.6216	-0.0953	0.0161	2.909e-09	8314	meta_filt_IL_12_P70_noBMI.txt
rs4416670	t	c	0.5601	0.0773	0.0159	1.138e-06	8314	meta_filt_IL_12_P70_noBMI.txt
rs7897379	t	c	0.5349	-0.0733	0.0156	2.564e-06	8314	meta_filt_IL_12_P70_noBMI.txt
rs10546984	cata	c	0.5353	-0.0775	0.0156	6.47e-07	8314	meta_filt_IL_12_P70_noBMI.txt
rs10822163	c	g	0.5354	-0.0775	0.0156	6.404e-07	8314	meta_filt_IL_12_P70_noBMI.txt
rs2893919	a	g	0.4646	0.0775	0.0156	6.491e-07	8314	meta_filt_IL_12_P70_noBMI.txt
rs13209117	a	g	0.2453	0.0981	0.0186	1.271e-07	8314	meta_filt_IL_12_P70_noBMI.txt
rs10761752	t	c	0.5354	-0.0773	0.0156	6.908e-07	8314	meta_filt_IL_12_P70_noBMI.txt
rs10761779	a	g	0.5354	-0.0763	0.0156	9.827e-07	8314	meta_filt_IL_12_P70_noBMI.txt
rs62401235	t	g	0.2374	-0.1473	0.0184	1.142e-15	8314	meta_filt_IL_12_P70_noBMI.txt
rs10740134	t	c	0.532	-0.0721	0.0156	3.887e-06	8314	meta_filt_IL_12_P70_noBMI.txt
rs9369462	t	c	0.1286	0.1219	0.0237	2.581e-07	8314	meta_filt_IL_12_P70_noBMI.txt
rs13201415	a	t	0.5365	0.3465	0.0175	1.567e-87	8314	meta_filt_IL_12_P70_noBMI.txt
rs10822145	t	c	0.4747	0.0717	0.0156	4.538e-06	8314	meta_filt_IL_12_P70_noBMI.txt
rs7755311	a	g	0.2293	0.1005	0.019	1.14e-07	8314	meta_filt_IL_12_P70_noBMI.txt
rs7092784	t	c	0.4645	0.077	0.0156	7.668e-07	8314	meta_filt_IL_12_P70_noBMI.txt
rs62401230	a	c	0.2385	-0.1434	0.0184	6.922e-15	8314	meta_filt_IL_12_P70_noBMI.txt
rs3929927	a	c	0.4591	-0.0996	0.0157	2.433e-10	8314	meta_filt_IL_12_P70_noBMI.txt
rs7754905	a	g	0.7707	-0.1005	0.019	1.14e-07	8314	meta_filt_IL_12_P70_noBMI.txt
rs9369433	a	c	0.7044	-0.2522	0.0172	1.246e-48	8314	meta_filt_IL_12_P70_noBMI.txt
rs4541868	a	c	0.2234	-0.0873	0.0189	3.966e-06	8314	meta_filt_IL_12_P70_noBMI.txt
rs910604	a	g	0.2374	-0.1302	0.0189	6.171e-12	8314	meta_filt_IL_12_P70_noBMI.txt
rs7085018	t	c	0.5351	-0.0748	0.0156	1.619e-06	8314	meta_filt_IL_12_P70_noBMI.txt
rs6921575	t	c	0.2425	-0.1477	0.0185	1.298e-15	8314	meta_filt_IL_12_P70_noBMI.txt
rs9462951	t	c	0.5409	0.0996	0.0157	2.308e-10	8314	meta_filt_IL_12_P70_noBMI.txt
rs9462939	t	c	0.2375	-0.1471	0.0184	1.222e-15	8314	meta_filt_IL_12_P70_noBMI.txt
rs9369434	t	c	0.4583	-0.337	0.0167	1.75e-90	8314	meta_filt_IL_12_P70_noBMI.txt
rs7767550	a	g	0.2376	-0.1469	0.0184	1.239e-15	8314	meta_filt_IL_12_P70_noBMI.txt
rs7912893	a	t	0.4645	0.077	0.0156	7.666e-07	8314	meta_filt_IL_12_P70_noBMI.txt
rs12214523	t	c	0.5409	0.0996	0.0157	2.318e-10	8314	meta_filt_IL_12_P70_noBMI.txt
rs34322762	t	c	0.648	0.0953	0.0199	1.708e-06	6295	meta_filt_IL_12_P70_noBMI.txt
rs9414801	a	g	0.5205	-0.0733	0.0157	2.924e-06	8314	meta_filt_IL_12_P70_noBMI.txt
rs34091955	a	g	0.6491	0.0954	0.02	1.763e-06	6295	meta_filt_IL_12_P70_noBMI.txt
rs199545673	g	gaat	0.6223	-0.0948	0.0161	3.549e-09	8314	meta_filt_IL_12_P70_noBMI.txt
rs3832566	ca	c	0.7833	0.0894	0.019	2.486e-06	8314	meta_filt_IL_12_P70_noBMI.txt
rs7242987	t	g	0.1219	-0.1101	0.0238	3.899e-06	8314	meta_filt_IL_12_P70_noBMI.txt
rs73429788	t	c	0.8701	-0.1267	0.0238	9.818e-08	8314	meta_filt_IL_12_P70_noBMI.txt
rs7761865	a	g	0.731	0.0929	0.0191	1.128e-06	8314	meta_filt_IL_12_P70_noBMI.txt
rs7757246	t	c	0.9115	0.1373	0.0285	1.387e-06	8314	meta_filt_IL_12_P70_noBMI.txt
rs67817384	a	g	0.6878	0.0984	0.0209	2.386e-06	6295	meta_filt_IL_12_P70_noBMI.txt
rs10995445	a	t	0.4906	-0.0748	0.0156	1.657e-06	8314	meta_filt_IL_12_P70_noBMI.txt
rs7747448	a	g	0.261	-0.1356	0.0182	1.022e-13	8314	meta_filt_IL_12_P70_noBMI.txt
rs9462938	t	c	0.2532	-0.1589	0.0183	4.52e-18	8314	meta_filt_IL_12_P70_noBMI.txt
rs7243650	t	c	0.1219	-0.11	0.0238	3.938e-06	8314	meta_filt_IL_12_P70_noBMI.txt
rs7915779	c	g	0.4645	0.077	0.0156	7.695e-07	8314	meta_filt_IL_12_P70_noBMI.txt
rs943075	a	g	0.4386	0.3307	0.0164	1.24e-90	8314	meta_filt_IL_12_P70_noBMI.txt
rs2495005	a	g	0.4416	-0.075	0.0159	2.222e-06	8314	meta_filt_IL_12_P70_noBMI.txt
rs4714721	c	g	0.8459	0.1092	0.0238	4.696e-06	8314	meta_filt_IL_12_P70_noBMI.txt
rs4714720	t	c	0.1541	-0.1092	0.0238	4.632e-06	8314	meta_filt_IL_12_P70_noBMI.txt
rs6920532	t	c	0.1115	0.1549	0.025	5.967e-10	8314	meta_filt_IL_12_P70_noBMI.txt
rs80075573	a	t	0.0633	0.2577	0.0362	1.055e-12	8314	meta_filt_IL_12_P70_noBMI.txt
rs57288791	t	tggctgcc	0.9115	-0.1525	0.0274	2.66e-08	8314	meta_filt_IL_12_P70_noBMI.txt
rs910610	a	g	0.218	-0.1163	0.019	9.469e-10	8314	meta_filt_IL_12_P70_noBMI.txt
rs62401231	a	g	0.7022	0.1545	0.0172	2.083e-19	8314	meta_filt_IL_12_P70_noBMI.txt
rs7761137	a	g	0.2139	0.0917	0.019	1.481e-06	8314	meta_filt_IL_12_P70_noBMI.txt
rs4530855	t	g	0.6927	0.0861	0.0184	2.872e-06	8314	meta_filt_IL_12_P70_noBMI.txt
rs201310342	a	at	0.4594	0.0729	0.0158	4.053e-06	8314	meta_filt_IL_12_P70_noBMI.txt
rs7764227	t	g	0.7057	-0.2507	0.0172	2.511e-48	8314	meta_filt_IL_12_P70_noBMI.txt
rs148449807	a	g	0.0164	-0.4217	0.0793	1.045e-07	6616	meta_filt_IL_12_P70_noBMI.txt
rs6458351	t	c	0.1277	0.119	0.0237	5.046e-07	8314	meta_filt_IL_12_P70_noBMI.txt
rs910609	a	g	0.2175	-0.1156	0.019	1.08e-09	8314	meta_filt_IL_12_P70_noBMI.txt
rs200278276	g	gggt	0.4322	-0.1312	0.0172	2.227e-14	8314	meta_filt_IL_12_P70_noBMI.txt
rs6923422	t	c	0.0903	0.1322	0.028	2.321e-06	8314	meta_filt_IL_12_P70_noBMI.txt
rs13190738	t	c	0.3609	0.1019	0.019	7.854e-08	8314	meta_filt_IL_12_P70_noBMI.txt
rs4236085	c	g	0.2973	-0.0927	0.0184	5.03e-07	8314	meta_filt_IL_12_P70_noBMI.txt
rs114338682	t	c	0.0401	0.2484	0.0408	1.131e-09	8314	meta_filt_IL_12_P70_noBMI.txt
rs13206012	a	g	0.3487	-0.3422	0.0178	2.244e-82	8314	meta_filt_IL_12_P70_noBMI.txt
rs10807293	a	t	0.4567	-0.0975	0.0157	4.738e-10	8314	meta_filt_IL_12_P70_noBMI.txt
rs150036478	a	aaag	0.4646	0.0773	0.0156	6.863e-07	8314	meta_filt_IL_12_P70_noBMI.txt
rs117084108	t	c	0.9933	-0.6281	0.1271	7.828e-07	6295	meta_filt_IL_12_P70_noBMI.txt
rs7452472	a	g	0.561	0.0782	0.0159	8.303e-07	8314	meta_filt_IL_12_P70_noBMI.txt
rs7920036	t	c	0.5351	-0.0748	0.0156	1.62e-06	8314	meta_filt_IL_12_P70_noBMI.txt
rs10761771	t	c	0.5355	-0.077	0.0156	7.695e-07	8314	meta_filt_IL_12_P70_noBMI.txt
rs7088799	t	g	0.6196	-0.0962	0.0161	2.124e-09	8314	meta_filt_IL_12_P70_noBMI.txt
rs1740072	t	g	0.5093	0.0788	0.0159	6.656e-07	8314	meta_filt_IL_12_P70_noBMI.txt
rs9381249	t	c	0.9466	-0.1788	0.0367	1.125e-06	8314	meta_filt_IL_12_P70_noBMI.txt
rs10738760	a	g	0.4985	0.0913	0.0156	4.4e-09	8314	meta_filt_IL_12_P70_noBMI.txt
rs7084707	t	c	0.3788	0.0951	0.0161	3.199e-09	8314	meta_filt_IL_12_P70_noBMI.txt
rs200711715	a	ac	0.5373	-0.0764	0.0156	9.787e-07	8314	meta_filt_IL_12_P70_noBMI.txt
rs10822168	a	g	0.4633	0.0763	0.0156	1.004e-06	8314	meta_filt_IL_12_P70_noBMI.txt
rs11757972	t	c	0.4801	0.0925	0.0169	4.467e-08	8314	meta_filt_IL_12_P70_noBMI.txt
rs41282644	a	g	0.0849	0.1401	0.0303	3.737e-06	8314	meta_filt_IL_12_P70_noBMI.txt
rs7080386	a	c	0.3788	0.0951	0.0161	3.184e-09	8314	meta_filt_IL_12_P70_noBMI.txt
rs181031888	a	t	0.9606	0.2861	0.0456	3.675e-10	8314	meta_filt_IL_12_P70_noBMI.txt
rs6902871	t	c	0.1255	0.122	0.0239	3.326e-07	8314	meta_filt_IL_12_P70_noBMI.txt
rs6532374	t	c	0.8525	-0.1033	0.0226	4.613e-06	8314	meta_filt_IL_12_P70_noBMI.txt
rs4320361	t	g	0.4659	-0.3797	0.0161	6.63e-123	8314	meta_filt_IL_12_P70_noBMI.txt
rs1740079	a	t	0.4384	-0.0782	0.0159	9.059e-07	8314	meta_filt_IL_12_P70_noBMI.txt
rs12524926	t	c	0.2097	-0.1276	0.0197	1.006e-10	8314	meta_filt_IL_12_P70_noBMI.txt
rs10509189	t	c	0.5355	-0.077	0.0156	7.696e-07	8314	meta_filt_IL_12_P70_noBMI.txt
rs11757868	t	c	0.4518	-0.3825	0.017	1.84e-112	8314	meta_filt_IL_12_P70_noBMI.txt
rs62401227	t	c	0.255	-0.1517	0.0181	5.167e-17	8314	meta_filt_IL_12_P70_noBMI.txt
rs62401232	a	g	0.2378	-0.146	0.0184	1.906e-15	8314	meta_filt_IL_12_P70_noBMI.txt
rs910612	t	c	0.439	-0.0782	0.0159	8.289e-07	8314	meta_filt_IL_12_P70_noBMI.txt
rs4714724	t	c	0.5433	0.0975	0.0157	4.752e-10	8314	meta_filt_IL_12_P70_noBMI.txt
rs9472155	t	c	0.2386	-0.1434	0.0183	5.169e-15	8314	meta_filt_IL_12_P70_noBMI.txt
rs10757631	c	g	0.4967	0.0904	0.0156	6.769e-09	8314	meta_filt_IL_12_P70_noBMI.txt
rs7244629	t	c	0.1219	-0.1101	0.0238	3.878e-06	8314	meta_filt_IL_12_P70_noBMI.txt
rs7896910	a	g	0.2974	0.0881	0.0171	2.401e-07	8314	meta_filt_IL_12_P70_noBMI.txt
rs1631155	a	g	0.7791	0.1227	0.0191	1.389e-10	8314	meta_filt_IL_12_P70_noBMI.txt
rs7077580	a	g	0.4645	0.077	0.0156	7.658e-07	8314	meta_filt_IL_12_P70_noBMI.txt
rs11538965	t	c	0.0448	0.1903	0.0388	9.268e-07	8314	meta_filt_IL_12_P70_noBMI.txt
rs78459751	a	t	0.5316	0.0929	0.0158	3.764e-09	8314	meta_filt_IL_12_P70_noBMI.txt
rs10733792	a	g	0.5355	-0.077	0.0156	7.695e-07	8314	meta_filt_IL_12_P70_noBMI.txt
rs3740331	a	g	0.4645	0.077	0.0156	7.665e-07	8314	meta_filt_IL_12_P70_noBMI.txt
rs833622	t	c	0.4998	0.1169	0.0156	7.743e-14	8314	meta_filt_IL_12_P70_noBMI.txt
rs7895472	a	g	0.4753	0.0736	0.0156	2.439e-06	8314	meta_filt_IL_12_P70_noBMI.txt
rs33951431	a	aagtt	0.6206	-0.0789	0.0164	1.587e-06	8314	meta_filt_IL_12_P70_noBMI.txt
rs6479896	t	c	0.5354	-0.0775	0.0156	6.411e-07	8314	meta_filt_IL_12_P70_noBMI.txt
rs12214617	t	g	0.5352	0.0977	0.0158	5.915e-10	8314	meta_filt_IL_12_P70_noBMI.txt
rs7770346	a	g	0.5092	0.0787	0.0158	6.593e-07	8314	meta_filt_IL_12_P70_noBMI.txt
rs4741757	t	c	0.5475	-0.0928	0.0164	1.538e-08	8314	meta_filt_IL_12_P70_noBMI.txt
rs9971352	a	t	0.5355	-0.077	0.0156	7.696e-07	8314	meta_filt_IL_12_P70_noBMI.txt
rs943072	t	g	0.8888	-0.1506	0.0248	1.237e-09	8314	meta_filt_IL_12_P70_noBMI.txt
rs11757903	a	g	0.4522	-0.3819	0.017	2.8e-112	8314	meta_filt_IL_12_P70_noBMI.txt
rs2375981	c	g	0.5204	0.0935	0.0158	3.128e-09	8314	meta_filt_IL_12_P70_noBMI.txt
rs6458375	t	c	0.2407	0.0884	0.0191	3.553e-06	8314	meta_filt_IL_12_P70_noBMI.txt
rs1886979	a	g	0.4939	-0.1146	0.0158	3.819e-13	8314	meta_filt_IL_12_P70_noBMI.txt
rs7896783	a	g	0.4645	0.077	0.0156	7.693e-07	8314	meta_filt_IL_12_P70_noBMI.txt
rs10822149	a	g	0.4755	0.0735	0.0156	2.488e-06	8314	meta_filt_IL_12_P70_noBMI.txt
rs9394981	a	g	0.6614	0.0797	0.0166	1.511e-06	8314	meta_filt_IL_12_P70_noBMI.txt
rs9381267	c	g	0.4968	-0.1156	0.0159	3.597e-13	8314	meta_filt_IL_12_P70_noBMI.txt
rs114165941	a	g	0.0407	0.2489	0.0403	6.8e-10	8314	meta_filt_IL_12_P70_noBMI.txt
rs145023524	a	g	0.0427	0.2698	0.0393	6.637e-12	8314	meta_filt_IL_12_P70_noBMI.txt
rs7745517	t	c	0.24	-0.1453	0.0184	3.39e-15	8314	meta_filt_IL_12_P70_noBMI.txt
rs2343592	a	g	0.7836	0.0884	0.019	3.22e-06	8314	meta_filt_IL_12_P70_noBMI.txt
rs78873483	a	g	0.1026	0.1241	0.027	4.385e-06	8314	meta_filt_IL_12_P70_noBMI.txt
rs10822164	a	g	0.4645	0.0777	0.0156	6.14e-07	8314	meta_filt_IL_12_P70_noBMI.txt
rs202062785	t	ta	0.4645	0.0725	0.0156	3.428e-06	8314	meta_filt_IL_12_P70_noBMI.txt
rs139569197	t	c	0.0042	0.7036	0.1521	3.739e-06	6295	meta_filt_IL_12_P70_noBMI.txt
rs9349265	c	g	0.7819	0.1163	0.019	9.262e-10	8314	meta_filt_IL_12_P70_noBMI.txt
rs10761778	a	g	0.5354	-0.0765	0.0156	9.198e-07	8314	meta_filt_IL_12_P70_noBMI.txt
rs7923544	t	g	0.5355	-0.077	0.0156	7.666e-07	8314	meta_filt_IL_12_P70_noBMI.txt
rs183751764	a	t	0.0041	0.8189	0.1615	3.973e-07	6616	meta_filt_IL_12_P70_noBMI.txt
rs74502455	c	g	0.5321	-0.072	0.0156	3.888e-06	8314	meta_filt_IL_12_P70_noBMI.txt
rs2393967	a	c	0.7032	-0.0877	0.0171	2.812e-07	8314	meta_filt_IL_12_P70_noBMI.txt
rs7763440	a	g	0.4672	-0.3722	0.0158	6.31e-123	8314	meta_filt_IL_12_P70_noBMI.txt
rs35048644	ca	c	0.5358	-0.0769	0.0156	8.084e-07	8314	meta_filt_IL_12_P70_noBMI.txt
rs10761731	a	t	0.6227	-0.0965	0.0161	2.119e-09	8314	meta_filt_IL_12_P70_noBMI.txt
rs12969521	a	c	0.1219	-0.11	0.0238	3.95e-06	8314	meta_filt_IL_12_P70_noBMI.txt
rs10740125	t	c	0.5355	-0.077	0.0156	7.664e-07	8314	meta_filt_IL_12_P70_noBMI.txt
rs1776718	a	g	0.2184	-0.116	0.019	1.039e-09	8314	meta_filt_IL_12_P70_noBMI.txt
rs143072171	t	c	0.0407	0.3202	0.0419	2.216e-14	8314	meta_filt_IL_12_P70_noBMI.txt
rs6940798	a	g	0.1117	0.1542	0.025	6.725e-10	8314	meta_filt_IL_12_P70_noBMI.txt
rs910602	a	c	0.6642	0.0796	0.0166	1.598e-06	8314	meta_filt_IL_12_P70_noBMI.txt
rs7073753	t	c	0.3783	0.0953	0.0161	2.875e-09	8314	meta_filt_IL_12_P70_noBMI.txt
rs7229435	t	c	0.8781	0.11	0.0238	3.933e-06	8314	meta_filt_IL_12_P70_noBMI.txt
rs4454603	t	c	0.464	0.0782	0.0156	5.602e-07	8314	meta_filt_IL_12_P70_noBMI.txt
rs10822143	t	c	0.5209	0.0739	0.0156	2.241e-06	8314	meta_filt_IL_12_P70_noBMI.txt
rs7098181	t	g	0.3772	0.0958	0.0161	2.783e-09	8314	meta_filt_IL_12_P70_noBMI.txt
rs11553589	t	c	0.0455	0.1825	0.0387	2.406e-06	8314	meta_filt_IL_12_P70_noBMI.txt
rs9472179	a	g	0.4592	-0.1004	0.0158	1.901e-10	8314	meta_filt_IL_12_P70_noBMI.txt
rs7761032	a	t	0.5384	-0.072	0.0157	4.445e-06	8314	meta_filt_IL_12_P70_noBMI.txt
rs12199215	t	c	0.244	0.1258	0.0191	4.64e-11	8314	meta_filt_IL_12_P70_noBMI.txt
rs1539508	a	g	0.5347	0.1283	0.0168	2.267e-14	8314	meta_filt_IL_12_P70_noBMI.txt
rs34467391	a	ag	0.4578	-0.1014	0.0157	1.068e-10	8314	meta_filt_IL_12_P70_noBMI.txt
rs10822155	a	c	0.3777	0.0951	0.0161	3.236e-09	8314	meta_filt_IL_12_P70_noBMI.txt
rs62401228	t	g	0.7609	0.1472	0.0185	1.709e-15	8314	meta_filt_IL_12_P70_noBMI.txt
rs4320369	t	c	0.439	-0.0782	0.0159	8.296e-07	8314	meta_filt_IL_12_P70_noBMI.txt
rs833623	t	c	0.4994	-0.1164	0.0156	9.084e-14	8314	meta_filt_IL_12_P70_noBMI.txt
rs10761751	a	g	0.5354	-0.0775	0.0156	6.494e-07	8314	meta_filt_IL_12_P70_noBMI.txt
rs3932536	a	g	0.0626	0.2224	0.0346	1.237e-10	8314	meta_filt_IL_12_P70_noBMI.txt
rs11968259	a	g	0.0623	0.2245	0.0346	9.042e-11	8314	meta_filt_IL_12_P70_noBMI.txt
rs113600793	a	c	0.0623	0.1832	0.0359	3.351e-07	8314	meta_filt_IL_12_P70_noBMI.txt
rs202128774	a	aac	0.4636	-0.3464	0.0175	1.714e-87	8314	meta_filt_IL_12_P70_noBMI.txt
rs72862289	a	t	0.1108	0.1516	0.0249	1.152e-09	8314	meta_filt_IL_12_P70_noBMI.txt
rs6916540	t	c	0.5836	-0.3169	0.0165	3.534e-82	8314	meta_filt_IL_12_P70_noBMI.txt
rs1776717	a	g	0.2182	-0.1164	0.019	9.102e-10	8314	meta_filt_IL_12_P70_noBMI.txt
rs1740071	a	g	0.4852	-0.0792	0.0158	5.396e-07	8314	meta_filt_IL_12_P70_noBMI.txt
rs7763358	t	c	0.0885	0.1525	0.0274	2.694e-08	8314	meta_filt_IL_12_P70_noBMI.txt
rs10740115	a	g	0.4644	0.0775	0.0156	6.519e-07	8314	meta_filt_IL_12_P70_noBMI.txt
rs7084569	a	g	0.5091	0.0746	0.0156	1.735e-06	8314	meta_filt_IL_12_P70_noBMI.txt
rs1740077	t	c	0.439	-0.0782	0.0159	8.282e-07	8314	meta_filt_IL_12_P70_noBMI.txt
rs2893923	t	c	0.2977	0.0876	0.017	2.698e-07	8314	meta_filt_IL_12_P70_noBMI.txt
rs4349808	t	c	0.532	0.3754	0.0159	4.53e-123	8314	meta_filt_IL_12_P70_noBMI.txt
rs9472175	t	c	0.1542	-0.1104	0.0238	3.586e-06	8314	meta_filt_IL_12_P70_noBMI.txt
rs78731865	a	g	0.8975	-0.1252	0.027	3.674e-06	8314	meta_filt_IL_12_P70_noBMI.txt
rs910614	t	c	0.4391	-0.078	0.0159	9.091e-07	8314	meta_filt_IL_12_P70_noBMI.txt
rs9462940	t	c	0.2374	-0.1472	0.0184	1.188e-15	8314	meta_filt_IL_12_P70_noBMI.txt
rs1935	c	g	0.5217	-0.0721	0.0155	3.562e-06	8314	meta_filt_IL_12_P70_noBMI.txt
rs76290458	t	c	0.942	-0.1971	0.034	6.908e-09	8314	meta_filt_IL_12_P70_noBMI.txt
rs6479877	c	g	0.5343	-0.0732	0.0156	2.845e-06	8314	meta_filt_IL_12_P70_noBMI.txt
rs149908156	ctgg	c	0.6173	-0.0777	0.0164	2.256e-06	8314	meta_filt_IL_12_P70_noBMI.txt
rs9472171	a	g	0.4652	0.3323	0.0168	3.447e-87	8314	meta_filt_IL_12_P70_noBMI.txt
rs7765264	a	g	0.0767	0.1428	0.0301	2.056e-06	8314	meta_filt_IL_12_P70_noBMI.txt
rs7922587	t	c	0.536	-0.0778	0.0156	5.776e-07	8314	meta_filt_IL_12_P70_noBMI.txt
rs7902343	t	c	0.4633	0.0786	0.0156	5.096e-07	8314	meta_filt_IL_12_P70_noBMI.txt
rs6936047	a	g	0.4591	-0.0996	0.0157	2.318e-10	8314	meta_filt_IL_12_P70_noBMI.txt
rs6911440	t	c	0.8715	-0.1175	0.0236	6.77e-07	8314	meta_filt_IL_12_P70_noBMI.txt
rs10822153	a	c	0.4639	0.0773	0.0156	6.91e-07	8314	meta_filt_IL_12_P70_noBMI.txt
rs35447916	ca	c	0.4743	0.0732	0.0156	2.932e-06	8314	meta_filt_IL_12_P70_noBMI.txt
rs2396087	t	c	0.1107	0.1514	0.0249	1.191e-09	8314	meta_filt_IL_12_P70_noBMI.txt
