# Supplementary material for: Inflammatory cytokine profiles in erectile dysfunction: a bidirectional Mendelian randomization
Source: Front Immunol. 2024 Apr 12;15:1342658. doi: 10.3389/fimmu.2024.1342658 (PMC11045927; doi:10.3389/fimmu.2024.1342658)
Supplement: Supplementary file 2 [file DataSheet_2.zip › 41 Inflammatory cytokines exposure data/meta_filt_IL_13_noBMI.txt]

MarkerName	Allele1	Allele2	Freq1	Effect	StdErr	P-value	Total_N	PHENO
rs7073807	t	c	0.1351	0.1618	0.0354	4.77e-06	3596	meta_filt_IL_13_noBMI.txt
rs10995609	a	g	0.1415	0.1577	0.0342	4.059e-06	3596	meta_filt_IL_13_noBMI.txt
rs73192841	c	g	0.2168	0.1368	0.0286	1.689e-06	3596	meta_filt_IL_13_noBMI.txt
rs145272881	t	c	0.9904	0.592	0.1237	1.711e-06	3596	meta_filt_IL_13_noBMI.txt
rs3888006	a	c	0.2349	-0.1338	0.0286	2.881e-06	3596	meta_filt_IL_13_noBMI.txt
rs66738915	a	g	0.7831	-0.1367	0.0286	1.696e-06	3596	meta_filt_IL_13_noBMI.txt
rs4485673	a	g	0.2039	0.1347	0.0292	3.879e-06	3596	meta_filt_IL_13_noBMI.txt
rs79340797	t	c	0.0421	0.2761	0.0595	3.426e-06	3596	meta_filt_IL_13_noBMI.txt
rs147939991	a	atccat	0.2706	0.1226	0.0266	4.085e-06	3596	meta_filt_IL_13_noBMI.txt
rs1776721	t	g	0.285	-0.1665	0.0265	3.174e-10	3596	meta_filt_IL_13_noBMI.txt
rs11914723	a	g	0.7961	-0.1348	0.0292	3.802e-06	3596	meta_filt_IL_13_noBMI.txt
rs4487206	t	c	0.7835	-0.1354	0.0286	2.246e-06	3596	meta_filt_IL_13_noBMI.txt
rs2884537	t	c	0.2039	0.1349	0.0292	3.74e-06	3596	meta_filt_IL_13_noBMI.txt
rs4026932	a	g	0.2039	0.1348	0.0292	3.827e-06	3596	meta_filt_IL_13_noBMI.txt
rs11757888	t	c	0.4492	-0.4158	0.0256	2.046e-59	3596	meta_filt_IL_13_noBMI.txt
rs201141567	g	ga	0.7977	-0.1362	0.0295	3.973e-06	3596	meta_filt_IL_13_noBMI.txt
rs11379577	t	tc	0.7286	-0.1212	0.0265	4.907e-06	3596	meta_filt_IL_13_noBMI.txt
rs145593549	a	t	0.9631	-0.3209	0.0655	9.447e-07	3596	meta_filt_IL_13_noBMI.txt
rs114708946	a	g	0.0373	0.3093	0.0644	1.549e-06	3596	meta_filt_IL_13_noBMI.txt
rs4026934	a	g	0.7961	-0.1348	0.0292	3.818e-06	3596	meta_filt_IL_13_noBMI.txt
rs7767396	a	g	0.5332	0.4078	0.0239	2.189e-65	3596	meta_filt_IL_13_noBMI.txt
rs7356919	a	g	0.2343	-0.135	0.0287	2.497e-06	3596	meta_filt_IL_13_noBMI.txt
rs4026933	a	c	0.2039	0.1348	0.0292	3.823e-06	3596	meta_filt_IL_13_noBMI.txt
rs138854806	a	g	0.0247	-0.4204	0.0839	5.449e-07	3596	meta_filt_IL_13_noBMI.txt
rs56369933	t	c	0.958	-0.2761	0.0595	3.483e-06	3596	meta_filt_IL_13_noBMI.txt
rs56403743	t	g	0.2169	0.1367	0.0286	1.695e-06	3596	meta_filt_IL_13_noBMI.txt
rs9462949	a	g	0.5523	-0.3636	0.025	7.316e-48	3596	meta_filt_IL_13_noBMI.txt
rs78611407	t	c	0.0422	0.2751	0.0594	3.661e-06	3596	meta_filt_IL_13_noBMI.txt
rs34784830	ca	c	0.858	-0.157	0.0342	4.414e-06	3596	meta_filt_IL_13_noBMI.txt
rs201046089	a	aat	0.5381	0.3702	0.0261	1.175e-45	3596	meta_filt_IL_13_noBMI.txt
rs4276495	a	t	0.7413	0.1632	0.0279	4.804e-09	3596	meta_filt_IL_13_noBMI.txt
rs4349809	t	g	0.5313	0.411	0.0241	3.442e-65	3596	meta_filt_IL_13_noBMI.txt
rs60360701	a	t	0.7835	-0.1353	0.0286	2.262e-06	3596	meta_filt_IL_13_noBMI.txt
rs61191262	t	c	0.2168	0.1367	0.0286	1.694e-06	3596	meta_filt_IL_13_noBMI.txt
rs4513773	a	g	0.5336	0.4106	0.0241	3.489e-65	3596	meta_filt_IL_13_noBMI.txt
rs144013200	t	taag	0.7839	-0.1369	0.0286	1.762e-06	3596	meta_filt_IL_13_noBMI.txt
rs729391	t	c	0.6238	-0.3277	0.0248	8.674e-40	3596	meta_filt_IL_13_noBMI.txt
rs148387471	a	atag	0.1929	0.1473	0.0299	8.624e-07	3596	meta_filt_IL_13_noBMI.txt
rs6916314	a	g	0.5987	-0.3473	0.0247	5.511e-45	3596	meta_filt_IL_13_noBMI.txt
rs7769810	a	g	0.264	-0.1385	0.0287	1.35e-06	3596	meta_filt_IL_13_noBMI.txt
rs2358555	t	c	0.7831	-0.1368	0.0286	1.685e-06	3596	meta_filt_IL_13_noBMI.txt
rs12205248	t	c	0.534	0.4097	0.024	3.01e-65	3596	meta_filt_IL_13_noBMI.txt
rs73208746	t	g	0.7961	-0.1349	0.0292	3.775e-06	3596	meta_filt_IL_13_noBMI.txt
rs7745183	t	g	0.449	0.3607	0.0244	1.591e-49	3596	meta_filt_IL_13_noBMI.txt
rs716607	t	c	0.704	0.1611	0.0263	8.474e-10	3596	meta_filt_IL_13_noBMI.txt
rs59381601	g	ga	0.2168	0.1368	0.0286	1.679e-06	3596	meta_filt_IL_13_noBMI.txt
rs77955971	a	c	0.0247	0.4408	0.0868	3.756e-07	3596	meta_filt_IL_13_noBMI.txt
rs73192847	t	c	0.1925	0.1458	0.03	1.182e-06	3596	meta_filt_IL_13_noBMI.txt
rs201840518	cca	c	0.3453	-0.1393	0.0279	5.676e-07	3596	meta_filt_IL_13_noBMI.txt
rs76975337	t	c	0.7286	-0.1211	0.0265	4.921e-06	3596	meta_filt_IL_13_noBMI.txt
rs113720799	ccca	c	0.3453	-0.1393	0.0279	5.673e-07	3596	meta_filt_IL_13_noBMI.txt
rs73192818	t	c	0.2039	0.1344	0.0292	4.09e-06	3596	meta_filt_IL_13_noBMI.txt
rs2358553	a	g	0.7843	-0.136	0.0287	2.088e-06	3596	meta_filt_IL_13_noBMI.txt
rs2370048	a	g	0.7287	-0.1214	0.0265	4.76e-06	3596	meta_filt_IL_13_noBMI.txt
rs2358562	t	c	0.2039	0.1343	0.0292	4.145e-06	3596	meta_filt_IL_13_noBMI.txt
rs6807200	a	g	0.7961	-0.1349	0.0292	3.744e-06	3596	meta_filt_IL_13_noBMI.txt
rs73192823	t	c	0.7962	-0.1343	0.0292	4.134e-06	3596	meta_filt_IL_13_noBMI.txt
rs4746383	a	c	0.8586	-0.1574	0.0342	4.241e-06	3596	meta_filt_IL_13_noBMI.txt
rs201401337	g	ggt	0.4365	-0.1553	0.0257	1.515e-09	3596	meta_filt_IL_13_noBMI.txt
rs73192842	a	g	0.1929	0.1472	0.0299	8.718e-07	3596	meta_filt_IL_13_noBMI.txt
rs12623722	a	g	0.3054	-0.1189	0.0257	3.614e-06	3596	meta_filt_IL_13_noBMI.txt
rs9472170	c	g	0.5519	-0.3663	0.0247	1.33e-49	3596	meta_filt_IL_13_noBMI.txt
rs10995608	a	g	0.1414	0.1576	0.0342	4.123e-06	3596	meta_filt_IL_13_noBMI.txt
rs11924427	c	g	0.1926	0.1462	0.03	1.11e-06	3596	meta_filt_IL_13_noBMI.txt
rs6921438	a	g	0.48	-0.4139	0.0242	1.283e-65	3596	meta_filt_IL_13_noBMI.txt
rs1124217	c	g	0.2714	0.1211	0.0265	4.922e-06	3596	meta_filt_IL_13_noBMI.txt
rs9472158	a	g	0.6004	-0.3472	0.0246	3.692e-45	3596	meta_filt_IL_13_noBMI.txt
rs7083219	c	g	0.8584	-0.1574	0.0342	4.21e-06	3596	meta_filt_IL_13_noBMI.txt
rs60160825	t	c	0.8063	-0.1394	0.0304	4.627e-06	3596	meta_filt_IL_13_noBMI.txt
rs116295322	t	c	0.0373	0.3109	0.0648	1.593e-06	3596	meta_filt_IL_13_noBMI.txt
rs77591904	a	c	0.4609	-0.3705	0.0261	1.151e-45	3596	meta_filt_IL_13_noBMI.txt
rs12356126	a	t	0.142	0.157	0.0342	4.415e-06	3596	meta_filt_IL_13_noBMI.txt
rs200718293	caat	c	0.216	0.1371	0.0287	1.723e-06	3596	meta_filt_IL_13_noBMI.txt
rs9820056	t	c	0.7286	-0.1211	0.0265	4.926e-06	3596	meta_filt_IL_13_noBMI.txt
rs11921720	c	g	0.2184	0.1352	0.0286	2.191e-06	3596	meta_filt_IL_13_noBMI.txt
rs199852362	ca	c	0.3453	-0.1393	0.0279	5.685e-07	3596	meta_filt_IL_13_noBMI.txt
rs11922489	t	c	0.2039	0.1348	0.0292	3.805e-06	3596	meta_filt_IL_13_noBMI.txt
rs75438658	t	c	0.9592	-0.3325	0.0622	9.141e-08	3596	meta_filt_IL_13_noBMI.txt
rs150836197	t	c	0.0367	0.3283	0.0713	4.136e-06	3596	meta_filt_IL_13_noBMI.txt
rs1631938	a	g	0.2173	-0.1506	0.0293	2.72e-07	3596	meta_filt_IL_13_noBMI.txt
rs56361543	a	c	0.2169	0.1368	0.0286	1.68e-06	3596	meta_filt_IL_13_noBMI.txt
rs7745184	t	g	0.4447	0.3603	0.0244	2.252e-49	3596	meta_filt_IL_13_noBMI.txt
rs10948120	a	g	0.2466	0.1325	0.0287	3.903e-06	3596	meta_filt_IL_13_noBMI.txt
rs74633169	a	aag	0.2301	-0.135	0.0286	2.358e-06	3596	meta_filt_IL_13_noBMI.txt
rs72863966	a	c	0.3102	-0.1596	0.0283	1.672e-08	3596	meta_filt_IL_13_noBMI.txt
rs6769391	a	g	0.2157	0.136	0.0287	2.086e-06	3596	meta_filt_IL_13_noBMI.txt
rs139223087	a	g	0.0034	0.9988	0.2111	2.229e-06	3596	meta_filt_IL_13_noBMI.txt
rs9472173	t	c	0.4634	-0.2835	0.0246	8.75e-31	3596	meta_filt_IL_13_noBMI.txt
rs56293090	a	g	0.1414	0.1582	0.0342	3.777e-06	3596	meta_filt_IL_13_noBMI.txt
rs60184886	a	g	0.7831	-0.1368	0.0286	1.686e-06	3596	meta_filt_IL_13_noBMI.txt
rs2358557	c	g	0.7831	-0.1367	0.0286	1.694e-06	3596	meta_filt_IL_13_noBMI.txt
rs199739807	g	gt	0.4371	-0.1551	0.0257	1.609e-09	3596	meta_filt_IL_13_noBMI.txt
rs4481426	t	c	0.553	-0.3636	0.0245	7.6e-50	3596	meta_filt_IL_13_noBMI.txt
rs28442067	a	g	0.7832	-0.1379	0.0286	1.413e-06	3596	meta_filt_IL_13_noBMI.txt
rs1750570	t	c	0.2345	-0.134	0.0286	2.853e-06	3596	meta_filt_IL_13_noBMI.txt
rs2358551	a	c	0.2169	0.1368	0.0286	1.681e-06	3596	meta_filt_IL_13_noBMI.txt
rs148887435	t	c	0.0057	0.7913	0.1654	1.72e-06	3596	meta_filt_IL_13_noBMI.txt
rs4026935	c	g	0.8169	-0.1465	0.0316	3.565e-06	3596	meta_filt_IL_13_noBMI.txt
rs2001774	t	c	0.2039	0.135	0.0292	3.687e-06	3596	meta_filt_IL_13_noBMI.txt
rs10995607	a	g	0.8585	-0.1571	0.0342	4.407e-06	3596	meta_filt_IL_13_noBMI.txt
rs4382251	t	c	0.444	0.3613	0.0244	1.203e-49	3596	meta_filt_IL_13_noBMI.txt
rs78355601	a	g	0.4683	-0.4111	0.0241	3.749e-65	3596	meta_filt_IL_13_noBMI.txt
rs76339001	a	t	0.9767	-0.4375	0.0886	7.915e-07	3596	meta_filt_IL_13_noBMI.txt
rs67201865	a	t	0.7961	-0.1349	0.0292	3.764e-06	3596	meta_filt_IL_13_noBMI.txt
rs12611536	a	g	0.6997	0.1192	0.026	4.48e-06	3596	meta_filt_IL_13_noBMI.txt
rs67798973	a	g	0.5359	0.1251	0.0247	4.088e-07	3596	meta_filt_IL_13_noBMI.txt
rs9472168	a	g	0.5386	0.4211	0.0246	1.487e-65	3596	meta_filt_IL_13_noBMI.txt
rs62401233	c	g	0.2303	-0.135	0.0286	2.325e-06	3596	meta_filt_IL_13_noBMI.txt
rs9472159	a	c	0.5171	-0.3738	0.0242	7.672e-54	3596	meta_filt_IL_13_noBMI.txt
rs2006957	t	c	0.3374	0.3118	0.0256	3.654e-34	3596	meta_filt_IL_13_noBMI.txt
rs13206436	a	g	0.4664	-0.4103	0.0241	3.37e-65	3596	meta_filt_IL_13_noBMI.txt
rs10995615	t	c	0.8577	-0.1591	0.0341	3.118e-06	3596	meta_filt_IL_13_noBMI.txt
rs58687591	a	g	0.7832	-0.1367	0.0286	1.696e-06	3596	meta_filt_IL_13_noBMI.txt
rs142167313	t	c	0.9594	-0.3021	0.0615	9.15e-07	3596	meta_filt_IL_13_noBMI.txt
rs2358763	a	t	0.2039	0.1349	0.0292	3.739e-06	3596	meta_filt_IL_13_noBMI.txt
rs9472172	t	c	0.4584	-0.4219	0.0252	3.807e-63	3596	meta_filt_IL_13_noBMI.txt
rs181479584	a	g	0.9943	-0.7952	0.1656	1.561e-06	3596	meta_filt_IL_13_noBMI.txt
rs1632037	t	c	0.217	-0.1506	0.0293	2.788e-07	3596	meta_filt_IL_13_noBMI.txt
rs2358561	a	g	0.2169	0.1367	0.0286	1.716e-06	3596	meta_filt_IL_13_noBMI.txt
rs910608	c	g	0.2111	-0.1424	0.0292	1.08e-06	3596	meta_filt_IL_13_noBMI.txt
rs9367181	a	g	0.797	0.1474	0.0299	8.549e-07	3596	meta_filt_IL_13_noBMI.txt
rs4714719	t	c	0.5122	-0.3611	0.0252	1.156e-46	3596	meta_filt_IL_13_noBMI.txt
rs57342580	t	c	0.2038	0.1344	0.0292	4.092e-06	3596	meta_filt_IL_13_noBMI.txt
rs4637627	a	g	0.4668	-0.4107	0.0241	3.84e-65	3596	meta_filt_IL_13_noBMI.txt
rs7739450	a	g	0.5163	-0.3519	0.0249	2.346e-45	3596	meta_filt_IL_13_noBMI.txt
rs4711755	c	g	0.2853	-0.1485	0.027	3.928e-08	3596	meta_filt_IL_13_noBMI.txt
rs2358574	a	g	0.1831	0.1465	0.0316	3.563e-06	3596	meta_filt_IL_13_noBMI.txt
rs13209117	a	g	0.245	0.1409	0.0284	6.761e-07	3596	meta_filt_IL_13_noBMI.txt
rs62401235	t	g	0.23	-0.1353	0.0286	2.264e-06	3596	meta_filt_IL_13_noBMI.txt
rs4746384	a	t	0.8585	-0.1571	0.0342	4.457e-06	3596	meta_filt_IL_13_noBMI.txt
rs2358552	t	g	0.2169	0.1368	0.0286	1.674e-06	3596	meta_filt_IL_13_noBMI.txt
rs11922018	a	c	0.7832	-0.1367	0.0286	1.704e-06	3596	meta_filt_IL_13_noBMI.txt
rs13201415	a	t	0.5391	0.3705	0.0261	1.149e-45	3596	meta_filt_IL_13_noBMI.txt
rs181946152	t	g	0.9772	0.4102	0.0873	2.611e-06	3596	meta_filt_IL_13_noBMI.txt
rs27949	t	c	0.667	-0.1144	0.025	4.827e-06	3596	meta_filt_IL_13_noBMI.txt
rs75995699	a	g	0.0316	0.3443	0.0694	6.986e-07	3596	meta_filt_IL_13_noBMI.txt
rs4434106	a	g	0.2169	0.1367	0.0286	1.695e-06	3596	meta_filt_IL_13_noBMI.txt
rs9369433	a	c	0.7066	-0.2865	0.026	2.522e-28	3596	meta_filt_IL_13_noBMI.txt
rs910604	a	g	0.2322	-0.1564	0.0289	6.144e-08	3596	meta_filt_IL_13_noBMI.txt
rs11919034	a	g	0.7961	-0.1342	0.0292	4.208e-06	3596	meta_filt_IL_13_noBMI.txt
rs6921575	t	c	0.2366	-0.1376	0.0287	1.621e-06	3596	meta_filt_IL_13_noBMI.txt
rs56070970	a	g	0.2039	0.1348	0.0292	3.835e-06	3596	meta_filt_IL_13_noBMI.txt
rs9462939	t	c	0.2301	-0.1351	0.0286	2.324e-06	3596	meta_filt_IL_13_noBMI.txt
rs4574232	a	t	0.7831	-0.1367	0.0286	1.695e-06	3596	meta_filt_IL_13_noBMI.txt
rs9369434	t	c	0.464	-0.3627	0.0251	3.214e-47	3596	meta_filt_IL_13_noBMI.txt
rs7767550	a	g	0.2303	-0.135	0.0286	2.325e-06	3596	meta_filt_IL_13_noBMI.txt
rs7430337	t	c	0.7831	-0.1367	0.0286	1.692e-06	3596	meta_filt_IL_13_noBMI.txt
rs10822202	a	g	0.1414	0.1569	0.0342	4.553e-06	3596	meta_filt_IL_13_noBMI.txt
rs73192848	a	g	0.7836	-0.1355	0.0286	2.223e-06	3596	meta_filt_IL_13_noBMI.txt
rs200026481	catt	c	0.7286	-0.1212	0.0265	4.911e-06	3596	meta_filt_IL_13_noBMI.txt
rs57818340	ct	c	0.7832	-0.1368	0.0286	1.69e-06	3596	meta_filt_IL_13_noBMI.txt
rs6765402	a	g	0.7831	-0.1369	0.0286	1.66e-06	3596	meta_filt_IL_13_noBMI.txt
rs7757246	t	c	0.9092	0.2147	0.0422	3.673e-07	3596	meta_filt_IL_13_noBMI.txt
rs7747448	a	g	0.2585	-0.1393	0.0278	5.585e-07	3596	meta_filt_IL_13_noBMI.txt
rs9462938	t	c	0.2456	-0.1507	0.0283	9.996e-08	3596	meta_filt_IL_13_noBMI.txt
rs943075	a	g	0.4393	0.3599	0.0245	8.94e-49	3596	meta_filt_IL_13_noBMI.txt
rs9296421	t	g	0.842	0.1814	0.0348	1.843e-07	3596	meta_filt_IL_13_noBMI.txt
rs79951015	t	c	0.9578	-0.275	0.0594	3.694e-06	3596	meta_filt_IL_13_noBMI.txt
rs910610	a	g	0.2143	-0.141	0.0289	1.071e-06	3596	meta_filt_IL_13_noBMI.txt
rs62401231	a	g	0.7061	0.1636	0.0264	5.868e-10	3596	meta_filt_IL_13_noBMI.txt
rs10995604	a	g	0.8587	-0.1571	0.0343	4.482e-06	3596	meta_filt_IL_13_noBMI.txt
rs7764227	t	g	0.7083	-0.2841	0.0259	5.444e-28	3596	meta_filt_IL_13_noBMI.txt
rs67210927	t	c	0.7835	-0.1353	0.0286	2.254e-06	3596	meta_filt_IL_13_noBMI.txt
rs60294943	a	at	0.7835	-0.1353	0.0286	2.278e-06	3596	meta_filt_IL_13_noBMI.txt
rs910609	a	g	0.2136	-0.141	0.0288	1e-06	3596	meta_filt_IL_13_noBMI.txt
rs17362409	a	g	0.7286	-0.1211	0.0265	4.923e-06	3596	meta_filt_IL_13_noBMI.txt
rs200278276	g	gggt	0.4363	-0.1561	0.0257	1.229e-09	3596	meta_filt_IL_13_noBMI.txt
rs186264056	t	c	0.0066	-0.7361	0.1611	4.904e-06	3596	meta_filt_IL_13_noBMI.txt
rs114338682	t	c	0.0398	0.3296	0.0625	1.331e-07	3596	meta_filt_IL_13_noBMI.txt
rs192035884	a	t	0.0057	0.8042	0.1668	1.431e-06	3596	meta_filt_IL_13_noBMI.txt
rs13206012	a	g	0.3489	-0.3719	0.0263	1.845e-45	3596	meta_filt_IL_13_noBMI.txt
rs56076611	t	c	0.2168	0.1367	0.0286	1.705e-06	3596	meta_filt_IL_13_noBMI.txt
rs6799107	t	c	0.8071	-0.1472	0.0299	8.661e-07	3596	meta_filt_IL_13_noBMI.txt
rs12614422	t	g	0.3011	-0.1192	0.026	4.432e-06	3596	meta_filt_IL_13_noBMI.txt
rs4746379	c	g	0.8587	-0.1572	0.0342	4.404e-06	3596	meta_filt_IL_13_noBMI.txt
rs144808363	a	attg	0.2714	0.1211	0.0265	4.934e-06	3596	meta_filt_IL_13_noBMI.txt
rs117795020	a	g	0.0304	-0.3584	0.0716	5.479e-07	3596	meta_filt_IL_13_noBMI.txt
rs2001775	a	g	0.7961	-0.135	0.0292	3.697e-06	3596	meta_filt_IL_13_noBMI.txt
rs35950496	a	g	0.2039	0.1344	0.0292	4.101e-06	3596	meta_filt_IL_13_noBMI.txt
rs11757972	t	c	0.4777	0.1247	0.0253	8.485e-07	3596	meta_filt_IL_13_noBMI.txt
rs181031888	a	t	0.9608	0.5181	0.0692	7.223e-14	3596	meta_filt_IL_13_noBMI.txt
rs4320361	t	g	0.4652	-0.4175	0.0244	1.633e-65	3596	meta_filt_IL_13_noBMI.txt
rs12524926	t	c	0.2062	-0.154	0.03	2.903e-07	3596	meta_filt_IL_13_noBMI.txt
rs10822200	a	c	0.1416	0.1572	0.0342	4.355e-06	3596	meta_filt_IL_13_noBMI.txt
rs55830130	t	g	0.2169	0.1367	0.0286	1.694e-06	3596	meta_filt_IL_13_noBMI.txt
rs11757868	t	c	0.4499	-0.4145	0.0256	4.727e-59	3596	meta_filt_IL_13_noBMI.txt
rs62401227	t	c	0.2472	-0.1486	0.0281	1.183e-07	3596	meta_filt_IL_13_noBMI.txt
rs62401232	a	g	0.2304	-0.1339	0.0286	2.833e-06	3596	meta_filt_IL_13_noBMI.txt
rs11920699	c	g	0.796	-0.1351	0.0292	3.654e-06	3596	meta_filt_IL_13_noBMI.txt
rs9472155	t	c	0.2319	-0.1303	0.0285	4.653e-06	3596	meta_filt_IL_13_noBMI.txt
rs1631155	a	g	0.7818	0.1518	0.0292	1.951e-07	3596	meta_filt_IL_13_noBMI.txt
rs11538965	t	c	0.0421	0.2919	0.0603	1.299e-06	3596	meta_filt_IL_13_noBMI.txt
rs10995614	t	c	0.8583	-0.1592	0.0342	3.178e-06	3596	meta_filt_IL_13_noBMI.txt
rs9838325	a	t	0.2714	0.1211	0.0265	4.923e-06	3596	meta_filt_IL_13_noBMI.txt
rs60175673	t	c	0.2169	0.1368	0.0286	1.684e-06	3596	meta_filt_IL_13_noBMI.txt
rs58328354	a	c	0.7961	-0.1349	0.0292	3.799e-06	3596	meta_filt_IL_13_noBMI.txt
rs11757903	a	g	0.45	-0.4145	0.0256	4.278e-59	3596	meta_filt_IL_13_noBMI.txt
rs114165941	a	g	0.0412	0.3193	0.0612	1.806e-07	3596	meta_filt_IL_13_noBMI.txt
rs145023524	a	g	0.0435	0.2815	0.0588	1.66e-06	3596	meta_filt_IL_13_noBMI.txt
rs7745517	t	c	0.2334	-0.132	0.0287	4.204e-06	3596	meta_filt_IL_13_noBMI.txt
rs73192819	a	g	0.2039	0.1343	0.0292	4.16e-06	3596	meta_filt_IL_13_noBMI.txt
rs9349265	c	g	0.7856	0.1411	0.0289	1.058e-06	3596	meta_filt_IL_13_noBMI.txt
rs4408835	t	c	0.2039	0.1348	0.0292	3.842e-06	3596	meta_filt_IL_13_noBMI.txt
rs75383097	c	g	0.0132	-0.5369	0.116	3.702e-06	3596	meta_filt_IL_13_noBMI.txt
rs73192846	a	g	0.2164	0.1353	0.0286	2.281e-06	3596	meta_filt_IL_13_noBMI.txt
rs139083458	t	c	0.0034	0.9995	0.211	2.165e-06	3596	meta_filt_IL_13_noBMI.txt
rs7763440	a	g	0.4656	-0.4091	0.024	2.776e-65	3596	meta_filt_IL_13_noBMI.txt
rs56340546	a	g	0.2169	0.1367	0.0286	1.695e-06	3596	meta_filt_IL_13_noBMI.txt
rs73192830	t	c	0.2169	0.1367	0.0286	1.695e-06	3596	meta_filt_IL_13_noBMI.txt
rs1776718	a	g	0.2146	-0.1413	0.0289	1.027e-06	3596	meta_filt_IL_13_noBMI.txt
rs143072171	t	c	0.042	0.3637	0.0623	5.402e-09	3596	meta_filt_IL_13_noBMI.txt
rs118139686	a	g	0.9719	0.3629	0.0743	1.022e-06	3596	meta_filt_IL_13_noBMI.txt
rs115069615	t	c	0.0421	0.2761	0.0595	3.423e-06	3596	meta_filt_IL_13_noBMI.txt
rs2001928	t	c	0.7831	-0.1367	0.0286	1.697e-06	3596	meta_filt_IL_13_noBMI.txt
rs191570382	t	g	0.306	-0.1364	0.0288	2.113e-06	3596	meta_filt_IL_13_noBMI.txt
rs12199215	t	c	0.247	0.1309	0.0284	4.161e-06	3596	meta_filt_IL_13_noBMI.txt
rs1539508	a	g	0.5396	0.1496	0.0251	2.45e-09	3596	meta_filt_IL_13_noBMI.txt
rs62401228	t	g	0.7675	0.1347	0.0287	2.781e-06	3596	meta_filt_IL_13_noBMI.txt
rs2884486	t	c	0.2169	0.1368	0.0286	1.684e-06	3596	meta_filt_IL_13_noBMI.txt
rs59174861	a	g	0.2038	0.1344	0.0292	4.096e-06	3596	meta_filt_IL_13_noBMI.txt
rs202128774	a	aac	0.4609	-0.3704	0.0261	1.208e-45	3596	meta_filt_IL_13_noBMI.txt
rs6916540	t	c	0.5871	-0.3438	0.0246	1.754e-44	3596	meta_filt_IL_13_noBMI.txt
rs1776717	a	g	0.2144	-0.1412	0.0289	1.045e-06	3596	meta_filt_IL_13_noBMI.txt
rs2358558	a	t	0.7831	-0.1367	0.0286	1.692e-06	3596	meta_filt_IL_13_noBMI.txt
rs4349808	t	c	0.533	0.4112	0.0242	5.233e-65	3596	meta_filt_IL_13_noBMI.txt
rs61480774	a	g	0.2042	0.1344	0.0292	4.081e-06	3596	meta_filt_IL_13_noBMI.txt
rs7633305	t	c	0.7831	-0.1368	0.0286	1.679e-06	3596	meta_filt_IL_13_noBMI.txt
rs9462940	t	c	0.23	-0.1353	0.0286	2.272e-06	3596	meta_filt_IL_13_noBMI.txt
rs147747784	c	g	0.0285	0.369	0.0765	1.435e-06	3596	meta_filt_IL_13_noBMI.txt
rs186776484	a	c	0.294	-0.1365	0.0292	2.951e-06	3596	meta_filt_IL_13_noBMI.txt
rs9472171	a	g	0.465	0.3613	0.025	2.46e-47	3596	meta_filt_IL_13_noBMI.txt
rs10995613	a	g	0.8582	-0.1588	0.0342	3.359e-06	3596	meta_filt_IL_13_noBMI.txt
rs9855734	a	c	0.7286	-0.1211	0.0265	4.923e-06	3596	meta_filt_IL_13_noBMI.txt
