# Supplementary material for: Inflammatory cytokine profiles in erectile dysfunction: a bidirectional Mendelian randomization
Source: Front Immunol. 2024 Apr 12;15:1342658. doi: 10.3389/fimmu.2024.1342658 (PMC11045927; doi:10.3389/fimmu.2024.1342658)
Supplement: Supplementary file 2 [file DataSheet_2.zip › 41 Inflammatory cytokines exposure data/meta_filt_IL_16_noBMI.txt]

MarkerName	Allele1	Allele2	Freq1	Effect	StdErr	P-value	Total_N	PHENO
rs115555475	a	g	0.0075	-0.739	0.1573	2.639e-06	3521	meta_filt_IL_16_noBMI.txt
rs1801020	a	g	0.2655	0.1678	0.0271	5.628e-10	3521	meta_filt_IL_16_noBMI.txt
rs138695518	t	tg	0.1404	0.1733	0.0347	5.929e-07	3521	meta_filt_IL_16_noBMI.txt
rs59644512	c	g	0.9828	-0.4401	0.0927	2.086e-06	3521	meta_filt_IL_16_noBMI.txt
rs7166271	t	c	0.0383	-0.729	0.0631	7.596e-31	3521	meta_filt_IL_16_noBMI.txt
rs4253281	a	g	0.58	-0.1335	0.0245	4.932e-08	3521	meta_filt_IL_16_noBMI.txt
rs4253254	t	c	0.5787	-0.1345	0.0245	3.945e-08	3521	meta_filt_IL_16_noBMI.txt
rs115485221	t	c	0.9933	0.8258	0.1638	4.594e-07	3521	meta_filt_IL_16_noBMI.txt
rs12331618	a	g	0.4216	0.1331	0.0245	5.516e-08	3521	meta_filt_IL_16_noBMI.txt
rs4253332	t	c	0.3041	0.1424	0.0261	5.172e-08	3521	meta_filt_IL_16_noBMI.txt
rs11016147	a	g	0.7439	0.1316	0.0273	1.452e-06	3521	meta_filt_IL_16_noBMI.txt
rs4778889	t	c	0.901	0.2217	0.0401	3.3e-08	3521	meta_filt_IL_16_noBMI.txt
rs2731674	t	g	0.2651	0.1667	0.0271	7.242e-10	3521	meta_filt_IL_16_noBMI.txt
rs4253301	t	g	0.8606	-0.1817	0.0347	1.665e-07	3521	meta_filt_IL_16_noBMI.txt
rs142201367	t	ttttctaacttcatcacc	0.4262	0.1358	0.0245	3.066e-08	3521	meta_filt_IL_16_noBMI.txt
rs3898677	t	c	0.9007	0.2223	0.0399	2.539e-08	3521	meta_filt_IL_16_noBMI.txt
rs6937355	t	c	0.6341	0.1286	0.0273	2.395e-06	3521	meta_filt_IL_16_noBMI.txt
rs2545801	t	c	0.2673	0.1622	0.027	1.903e-09	3521	meta_filt_IL_16_noBMI.txt
rs3899547	a	g	0.9618	0.7287	0.0631	6.907e-31	3521	meta_filt_IL_16_noBMI.txt
rs2018310	a	c	0.5665	0.1346	0.024	2.117e-08	3521	meta_filt_IL_16_noBMI.txt
rs17876031	a	g	0.3251	0.1275	0.0261	1.07e-06	3521	meta_filt_IL_16_noBMI.txt
rs6836491	t	c	0.8673	-0.1664	0.036	3.764e-06	3521	meta_filt_IL_16_noBMI.txt
rs34970894	ca	c	0.4219	0.1328	0.0245	5.722e-08	3521	meta_filt_IL_16_noBMI.txt
rs142034902	a	g	0.9827	-0.4367	0.0925	2.327e-06	3521	meta_filt_IL_16_noBMI.txt
rs13134749	t	c	0.1395	0.1806	0.0348	2.114e-07	3521	meta_filt_IL_16_noBMI.txt
rs4253311	a	g	0.4201	0.1354	0.0245	3.092e-08	3521	meta_filt_IL_16_noBMI.txt
rs4976691	c	g	0.3268	0.1254	0.026	1.473e-06	3521	meta_filt_IL_16_noBMI.txt
rs61409219	t	c	0.9825	-0.4383	0.0926	2.19e-06	3521	meta_filt_IL_16_noBMI.txt
rs3733402	a	g	0.5786	-0.1344	0.0245	3.997e-08	3521	meta_filt_IL_16_noBMI.txt
rs71640034	a	g	0.5596	-0.1356	0.0248	4.603e-08	3521	meta_filt_IL_16_noBMI.txt
rs1511801	a	t	0.4225	0.1325	0.0244	5.793e-08	3521	meta_filt_IL_16_noBMI.txt
rs115641033	t	g	0.0067	-0.8255	0.1639	4.709e-07	3521	meta_filt_IL_16_noBMI.txt
rs4778890	c	g	0.9653	0.7062	0.0658	7.532e-27	3521	meta_filt_IL_16_noBMI.txt
rs12768819	t	c	0.5074	0.1142	0.0246	3.555e-06	3521	meta_filt_IL_16_noBMI.txt
rs35669195	t	c	0.8596	-0.1733	0.0347	5.927e-07	3521	meta_filt_IL_16_noBMI.txt
rs4253273	c	g	0.3036	0.1423	0.0262	5.3e-08	3521	meta_filt_IL_16_noBMI.txt
rs115970730	a	g	0.9933	0.8252	0.1638	4.692e-07	3521	meta_filt_IL_16_noBMI.txt
rs12508707	a	g	0.5334	-0.1101	0.0239	4.197e-06	3521	meta_filt_IL_16_noBMI.txt
rs4253290	t	c	0.1395	0.1808	0.0348	2.027e-07	3521	meta_filt_IL_16_noBMI.txt
rs139879640	t	tctca	0.0382	-0.7276	0.063	7.102e-31	3521	meta_filt_IL_16_noBMI.txt
rs4241817	t	c	0.4219	0.1329	0.0244	5.423e-08	3521	meta_filt_IL_16_noBMI.txt
rs115305418	a	g	0.9933	0.8253	0.1638	4.672e-07	3521	meta_filt_IL_16_noBMI.txt
rs74985938	t	c	0.0067	-0.8262	0.1638	4.582e-07	3521	meta_filt_IL_16_noBMI.txt
rs115981497	a	t	0.0065	-0.8382	0.1658	4.272e-07	3521	meta_filt_IL_16_noBMI.txt
rs116567515	a	g	0.9933	0.8255	0.1638	4.625e-07	3521	meta_filt_IL_16_noBMI.txt
rs925453	t	c	0.3009	0.1434	0.0261	4.123e-08	3521	meta_filt_IL_16_noBMI.txt
rs17875542	c	g	0.0383	-0.7285	0.0631	7.465e-31	3521	meta_filt_IL_16_noBMI.txt
rs190994917	a	g	0.0075	-0.8637	0.1523	1.414e-08	3521	meta_filt_IL_16_noBMI.txt
rs2203111	a	g	0.1403	0.1805	0.0347	2.016e-07	3521	meta_filt_IL_16_noBMI.txt
rs116135478	a	g	0.9933	0.8296	0.1637	4.05e-07	3521	meta_filt_IL_16_noBMI.txt
rs35834666	t	c	0.8596	-0.1729	0.0348	6.57e-07	3521	meta_filt_IL_16_noBMI.txt
rs4253241	t	c	0.8595	-0.1736	0.0347	5.676e-07	3521	meta_filt_IL_16_noBMI.txt
rs3926278	c	g	0.9617	0.7282	0.0631	7.688e-31	3521	meta_filt_IL_16_noBMI.txt
rs4861708	a	g	0.5232	-0.1339	0.0244	4.003e-08	3521	meta_filt_IL_16_noBMI.txt
rs7089129	t	c	0.2555	-0.1311	0.0273	1.558e-06	3521	meta_filt_IL_16_noBMI.txt
rs114903230	t	c	0.0067	-0.8257	0.1638	4.604e-07	3521	meta_filt_IL_16_noBMI.txt
rs4253314	t	c	0.1393	0.1819	0.0347	1.645e-07	3521	meta_filt_IL_16_noBMI.txt
rs66530140	t	c	0.4209	0.1349	0.0245	3.591e-08	3521	meta_filt_IL_16_noBMI.txt
rs17875523	t	c	0.0382	-0.7276	0.063	6.983e-31	3521	meta_filt_IL_16_noBMI.txt
rs17875496	a	t	0.1019	-0.2015	0.0399	4.295e-07	3521	meta_filt_IL_16_noBMI.txt
rs11175986	t	c	0.0172	0.4401	0.0927	2.087e-06	3521	meta_filt_IL_16_noBMI.txt
rs201375573	t	tg	0.8605	-0.1804	0.0348	2.175e-07	3521	meta_filt_IL_16_noBMI.txt
rs115982545	a	c	0.0067	-0.8261	0.1637	4.533e-07	3521	meta_filt_IL_16_noBMI.txt
rs144691581	a	g	0.0197	0.4929	0.0958	2.668e-07	3521	meta_filt_IL_16_noBMI.txt
rs4778639	t	g	0.9622	0.7333	0.0636	9.269e-31	3521	meta_filt_IL_16_noBMI.txt
rs200721945	g	gttt	0.4264	0.1352	0.0245	3.537e-08	3521	meta_filt_IL_16_noBMI.txt
rs4253284	a	g	0.8604	-0.18	0.0348	2.336e-07	3521	meta_filt_IL_16_noBMI.txt
rs141433415	cag	c	0.9933	0.8256	0.1638	4.619e-07	3521	meta_filt_IL_16_noBMI.txt
rs1912826	a	g	0.5779	-0.1323	0.0244	6.012e-08	3521	meta_filt_IL_16_noBMI.txt
rs17875533	a	c	0.0382	-0.7277	0.063	7.48e-31	3521	meta_filt_IL_16_noBMI.txt
rs111941281	t	ta	0.0171	0.4398	0.0927	2.12e-06	3521	meta_filt_IL_16_noBMI.txt
rs11556218	t	g	0.9617	0.7263	0.063	8.904e-31	3521	meta_filt_IL_16_noBMI.txt
rs116308686	a	g	0.0067	-0.8279	0.1636	4.204e-07	3521	meta_filt_IL_16_noBMI.txt
rs12577604	t	c	0.9818	0.4335	0.0941	4.083e-06	3521	meta_filt_IL_16_noBMI.txt
rs12229031	a	g	0.0128	0.5069	0.1073	2.287e-06	3521	meta_filt_IL_16_noBMI.txt
rs11073001	a	g	0.9002	0.2213	0.0399	2.923e-08	3521	meta_filt_IL_16_noBMI.txt
rs1511802	t	c	0.5649	0.1124	0.024	2.902e-06	3521	meta_filt_IL_16_noBMI.txt
rs4253246	a	t	0.8597	-0.1766	0.0348	4.042e-07	3521	meta_filt_IL_16_noBMI.txt
rs4241815	t	c	0.5781	-0.1327	0.0244	5.6e-08	3521	meta_filt_IL_16_noBMI.txt
rs4253303	a	g	0.4379	-0.1162	0.024	1.298e-06	3521	meta_filt_IL_16_noBMI.txt
rs4253252	t	g	0.4215	0.1343	0.0245	4.107e-08	3521	meta_filt_IL_16_noBMI.txt
rs2731673	t	c	0.2651	0.1669	0.027	6.778e-10	3521	meta_filt_IL_16_noBMI.txt
rs4253271	t	g	0.5781	-0.1345	0.0245	3.97e-08	3521	meta_filt_IL_16_noBMI.txt
rs13102788	t	c	0.1404	0.1733	0.0347	5.944e-07	3521	meta_filt_IL_16_noBMI.txt
rs4253238	t	c	0.5779	-0.1323	0.0244	6.025e-08	3521	meta_filt_IL_16_noBMI.txt
rs189280216	a	g	0.9933	0.8253	0.1638	4.672e-07	3521	meta_filt_IL_16_noBMI.txt
rs117916513	a	g	0.0173	-0.4713	0.0982	1.605e-06	3521	meta_filt_IL_16_noBMI.txt
rs4253282	t	c	0.5792	-0.1345	0.0244	3.7e-08	3521	meta_filt_IL_16_noBMI.txt
rs116651117	t	g	0.0067	-0.8258	0.1638	4.658e-07	3521	meta_filt_IL_16_noBMI.txt
rs17875543	t	c	0.0383	-0.7286	0.0631	7.449e-31	3521	meta_filt_IL_16_noBMI.txt
rs150774831	t	g	0.0156	-0.4954	0.1063	3.142e-06	3521	meta_filt_IL_16_noBMI.txt
rs78042619	a	g	0.9883	0.55	0.1158	2.023e-06	3521	meta_filt_IL_16_noBMI.txt
rs200357845	g	gccaccaatccca	0.3019	0.1438	0.0261	3.822e-08	3521	meta_filt_IL_16_noBMI.txt
rs10764768	t	c	0.2846	-0.1255	0.0264	1.976e-06	3521	meta_filt_IL_16_noBMI.txt
rs202221183	t	tc	0.5774	-0.1335	0.0245	5.066e-08	3521	meta_filt_IL_16_noBMI.txt
rs11016148	c	g	0.5249	0.1205	0.0241	5.535e-07	3521	meta_filt_IL_16_noBMI.txt
rs3926279	a	g	0.9615	0.7238	0.063	1.438e-30	3521	meta_filt_IL_16_noBMI.txt
rs190037128	a	g	0.9866	-0.5786	0.118	9.478e-07	3521	meta_filt_IL_16_noBMI.txt
rs115038709	t	c	0.9933	0.8257	0.1638	4.608e-07	3521	meta_filt_IL_16_noBMI.txt
rs7071906	a	g	0.516	0.1168	0.0245	1.897e-06	3521	meta_filt_IL_16_noBMI.txt
rs3848180	t	g	0.631	0.1204	0.0247	1.126e-06	3521	meta_filt_IL_16_noBMI.txt
rs1973612	t	c	0.5797	-0.1354	0.0245	3.134e-08	3521	meta_filt_IL_16_noBMI.txt
rs35966430	t	tc	0.675	-0.1281	0.0262	9.748e-07	3521	meta_filt_IL_16_noBMI.txt
rs3775298	a	g	0.4228	0.1324	0.0244	5.724e-08	3521	meta_filt_IL_16_noBMI.txt
rs114016171	a	c	0.0067	-0.8253	0.1638	4.672e-07	3521	meta_filt_IL_16_noBMI.txt
rs4976649	a	g	0.5671	-0.1303	0.025	1.979e-07	3521	meta_filt_IL_16_noBMI.txt
rs2799395	a	c	0.3953	-0.1254	0.0244	2.63e-07	3521	meta_filt_IL_16_noBMI.txt
rs201796240	t	tc	0.3321	-0.1331	0.0289	4.182e-06	3521	meta_filt_IL_16_noBMI.txt
rs3926277	a	c	0.0382	-0.7282	0.063	7.289e-31	3521	meta_filt_IL_16_noBMI.txt
rs4241816	a	t	0.4219	0.1328	0.0244	5.545e-08	3521	meta_filt_IL_16_noBMI.txt
rs138720866	a	g	0.0067	-0.8258	0.1638	4.592e-07	3521	meta_filt_IL_16_noBMI.txt
rs184644242	t	g	0.8598	-0.1779	0.0349	3.392e-07	3521	meta_filt_IL_16_noBMI.txt
rs9706053	t	c	0.0173	0.4412	0.0928	1.976e-06	3521	meta_filt_IL_16_noBMI.txt
rs4253272	t	c	0.5781	-0.1345	0.0245	3.97e-08	3521	meta_filt_IL_16_noBMI.txt
rs11630277	t	c	0.0994	-0.223	0.04	2.405e-08	3521	meta_filt_IL_16_noBMI.txt
rs4253295	a	g	0.5627	0.1151	0.024	1.658e-06	3521	meta_filt_IL_16_noBMI.txt
rs28671360	a	g	0.3011	0.1433	0.0261	4.174e-08	3521	meta_filt_IL_16_noBMI.txt
rs17875532	t	c	0.0382	-0.7277	0.063	7.442e-31	3521	meta_filt_IL_16_noBMI.txt
rs4253255	c	g	0.5787	-0.1346	0.0245	3.887e-08	3521	meta_filt_IL_16_noBMI.txt
rs57763246	t	c	0.0382	-0.7279	0.063	6.819e-31	3521	meta_filt_IL_16_noBMI.txt
rs116166381	a	g	0.0067	-0.8258	0.1638	4.607e-07	3521	meta_filt_IL_16_noBMI.txt
rs145549717	t	c	0.1402	0.178	0.0349	3.384e-07	3521	meta_filt_IL_16_noBMI.txt
rs117217798	t	c	0.0889	-0.2064	0.044	2.772e-06	3521	meta_filt_IL_16_noBMI.txt
rs34527817	g	gtct	0.396	-0.1277	0.0244	1.656e-07	3521	meta_filt_IL_16_noBMI.txt
rs114285231	a	g	0.9933	0.8253	0.1638	4.687e-07	3521	meta_filt_IL_16_noBMI.txt
rs4253296	t	c	0.8605	-0.1813	0.0348	1.845e-07	3521	meta_filt_IL_16_noBMI.txt
rs200741604	a	aaaac	0.9933	0.8255	0.1638	4.631e-07	3521	meta_filt_IL_16_noBMI.txt
rs10764769	t	c	0.4847	-0.1203	0.0246	9.615e-07	3521	meta_filt_IL_16_noBMI.txt
rs4253283	t	c	0.3087	0.1506	0.026	7.215e-09	3521	meta_filt_IL_16_noBMI.txt
rs190591447	a	g	0.016	-0.5311	0.1074	7.587e-07	3521	meta_filt_IL_16_noBMI.txt
rs139276089	c	g	0.5555	-0.1306	0.0248	1.446e-07	3521	meta_filt_IL_16_noBMI.txt
rs7972653	t	c	0.0172	0.4402	0.0927	2.068e-06	3521	meta_filt_IL_16_noBMI.txt
rs1419241	a	g	0.4993	0.1171	0.0246	1.847e-06	3521	meta_filt_IL_16_noBMI.txt
rs17875509	c	g	0.0382	-0.7283	0.063	6.572e-31	3521	meta_filt_IL_16_noBMI.txt
rs71640036	t	g	0.5767	-0.1343	0.0245	4.235e-08	3521	meta_filt_IL_16_noBMI.txt
rs35984397	a	g	0.5791	-0.1349	0.0245	3.581e-08	3521	meta_filt_IL_16_noBMI.txt
rs115194056	a	c	0.0067	-0.8252	0.1638	4.7e-07	3521	meta_filt_IL_16_noBMI.txt
rs13126698	t	c	0.86	-0.1804	0.0349	2.259e-07	3521	meta_filt_IL_16_noBMI.txt
rs2731672	t	c	0.2645	0.1629	0.0269	1.47e-09	3521	meta_filt_IL_16_noBMI.txt
rs116039351	c	g	0.9933	0.8252	0.1638	4.692e-07	3521	meta_filt_IL_16_noBMI.txt
rs4253297	t	c	0.4373	-0.1151	0.024	1.647e-06	3521	meta_filt_IL_16_noBMI.txt
rs75077631	g	gc	0.2627	0.1641	0.0273	1.757e-09	3521	meta_filt_IL_16_noBMI.txt
rs2048	t	g	0.5779	-0.1323	0.0244	6.03e-08	3521	meta_filt_IL_16_noBMI.txt
rs182478131	t	c	0.0117	0.5223	0.1101	2.097e-06	3521	meta_filt_IL_16_noBMI.txt
rs13151625	a	g	0.8637	-0.1848	0.0353	1.666e-07	3521	meta_filt_IL_16_noBMI.txt
rs79431016	c	g	0.9827	0.7573	0.0961	3.26e-15	3521	meta_filt_IL_16_noBMI.txt
rs4253313	a	g	0.3017	0.1436	0.0261	3.933e-08	3521	meta_filt_IL_16_noBMI.txt
rs12509937	t	c	0.5636	-0.1323	0.0247	8.477e-08	3521	meta_filt_IL_16_noBMI.txt
rs34852777	t	c	0.8597	-0.1729	0.0348	6.544e-07	3521	meta_filt_IL_16_noBMI.txt
rs4253320	t	c	0.4373	-0.1148	0.024	1.715e-06	3521	meta_filt_IL_16_noBMI.txt
rs4778640	a	g	0.9848	0.7189	0.0983	2.552e-13	3521	meta_filt_IL_16_noBMI.txt
rs4861709	t	c	0.6989	-0.1433	0.0262	4.305e-08	3521	meta_filt_IL_16_noBMI.txt
rs4577037	t	g	0.9618	0.7276	0.063	7.123e-31	3521	meta_filt_IL_16_noBMI.txt
rs7097884	t	c	0.5647	-0.1193	0.0243	8.809e-07	3521	meta_filt_IL_16_noBMI.txt
rs28797242	t	c	0.4351	-0.113	0.0241	2.752e-06	3521	meta_filt_IL_16_noBMI.txt
rs11132382	t	g	0.4225	0.1337	0.0244	4.379e-08	3521	meta_filt_IL_16_noBMI.txt
rs56859031	a	agt	0.9598	0.7123	0.0626	5.03e-30	3521	meta_filt_IL_16_noBMI.txt
rs4253312	a	at	0.3017	0.1437	0.0261	3.892e-08	3521	meta_filt_IL_16_noBMI.txt
rs4778891	c	g	0.9653	0.7064	0.0658	6.943e-27	3521	meta_filt_IL_16_noBMI.txt
rs116253315	a	t	0.0067	-0.8253	0.1638	4.683e-07	3521	meta_filt_IL_16_noBMI.txt
rs1335010	t	c	0.5504	0.1118	0.0241	3.5e-06	3521	meta_filt_IL_16_noBMI.txt
rs12358994	t	c	0.7439	0.1317	0.0273	1.446e-06	3521	meta_filt_IL_16_noBMI.txt
rs4253294	a	g	0.302	0.1436	0.0261	3.988e-08	3521	meta_filt_IL_16_noBMI.txt
rs4253280	t	tg	0.1396	0.1796	0.0348	2.504e-07	3521	meta_filt_IL_16_noBMI.txt
rs1803275	a	g	0.0382	-0.7277	0.063	7.498e-31	3521	meta_filt_IL_16_noBMI.txt
rs76045059	a	g	0.9872	-0.5043	0.1074	2.659e-06	3521	meta_filt_IL_16_noBMI.txt
rs17876032	a	g	0.673	-0.125	0.026	1.595e-06	3521	meta_filt_IL_16_noBMI.txt
rs4778636	a	g	0.0381	-0.7286	0.063	6.208e-31	3521	meta_filt_IL_16_noBMI.txt
rs10829362	t	c	0.4498	-0.1154	0.0242	1.796e-06	3521	meta_filt_IL_16_noBMI.txt
rs4253308	a	c	0.5626	0.1151	0.024	1.623e-06	3521	meta_filt_IL_16_noBMI.txt
rs116338447	t	c	0.9933	0.8257	0.1638	4.604e-07	3521	meta_filt_IL_16_noBMI.txt
rs141639210	t	g	0.0067	-0.8282	0.1637	4.218e-07	3521	meta_filt_IL_16_noBMI.txt
rs200039428	a	actt	0.4201	0.1348	0.0245	3.511e-08	3521	meta_filt_IL_16_noBMI.txt
rs4862669	c	g	0.578	-0.1324	0.0244	5.951e-08	3521	meta_filt_IL_16_noBMI.txt
rs11591431	t	c	0.7482	0.1278	0.0273	2.951e-06	3521	meta_filt_IL_16_noBMI.txt
rs1255143	t	c	0.5695	0.1387	0.0241	8.529e-09	3521	meta_filt_IL_16_noBMI.txt
rs13102931	t	g	0.1404	0.1733	0.0347	5.947e-07	3521	meta_filt_IL_16_noBMI.txt
rs115113625	a	c	0.9933	0.8257	0.1638	4.6e-07	3521	meta_filt_IL_16_noBMI.txt
rs11857713	t	c	0.0347	-0.706	0.0657	6.585e-27	3521	meta_filt_IL_16_noBMI.txt
rs10829364	t	c	0.2518	-0.1269	0.0274	3.562e-06	3521	meta_filt_IL_16_noBMI.txt
rs4241820	t	c	0.6951	-0.1421	0.0261	5.293e-08	3521	meta_filt_IL_16_noBMI.txt
rs4241818	t	c	0.4218	0.1333	0.0245	5.044e-08	3521	meta_filt_IL_16_noBMI.txt
rs4253248	a	g	0.5781	-0.1339	0.0245	4.486e-08	3521	meta_filt_IL_16_noBMI.txt
rs35792324	c	g	0.1395	0.1807	0.0348	2.079e-07	3521	meta_filt_IL_16_noBMI.txt
rs34899763	a	t	0.6976	-0.1436	0.0261	3.836e-08	3521	meta_filt_IL_16_noBMI.txt
rs142332135	a	g	0.0164	-0.7646	0.1082	1.581e-12	3521	meta_filt_IL_16_noBMI.txt
rs114652910	t	g	0.8598	-0.1802	0.0349	2.427e-07	3521	meta_filt_IL_16_noBMI.txt
rs4241819	t	c	0.5663	-0.13	0.0244	1.01e-07	3521	meta_filt_IL_16_noBMI.txt
rs2175495	t	c	0.438	-0.1156	0.024	1.462e-06	3521	meta_filt_IL_16_noBMI.txt
