# Supplementary material for: Inflammatory cytokine profiles in erectile dysfunction: a bidirectional Mendelian randomization
Source: Front Immunol. 2024 Apr 12;15:1342658. doi: 10.3389/fimmu.2024.1342658 (PMC11045927; doi:10.3389/fimmu.2024.1342658)
Supplement: Supplementary file 2 [file DataSheet_2.zip › 41 Inflammatory cytokines exposure data/meta_filt_IL_17_noBMI.txt]

MarkerName	Allele1	Allele2	Freq1	Effect	StdErr	P-value	Total_N	PHENO
rs17282552	t	c	0.952	-0.2026	0.0403	4.876e-07	7804	meta_filt_IL_17_noBMI.txt
rs117508889	a	c	0.9696	0.2309	0.0473	1.054e-06	7804	meta_filt_IL_17_noBMI.txt
rs12735700	t	g	0.1925	-0.0943	0.0206	4.5e-06	7804	meta_filt_IL_17_noBMI.txt
rs140089791	a	g	0.0304	-0.2269	0.0473	1.593e-06	7804	meta_filt_IL_17_noBMI.txt
rs28485348	t	c	0.4037	0.0856	0.0181	2.144e-06	7804	meta_filt_IL_17_noBMI.txt
rs9820435	t	c	0.6238	-0.0942	0.0166	1.382e-08	7804	meta_filt_IL_17_noBMI.txt
rs74362956	t	g	0.9696	0.2312	0.0472	9.818e-07	7804	meta_filt_IL_17_noBMI.txt
rs9519329	a	g	0.9845	0.5255	0.11	1.791e-06	3556	meta_filt_IL_17_noBMI.txt
rs76058502	a	c	0.0298	-0.2292	0.0481	1.872e-06	7804	meta_filt_IL_17_noBMI.txt
rs117676014	t	c	0.0292	-0.2249	0.0488	3.977e-06	7804	meta_filt_IL_17_noBMI.txt
rs117302770	t	g	0.0304	-0.227	0.0473	1.585e-06	7804	meta_filt_IL_17_noBMI.txt
rs9519328	a	g	0.9845	0.5256	0.1101	1.79e-06	3556	meta_filt_IL_17_noBMI.txt
rs28578782	t	c	0.5963	-0.0856	0.0181	2.141e-06	7804	meta_filt_IL_17_noBMI.txt
rs78629931	t	c	0.9694	0.236	0.0471	5.462e-07	7804	meta_filt_IL_17_noBMI.txt
rs145003173	c	g	0.9668	0.211	0.0453	3.229e-06	7804	meta_filt_IL_17_noBMI.txt
rs11985957	a	g	0.0642	0.1511	0.0329	4.363e-06	7804	meta_filt_IL_17_noBMI.txt
rs17180846	t	g	0.9708	0.2234	0.0487	4.559e-06	7804	meta_filt_IL_17_noBMI.txt
rs78699577	t	c	0.9707	0.2243	0.0488	4.264e-06	7804	meta_filt_IL_17_noBMI.txt
rs17785100	t	c	0.0292	-0.2233	0.0487	4.591e-06	7804	meta_filt_IL_17_noBMI.txt
rs78296352	t	g	0.0186	0.2949	0.0645	4.809e-06	7804	meta_filt_IL_17_noBMI.txt
rs78697338	a	g	0.0292	-0.2242	0.0487	4.24e-06	7804	meta_filt_IL_17_noBMI.txt
rs3792369	a	g	0.376	0.0941	0.0166	1.46e-08	7804	meta_filt_IL_17_noBMI.txt
rs77686137	a	t	0.9696	0.2312	0.0472	9.838e-07	7804	meta_filt_IL_17_noBMI.txt
rs61990749	c	g	0.1533	0.1124	0.0226	6.569e-07	7804	meta_filt_IL_17_noBMI.txt
rs3804753	a	g	0.3764	0.0943	0.0166	1.376e-08	7804	meta_filt_IL_17_noBMI.txt
rs201452814	g	gt	0.9727	-0.2407	0.0521	3.748e-06	7804	meta_filt_IL_17_noBMI.txt
rs149738638	t	c	0.9382	-0.1553	0.0337	4.106e-06	7804	meta_filt_IL_17_noBMI.txt
rs145006174	c	g	0.0304	-0.2266	0.0473	1.645e-06	7804	meta_filt_IL_17_noBMI.txt
rs118117575	a	g	0.9689	0.2202	0.0467	2.404e-06	7804	meta_filt_IL_17_noBMI.txt
rs140742683	t	g	0.9863	-0.3365	0.0721	3.044e-06	7804	meta_filt_IL_17_noBMI.txt
rs75275066	a	t	0.9708	0.2248	0.0487	3.994e-06	7804	meta_filt_IL_17_noBMI.txt
rs79245330	t	c	0.9696	0.229	0.0473	1.307e-06	7804	meta_filt_IL_17_noBMI.txt
rs78402218	a	g	0.0306	-0.236	0.0475	6.637e-07	7804	meta_filt_IL_17_noBMI.txt
rs117556572	t	c	0.0158	-0.5256	0.1097	1.66e-06	3556	meta_filt_IL_17_noBMI.txt
