# Supplementary material for: Inflammatory cytokine profiles in erectile dysfunction: a bidirectional Mendelian randomization
Source: Front Immunol. 2024 Apr 12;15:1342658. doi: 10.3389/fimmu.2024.1342658 (PMC11045927; doi:10.3389/fimmu.2024.1342658)
Supplement: Supplementary file 2 [file DataSheet_2.zip › 41 Inflammatory cytokines exposure data/meta_filt_IL_18_noBMI.txt]

MarkerName	Allele1	Allele2	Freq1	Effect	StdErr	P-value	Total_N	PHENO
rs164566	a	g	0.5261	-0.1225	0.0235	1.969e-07	3675	meta_filt_IL_18_noBMI.txt
rs12992743	a	g	0.3565	-0.2162	0.0243	5.477e-19	3675	meta_filt_IL_18_noBMI.txt
rs115267715	t	c	0.0233	0.4424	0.0795	2.588e-08	3675	meta_filt_IL_18_noBMI.txt
rs212714	a	g	0.3167	-0.2074	0.0252	1.985e-16	3675	meta_filt_IL_18_noBMI.txt
rs35277601	g	gt	0.6426	-0.1164	0.0244	1.913e-06	3675	meta_filt_IL_18_noBMI.txt
rs2130756	c	g	0.6426	-0.1164	0.0244	1.928e-06	3675	meta_filt_IL_18_noBMI.txt
rs4937123	a	g	0.7168	-0.1209	0.026	3.36e-06	3675	meta_filt_IL_18_noBMI.txt
rs809364	a	g	0.308	-0.1577	0.0252	3.851e-10	3675	meta_filt_IL_18_noBMI.txt
rs4937300	t	c	0.3942	-0.1379	0.024	8.748e-09	3675	meta_filt_IL_18_noBMI.txt
rs10043394	t	g	0.0182	-0.4073	0.0884	4.121e-06	3675	meta_filt_IL_18_noBMI.txt
rs12996943	c	g	0.2658	-0.216	0.026	1.091e-16	3675	meta_filt_IL_18_noBMI.txt
rs164390	t	g	0.3901	0.1124	0.0243	3.743e-06	3675	meta_filt_IL_18_noBMI.txt
rs67481620	g	gt	0.1955	-0.1437	0.0297	1.328e-06	3675	meta_filt_IL_18_noBMI.txt
rs139727649	t	c	0.9745	-0.356	0.0751	2.151e-06	3675	meta_filt_IL_18_noBMI.txt
rs7581432	a	g	0.5778	0.1773	0.0236	5.187e-14	3675	meta_filt_IL_18_noBMI.txt
rs4952249	a	t	0.6515	0.2195	0.0244	2.648e-19	3675	meta_filt_IL_18_noBMI.txt
rs212682	a	g	0.2658	-0.2162	0.0261	1.268e-16	3675	meta_filt_IL_18_noBMI.txt
rs632148	c	g	0.3241	-0.1518	0.0247	7.366e-10	3675	meta_filt_IL_18_noBMI.txt
rs150868416	a	g	0.0129	0.5357	0.1053	3.634e-07	3675	meta_filt_IL_18_noBMI.txt
rs11694289	t	g	0.3435	0.1189	0.0245	1.185e-06	3675	meta_filt_IL_18_noBMI.txt
rs658805	a	g	0.3419	0.1271	0.0243	1.622e-07	3675	meta_filt_IL_18_noBMI.txt
rs7116295	a	t	0.7799	0.2312	0.0294	3.776e-15	3675	meta_filt_IL_18_noBMI.txt
rs56208031	t	c	0.4642	-0.1842	0.0233	2.831e-15	3675	meta_filt_IL_18_noBMI.txt
rs147510962	a	g	0.0315	0.3632	0.0697	1.872e-07	3675	meta_filt_IL_18_noBMI.txt
rs216544	a	g	0.4599	-0.1904	0.0234	4.076e-16	3675	meta_filt_IL_18_noBMI.txt
rs806647	a	t	0.5942	0.1824	0.024	2.974e-14	3675	meta_filt_IL_18_noBMI.txt
rs4530415	t	c	0.387	-0.1749	0.0238	2.178e-13	3675	meta_filt_IL_18_noBMI.txt
rs1445005	a	g	0.9818	0.4073	0.0884	4.119e-06	3675	meta_filt_IL_18_noBMI.txt
rs499362	a	c	0.3464	-0.1667	0.0244	8.883e-12	3675	meta_filt_IL_18_noBMI.txt
rs212685	a	g	0.2654	-0.2174	0.0261	9.019e-17	3675	meta_filt_IL_18_noBMI.txt
rs7605242	a	g	0.3786	-0.2269	0.024	3.163e-21	3675	meta_filt_IL_18_noBMI.txt
rs2904613	a	g	0.2855	0.1229	0.0259	2.059e-06	3675	meta_filt_IL_18_noBMI.txt
rs4323906	t	c	0.4172	-0.1334	0.0239	2.43e-08	3675	meta_filt_IL_18_noBMI.txt
rs2235134	a	g	0.3635	-0.2285	0.0242	3.985e-21	3675	meta_filt_IL_18_noBMI.txt
rs176404	t	c	0.5177	0.1159	0.0233	6.335e-07	3675	meta_filt_IL_18_noBMI.txt
rs2366736	a	c	0.5628	0.1871	0.0234	1.472e-15	3675	meta_filt_IL_18_noBMI.txt
rs435572	a	g	0.3643	-0.2291	0.0244	5.919e-21	3675	meta_filt_IL_18_noBMI.txt
rs599300	a	g	0.6533	0.1673	0.0244	7.644e-12	3675	meta_filt_IL_18_noBMI.txt
rs7582322	t	c	0.6373	0.1374	0.0239	9.602e-09	3675	meta_filt_IL_18_noBMI.txt
rs13328843	c	g	0.2854	0.1228	0.0259	2.124e-06	3675	meta_filt_IL_18_noBMI.txt
rs4519572	a	g	0.4372	-0.1868	0.0234	1.598e-15	3675	meta_filt_IL_18_noBMI.txt
rs545303	a	g	0.4834	0.1431	0.0235	1.219e-09	3675	meta_filt_IL_18_noBMI.txt
rs164386	a	t	0.6099	-0.1124	0.0243	3.754e-06	3675	meta_filt_IL_18_noBMI.txt
rs149612950	a	g	0.9809	0.5042	0.0902	2.288e-08	3675	meta_filt_IL_18_noBMI.txt
rs12465124	a	g	0.4557	-0.1872	0.0233	1.024e-15	3675	meta_filt_IL_18_noBMI.txt
rs585890	a	t	0.5001	-0.156	0.0234	2.872e-11	3675	meta_filt_IL_18_noBMI.txt
rs4258846	t	c	0.4283	0.1546	0.0237	7.115e-11	3675	meta_filt_IL_18_noBMI.txt
rs614173	t	c	0.6766	0.1562	0.0247	2.527e-10	3675	meta_filt_IL_18_noBMI.txt
rs34389688	a	t	0.7045	0.2413	0.0257	5.999e-21	3675	meta_filt_IL_18_noBMI.txt
rs212686	t	c	0.5632	0.1882	0.0235	1.182e-15	3675	meta_filt_IL_18_noBMI.txt
rs1991626	a	g	0.5313	-0.1364	0.0233	5.127e-09	3675	meta_filt_IL_18_noBMI.txt
rs438408	a	g	0.6193	0.1189	0.0242	8.694e-07	3675	meta_filt_IL_18_noBMI.txt
rs3752916	t	c	0.3162	-0.218	0.025	2.72e-18	3675	meta_filt_IL_18_noBMI.txt
rs34514981	c	g	0.2177	-0.1785	0.0282	2.536e-10	3675	meta_filt_IL_18_noBMI.txt
rs13006880	a	g	0.2193	-0.2026	0.0281	5.376e-13	3675	meta_filt_IL_18_noBMI.txt
rs376914	c	g	0.6432	0.1414	0.0242	4.797e-09	3675	meta_filt_IL_18_noBMI.txt
rs13010405	a	t	0.7498	0.2079	0.0268	8.433e-15	3675	meta_filt_IL_18_noBMI.txt
rs139468359	t	c	0.9866	0.5101	0.1088	2.737e-06	3675	meta_filt_IL_18_noBMI.txt
rs12796114	a	c	0.7362	0.2469	0.0267	2.038e-20	3675	meta_filt_IL_18_noBMI.txt
rs10414581	t	c	0.0999	-0.1993	0.0416	1.632e-06	3675	meta_filt_IL_18_noBMI.txt
rs212741	a	g	0.5634	0.1879	0.0235	1.157e-15	3675	meta_filt_IL_18_noBMI.txt
rs62312914	t	c	0.3726	-0.1265	0.025	4.215e-07	3675	meta_filt_IL_18_noBMI.txt
rs70938318	a	agataatgtagttacactattggct	0.6536	0.2234	0.0244	5.957e-20	3675	meta_filt_IL_18_noBMI.txt
rs494569	a	t	0.3467	-0.2119	0.0248	1.172e-17	3675	meta_filt_IL_18_noBMI.txt
rs4937303	t	c	0.4069	0.1344	0.0241	2.472e-08	3675	meta_filt_IL_18_noBMI.txt
rs2932790	t	c	0.3574	0.1163	0.0245	1.997e-06	3675	meta_filt_IL_18_noBMI.txt
rs35650265	c	g	0.6376	0.2304	0.0242	1.674e-21	3675	meta_filt_IL_18_noBMI.txt
rs11825888	a	g	0.4304	-0.1478	0.0235	2.992e-10	3675	meta_filt_IL_18_noBMI.txt
rs1534114	a	c	0.3242	0.1484	0.0251	3.356e-09	3675	meta_filt_IL_18_noBMI.txt
rs10891334	a	g	0.2617	0.1381	0.0266	2.189e-07	3675	meta_filt_IL_18_noBMI.txt
rs74177012	t	g	0.7467	0.1331	0.0266	5.881e-07	3675	meta_filt_IL_18_noBMI.txt
rs527112	t	c	0.2886	-0.1563	0.0255	8.252e-10	3675	meta_filt_IL_18_noBMI.txt
rs75688847	t	c	0.6904	0.1618	0.0249	8.328e-11	3675	meta_filt_IL_18_noBMI.txt
rs2710630	t	g	0.4302	0.1459	0.0235	5.675e-10	3675	meta_filt_IL_18_noBMI.txt
rs139353559	t	tta	0.4121	0.1398	0.024	5.624e-09	3675	meta_filt_IL_18_noBMI.txt
rs71991258	t	tta	0.5621	-0.1382	0.0236	5.086e-09	3675	meta_filt_IL_18_noBMI.txt
rs2972357	a	g	0.643	-0.1181	0.0244	1.345e-06	3675	meta_filt_IL_18_noBMI.txt
rs3835883	t	tta	0.4638	-0.1522	0.0232	4.947e-11	3675	meta_filt_IL_18_noBMI.txt
rs4952255	t	c	0.3488	-0.1474	0.0242	1.167e-09	3675	meta_filt_IL_18_noBMI.txt
rs147950508	ca	c	0.5731	-0.1358	0.0236	8.862e-09	3675	meta_filt_IL_18_noBMI.txt
rs2568464	t	c	0.5643	-0.1431	0.0236	1.241e-09	3675	meta_filt_IL_18_noBMI.txt
rs41280625	t	c	0.5407	0.1797	0.0233	1.295e-14	3675	meta_filt_IL_18_noBMI.txt
rs10805428	a	g	0.3574	0.1163	0.0245	2.001e-06	3675	meta_filt_IL_18_noBMI.txt
rs3018471	a	g	0.7938	-0.1351	0.0293	3.937e-06	3675	meta_filt_IL_18_noBMI.txt
rs34088841	a	ac	0.3617	-0.2217	0.0242	5.58e-20	3675	meta_filt_IL_18_noBMI.txt
rs10490360	a	g	0.6376	0.2304	0.0242	1.654e-21	3675	meta_filt_IL_18_noBMI.txt
rs11683842	a	g	0.3161	-0.219	0.025	1.966e-18	3675	meta_filt_IL_18_noBMI.txt
rs176413	a	g	0.5639	-0.1429	0.0235	1.242e-09	3675	meta_filt_IL_18_noBMI.txt
rs13427170	a	g	0.4549	-0.1886	0.0233	5.803e-16	3675	meta_filt_IL_18_noBMI.txt
rs12420140	a	g	0.283	-0.2479	0.0261	1.949e-21	3675	meta_filt_IL_18_noBMI.txt
rs212738	a	t	0.5629	0.1876	0.0234	1.241e-15	3675	meta_filt_IL_18_noBMI.txt
rs12478145	t	g	0.5428	-0.1272	0.0239	1.071e-07	3675	meta_filt_IL_18_noBMI.txt
rs160805	a	g	0.5627	-0.1466	0.0233	3.243e-10	3675	meta_filt_IL_18_noBMI.txt
rs212735	c	g	0.3501	-0.2171	0.0246	1.048e-18	3675	meta_filt_IL_18_noBMI.txt
rs6749336	a	g	0.3685	-0.2213	0.0242	5.161e-20	3675	meta_filt_IL_18_noBMI.txt
rs12995952	t	c	0.2999	-0.2118	0.0253	5.84e-17	3675	meta_filt_IL_18_noBMI.txt
rs212703	a	g	0.4367	-0.1875	0.0235	1.342e-15	3675	meta_filt_IL_18_noBMI.txt
rs185925	a	g	0.6443	0.1161	0.0242	1.613e-06	3675	meta_filt_IL_18_noBMI.txt
rs117460180	a	g	0.8807	0.1912	0.0385	6.982e-07	3675	meta_filt_IL_18_noBMI.txt
rs212732	a	c	0.6492	0.2175	0.0246	9.78e-19	3675	meta_filt_IL_18_noBMI.txt
rs55772679	t	c	0.4173	-0.1338	0.0239	2.231e-08	3675	meta_filt_IL_18_noBMI.txt
rs6755811	t	c	0.3344	-0.1501	0.0246	1.004e-09	3675	meta_filt_IL_18_noBMI.txt
rs12474443	t	g	0.3485	-0.2194	0.0244	2.691e-19	3675	meta_filt_IL_18_noBMI.txt
rs176403	a	c	0.3426	-0.1569	0.0243	1.044e-10	3675	meta_filt_IL_18_noBMI.txt
rs1817437	t	c	0.2614	-0.1626	0.0264	7.425e-10	3675	meta_filt_IL_18_noBMI.txt
rs12468012	a	c	0.2556	-0.1947	0.0265	2.105e-13	3675	meta_filt_IL_18_noBMI.txt
rs141792776	a	g	0.9805	0.4008	0.0874	4.556e-06	3675	meta_filt_IL_18_noBMI.txt
rs11124272	a	c	0.2683	-0.2096	0.026	7.547e-16	3675	meta_filt_IL_18_noBMI.txt
rs2069213	t	c	0.6649	0.1518	0.0243	4.143e-10	3675	meta_filt_IL_18_noBMI.txt
rs34556149	g	gctca	0.7087	-0.1265	0.0263	1.472e-06	3675	meta_filt_IL_18_noBMI.txt
rs5744230	t	ta	0.7512	0.2577	0.0272	3.157e-21	3675	meta_filt_IL_18_noBMI.txt
rs1992659	a	c	0.0182	-0.4073	0.0884	4.121e-06	3675	meta_filt_IL_18_noBMI.txt
rs212755	t	g	0.5788	0.1775	0.0236	5.217e-14	3675	meta_filt_IL_18_noBMI.txt
rs10419116	a	g	0.1278	-0.1661	0.035	2.091e-06	3675	meta_filt_IL_18_noBMI.txt
rs62136327	c	g	0.4364	0.1409	0.0235	1.985e-09	3675	meta_filt_IL_18_noBMI.txt
rs350096	t	c	0.643	-0.1181	0.0244	1.344e-06	3675	meta_filt_IL_18_noBMI.txt
rs13000753	t	c	0.6374	0.2307	0.0242	1.429e-21	3675	meta_filt_IL_18_noBMI.txt
rs7600173	t	c	0.6314	0.2211	0.0242	5.752e-20	3675	meta_filt_IL_18_noBMI.txt
rs13161541	a	g	0.6423	-0.1153	0.0245	2.48e-06	3675	meta_filt_IL_18_noBMI.txt
rs71478724	a	g	0.7047	0.2415	0.0257	6.221e-21	3675	meta_filt_IL_18_noBMI.txt
rs183807535	a	t	0.7496	0.2066	0.0266	7.79e-15	3675	meta_filt_IL_18_noBMI.txt
rs12620922	a	g	0.3624	-0.2304	0.0242	1.675e-21	3675	meta_filt_IL_18_noBMI.txt
rs2932787	t	c	0.3574	0.1164	0.0244	1.94e-06	3675	meta_filt_IL_18_noBMI.txt
rs28494485	a	g	0.2515	-0.2105	0.0282	7.652e-14	3675	meta_filt_IL_18_noBMI.txt
rs11904162	a	g	0.7044	0.1751	0.0254	5.838e-12	3675	meta_filt_IL_18_noBMI.txt
rs1904489	a	t	0.4585	-0.1814	0.0234	8.119e-15	3675	meta_filt_IL_18_noBMI.txt
rs70938328	t	tagtgctgcctatta	0.4379	-0.1878	0.0234	1.093e-15	3675	meta_filt_IL_18_noBMI.txt
rs6451495	a	g	0.0182	-0.4073	0.0884	4.116e-06	3675	meta_filt_IL_18_noBMI.txt
rs55679051	t	c	0.3717	0.1374	0.0244	1.868e-08	3675	meta_filt_IL_18_noBMI.txt
rs1090855	t	c	0.4221	-0.1816	0.0237	1.986e-14	3675	meta_filt_IL_18_noBMI.txt
rs1852138	a	g	0.6177	0.1523	0.0239	1.777e-10	3675	meta_filt_IL_18_noBMI.txt
rs2300700	a	g	0.5	0.1293	0.0234	3.301e-08	3675	meta_filt_IL_18_noBMI.txt
rs4367248	t	c	0.3573	0.1162	0.0245	2.058e-06	3675	meta_filt_IL_18_noBMI.txt
rs2280972	t	c	0.2268	-0.1972	0.0278	1.265e-12	3675	meta_filt_IL_18_noBMI.txt
rs10207755	t	c	0.6159	0.1161	0.0239	1.131e-06	3675	meta_filt_IL_18_noBMI.txt
rs13008192	a	g	0.6838	0.218	0.025	2.76e-18	3675	meta_filt_IL_18_noBMI.txt
rs1530461	a	g	0.9818	0.4075	0.0885	4.138e-06	3675	meta_filt_IL_18_noBMI.txt
rs7577408	t	c	0.3624	-0.2304	0.0242	1.668e-21	3675	meta_filt_IL_18_noBMI.txt
rs57942666	g	gt	0.0353	0.3032	0.0662	4.617e-06	3675	meta_filt_IL_18_noBMI.txt
rs117266781	t	c	0.0073	0.7051	0.1436	9.176e-07	3675	meta_filt_IL_18_noBMI.txt
rs10409850	a	g	0.8704	0.1791	0.0347	2.44e-07	3675	meta_filt_IL_18_noBMI.txt
rs34474809	t	c	0.2728	-0.2116	0.026	3.782e-16	3675	meta_filt_IL_18_noBMI.txt
rs55796887	t	c	0.617	0.1546	0.0239	1.058e-10	3675	meta_filt_IL_18_noBMI.txt
rs8101605	a	g	0.1978	-0.1384	0.0296	2.876e-06	3675	meta_filt_IL_18_noBMI.txt
rs1510917	a	g	0.2617	-0.2014	0.0265	2.962e-14	3675	meta_filt_IL_18_noBMI.txt
rs58638750	a	c	0.3881	-0.1204	0.0242	6.261e-07	3675	meta_filt_IL_18_noBMI.txt
rs212754	a	g	0.2653	-0.2154	0.0261	1.51e-16	3675	meta_filt_IL_18_noBMI.txt
rs678251	a	g	0.5404	0.1806	0.0233	9.986e-15	3675	meta_filt_IL_18_noBMI.txt
rs11686061	t	c	0.6215	0.2271	0.024	2.987e-21	3675	meta_filt_IL_18_noBMI.txt
rs2710613	a	g	0.5607	-0.1359	0.0235	7.494e-09	3675	meta_filt_IL_18_noBMI.txt
rs2754514	a	t	0.4436	0.14	0.0235	2.521e-09	3675	meta_filt_IL_18_noBMI.txt
rs4952250	t	g	0.6354	0.2265	0.0242	7.496e-21	3675	meta_filt_IL_18_noBMI.txt
rs1090846	t	c	0.3108	-0.1638	0.0251	7.068e-11	3675	meta_filt_IL_18_noBMI.txt
rs338684	t	g	0.5124	-0.127	0.0237	8.192e-08	3675	meta_filt_IL_18_noBMI.txt
rs212702	a	g	0.2184	-0.2029	0.0281	4.807e-13	3675	meta_filt_IL_18_noBMI.txt
rs144736172	a	t	0.376	-0.204	0.0241	2.975e-17	3675	meta_filt_IL_18_noBMI.txt
rs11676456	a	g	0.7814	0.2047	0.0282	3.613e-13	3675	meta_filt_IL_18_noBMI.txt
rs11124274	a	c	0.343	-0.2098	0.0247	1.742e-17	3675	meta_filt_IL_18_noBMI.txt
rs75064270	g	gtc	0.4332	-0.1267	0.0238	1.04e-07	3675	meta_filt_IL_18_noBMI.txt
rs212756	a	g	0.3945	-0.1551	0.024	9.984e-11	3675	meta_filt_IL_18_noBMI.txt
rs56322034	t	c	0.734	0.2151	0.026	1.498e-16	3675	meta_filt_IL_18_noBMI.txt
rs676033	t	c	0.3227	-0.1557	0.0247	2.745e-10	3675	meta_filt_IL_18_noBMI.txt
rs13017027	t	c	0.2179	-0.2071	0.0281	1.826e-13	3675	meta_filt_IL_18_noBMI.txt
rs6543649	a	g	0.6354	0.2264	0.0242	7.656e-21	3675	meta_filt_IL_18_noBMI.txt
rs62136260	t	c	0.4215	0.1349	0.0237	1.322e-08	3675	meta_filt_IL_18_noBMI.txt
rs2082185	a	g	0.7757	0.1887	0.0279	1.275e-11	3675	meta_filt_IL_18_noBMI.txt
rs4952252	t	c	0.5628	0.1868	0.0234	1.595e-15	3675	meta_filt_IL_18_noBMI.txt
rs1033751	t	c	0.4357	-0.1179	0.0233	4.365e-07	3675	meta_filt_IL_18_noBMI.txt
rs13391806	t	c	0.6379	-0.1198	0.0242	7.167e-07	3675	meta_filt_IL_18_noBMI.txt
rs113214367	a	g	0.0565	-0.278	0.0593	2.765e-06	3675	meta_filt_IL_18_noBMI.txt
rs2064813	t	g	0.825	0.1601	0.0312	2.836e-07	3675	meta_filt_IL_18_noBMI.txt
rs12795478	a	t	0.7046	0.2414	0.0257	5.635e-21	3675	meta_filt_IL_18_noBMI.txt
rs176416	a	g	0.4363	0.1388	0.0235	3.749e-09	3675	meta_filt_IL_18_noBMI.txt
rs5830233	a	at	0.4502	0.131	0.0237	3.133e-08	3675	meta_filt_IL_18_noBMI.txt
rs177082	a	t	0.2517	-0.2051	0.0266	1.291e-14	3675	meta_filt_IL_18_noBMI.txt
rs212759	t	c	0.3089	-0.1999	0.0255	4.302e-15	3675	meta_filt_IL_18_noBMI.txt
rs7592356	t	c	0.316	-0.219	0.025	1.936e-18	3675	meta_filt_IL_18_noBMI.txt
rs455737	a	g	0.321	-0.1535	0.0246	4.28e-10	3675	meta_filt_IL_18_noBMI.txt
rs7559964	a	g	0.6362	0.2282	0.0242	4.453e-21	3675	meta_filt_IL_18_noBMI.txt
rs164389	c	g	0.3901	0.1124	0.0243	3.747e-06	3675	meta_filt_IL_18_noBMI.txt
rs212760	a	g	0.3637	-0.2286	0.0242	3.921e-21	3675	meta_filt_IL_18_noBMI.txt
rs4885797	c	g	0.4507	-0.1093	0.0238	4.394e-06	3675	meta_filt_IL_18_noBMI.txt
rs160803	t	c	0.4494	-0.1701	0.0234	3.709e-13	3675	meta_filt_IL_18_noBMI.txt
rs2710627	a	g	0.339	-0.1575	0.0243	8.824e-11	3675	meta_filt_IL_18_noBMI.txt
rs72863940	t	c	0.3928	-0.1752	0.0243	5.571e-13	3675	meta_filt_IL_18_noBMI.txt
rs202076057	a	ag	0.5894	0.1434	0.024	2.164e-09	3675	meta_filt_IL_18_noBMI.txt
rs466125	a	g	0.6361	0.2281	0.0243	6.427e-21	3675	meta_filt_IL_18_noBMI.txt
rs223674	t	c	0.4491	-0.1685	0.0234	5.61e-13	3675	meta_filt_IL_18_noBMI.txt
rs11606049	t	c	0.2524	-0.2544	0.0271	5.919e-21	3675	meta_filt_IL_18_noBMI.txt
rs223629	a	g	0.5283	0.149	0.0234	1.904e-10	3675	meta_filt_IL_18_noBMI.txt
rs467523	a	g	0.463	-0.1887	0.0234	6.703e-16	3675	meta_filt_IL_18_noBMI.txt
rs160804	t	c	0.4379	0.1474	0.0233	2.628e-10	3675	meta_filt_IL_18_noBMI.txt
rs2276592	a	g	0.7241	0.1324	0.0258	2.815e-07	3675	meta_filt_IL_18_noBMI.txt
rs660393	t	g	0.3471	-0.223	0.0244	6.875e-20	3675	meta_filt_IL_18_noBMI.txt
rs2280967	t	c	0.6376	0.2304	0.0242	1.653e-21	3675	meta_filt_IL_18_noBMI.txt
rs57903075	a	t	0.4703	-0.1608	0.0237	1.1e-11	3675	meta_filt_IL_18_noBMI.txt
rs3851310	t	g	0.316	-0.219	0.025	1.935e-18	3675	meta_filt_IL_18_noBMI.txt
rs12611678	a	g	0.3163	-0.2179	0.025	2.793e-18	3675	meta_filt_IL_18_noBMI.txt
rs6758024	c	g	0.3624	-0.2304	0.0242	1.654e-21	3675	meta_filt_IL_18_noBMI.txt
rs669347	t	c	0.2685	-0.1258	0.0261	1.506e-06	3675	meta_filt_IL_18_noBMI.txt
rs2366894	a	t	0.3584	-0.1538	0.024	1.448e-10	3675	meta_filt_IL_18_noBMI.txt
rs78716465	a	g	0.033	0.3173	0.0679	2.981e-06	3675	meta_filt_IL_18_noBMI.txt
rs5744292	t	c	0.7517	0.2598	0.0273	2.034e-21	3675	meta_filt_IL_18_noBMI.txt
rs655548	a	c	0.3388	-0.1662	0.0245	1.156e-11	3675	meta_filt_IL_18_noBMI.txt
rs534999	t	c	0.6879	0.1527	0.0249	8.367e-10	3675	meta_filt_IL_18_noBMI.txt
rs5744222	t	g	0.2621	-0.2467	0.0267	2.445e-20	3675	meta_filt_IL_18_noBMI.txt
rs35331178	t	tg	0.2951	-0.24	0.0257	1.075e-20	3675	meta_filt_IL_18_noBMI.txt
rs61399065	a	g	0.2663	-0.2077	0.0261	1.578e-15	3675	meta_filt_IL_18_noBMI.txt
rs192929104	a	g	0.0081	-0.9266	0.1484	4.309e-10	3675	meta_filt_IL_18_noBMI.txt
rs472101	t	g	0.623	0.2004	0.0251	1.368e-15	3675	meta_filt_IL_18_noBMI.txt
rs79919995	t	c	0.258	0.1397	0.0268	1.826e-07	3675	meta_filt_IL_18_noBMI.txt
rs11676938	t	c	0.6471	0.2175	0.0245	6.576e-19	3675	meta_filt_IL_18_noBMI.txt
rs7106524	a	g	0.2862	0.1265	0.026	1.16e-06	3675	meta_filt_IL_18_noBMI.txt
rs646674	a	g	0.2937	-0.1656	0.0254	7.521e-11	3675	meta_filt_IL_18_noBMI.txt
rs11683931	a	g	0.3464	-0.2234	0.0244	5.94e-20	3675	meta_filt_IL_18_noBMI.txt
rs2754513	a	g	0.6401	0.151	0.024	3.181e-10	3675	meta_filt_IL_18_noBMI.txt
rs223631	t	c	0.5508	0.1657	0.0234	1.309e-12	3675	meta_filt_IL_18_noBMI.txt
rs427177	t	c	0.5454	0.1192	0.0234	3.381e-07	3675	meta_filt_IL_18_noBMI.txt
rs10414376	a	g	0.9001	0.1993	0.0416	1.632e-06	3675	meta_filt_IL_18_noBMI.txt
rs762023	a	g	0.4282	0.1463	0.0236	5.411e-10	3675	meta_filt_IL_18_noBMI.txt
rs13178023	t	c	0.357	0.1181	0.0244	1.339e-06	3675	meta_filt_IL_18_noBMI.txt
rs17767988	a	g	0.3624	-0.2304	0.0242	1.645e-21	3675	meta_filt_IL_18_noBMI.txt
rs140695420	t	tcaaa	0.4305	-0.1477	0.0235	3.062e-10	3675	meta_filt_IL_18_noBMI.txt
rs553464	a	g	0.6316	0.1421	0.024	3.24e-09	3675	meta_filt_IL_18_noBMI.txt
rs141995853	g	gaac	0.3414	0.1266	0.0243	1.786e-07	3675	meta_filt_IL_18_noBMI.txt
rs2294179	a	g	0.3164	-0.2181	0.025	2.624e-18	3675	meta_filt_IL_18_noBMI.txt
rs12475443	a	t	0.5234	0.1712	0.0236	4.041e-13	3675	meta_filt_IL_18_noBMI.txt
rs71478720	t	c	0.2483	-0.26	0.0273	1.999e-21	3675	meta_filt_IL_18_noBMI.txt
rs115002053	a	g	0.5115	0.1552	0.0235	4.248e-11	3675	meta_filt_IL_18_noBMI.txt
rs2043055	a	g	0.7085	-0.1268	0.0258	8.664e-07	3675	meta_filt_IL_18_noBMI.txt
rs56740303	a	g	0.3624	-0.2304	0.0242	1.664e-21	3675	meta_filt_IL_18_noBMI.txt
rs6747488	t	c	0.378	-0.2284	0.024	1.64e-21	3675	meta_filt_IL_18_noBMI.txt
rs408813	t	g	0.3636	-0.2283	0.0243	6.298e-21	3675	meta_filt_IL_18_noBMI.txt
rs4952343	a	g	0.562	-0.1412	0.0238	2.825e-09	3675	meta_filt_IL_18_noBMI.txt
rs11956532	t	c	0.2906	0.1279	0.0257	6.704e-07	3675	meta_filt_IL_18_noBMI.txt
rs76138275	t	c	0.2858	0.1227	0.026	2.315e-06	3675	meta_filt_IL_18_noBMI.txt
rs78357586	a	t	0.6671	0.1565	0.0246	1.851e-10	3675	meta_filt_IL_18_noBMI.txt
rs6739055	t	g	0.7274	0.1695	0.0262	1.016e-10	3675	meta_filt_IL_18_noBMI.txt
rs7604289	a	c	0.316	-0.219	0.025	1.925e-18	3675	meta_filt_IL_18_noBMI.txt
rs7123686	a	c	0.742	-0.1399	0.0268	1.754e-07	3675	meta_filt_IL_18_noBMI.txt
rs398290	t	c	0.3596	-0.1467	0.0241	1.173e-09	3675	meta_filt_IL_18_noBMI.txt
rs146743321	t	g	0.0197	-0.4091	0.0859	1.903e-06	3675	meta_filt_IL_18_noBMI.txt
rs41308136	a	g	0.1933	-0.1457	0.03	1.156e-06	3675	meta_filt_IL_18_noBMI.txt
rs11678119	t	c	0.684	0.219	0.025	1.927e-18	3675	meta_filt_IL_18_noBMI.txt
rs223675	a	g	0.2466	-0.1774	0.027	5.096e-11	3675	meta_filt_IL_18_noBMI.txt
rs4935984	a	g	0.258	0.1396	0.0268	1.848e-07	3675	meta_filt_IL_18_noBMI.txt
rs11821163	a	t	0.5695	0.1477	0.0235	3.029e-10	3675	meta_filt_IL_18_noBMI.txt
rs7581032	c	g	0.6356	0.2269	0.0242	6.413e-21	3675	meta_filt_IL_18_noBMI.txt
rs34449359	c	g	0.3572	0.1162	0.0245	2.043e-06	3675	meta_filt_IL_18_noBMI.txt
rs176401	a	t	0.6466	0.1503	0.0241	4.271e-10	3675	meta_filt_IL_18_noBMI.txt
rs115657614	a	g	0.023	0.4339	0.0805	7.08e-08	3675	meta_filt_IL_18_noBMI.txt
rs1135484	a	g	0.4282	0.1457	0.0236	6.414e-10	3675	meta_filt_IL_18_noBMI.txt
rs212752	t	c	0.3974	-0.1599	0.024	2.492e-11	3675	meta_filt_IL_18_noBMI.txt
rs6748639	t	c	0.2614	-0.2022	0.0265	2.312e-14	3675	meta_filt_IL_18_noBMI.txt
rs7131094	t	c	0.2622	-0.246	0.0267	3.177e-20	3675	meta_filt_IL_18_noBMI.txt
rs34197800	a	c	0.2658	-0.2161	0.026	1.087e-16	3675	meta_filt_IL_18_noBMI.txt
rs212727	t	c	0.6496	0.2169	0.0246	1.157e-18	3675	meta_filt_IL_18_noBMI.txt
rs149903853	t	ttttgtcctg	0.285	0.1243	0.0259	1.609e-06	3675	meta_filt_IL_18_noBMI.txt
rs806646	a	c	0.2762	-0.1485	0.0262	1.363e-08	3675	meta_filt_IL_18_noBMI.txt
rs143972019	t	g	0.9871	0.644	0.1127	1.11e-08	3675	meta_filt_IL_18_noBMI.txt
rs13029752	a	g	0.6376	0.2304	0.0242	1.654e-21	3675	meta_filt_IL_18_noBMI.txt
rs145596570	a	atgtctttct	0.6307	-0.1211	0.0243	6.416e-07	3675	meta_filt_IL_18_noBMI.txt
rs7599125	a	g	0.569	0.1109	0.0239	3.531e-06	3675	meta_filt_IL_18_noBMI.txt
rs113402659	t	c	0.4609	-0.1807	0.0234	1.047e-14	3675	meta_filt_IL_18_noBMI.txt
rs765138	t	g	0.3806	-0.1173	0.0238	8.432e-07	3675	meta_filt_IL_18_noBMI.txt
rs2972369	t	c	0.6426	-0.1164	0.0244	1.933e-06	3675	meta_filt_IL_18_noBMI.txt
rs2054974	t	c	0.3574	0.1164	0.0244	1.941e-06	3675	meta_filt_IL_18_noBMI.txt
rs200557980	t	tc	0.4492	-0.1173	0.0233	5.056e-07	3675	meta_filt_IL_18_noBMI.txt
rs5744249	a	c	0.7515	0.258	0.0273	3.047e-21	3675	meta_filt_IL_18_noBMI.txt
rs469305	a	t	0.6134	0.2264	0.024	4.771e-21	3675	meta_filt_IL_18_noBMI.txt
rs11124276	c	g	0.6216	0.2276	0.024	2.423e-21	3675	meta_filt_IL_18_noBMI.txt
rs2327639	a	g	0.3574	0.1164	0.0244	1.934e-06	3675	meta_filt_IL_18_noBMI.txt
rs564310	a	g	0.4481	-0.1683	0.0234	6.744e-13	3675	meta_filt_IL_18_noBMI.txt
rs4957285	t	c	0.9818	0.4073	0.0884	4.121e-06	3675	meta_filt_IL_18_noBMI.txt
rs17229943	a	c	0.9176	-0.3076	0.0463	3.062e-11	3675	meta_filt_IL_18_noBMI.txt
rs444226	a	g	0.4279	0.1433	0.0238	1.757e-09	3675	meta_filt_IL_18_noBMI.txt
rs12712327	t	c	0.3211	-0.1537	0.0245	3.835e-10	3675	meta_filt_IL_18_noBMI.txt
rs199687689	t	tgtgc	0.4277	-0.1492	0.0236	2.558e-10	3675	meta_filt_IL_18_noBMI.txt
rs2710628	a	c	0.5631	-0.1381	0.0235	4.152e-09	3675	meta_filt_IL_18_noBMI.txt
rs183415224	a	t	0.5591	-0.1481	0.0234	2.433e-10	3675	meta_filt_IL_18_noBMI.txt
rs13399071	t	c	0.4256	0.1448	0.0236	8.363e-10	3675	meta_filt_IL_18_noBMI.txt
rs111490936	a	g	0.4608	-0.1807	0.0234	1.038e-14	3675	meta_filt_IL_18_noBMI.txt
rs212753	a	g	0.5635	0.1879	0.0235	1.16e-15	3675	meta_filt_IL_18_noBMI.txt
rs5744241	t	c	0.8707	0.2277	0.037	7.656e-10	3675	meta_filt_IL_18_noBMI.txt
rs212744	c	g	0.4368	-0.1876	0.0235	1.314e-15	3675	meta_filt_IL_18_noBMI.txt
rs223627	a	g	0.5341	0.158	0.0234	1.501e-11	3675	meta_filt_IL_18_noBMI.txt
rs212704	t	c	0.5799	0.1694	0.0236	7.557e-13	3675	meta_filt_IL_18_noBMI.txt
rs35832404	ctt	c	0.5702	-0.1415	0.0237	2.413e-09	3675	meta_filt_IL_18_noBMI.txt
rs206854	a	g	0.3515	-0.1187	0.0243	1.023e-06	3675	meta_filt_IL_18_noBMI.txt
rs6414887	t	c	0.0182	-0.4073	0.0884	4.123e-06	3675	meta_filt_IL_18_noBMI.txt
rs437764	t	c	0.428	0.143	0.0237	1.698e-09	3675	meta_filt_IL_18_noBMI.txt
rs13163459	a	g	0.3574	0.1163	0.0245	2.009e-06	3675	meta_filt_IL_18_noBMI.txt
rs2081658	c	g	0.8703	0.1801	0.0349	2.375e-07	3675	meta_filt_IL_18_noBMI.txt
rs12614686	a	g	0.6794	0.2134	0.025	1.222e-17	3675	meta_filt_IL_18_noBMI.txt
rs55741213	a	g	0.5826	0.1336	0.0239	2.307e-08	3675	meta_filt_IL_18_noBMI.txt
rs7711657	c	g	0.6426	-0.1164	0.0244	1.931e-06	3675	meta_filt_IL_18_noBMI.txt
rs116617324	t	c	0.4556	-0.1222	0.0233	1.518e-07	3675	meta_filt_IL_18_noBMI.txt
rs652894	a	g	0.63	0.1433	0.024	2.308e-09	3675	meta_filt_IL_18_noBMI.txt
rs11316138	a	at	0.6495	0.1454	0.0242	1.943e-09	3675	meta_filt_IL_18_noBMI.txt
rs12712324	c	g	0.2849	-0.1662	0.0256	8.025e-11	3675	meta_filt_IL_18_noBMI.txt
rs71622283	t	g	0.3699	0.1199	0.0247	1.147e-06	3675	meta_filt_IL_18_noBMI.txt
rs2294178	a	c	0.7341	0.2153	0.0261	1.408e-16	3675	meta_filt_IL_18_noBMI.txt
rs7444013	a	g	0.0169	-0.5318	0.0955	2.586e-08	3675	meta_filt_IL_18_noBMI.txt
rs11214175	a	g	0.4066	0.1346	0.0241	2.47e-08	3675	meta_filt_IL_18_noBMI.txt
rs143370787	c	g	0.9554	-0.3447	0.066	1.749e-07	3675	meta_filt_IL_18_noBMI.txt
rs10424991	t	c	0.1261	-0.1679	0.0352	1.816e-06	3675	meta_filt_IL_18_noBMI.txt
rs200403153	a	aac	0.3615	-0.2216	0.0242	6.006e-20	3675	meta_filt_IL_18_noBMI.txt
rs10208246	a	g	0.5351	0.1856	0.0234	1.924e-15	3675	meta_filt_IL_18_noBMI.txt
rs805830	t	c	0.3333	-0.1387	0.0244	1.308e-08	3675	meta_filt_IL_18_noBMI.txt
rs12474598	a	g	0.5789	0.1776	0.0236	4.68e-14	3675	meta_filt_IL_18_noBMI.txt
rs212743	t	c	0.4367	-0.1878	0.0235	1.209e-15	3675	meta_filt_IL_18_noBMI.txt
rs11214140	t	c	0.7909	-0.1431	0.0301	1.923e-06	3675	meta_filt_IL_18_noBMI.txt
rs62142079	t	c	0.5197	0.169	0.0232	3.168e-13	3675	meta_filt_IL_18_noBMI.txt
rs9677104	a	t	0.6608	0.2175	0.0248	1.544e-18	3675	meta_filt_IL_18_noBMI.txt
rs11959075	t	c	0.7076	-0.128	0.0258	7.052e-07	3675	meta_filt_IL_18_noBMI.txt
rs176405	a	g	0.5728	-0.1473	0.0236	4.347e-10	3675	meta_filt_IL_18_noBMI.txt
rs11683760	t	c	0.2999	-0.2117	0.0253	5.925e-17	3675	meta_filt_IL_18_noBMI.txt
rs11694630	a	g	0.316	-0.219	0.025	1.924e-18	3675	meta_filt_IL_18_noBMI.txt
rs35054290	a	at	0.6839	0.2192	0.025	1.866e-18	3675	meta_filt_IL_18_noBMI.txt
rs212695	t	g	0.65	0.2179	0.0245	6.905e-19	3675	meta_filt_IL_18_noBMI.txt
rs5744276	c	g	0.7516	0.2597	0.0273	2.069e-21	3675	meta_filt_IL_18_noBMI.txt
rs7600885	t	c	0.3682	-0.2215	0.0241	4.614e-20	3675	meta_filt_IL_18_noBMI.txt
rs10419191	a	g	0.8733	0.1656	0.035	2.164e-06	3675	meta_filt_IL_18_noBMI.txt
rs3754835	t	g	0.361	-0.1513	0.024	3.05e-10	3675	meta_filt_IL_18_noBMI.txt
rs36014814	a	g	0.6376	0.2304	0.0242	1.665e-21	3675	meta_filt_IL_18_noBMI.txt
rs72863937	a	g	0.356	-0.1479	0.0241	8.997e-10	3675	meta_filt_IL_18_noBMI.txt
rs212679	a	c	0.636	0.2285	0.0242	4.26e-21	3675	meta_filt_IL_18_noBMI.txt
rs35837551	a	g	0.3749	-0.1435	0.024	2.199e-09	3675	meta_filt_IL_18_noBMI.txt
rs223630	t	c	0.4479	-0.1664	0.0234	1.121e-12	3675	meta_filt_IL_18_noBMI.txt
rs2366297	a	t	0.531	0.1558	0.0235	3.094e-11	3675	meta_filt_IL_18_noBMI.txt
rs55877106	t	c	0.5454	0.1887	0.0233	6.309e-16	3675	meta_filt_IL_18_noBMI.txt
rs7587666	t	c	0.2599	-0.1959	0.0263	9.995e-14	3675	meta_filt_IL_18_noBMI.txt
rs10409826	a	g	0.1262	-0.1668	0.0351	2.068e-06	3675	meta_filt_IL_18_noBMI.txt
rs3841872	a	ac	0.2736	-0.1781	0.0263	1.26e-11	3675	meta_filt_IL_18_noBMI.txt
rs212725	a	g	0.6497	0.2168	0.0246	1.184e-18	3675	meta_filt_IL_18_noBMI.txt
rs35034944	t	tgc	0.4337	-0.1491	0.0235	2.213e-10	3675	meta_filt_IL_18_noBMI.txt
rs6726908	t	c	0.7145	0.163	0.0255	1.683e-10	3675	meta_filt_IL_18_noBMI.txt
rs75983502	t	tttg	0.6366	0.2308	0.0242	1.368e-21	3675	meta_filt_IL_18_noBMI.txt
rs2972364	t	c	0.3574	0.1164	0.0244	1.941e-06	3675	meta_filt_IL_18_noBMI.txt
rs6543648	a	g	0.2648	-0.2184	0.0261	5.719e-17	3675	meta_filt_IL_18_noBMI.txt
rs2564860	a	t	0.258	0.1398	0.0268	1.811e-07	3675	meta_filt_IL_18_noBMI.txt
rs11214155	t	c	0.7044	0.1761	0.0253	3.584e-12	3675	meta_filt_IL_18_noBMI.txt
rs3828775	a	g	0.3414	0.1266	0.0243	1.796e-07	3675	meta_filt_IL_18_noBMI.txt
rs608574	c	g	0.6579	0.1421	0.0243	4.673e-09	3675	meta_filt_IL_18_noBMI.txt
rs62134021	t	c	0.455	-0.1885	0.0233	6.267e-16	3675	meta_filt_IL_18_noBMI.txt
rs10418733	t	c	0.1242	-0.1683	0.0354	2.031e-06	3675	meta_filt_IL_18_noBMI.txt
rs62141223	a	g	0.3624	-0.12	0.0243	7.513e-07	3675	meta_filt_IL_18_noBMI.txt
rs4937291	c	g	0.6759	-0.1492	0.0251	2.792e-09	3675	meta_filt_IL_18_noBMI.txt
rs2280968	t	g	0.264	-0.2201	0.0261	2.988e-17	3675	meta_filt_IL_18_noBMI.txt
rs113534305	a	g	0.9542	0.3043	0.0645	2.432e-06	3675	meta_filt_IL_18_noBMI.txt
rs12618002	a	t	0.6999	0.2109	0.0253	7.97e-17	3675	meta_filt_IL_18_noBMI.txt
rs201973213	t	ta	0.2503	-0.2077	0.0268	8.766e-15	3675	meta_filt_IL_18_noBMI.txt
rs10891346	a	t	0.3243	0.149	0.0251	3.014e-09	3675	meta_filt_IL_18_noBMI.txt
rs66985656	a	c	0.5686	-0.1476	0.0236	4.062e-10	3675	meta_filt_IL_18_noBMI.txt
rs201048737	t	tg	0.5424	-0.1254	0.0239	1.536e-07	3675	meta_filt_IL_18_noBMI.txt
rs199998217	t	ta	0.4199	-0.1691	0.0236	8.378e-13	3675	meta_filt_IL_18_noBMI.txt
rs1265341	t	c	0.6357	0.2291	0.0244	5.844e-21	3675	meta_filt_IL_18_noBMI.txt
rs62142080	t	c	0.5059	-0.1649	0.0233	1.31e-12	3675	meta_filt_IL_18_noBMI.txt
rs7581340	t	c	0.3645	-0.2268	0.0242	7.208e-21	3675	meta_filt_IL_18_noBMI.txt
rs239591	a	c	0.6088	-0.1126	0.0242	3.284e-06	3675	meta_filt_IL_18_noBMI.txt
rs2038534	a	g	0.4345	0.1403	0.0236	2.977e-09	3675	meta_filt_IL_18_noBMI.txt
rs212723	a	c	0.6495	0.2173	0.0246	1.022e-18	3675	meta_filt_IL_18_noBMI.txt
rs176411	t	c	0.4734	-0.1126	0.0233	1.318e-06	3675	meta_filt_IL_18_noBMI.txt
rs212696	a	g	0.2517	-0.2051	0.0266	1.294e-14	3675	meta_filt_IL_18_noBMI.txt
rs117271375	a	c	0.9946	-0.7987	0.1681	2.012e-06	3675	meta_filt_IL_18_noBMI.txt
rs58701153	a	t	0.6586	-0.1265	0.0242	1.807e-07	3675	meta_filt_IL_18_noBMI.txt
rs11949064	a	t	0.7076	-0.128	0.0258	7.051e-07	3675	meta_filt_IL_18_noBMI.txt
rs212706	a	g	0.3771	-0.1447	0.0241	1.904e-09	3675	meta_filt_IL_18_noBMI.txt
rs1138736	a	g	0.1279	-0.1808	0.035	2.312e-07	3675	meta_filt_IL_18_noBMI.txt
rs223625	t	c	0.4638	-0.1733	0.0236	2.087e-13	3675	meta_filt_IL_18_noBMI.txt
rs200538482	g	gaga	0.2836	0.1248	0.026	1.569e-06	3675	meta_filt_IL_18_noBMI.txt
rs212680	t	c	0.6326	0.227	0.0244	1.228e-20	3675	meta_filt_IL_18_noBMI.txt
rs17428810	t	c	0.6815	0.1548	0.0246	2.928e-10	3675	meta_filt_IL_18_noBMI.txt
rs212728	a	g	0.6496	0.2169	0.0246	1.152e-18	3675	meta_filt_IL_18_noBMI.txt
rs693918	a	g	0.4203	-0.1844	0.0237	7.851e-15	3675	meta_filt_IL_18_noBMI.txt
rs648489	c	g	0.609	-0.1128	0.0242	3.272e-06	3675	meta_filt_IL_18_noBMI.txt
rs212721	a	g	0.3238	-0.2019	0.0251	9.637e-16	3675	meta_filt_IL_18_noBMI.txt
rs11691939	t	c	0.2662	-0.2147	0.0261	1.709e-16	3675	meta_filt_IL_18_noBMI.txt
rs4407291	a	g	0.5625	0.1867	0.0235	1.729e-15	3675	meta_filt_IL_18_noBMI.txt
rs11448550	g	ga	0.4338	-0.1681	0.0235	9.14e-13	3675	meta_filt_IL_18_noBMI.txt
rs111385117	a	atc	0.6377	0.2304	0.0242	1.692e-21	3675	meta_filt_IL_18_noBMI.txt
rs13385788	c	g	0.4369	0.143	0.0237	1.48e-09	3675	meta_filt_IL_18_noBMI.txt
rs2098952	t	g	0.88	0.1891	0.0385	8.78e-07	3675	meta_filt_IL_18_noBMI.txt
rs34601578	ctg	c	0.6426	-0.1163	0.0245	2.004e-06	3675	meta_filt_IL_18_noBMI.txt
rs138904599	a	g	0.2588	0.1485	0.0281	1.32e-07	3675	meta_filt_IL_18_noBMI.txt
rs11952883	t	g	0.2902	0.1273	0.0257	7.506e-07	3675	meta_filt_IL_18_noBMI.txt
rs350092	a	t	0.643	-0.1181	0.0244	1.353e-06	3675	meta_filt_IL_18_noBMI.txt
rs6543657	t	c	0.4355	-0.1212	0.0234	2.175e-07	3675	meta_filt_IL_18_noBMI.txt
rs7566162	t	c	0.6214	0.2269	0.024	3.147e-21	3675	meta_filt_IL_18_noBMI.txt
rs114122626	a	g	0.9878	-0.5075	0.109	3.237e-06	3675	meta_filt_IL_18_noBMI.txt
rs41308142	a	g	0.1943	-0.1405	0.0299	2.675e-06	3675	meta_filt_IL_18_noBMI.txt
rs2972384	a	g	0.3574	0.1164	0.0244	1.925e-06	3675	meta_filt_IL_18_noBMI.txt
rs462878	a	g	0.2517	-0.2051	0.0266	1.293e-14	3675	meta_filt_IL_18_noBMI.txt
rs2710634	t	c	0.4628	-0.1511	0.0231	6.755e-11	3675	meta_filt_IL_18_noBMI.txt
rs212687	a	g	0.5634	0.188	0.0235	1.208e-15	3675	meta_filt_IL_18_noBMI.txt
rs4952203	a	g	0.2133	-0.1787	0.0284	2.931e-10	3675	meta_filt_IL_18_noBMI.txt
rs34749550	t	taaa	0.6486	0.2175	0.0246	9.074e-19	3675	meta_filt_IL_18_noBMI.txt
rs212733	t	c	0.3347	-0.2081	0.0248	5.404e-17	3675	meta_filt_IL_18_noBMI.txt
rs212699	a	g	0.3477	-0.2121	0.0246	6.194e-18	3675	meta_filt_IL_18_noBMI.txt
rs11392886	t	tc	0.6838	0.2184	0.025	2.422e-18	3675	meta_filt_IL_18_noBMI.txt
rs177083	t	c	0.5798	0.1694	0.0236	7.539e-13	3675	meta_filt_IL_18_noBMI.txt
rs200807393	a	aaaaaaaaaaaaacc	0.2334	-0.2121	0.029	2.83e-13	3675	meta_filt_IL_18_noBMI.txt
rs11214124	t	c	0.258	0.1396	0.0268	1.866e-07	3675	meta_filt_IL_18_noBMI.txt
rs7586448	c	g	0.6315	0.2211	0.0242	5.754e-20	3675	meta_filt_IL_18_noBMI.txt
rs7592239	a	c	0.2999	-0.2118	0.0253	5.863e-17	3675	meta_filt_IL_18_noBMI.txt
rs12612824	t	c	0.3214	-0.155	0.0245	2.705e-10	3675	meta_filt_IL_18_noBMI.txt
rs10172468	a	c	0.4543	-0.1889	0.0233	5.687e-16	3675	meta_filt_IL_18_noBMI.txt
rs2294176	a	g	0.3165	-0.2177	0.025	3.138e-18	3675	meta_filt_IL_18_noBMI.txt
rs1134774	a	g	0.3576	0.1154	0.0245	2.456e-06	3675	meta_filt_IL_18_noBMI.txt
rs2243844	a	c	0.4207	0.1351	0.0237	1.246e-08	3675	meta_filt_IL_18_noBMI.txt
rs34928745	t	ta	0.6536	0.2234	0.0244	5.96e-20	3675	meta_filt_IL_18_noBMI.txt
rs6709048	t	g	0.4952	0.1786	0.0234	2.425e-14	3675	meta_filt_IL_18_noBMI.txt
rs3769602	a	g	0.316	-0.219	0.025	1.975e-18	3675	meta_filt_IL_18_noBMI.txt
rs6718214	t	c	0.4164	0.1319	0.0237	2.586e-08	3675	meta_filt_IL_18_noBMI.txt
rs9752651	c	g	0.5407	0.1801	0.0233	1.038e-14	3675	meta_filt_IL_18_noBMI.txt
rs206859	a	g	0.37	-0.1173	0.0241	1.187e-06	3675	meta_filt_IL_18_noBMI.txt
rs149378738	t	c	0.0297	0.3762	0.0793	2.108e-06	3675	meta_filt_IL_18_noBMI.txt
rs67535760	t	tc	0.4748	0.1223	0.0235	1.856e-07	3675	meta_filt_IL_18_noBMI.txt
rs145344549	a	c	0.9817	0.5245	0.0925	1.446e-08	3675	meta_filt_IL_18_noBMI.txt
rs4952211	t	c	0.4489	-0.1171	0.0233	5.266e-07	3675	meta_filt_IL_18_noBMI.txt
rs34981578	t	c	0.7098	-0.1272	0.0257	7.561e-07	3675	meta_filt_IL_18_noBMI.txt
rs71478719	a	g	0.225	-0.2414	0.0291	9.838e-17	3675	meta_filt_IL_18_noBMI.txt
rs13013695	a	g	0.2324	-0.2156	0.0274	3.642e-15	3675	meta_filt_IL_18_noBMI.txt
rs212705	c	g	0.6093	0.1554	0.024	1.004e-10	3675	meta_filt_IL_18_noBMI.txt
rs144843701	t	tag	0.4937	0.2026	0.0251	6.971e-16	3675	meta_filt_IL_18_noBMI.txt
rs212734	a	g	0.3167	-0.2071	0.0252	2.232e-16	3675	meta_filt_IL_18_noBMI.txt
rs6517970	a	c	0.3691	-0.1145	0.0249	4.057e-06	3675	meta_filt_IL_18_noBMI.txt
rs35196278	c	g	0.2697	-0.207	0.0259	1.495e-15	3675	meta_filt_IL_18_noBMI.txt
rs76616051	a	atact	0.3162	-0.218	0.025	2.711e-18	3675	meta_filt_IL_18_noBMI.txt
rs10891349	t	c	0.5932	-0.1345	0.0241	2.426e-08	3675	meta_filt_IL_18_noBMI.txt
rs1834481	c	g	0.7514	0.2588	0.0273	2.244e-21	3675	meta_filt_IL_18_noBMI.txt
rs145936950	a	g	0.1914	-0.2284	0.031	1.625e-13	3675	meta_filt_IL_18_noBMI.txt
rs212698	a	c	0.3471	-0.2134	0.0246	4.194e-18	3675	meta_filt_IL_18_noBMI.txt
rs212712	t	c	0.3608	-0.1861	0.0252	1.667e-13	3675	meta_filt_IL_18_noBMI.txt
rs223649	t	c	0.4199	0.1273	0.0236	7.365e-08	3675	meta_filt_IL_18_noBMI.txt
rs3851308	a	g	0.4562	-0.187	0.0233	1.089e-15	3675	meta_filt_IL_18_noBMI.txt
rs1153121	a	g	0.4281	0.1419	0.0237	2.218e-09	3675	meta_filt_IL_18_noBMI.txt
rs186135	t	c	0.7342	0.2161	0.0261	1.273e-16	3675	meta_filt_IL_18_noBMI.txt
rs12478134	c	g	0.7443	0.2123	0.0264	1.001e-15	3675	meta_filt_IL_18_noBMI.txt
rs212718	a	c	0.6361	0.2281	0.0243	6.429e-21	3675	meta_filt_IL_18_noBMI.txt
rs623419	a	g	0.3331	-0.1499	0.0244	8.348e-10	3675	meta_filt_IL_18_noBMI.txt
rs150931089	t	c	0.0357	0.311	0.0666	3.062e-06	3675	meta_filt_IL_18_noBMI.txt
rs11695295	t	c	0.7174	0.1602	0.0256	4.002e-10	3675	meta_filt_IL_18_noBMI.txt
rs5744267	t	c	0.9171	0.2652	0.0466	1.219e-08	3675	meta_filt_IL_18_noBMI.txt
rs2754525	t	g	0.3411	-0.1556	0.0242	1.232e-10	3675	meta_filt_IL_18_noBMI.txt
rs522638	a	g	0.3239	-0.1535	0.0246	4.685e-10	3675	meta_filt_IL_18_noBMI.txt
rs201131639	t	tg	0.6847	0.2194	0.0251	2.011e-18	3675	meta_filt_IL_18_noBMI.txt
rs2365558	t	c	0.3644	-0.2269	0.0242	6.727e-21	3675	meta_filt_IL_18_noBMI.txt
rs35641550	a	g	0.6999	0.2109	0.0253	7.952e-17	3675	meta_filt_IL_18_noBMI.txt
rs12420476	a	c	0.7411	0.2484	0.0269	2.433e-20	3675	meta_filt_IL_18_noBMI.txt
rs385076	t	c	0.3444	-0.2472	0.0247	1.559e-23	3675	meta_filt_IL_18_noBMI.txt
rs449348	a	g	0.6492	0.1461	0.0243	1.755e-09	3675	meta_filt_IL_18_noBMI.txt
rs6761417	a	g	0.5082	0.1804	0.0236	1.908e-14	3675	meta_filt_IL_18_noBMI.txt
rs6723154	a	g	0.3161	-0.219	0.025	1.955e-18	3675	meta_filt_IL_18_noBMI.txt
rs2754522	c	g	0.3469	-0.1517	0.0241	3.322e-10	3675	meta_filt_IL_18_noBMI.txt
rs2073316	a	g	0.4887	0.1202	0.0233	2.531e-07	3675	meta_filt_IL_18_noBMI.txt
rs35992568	cat	c	0.4597	-0.1796	0.0233	1.303e-14	3675	meta_filt_IL_18_noBMI.txt
rs58852184	a	t	0.5625	-0.1356	0.0235	8.171e-09	3675	meta_filt_IL_18_noBMI.txt
rs35082717	t	g	0.7242	0.1962	0.026	4.119e-14	3675	meta_filt_IL_18_noBMI.txt
rs212708	a	g	0.3769	-0.1446	0.0241	1.916e-09	3675	meta_filt_IL_18_noBMI.txt
rs67593209	a	ataag	0.6339	0.2272	0.0244	1.131e-20	3675	meta_filt_IL_18_noBMI.txt
rs212731	a	g	0.6496	0.2171	0.0246	1.093e-18	3675	meta_filt_IL_18_noBMI.txt
rs4952247	t	c	0.6355	0.2269	0.0242	6.643e-21	3675	meta_filt_IL_18_noBMI.txt
rs681482	a	g	0.343	-0.1691	0.0244	4.315e-12	3675	meta_filt_IL_18_noBMI.txt
rs660558	a	g	0.649	0.1314	0.0242	5.353e-08	3675	meta_filt_IL_18_noBMI.txt
rs12467131	a	t	0.493	-0.109	0.0233	2.828e-06	3675	meta_filt_IL_18_noBMI.txt
rs635304	t	c	0.3586	0.1245	0.0244	3.374e-07	3675	meta_filt_IL_18_noBMI.txt
rs490457	a	c	0.3261	-0.1571	0.0246	1.796e-10	3675	meta_filt_IL_18_noBMI.txt
rs11676475	t	c	0.4211	-0.1777	0.0236	4.632e-14	3675	meta_filt_IL_18_noBMI.txt
rs12797880	t	c	0.7378	0.2462	0.0267	3.076e-20	3675	meta_filt_IL_18_noBMI.txt
rs212713	t	c	0.5766	0.1733	0.0237	2.432e-13	3675	meta_filt_IL_18_noBMI.txt
rs35193763	a	at	0.357	0.1181	0.0244	1.345e-06	3675	meta_filt_IL_18_noBMI.txt
rs4542449	c	g	0.4306	-0.1477	0.0235	3.044e-10	3675	meta_filt_IL_18_noBMI.txt
rs141091241	t	c	0.0317	-0.3918	0.072	5.205e-08	3675	meta_filt_IL_18_noBMI.txt
rs2250417	t	c	0.4323	0.1869	0.0236	2.417e-15	3675	meta_filt_IL_18_noBMI.txt
rs8106894	t	c	0.8735	0.1676	0.0352	1.963e-06	3675	meta_filt_IL_18_noBMI.txt
rs144574525	t	c	0.9875	0.5601	0.1094	3.042e-07	3675	meta_filt_IL_18_noBMI.txt
rs592836	a	t	0.6513	-0.1266	0.0242	1.784e-07	3675	meta_filt_IL_18_noBMI.txt
rs2366547	a	g	0.2696	-0.2063	0.0259	1.788e-15	3675	meta_filt_IL_18_noBMI.txt
rs34028039	t	ta	0.646	0.1493	0.0241	5.466e-10	3675	meta_filt_IL_18_noBMI.txt
rs212748	t	c	0.5631	0.1877	0.0235	1.252e-15	3675	meta_filt_IL_18_noBMI.txt
rs518600	t	c	0.5723	0.1856	0.0237	5.388e-15	3675	meta_filt_IL_18_noBMI.txt
rs6543658	a	g	0.6373	0.1467	0.0239	8.429e-10	3675	meta_filt_IL_18_noBMI.txt
rs2972379	t	c	0.6423	-0.116	0.0244	2.077e-06	3675	meta_filt_IL_18_noBMI.txt
rs11214126	t	c	0.4527	-0.1382	0.0237	5.461e-09	3675	meta_filt_IL_18_noBMI.txt
rs9789593	t	g	0.7367	0.2197	0.0263	6.12e-17	3675	meta_filt_IL_18_noBMI.txt
rs1153122	t	c	0.3217	-0.15	0.0245	9.905e-10	3675	meta_filt_IL_18_noBMI.txt
rs6732223	t	c	0.5307	0.1112	0.0232	1.618e-06	3675	meta_filt_IL_18_noBMI.txt
rs2172055	a	t	0.6426	-0.1164	0.0244	1.931e-06	3675	meta_filt_IL_18_noBMI.txt
rs34703624	cg	c	0.6831	0.2076	0.0252	1.938e-16	3675	meta_filt_IL_18_noBMI.txt
rs10181198	a	g	0.3249	-0.1459	0.0244	2.267e-09	3675	meta_filt_IL_18_noBMI.txt
rs141266129	a	t	0.9661	-0.3136	0.0674	3.235e-06	3675	meta_filt_IL_18_noBMI.txt
rs10182170	a	g	0.6409	0.1523	0.024	2.247e-10	3675	meta_filt_IL_18_noBMI.txt
rs176415	a	g	0.3395	-0.1568	0.0243	1.115e-10	3675	meta_filt_IL_18_noBMI.txt
rs200520318	a	aaaaatt	0.3548	0.1166	0.0246	2.095e-06	3675	meta_filt_IL_18_noBMI.txt
rs7121554	t	c	0.2622	-0.2461	0.0267	3.136e-20	3675	meta_filt_IL_18_noBMI.txt
rs546935	a	g	0.3234	-0.1569	0.0247	2.121e-10	3675	meta_filt_IL_18_noBMI.txt
rs12617290	a	g	0.6354	0.2265	0.0242	7.584e-21	3675	meta_filt_IL_18_noBMI.txt
rs428002	a	g	0.6357	0.2291	0.0244	5.77e-21	3675	meta_filt_IL_18_noBMI.txt
rs2054975	t	c	0.6426	-0.1164	0.0244	1.942e-06	3675	meta_filt_IL_18_noBMI.txt
rs13033833	t	g	0.6542	0.2235	0.0245	6.439e-20	3675	meta_filt_IL_18_noBMI.txt
rs68057272	a	agatt	0.6414	0.1614	0.0243	3.213e-11	3675	meta_filt_IL_18_noBMI.txt
rs10411831	t	c	0.1241	-0.1679	0.0355	2.183e-06	3675	meta_filt_IL_18_noBMI.txt
rs644103	t	g	0.6488	0.1337	0.0242	3.204e-08	3675	meta_filt_IL_18_noBMI.txt
rs212689	a	g	0.7483	0.2051	0.0266	1.315e-14	3675	meta_filt_IL_18_noBMI.txt
rs7574000	a	c	0.734	0.2149	0.026	1.56e-16	3675	meta_filt_IL_18_noBMI.txt
rs6543631	c	g	0.5299	0.1109	0.0232	1.767e-06	3675	meta_filt_IL_18_noBMI.txt
rs212747	a	g	0.269	-0.2134	0.0261	2.953e-16	3675	meta_filt_IL_18_noBMI.txt
rs163442	a	g	0.3901	0.1124	0.0243	3.74e-06	3675	meta_filt_IL_18_noBMI.txt
rs212684	c	g	0.7346	0.2174	0.0261	9.072e-17	3675	meta_filt_IL_18_noBMI.txt
rs6727873	c	g	0.132	-0.2052	0.0363	1.542e-08	3675	meta_filt_IL_18_noBMI.txt
rs479333	c	g	0.3569	-0.2318	0.0245	3.616e-21	3675	meta_filt_IL_18_noBMI.txt
rs4019436	c	g	0.6765	0.1533	0.0244	3.51e-10	3675	meta_filt_IL_18_noBMI.txt
rs1979967	t	c	0.2157	0.14	0.0285	8.719e-07	3675	meta_filt_IL_18_noBMI.txt
rs212683	a	t	0.2666	-0.2159	0.0261	1.441e-16	3675	meta_filt_IL_18_noBMI.txt
rs10627985	g	gtata	0.7063	0.2138	0.0258	1.154e-16	3675	meta_filt_IL_18_noBMI.txt
rs5744256	a	g	0.7514	0.2589	0.0273	2.229e-21	3675	meta_filt_IL_18_noBMI.txt
rs4423955	t	c	0.3574	0.1163	0.0245	2.009e-06	3675	meta_filt_IL_18_noBMI.txt
rs1445008	t	c	0.0187	-0.4086	0.0871	2.703e-06	3675	meta_filt_IL_18_noBMI.txt
rs11124277	t	g	0.6219	0.2264	0.024	4.199e-21	3675	meta_filt_IL_18_noBMI.txt
rs589427	a	t	0.3112	-0.1601	0.0248	1.104e-10	3675	meta_filt_IL_18_noBMI.txt
rs212749	t	c	0.4208	-0.1784	0.0236	4.006e-14	3675	meta_filt_IL_18_noBMI.txt
rs10409499	a	t	0.8739	0.1676	0.0351	1.831e-06	3675	meta_filt_IL_18_noBMI.txt
rs6716179	a	c	0.4208	-0.1781	0.0235	3.976e-14	3675	meta_filt_IL_18_noBMI.txt
rs374743	t	g	0.6347	0.2246	0.0249	1.62e-19	3675	meta_filt_IL_18_noBMI.txt
rs164388	t	g	0.3901	0.1123	0.0243	3.75e-06	3675	meta_filt_IL_18_noBMI.txt
rs34006273	t	c	0.2954	-0.2419	0.0257	5.551e-21	3675	meta_filt_IL_18_noBMI.txt
rs36077191	t	c	0.2622	-0.2461	0.0267	3.079e-20	3675	meta_filt_IL_18_noBMI.txt
rs2280969	a	g	0.3397	-0.2227	0.0245	1.161e-19	3675	meta_filt_IL_18_noBMI.txt
rs10439444	t	c	0.5205	0.1663	0.0232	7.07e-13	3675	meta_filt_IL_18_noBMI.txt
rs12520485	t	g	0.6394	-0.1196	0.0245	1.061e-06	3675	meta_filt_IL_18_noBMI.txt
rs426723	t	c	0.4885	0.121	0.0234	2.476e-07	3675	meta_filt_IL_18_noBMI.txt
rs75440961	t	c	0.7302	0.2047	0.0259	2.851e-15	3675	meta_filt_IL_18_noBMI.txt
rs2327638	t	g	0.3574	0.1164	0.0244	1.934e-06	3675	meta_filt_IL_18_noBMI.txt
rs212694	t	c	0.5775	0.1752	0.0236	1.285e-13	3675	meta_filt_IL_18_noBMI.txt
rs212739	a	g	0.3646	-0.2279	0.0242	4.48e-21	3675	meta_filt_IL_18_noBMI.txt
rs10891343	t	c	0.4325	0.185	0.0236	4.165e-15	3675	meta_filt_IL_18_noBMI.txt
rs6747560	t	g	0.3496	-0.1503	0.0242	5.633e-10	3675	meta_filt_IL_18_noBMI.txt
rs12617289	a	g	0.6354	0.2265	0.0242	7.584e-21	3675	meta_filt_IL_18_noBMI.txt
rs212745	c	g	0.3639	-0.2287	0.0242	3.534e-21	3675	meta_filt_IL_18_noBMI.txt
rs212751	a	t	0.7345	0.2172	0.0261	8.637e-17	3675	meta_filt_IL_18_noBMI.txt
rs6749019	a	c	0.5702	0.1199	0.0236	3.681e-07	3675	meta_filt_IL_18_noBMI.txt
rs419301	c	g	0.572	-0.1484	0.0242	8.373e-10	3675	meta_filt_IL_18_noBMI.txt
rs2566483	a	g	0.6356	0.2288	0.0243	5.174e-21	3675	meta_filt_IL_18_noBMI.txt
rs4952248	a	g	0.3646	-0.2265	0.0242	7.496e-21	3675	meta_filt_IL_18_noBMI.txt
rs10789893	t	c	0.3674	0.1132	0.0247	4.826e-06	3675	meta_filt_IL_18_noBMI.txt
rs1896943	t	c	0.258	0.1398	0.0268	1.818e-07	3675	meta_filt_IL_18_noBMI.txt
rs77187209	t	c	0.9866	-0.4859	0.1041	3.082e-06	3675	meta_filt_IL_18_noBMI.txt
rs466146	t	g	0.5697	-0.1403	0.0237	2.97e-09	3675	meta_filt_IL_18_noBMI.txt
rs12188270	t	c	0.3573	0.1163	0.0245	2.041e-06	3675	meta_filt_IL_18_noBMI.txt
rs2754530	t	c	0.3398	-0.1616	0.0244	3.65e-11	3675	meta_filt_IL_18_noBMI.txt
rs2091289	a	g	0.6195	0.1483	0.0238	4.416e-10	3675	meta_filt_IL_18_noBMI.txt
rs13024004	a	g	0.6376	0.2304	0.0242	1.628e-21	3675	meta_filt_IL_18_noBMI.txt
rs28383018	t	c	0.6098	-0.1362	0.0241	1.645e-08	3675	meta_filt_IL_18_noBMI.txt
rs59966205	a	t	0.6358	0.229	0.0243	4.954e-21	3675	meta_filt_IL_18_noBMI.txt
rs75591480	a	g	0.6449	0.142	0.0241	3.846e-09	3675	meta_filt_IL_18_noBMI.txt
rs12989936	t	c	0.6315	0.2211	0.0242	5.755e-20	3675	meta_filt_IL_18_noBMI.txt
rs5744258	c	g	0.7514	0.2589	0.0273	2.206e-21	3675	meta_filt_IL_18_noBMI.txt
rs6714633	c	g	0.5651	-0.1399	0.024	5.712e-09	3675	meta_filt_IL_18_noBMI.txt
rs508562	a	g	0.5894	0.1434	0.024	2.161e-09	3675	meta_filt_IL_18_noBMI.txt
rs62136349	a	g	0.4259	0.146	0.0236	6.497e-10	3675	meta_filt_IL_18_noBMI.txt
rs430759	a	g	0.3477	-0.2123	0.0246	5.631e-18	3675	meta_filt_IL_18_noBMI.txt
rs806584	t	c	0.4488	-0.1725	0.0234	1.697e-13	3675	meta_filt_IL_18_noBMI.txt
rs4937176	a	g	0.258	0.1396	0.0268	1.855e-07	3675	meta_filt_IL_18_noBMI.txt
rs652978	a	t	0.619	0.2283	0.0239	1.522e-21	3675	meta_filt_IL_18_noBMI.txt
rs34117849	a	at	0.2797	-0.2223	0.027	1.654e-16	3675	meta_filt_IL_18_noBMI.txt
rs6748621	t	c	0.6481	0.2112	0.0244	4.553e-18	3675	meta_filt_IL_18_noBMI.txt
rs2518356	a	g	0.7421	-0.1398	0.0268	1.801e-07	3675	meta_filt_IL_18_noBMI.txt
rs11678622	t	c	0.4238	0.1343	0.0237	1.444e-08	3675	meta_filt_IL_18_noBMI.txt
rs3752917	t	c	0.5082	0.1804	0.0236	1.909e-14	3675	meta_filt_IL_18_noBMI.txt
rs1265340	t	c	0.3569	-0.2315	0.0245	3.399e-21	3675	meta_filt_IL_18_noBMI.txt
rs433248	t	c	0.4279	0.1433	0.0238	1.758e-09	3675	meta_filt_IL_18_noBMI.txt
rs212742	t	c	0.2659	-0.2158	0.0261	1.287e-16	3675	meta_filt_IL_18_noBMI.txt
rs61902693	t	c	0.4185	-0.1326	0.0239	2.77e-08	3675	meta_filt_IL_18_noBMI.txt
rs60962780	a	t	0.2166	-0.1703	0.0283	1.724e-09	3675	meta_filt_IL_18_noBMI.txt
rs10414578	t	c	0.1295	-0.1817	0.0347	1.643e-07	3675	meta_filt_IL_18_noBMI.txt
rs223647	t	c	0.4479	-0.1681	0.0234	6.445e-13	3675	meta_filt_IL_18_noBMI.txt
rs458628	a	g	0.6468	0.1486	0.0242	7.949e-10	3675	meta_filt_IL_18_noBMI.txt
rs11124275	a	t	0.3464	-0.2234	0.0244	5.937e-20	3675	meta_filt_IL_18_noBMI.txt
rs558803	t	c	0.6879	0.1527	0.0249	8.363e-10	3675	meta_filt_IL_18_noBMI.txt
rs11124278	a	g	0.5623	0.1875	0.0234	1.238e-15	3675	meta_filt_IL_18_noBMI.txt
rs71463412	g	gt	0.7046	0.2413	0.0257	6.588e-21	3675	meta_filt_IL_18_noBMI.txt
rs376751	a	c	0.2345	-0.1822	0.0281	8.418e-11	3675	meta_filt_IL_18_noBMI.txt
rs62136336	a	g	0.6531	0.1511	0.0241	3.633e-10	3675	meta_filt_IL_18_noBMI.txt
rs7604035	t	c	0.3571	0.1256	0.0243	2.331e-07	3675	meta_filt_IL_18_noBMI.txt
rs79180002	a	g	0.4592	-0.158	0.0237	2.618e-11	3675	meta_filt_IL_18_noBMI.txt
rs212700	a	g	0.332	-0.2036	0.0248	2.445e-16	3675	meta_filt_IL_18_noBMI.txt
rs2249109	a	g	0.6481	0.157	0.0241	7.079e-11	3675	meta_filt_IL_18_noBMI.txt
rs387780	t	c	0.3261	-0.1439	0.0245	4.359e-09	3675	meta_filt_IL_18_noBMI.txt
rs199685712	g	gacaca	0.2596	-0.1938	0.0264	2.028e-13	3675	meta_filt_IL_18_noBMI.txt
rs4952207	t	c	0.362	-0.1613	0.0243	2.922e-11	3675	meta_filt_IL_18_noBMI.txt
rs682895	t	g	0.3097	-0.1608	0.0249	9.838e-11	3675	meta_filt_IL_18_noBMI.txt
rs142403998	a	c	0.3563	-0.2237	0.0246	8.22e-20	3675	meta_filt_IL_18_noBMI.txt
rs12479192	t	c	0.2626	-0.202	0.0265	2.384e-14	3675	meta_filt_IL_18_noBMI.txt
rs10172510	a	g	0.4487	-0.1198	0.0234	3.111e-07	3675	meta_filt_IL_18_noBMI.txt
rs11283275	t	tagtcaag	0.6088	-0.1127	0.0242	3.282e-06	3675	meta_filt_IL_18_noBMI.txt
rs59811780	t	c	0.9804	0.4111	0.0863	1.895e-06	3675	meta_filt_IL_18_noBMI.txt
rs13006495	t	c	0.266	-0.2151	0.026	1.484e-16	3675	meta_filt_IL_18_noBMI.txt
rs192297663	a	c	0.3469	-0.2202	0.0247	4.687e-19	3675	meta_filt_IL_18_noBMI.txt
rs200133162	a	ag	0.9708	-0.3676	0.0798	4.044e-06	3675	meta_filt_IL_18_noBMI.txt
rs73614687	t	c	0.8747	0.1707	0.0357	1.729e-06	3675	meta_filt_IL_18_noBMI.txt
rs2710606	a	g	0.3495	-0.1583	0.0241	5.58e-11	3675	meta_filt_IL_18_noBMI.txt
rs35423357	g	ga	0.2521	-0.1886	0.0268	2.071e-12	3675	meta_filt_IL_18_noBMI.txt
rs78902123	t	c	0.3463	-0.2234	0.0244	5.932e-20	3675	meta_filt_IL_18_noBMI.txt
rs7706902	a	g	0.3574	0.1163	0.0245	1.997e-06	3675	meta_filt_IL_18_noBMI.txt
rs13431540	a	g	0.4303	-0.1735	0.0236	1.997e-13	3675	meta_filt_IL_18_noBMI.txt
rs34657177	t	c	0.6426	-0.1163	0.0245	2.01e-06	3675	meta_filt_IL_18_noBMI.txt
rs76798903	cta	c	0.4556	-0.1829	0.0234	5.123e-15	3675	meta_filt_IL_18_noBMI.txt
rs2710626	c	g	0.4275	0.1348	0.0236	1.11e-08	3675	meta_filt_IL_18_noBMI.txt
rs13400554	t	c	0.2697	-0.2054	0.026	2.584e-15	3675	meta_filt_IL_18_noBMI.txt
rs610758	t	c	0.4292	-0.1797	0.0236	2.821e-14	3675	meta_filt_IL_18_noBMI.txt
rs212737	t	c	0.3494	-0.2175	0.0246	1.012e-18	3675	meta_filt_IL_18_noBMI.txt
rs11214148	c	g	0.7943	-0.1361	0.0293	3.41e-06	3675	meta_filt_IL_18_noBMI.txt
rs34346405	ct	c	0.2452	-0.1425	0.0272	1.671e-07	3675	meta_filt_IL_18_noBMI.txt
rs3769605	a	g	0.7199	0.2136	0.0257	8.415e-17	3675	meta_filt_IL_18_noBMI.txt
rs466126	a	g	0.6518	0.2195	0.0246	3.979e-19	3675	meta_filt_IL_18_noBMI.txt
rs12991444	t	g	0.2696	-0.2079	0.0259	1.068e-15	3675	meta_filt_IL_18_noBMI.txt
rs659239	t	c	0.3643	-0.2287	0.0243	5.305e-21	3675	meta_filt_IL_18_noBMI.txt
rs188712018	t	c	0.6626	-0.1268	0.0261	1.139e-06	3675	meta_filt_IL_18_noBMI.txt
rs11951414	t	c	0.29	0.127	0.0257	7.908e-07	3675	meta_filt_IL_18_noBMI.txt
rs34856365	a	g	0.6376	0.2304	0.0242	1.664e-21	3675	meta_filt_IL_18_noBMI.txt
rs10779914	a	c	0.2587	-0.1999	0.0263	3.241e-14	3675	meta_filt_IL_18_noBMI.txt
rs493162	t	g	0.47	0.1423	0.0236	1.749e-09	3675	meta_filt_IL_18_noBMI.txt
rs5830226	cat	c	0.7346	0.2182	0.0268	3.439e-16	3675	meta_filt_IL_18_noBMI.txt
rs1978824	t	c	0.7752	0.1865	0.0279	2.156e-11	3675	meta_filt_IL_18_noBMI.txt
rs212707	t	c	0.6229	0.1447	0.0241	1.907e-09	3675	meta_filt_IL_18_noBMI.txt
rs78623212	t	c	0.0053	0.8322	0.1676	6.82e-07	3675	meta_filt_IL_18_noBMI.txt
rs1119292	t	c	0.2599	-0.1954	0.0263	1.147e-13	3675	meta_filt_IL_18_noBMI.txt
rs57205570	a	at	0.6431	0.2312	0.0245	3.506e-21	3675	meta_filt_IL_18_noBMI.txt
rs665237	t	c	0.4972	-0.156	0.0235	2.861e-11	3675	meta_filt_IL_18_noBMI.txt
rs13010404	t	g	0.6638	0.1357	0.0242	2.131e-08	3675	meta_filt_IL_18_noBMI.txt
rs212716	a	g	0.3638	-0.2277	0.0243	7.28e-21	3675	meta_filt_IL_18_noBMI.txt
rs477517	t	c	0.6873	0.1596	0.0248	1.284e-10	3675	meta_filt_IL_18_noBMI.txt
rs1972421	t	c	0.258	0.1397	0.0268	1.822e-07	3675	meta_filt_IL_18_noBMI.txt
rs6756085	a	g	0.7335	0.2146	0.0261	1.789e-16	3675	meta_filt_IL_18_noBMI.txt
rs35381587	g	ga	0.1556	-0.2094	0.0345	1.362e-09	3675	meta_filt_IL_18_noBMI.txt
rs6760040	a	g	0.4254	0.1469	0.0237	5.554e-10	3675	meta_filt_IL_18_noBMI.txt
rs35634599	ct	c	0.3349	-0.1384	0.0243	1.167e-08	3675	meta_filt_IL_18_noBMI.txt
rs11689817	a	t	0.3152	-0.2202	0.0251	1.533e-18	3675	meta_filt_IL_18_noBMI.txt
rs67257914	a	g	0.4258	0.1458	0.0236	6.469e-10	3675	meta_filt_IL_18_noBMI.txt
rs11683744	t	c	0.2592	-0.1919	0.0264	3.41e-13	3675	meta_filt_IL_18_noBMI.txt
rs764078	a	t	0.2239	0.1283	0.0278	4.075e-06	3675	meta_filt_IL_18_noBMI.txt
rs4952220	a	c	0.5827	0.1635	0.0237	5.276e-12	3675	meta_filt_IL_18_noBMI.txt
rs4952235	a	g	0.7182	0.1592	0.0256	5.321e-10	3675	meta_filt_IL_18_noBMI.txt
rs212724	a	c	0.3503	-0.2168	0.0246	1.171e-18	3675	meta_filt_IL_18_noBMI.txt
rs2599510	a	g	0.4778	-0.1597	0.0232	5.606e-12	3675	meta_filt_IL_18_noBMI.txt
rs4019431	a	c	0.3282	-0.1495	0.0244	9.449e-10	3675	meta_filt_IL_18_noBMI.txt
rs3769604	a	g	0.3784	-0.2271	0.024	3.123e-21	3675	meta_filt_IL_18_noBMI.txt
rs4988359	t	c	0.7514	0.2587	0.0273	2.303e-21	3675	meta_filt_IL_18_noBMI.txt
rs7711421	a	c	0.9818	0.4073	0.0884	4.119e-06	3675	meta_filt_IL_18_noBMI.txt
rs4952244	a	g	0.26	-0.1951	0.0263	1.257e-13	3675	meta_filt_IL_18_noBMI.txt
rs71478723	a	g	0.7047	0.2412	0.0257	6.792e-21	3675	meta_filt_IL_18_noBMI.txt
rs2300702	c	g	0.4212	-0.1813	0.0237	2.08e-14	3675	meta_filt_IL_18_noBMI.txt
rs481344	a	g	0.304	-0.1536	0.0252	1.046e-09	3675	meta_filt_IL_18_noBMI.txt
rs2932793	t	c	0.3558	0.1186	0.0245	1.341e-06	3675	meta_filt_IL_18_noBMI.txt
rs13007972	a	g	0.6999	0.2109	0.0253	7.89e-17	3675	meta_filt_IL_18_noBMI.txt
rs56113707	a	g	0.5826	0.1336	0.0239	2.31e-08	3675	meta_filt_IL_18_noBMI.txt
rs4952262	a	g	0.5273	-0.1292	0.0234	3.256e-08	3675	meta_filt_IL_18_noBMI.txt
rs7121458	a	g	0.2617	0.138	0.0266	2.209e-07	3675	meta_filt_IL_18_noBMI.txt
rs2932788	c	g	0.6428	-0.1164	0.0245	1.945e-06	3675	meta_filt_IL_18_noBMI.txt
rs11678843	c	g	0.2595	-0.192	0.0264	3.269e-13	3675	meta_filt_IL_18_noBMI.txt
rs805831	c	g	0.2654	-0.2165	0.0262	1.423e-16	3675	meta_filt_IL_18_noBMI.txt
rs145058775	a	attg	0.5635	0.1879	0.0235	1.229e-15	3675	meta_filt_IL_18_noBMI.txt
rs520041	a	t	0.7156	0.1637	0.0258	2.117e-10	3675	meta_filt_IL_18_noBMI.txt
rs75649625	a	g	0.2956	-0.241	0.0257	6.88e-21	3675	meta_filt_IL_18_noBMI.txt
rs633233	t	c	0.684	0.1558	0.0248	3.371e-10	3675	meta_filt_IL_18_noBMI.txt
rs62136345	t	g	0.4272	0.145	0.0236	8.088e-10	3675	meta_filt_IL_18_noBMI.txt
rs35112079	a	g	0.2641	-0.2205	0.0261	2.795e-17	3675	meta_filt_IL_18_noBMI.txt
rs72862282	t	c	0.6904	0.2242	0.0262	1.119e-17	3675	meta_filt_IL_18_noBMI.txt
rs62136333	a	c	0.5593	0.1248	0.0234	9.296e-08	3675	meta_filt_IL_18_noBMI.txt
rs62134033	a	g	0.3411	-0.2228	0.0247	2.076e-19	3675	meta_filt_IL_18_noBMI.txt
rs55764678	t	c	0.5686	-0.1441	0.0236	9.854e-10	3675	meta_filt_IL_18_noBMI.txt
rs1090828	t	c	0.5503	0.1678	0.0234	7.545e-13	3675	meta_filt_IL_18_noBMI.txt
rs6738349	c	g	0.378	-0.2283	0.024	1.655e-21	3675	meta_filt_IL_18_noBMI.txt
rs873411	a	g	0.6759	-0.1492	0.0251	2.808e-09	3675	meta_filt_IL_18_noBMI.txt
rs201030405	a	aat	0.3622	-0.2313	0.0242	1.229e-21	3675	meta_filt_IL_18_noBMI.txt
rs160801	a	t	0.4482	-0.1723	0.0234	1.723e-13	3675	meta_filt_IL_18_noBMI.txt
rs612224	a	c	0.6989	0.1411	0.0252	2.249e-08	3675	meta_filt_IL_18_noBMI.txt
rs2208528	t	c	0.6788	0.1648	0.0247	2.649e-11	3675	meta_filt_IL_18_noBMI.txt
rs77203424	a	g	0.1378	-0.2179	0.0366	2.53e-09	3675	meta_filt_IL_18_noBMI.txt
rs523349	c	g	0.6925	0.1534	0.0249	7.729e-10	3675	meta_filt_IL_18_noBMI.txt
rs1822844	t	g	0.9818	0.4073	0.0884	4.121e-06	3675	meta_filt_IL_18_noBMI.txt
rs34261117	t	c	0.3574	0.1163	0.0245	2.001e-06	3675	meta_filt_IL_18_noBMI.txt
rs212678	a	g	0.636	0.2285	0.0242	4.275e-21	3675	meta_filt_IL_18_noBMI.txt
rs212736	t	c	0.2245	-0.2087	0.0276	3.907e-14	3675	meta_filt_IL_18_noBMI.txt
rs163443	a	g	0.6099	-0.1124	0.0243	3.739e-06	3675	meta_filt_IL_18_noBMI.txt
rs11124266	a	c	0.7064	0.1663	0.0255	7.397e-11	3675	meta_filt_IL_18_noBMI.txt
rs59663573	t	ttttg	0.4149	0.131	0.0237	3.187e-08	3675	meta_filt_IL_18_noBMI.txt
rs2038537	t	c	0.4722	-0.1119	0.0234	1.788e-06	3675	meta_filt_IL_18_noBMI.txt
rs2054976	a	g	0.6426	-0.1164	0.0244	1.942e-06	3675	meta_filt_IL_18_noBMI.txt
rs3769606	t	c	0.647	0.2171	0.0245	7.703e-19	3675	meta_filt_IL_18_noBMI.txt
rs375050	t	c	0.7341	0.2158	0.0261	1.28e-16	3675	meta_filt_IL_18_noBMI.txt
rs518923	c	g	0.3358	-0.1408	0.0245	9.472e-09	3675	meta_filt_IL_18_noBMI.txt
rs6723226	a	g	0.661	0.1338	0.0242	3.037e-08	3675	meta_filt_IL_18_noBMI.txt
rs390480	t	g	0.6508	0.148	0.0242	1.012e-09	3675	meta_filt_IL_18_noBMI.txt
rs201350097	a	at	0.5827	0.1733	0.0237	2.847e-13	3675	meta_filt_IL_18_noBMI.txt
rs67585188	ca	c	0.3553	0.1253	0.0243	2.375e-07	3675	meta_filt_IL_18_noBMI.txt
rs10153876	t	c	0.7516	0.1854	0.0268	4.699e-12	3675	meta_filt_IL_18_noBMI.txt
rs671742	c	g	0.3797	0.1306	0.0243	7.257e-08	3675	meta_filt_IL_18_noBMI.txt
rs212762	a	t	0.4363	-0.188	0.0235	1.181e-15	3675	meta_filt_IL_18_noBMI.txt
rs762019	a	c	0.437	-0.1131	0.0233	1.164e-06	3675	meta_filt_IL_18_noBMI.txt
rs138901281	t	tttg	0.3413	0.1267	0.0243	1.738e-07	3675	meta_filt_IL_18_noBMI.txt
rs2250217	c	g	0.5665	-0.1409	0.0235	2.174e-09	3675	meta_filt_IL_18_noBMI.txt
rs2268797	t	c	0.5773	0.1795	0.0237	3.716e-14	3675	meta_filt_IL_18_noBMI.txt
rs4952205	a	g	0.7203	0.2225	0.027	1.587e-16	3675	meta_filt_IL_18_noBMI.txt
rs201198155	a	ac	0.5509	-0.1336	0.0243	3.693e-08	3675	meta_filt_IL_18_noBMI.txt
rs1534112	a	g	0.6758	-0.1484	0.0251	3.377e-09	3675	meta_filt_IL_18_noBMI.txt
rs2972367	a	g	0.6426	-0.1164	0.0244	1.936e-06	3675	meta_filt_IL_18_noBMI.txt
rs7569264	a	c	0.7649	0.2001	0.0278	6.003e-13	3675	meta_filt_IL_18_noBMI.txt
rs6895216	c	g	0.0182	-0.4073	0.0884	4.119e-06	3675	meta_filt_IL_18_noBMI.txt
rs6760105	a	g	0.6377	0.2297	0.0242	2.189e-21	3675	meta_filt_IL_18_noBMI.txt
rs11295492	a	at	0.6357	0.229	0.0243	4.963e-21	3675	meta_filt_IL_18_noBMI.txt
rs633376	t	g	0.3076	-0.1581	0.0252	3.44e-10	3675	meta_filt_IL_18_noBMI.txt
rs7575139	t	c	0.6376	0.2304	0.0242	1.654e-21	3675	meta_filt_IL_18_noBMI.txt
rs7370704	a	g	0.6288	0.2204	0.0243	1.143e-19	3675	meta_filt_IL_18_noBMI.txt
rs600015	c	g	0.6708	0.1567	0.0246	1.78e-10	3675	meta_filt_IL_18_noBMI.txt
rs6725184	t	c	0.3379	-0.2182	0.0247	1.161e-18	3675	meta_filt_IL_18_noBMI.txt
rs4952239	a	t	0.3555	-0.1156	0.0242	1.809e-06	3675	meta_filt_IL_18_noBMI.txt
rs143253577	c	g	0.0194	-0.4576	0.0888	2.578e-07	3675	meta_filt_IL_18_noBMI.txt
rs3769600	a	g	0.4488	-0.1254	0.0233	7.205e-08	3675	meta_filt_IL_18_noBMI.txt
rs56861054	c	g	0.4209	0.1601	0.0238	1.865e-11	3675	meta_filt_IL_18_noBMI.txt
rs7556942	a	g	0.2642	-0.2204	0.0261	2.777e-17	3675	meta_filt_IL_18_noBMI.txt
rs443609	t	c	0.6358	0.2285	0.0243	5.721e-21	3675	meta_filt_IL_18_noBMI.txt
rs6717209	a	c	0.4371	-0.1872	0.0234	1.424e-15	3675	meta_filt_IL_18_noBMI.txt
rs116383510	a	c	0.9868	-0.5412	0.1052	2.699e-07	3675	meta_filt_IL_18_noBMI.txt
rs78733036	a	c	0.6465	0.2161	0.0245	1.091e-18	3675	meta_filt_IL_18_noBMI.txt
rs117371668	t	g	0.0254	0.3712	0.0799	3.357e-06	3675	meta_filt_IL_18_noBMI.txt
rs6895826	a	g	0.9818	0.4073	0.0884	4.119e-06	3675	meta_filt_IL_18_noBMI.txt
rs11681731	a	t	0.6354	0.2265	0.0242	7.438e-21	3675	meta_filt_IL_18_noBMI.txt
rs12473298	t	c	0.4769	-0.109	0.0232	2.727e-06	3675	meta_filt_IL_18_noBMI.txt
rs34591347	t	c	0.3572	0.1167	0.0245	1.926e-06	3675	meta_filt_IL_18_noBMI.txt
rs1534115	a	g	0.6758	-0.1484	0.0251	3.355e-09	3675	meta_filt_IL_18_noBMI.txt
rs2254106	a	g	0.431	0.1496	0.0236	2.241e-10	3675	meta_filt_IL_18_noBMI.txt
rs4482818	a	g	0.609	0.1233	0.0243	4.108e-07	3675	meta_filt_IL_18_noBMI.txt
rs2280973	a	c	0.5361	0.1851	0.0233	2.124e-15	3675	meta_filt_IL_18_noBMI.txt
rs11748498	a	g	0.2927	0.1284	0.0258	6.487e-07	3675	meta_filt_IL_18_noBMI.txt
rs141443443	t	c	0.3533	-0.2164	0.0245	1.052e-18	3675	meta_filt_IL_18_noBMI.txt
rs67245191	t	g	0.258	0.1396	0.0268	1.851e-07	3675	meta_filt_IL_18_noBMI.txt
rs212717	a	g	0.636	0.2278	0.0243	6.868e-21	3675	meta_filt_IL_18_noBMI.txt
rs3835882	ctat	c	0.4718	-0.1077	0.0234	4.086e-06	3675	meta_filt_IL_18_noBMI.txt
rs138903645	t	tagtgctgc	0.6221	0.2272	0.024	3.455e-21	3675	meta_filt_IL_18_noBMI.txt
rs481126	a	g	0.5242	0.1535	0.0235	6.755e-11	3675	meta_filt_IL_18_noBMI.txt
rs352626	t	c	0.3901	0.1124	0.0243	3.74e-06	3675	meta_filt_IL_18_noBMI.txt
rs34108549	t	tc	0.3423	-0.2231	0.0248	1.99e-19	3675	meta_filt_IL_18_noBMI.txt
rs117574694	t	g	0.0212	-0.3909	0.0856	4.995e-06	3675	meta_filt_IL_18_noBMI.txt
rs3882892	t	c	0.2484	-0.2598	0.0273	2.041e-21	3675	meta_filt_IL_18_noBMI.txt
rs12992095	a	c	0.232	-0.1409	0.0275	3.073e-07	3675	meta_filt_IL_18_noBMI.txt
rs140856561	ca	c	0.5435	0.1877	0.0233	9.176e-16	3675	meta_filt_IL_18_noBMI.txt
rs8192261	t	ta	0.3901	0.1124	0.0243	3.739e-06	3675	meta_filt_IL_18_noBMI.txt
rs13409142	t	c	0.6501	0.1504	0.0241	4.624e-10	3675	meta_filt_IL_18_noBMI.txt
rs212740	t	c	0.4388	-0.1874	0.0235	1.713e-15	3675	meta_filt_IL_18_noBMI.txt
rs11955592	c	g	0.7076	-0.128	0.0258	7.059e-07	3675	meta_filt_IL_18_noBMI.txt
rs7601267	a	g	0.3685	-0.2213	0.0242	5.054e-20	3675	meta_filt_IL_18_noBMI.txt
rs67552207	a	g	0.407	0.1346	0.0241	2.399e-08	3675	meta_filt_IL_18_noBMI.txt
rs10891341	a	c	0.742	-0.1397	0.0268	1.845e-07	3675	meta_filt_IL_18_noBMI.txt
rs11214093	t	c	0.4718	0.1143	0.0238	1.544e-06	3675	meta_filt_IL_18_noBMI.txt
rs68076204	t	tatc	0.5247	0.1123	0.0236	1.864e-06	3675	meta_filt_IL_18_noBMI.txt
rs569320	t	c	0.2873	-0.1551	0.0255	1.128e-09	3675	meta_filt_IL_18_noBMI.txt
rs7573543	a	t	0.633	0.227	0.0242	7.888e-21	3675	meta_filt_IL_18_noBMI.txt
rs2932785	t	c	0.3574	0.1164	0.0244	1.933e-06	3675	meta_filt_IL_18_noBMI.txt
rs4952209	c	g	0.4372	-0.1868	0.0234	1.598e-15	3675	meta_filt_IL_18_noBMI.txt
rs10172308	a	g	0.3579	-0.1465	0.0241	1.134e-09	3675	meta_filt_IL_18_noBMI.txt
rs12470196	t	c	0.5685	0.1759	0.0237	1.162e-13	3675	meta_filt_IL_18_noBMI.txt
rs28797569	t	c	0.4376	0.1478	0.0233	2.386e-10	3675	meta_filt_IL_18_noBMI.txt
rs762025	a	g	0.3465	-0.1534	0.0242	2.118e-10	3675	meta_filt_IL_18_noBMI.txt
rs212722	c	g	0.6496	0.217	0.0246	1.123e-18	3675	meta_filt_IL_18_noBMI.txt
rs212710	t	c	0.7475	0.2018	0.0266	3.405e-14	3675	meta_filt_IL_18_noBMI.txt
rs115985725	a	g	0.3626	-0.2292	0.0243	3.825e-21	3675	meta_filt_IL_18_noBMI.txt
rs7562653	t	c	0.2647	-0.217	0.0262	1.226e-16	3675	meta_filt_IL_18_noBMI.txt
rs4269955	t	c	0.6755	-0.1489	0.0251	3.173e-09	3675	meta_filt_IL_18_noBMI.txt
rs212715	c	g	0.3639	-0.2277	0.0243	7.384e-21	3675	meta_filt_IL_18_noBMI.txt
rs1901355	a	g	0.6778	0.1511	0.0245	7.427e-10	3675	meta_filt_IL_18_noBMI.txt
rs13035097	a	g	0.6739	0.1458	0.0244	2.271e-09	3675	meta_filt_IL_18_noBMI.txt
rs223661	a	g	0.5321	0.1605	0.0234	7.347e-12	3675	meta_filt_IL_18_noBMI.txt
rs12470143	t	c	0.4935	0.1476	0.0234	2.869e-10	3675	meta_filt_IL_18_noBMI.txt
rs35978916	t	c	0.7509	0.1981	0.0268	1.363e-13	3675	meta_filt_IL_18_noBMI.txt
rs2268799	t	c	0.3398	-0.1617	0.0244	3.493e-11	3675	meta_filt_IL_18_noBMI.txt
rs730879	a	g	0.7146	-0.1228	0.0259	2.111e-06	3675	meta_filt_IL_18_noBMI.txt
rs413836	a	g	0.393	-0.1191	0.0237	5.293e-07	3675	meta_filt_IL_18_noBMI.txt
rs2300703	t	c	0.4197	-0.1821	0.0238	1.806e-14	3675	meta_filt_IL_18_noBMI.txt
rs559555	a	t	0.5797	0.1303	0.0236	3.354e-08	3675	meta_filt_IL_18_noBMI.txt
rs610473	a	g	0.3522	0.1274	0.0242	1.433e-07	3675	meta_filt_IL_18_noBMI.txt
rs6729952	t	c	0.4425	-0.1219	0.0234	1.888e-07	3675	meta_filt_IL_18_noBMI.txt
rs444305	t	g	0.3928	0.1111	0.0242	4.519e-06	3675	meta_filt_IL_18_noBMI.txt
rs4622775	t	c	0.5324	-0.1165	0.0236	7.786e-07	3675	meta_filt_IL_18_noBMI.txt
rs350118	t	c	0.6391	-0.1123	0.0245	4.522e-06	3675	meta_filt_IL_18_noBMI.txt
rs2972385	a	g	0.6426	-0.1164	0.0244	1.921e-06	3675	meta_filt_IL_18_noBMI.txt
rs5794780	ct	c	0.7727	-0.1514	0.0289	1.6e-07	3675	meta_filt_IL_18_noBMI.txt
rs200715059	cgg	c	0.5123	-0.1463	0.0236	5.265e-10	3675	meta_filt_IL_18_noBMI.txt
rs141806861	t	ttg	0.5793	-0.1562	0.0237	4.637e-11	3675	meta_filt_IL_18_noBMI.txt
rs12467911	t	c	0.3071	-0.1555	0.0249	4.23e-10	3675	meta_filt_IL_18_noBMI.txt
rs350105	a	c	0.3912	0.1126	0.0242	3.284e-06	3675	meta_filt_IL_18_noBMI.txt
rs4952212	c	g	0.5726	-0.1458	0.0236	6.198e-10	3675	meta_filt_IL_18_noBMI.txt
rs539213	a	g	0.6836	0.1492	0.0249	2.017e-09	3675	meta_filt_IL_18_noBMI.txt
rs725631	a	c	0.3103	-0.1573	0.0249	2.633e-10	3675	meta_filt_IL_18_noBMI.txt
rs212690	c	g	0.2517	-0.2051	0.0266	1.307e-14	3675	meta_filt_IL_18_noBMI.txt
rs11403363	a	at	0.3237	-0.1547	0.0246	3.451e-10	3675	meta_filt_IL_18_noBMI.txt
rs199500046	t	tc	0.742	-0.1398	0.0268	1.808e-07	3675	meta_filt_IL_18_noBMI.txt
rs2886393	c	g	0.316	-0.219	0.025	1.93e-18	3675	meta_filt_IL_18_noBMI.txt
rs607294	t	c	0.3313	-0.1521	0.0244	4.92e-10	3675	meta_filt_IL_18_noBMI.txt
rs12363748	a	g	0.5768	-0.1283	0.0241	9.846e-08	3675	meta_filt_IL_18_noBMI.txt
rs3769597	t	g	0.4464	-0.1167	0.0232	4.824e-07	3675	meta_filt_IL_18_noBMI.txt
rs2059959	a	g	0.7383	-0.1381	0.0266	2.199e-07	3675	meta_filt_IL_18_noBMI.txt
rs139337995	cat	c	0.2811	-0.1677	0.0257	7.089e-11	3675	meta_filt_IL_18_noBMI.txt
rs223621	t	c	0.448	-0.166	0.0234	1.341e-12	3675	meta_filt_IL_18_noBMI.txt
rs212758	a	t	0.3083	-0.1988	0.0255	6.069e-15	3675	meta_filt_IL_18_noBMI.txt
rs143422023	a	aggagggaaggagggacggag	0.7309	0.2062	0.0259	1.815e-15	3675	meta_filt_IL_18_noBMI.txt
rs11952426	a	g	0.29	0.127	0.0257	7.787e-07	3675	meta_filt_IL_18_noBMI.txt
rs11641329	a	t	0.0463	0.3374	0.065	2.06e-07	3675	meta_filt_IL_18_noBMI.txt
rs191528674	a	g	0.1355	-0.2237	0.0364	7.647e-10	3675	meta_filt_IL_18_noBMI.txt
rs1061683	a	g	0.8945	0.1926	0.0411	2.773e-06	3675	meta_filt_IL_18_noBMI.txt
rs212691	a	g	0.7483	0.2051	0.0266	1.298e-14	3675	meta_filt_IL_18_noBMI.txt
rs11124270	a	g	0.2483	-0.1859	0.0268	3.978e-12	3675	meta_filt_IL_18_noBMI.txt
rs57971483	t	c	0.6153	-0.1319	0.0241	4.333e-08	3675	meta_filt_IL_18_noBMI.txt
rs212701	t	c	0.3477	-0.2125	0.0246	5.354e-18	3675	meta_filt_IL_18_noBMI.txt
rs59894106	a	c	0.4778	0.1358	0.0236	8.766e-09	3675	meta_filt_IL_18_noBMI.txt
rs185138796	a	c	0.0183	-0.5242	0.0925	1.439e-08	3675	meta_filt_IL_18_noBMI.txt
rs686005	t	c	0.2652	-0.2188	0.0267	2.708e-16	3675	meta_filt_IL_18_noBMI.txt
rs216538	c	g	0.462	-0.188	0.0233	8.041e-16	3675	meta_filt_IL_18_noBMI.txt
rs7561519	t	c	0.6219	0.2283	0.024	1.659e-21	3675	meta_filt_IL_18_noBMI.txt
rs11691879	a	g	0.3624	-0.2304	0.0242	1.685e-21	3675	meta_filt_IL_18_noBMI.txt
rs1272585	t	c	0.4478	-0.1714	0.0234	2.154e-13	3675	meta_filt_IL_18_noBMI.txt
rs2754520	a	g	0.4267	0.1449	0.0236	8.434e-10	3675	meta_filt_IL_18_noBMI.txt
rs2300699	t	g	0.6728	0.1405	0.0246	1.177e-08	3675	meta_filt_IL_18_noBMI.txt
rs7604559	t	c	0.3682	-0.2215	0.0241	4.558e-20	3675	meta_filt_IL_18_noBMI.txt
rs1090821	t	c	0.5142	0.1549	0.0236	5.261e-11	3675	meta_filt_IL_18_noBMI.txt
rs12465351	c	g	0.4371	-0.1872	0.0234	1.386e-15	3675	meta_filt_IL_18_noBMI.txt
rs2754523	a	g	0.5621	-0.1444	0.0235	8.049e-10	3675	meta_filt_IL_18_noBMI.txt
rs524345	a	t	0.6749	0.1427	0.0245	5.455e-09	3675	meta_filt_IL_18_noBMI.txt
rs10414552	t	c	0.1295	-0.1817	0.0347	1.65e-07	3675	meta_filt_IL_18_noBMI.txt
rs395122	t	c	0.3901	0.1124	0.0243	3.739e-06	3675	meta_filt_IL_18_noBMI.txt
rs45569233	t	c	0.2854	0.1228	0.0259	2.115e-06	3675	meta_filt_IL_18_noBMI.txt
rs61144237	a	g	0.122	-0.171	0.0368	3.326e-06	3675	meta_filt_IL_18_noBMI.txt
rs176410	c	g	0.4359	0.1428	0.0235	1.275e-09	3675	meta_filt_IL_18_noBMI.txt
rs71446036	a	g	0.2658	-0.2031	0.0261	7.108e-15	3675	meta_filt_IL_18_noBMI.txt
rs199751931	ct	c	0.3771	-0.2251	0.0243	1.723e-20	3675	meta_filt_IL_18_noBMI.txt
rs10891348	a	g	0.6758	-0.1484	0.0251	3.376e-09	3675	meta_filt_IL_18_noBMI.txt
rs72862234	a	g	0.3681	-0.2214	0.0242	4.985e-20	3675	meta_filt_IL_18_noBMI.txt
rs116656892	t	c	0.9814	0.5313	0.092	7.7e-09	3675	meta_filt_IL_18_noBMI.txt
rs806648	t	c	0.4117	-0.1828	0.0241	2.993e-14	3675	meta_filt_IL_18_noBMI.txt
rs201728773	a	aat	0.6431	0.2312	0.0245	3.506e-21	3675	meta_filt_IL_18_noBMI.txt
rs8101240	t	c	0.1977	-0.139	0.0296	2.658e-06	3675	meta_filt_IL_18_noBMI.txt
rs2268796	a	g	0.4205	-0.1815	0.0237	1.879e-14	3675	meta_filt_IL_18_noBMI.txt
rs6543647	a	g	0.6315	0.2213	0.0242	5.151e-20	3675	meta_filt_IL_18_noBMI.txt
rs502139	t	c	0.3424	-0.168	0.0244	6.184e-12	3675	meta_filt_IL_18_noBMI.txt
rs206811	a	g	0.3485	-0.1145	0.0242	2.278e-06	3675	meta_filt_IL_18_noBMI.txt
rs3769603	t	g	0.3162	-0.2181	0.025	2.613e-18	3675	meta_filt_IL_18_noBMI.txt
rs2710629	t	c	0.548	0.1237	0.0233	1.152e-07	3675	meta_filt_IL_18_noBMI.txt
rs2366070	a	c	0.7	0.165	0.0254	8.589e-11	3675	meta_filt_IL_18_noBMI.txt
rs13182409	a	g	0.3583	0.1162	0.0245	2.013e-06	3675	meta_filt_IL_18_noBMI.txt
rs7557034	a	t	0.2494	-0.2129	0.0271	4.219e-15	3675	meta_filt_IL_18_noBMI.txt
rs3103617	a	g	0.2905	0.1278	0.0257	6.809e-07	3675	meta_filt_IL_18_noBMI.txt
rs28788930	a	g	0.3249	0.1563	0.0279	2.148e-08	3675	meta_filt_IL_18_noBMI.txt
rs62142112	t	c	0.2583	0.1513	0.0278	5.3e-08	3675	meta_filt_IL_18_noBMI.txt
rs10193023	c	g	0.5664	-0.1423	0.0235	1.524e-09	3675	meta_filt_IL_18_noBMI.txt
rs142734013	t	taag	0.4211	-0.1776	0.0236	4.683e-14	3675	meta_filt_IL_18_noBMI.txt
rs55730514	t	c	0.4243	0.1567	0.0237	3.882e-11	3675	meta_filt_IL_18_noBMI.txt
rs212761	t	c	0.2651	-0.2175	0.0261	8.648e-17	3675	meta_filt_IL_18_noBMI.txt
rs1404792	t	c	0.3241	0.1492	0.0251	2.794e-09	3675	meta_filt_IL_18_noBMI.txt
rs176400	a	g	0.3426	0.1198	0.0245	1.045e-06	3675	meta_filt_IL_18_noBMI.txt
rs75687766	a	at	0.6108	0.1226	0.0242	4.144e-07	3675	meta_filt_IL_18_noBMI.txt
rs10412435	t	g	0.1241	-0.168	0.0354	2.162e-06	3675	meta_filt_IL_18_noBMI.txt
rs7608127	c	g	0.6376	0.2304	0.0242	1.62e-21	3675	meta_filt_IL_18_noBMI.txt
rs145927480	a	g	0.0166	0.4256	0.0928	4.482e-06	3675	meta_filt_IL_18_noBMI.txt
rs2365555	t	c	0.6532	0.2225	0.0244	8.372e-20	3675	meta_filt_IL_18_noBMI.txt
rs2583713	a	g	0.5714	-0.1477	0.0236	3.846e-10	3675	meta_filt_IL_18_noBMI.txt
rs206847	t	c	0.3627	-0.115	0.0243	2.112e-06	3675	meta_filt_IL_18_noBMI.txt
rs117903455	a	g	0.0283	-0.3443	0.0747	4.082e-06	3675	meta_filt_IL_18_noBMI.txt
rs6752375	t	c	0.3669	0.1297	0.0241	7.183e-08	3675	meta_filt_IL_18_noBMI.txt
rs160797	a	c	0.5643	-0.1567	0.0234	2.266e-11	3675	meta_filt_IL_18_noBMI.txt
rs2932789	t	c	0.3574	0.1163	0.0245	1.954e-06	3675	meta_filt_IL_18_noBMI.txt
rs13017189	a	g	0.6444	0.2268	0.0244	1.342e-20	3675	meta_filt_IL_18_noBMI.txt
rs1090825	c	g	0.5604	0.1718	0.0236	3.119e-13	3675	meta_filt_IL_18_noBMI.txt
rs1580329	a	g	0.7231	0.1745	0.0259	1.548e-11	3675	meta_filt_IL_18_noBMI.txt
rs806645	t	c	0.3399	-0.1617	0.0245	3.833e-11	3675	meta_filt_IL_18_noBMI.txt
rs4019435	a	aag	0.4146	0.1387	0.0238	5.539e-09	3675	meta_filt_IL_18_noBMI.txt
rs11683110	t	c	0.6838	0.218	0.025	2.766e-18	3675	meta_filt_IL_18_noBMI.txt
rs2754511	a	t	0.6411	-0.1194	0.0242	8.169e-07	3675	meta_filt_IL_18_noBMI.txt
rs212746	t	c	0.3634	-0.2277	0.0242	5.788e-21	3675	meta_filt_IL_18_noBMI.txt
rs212730	t	g	0.6497	0.2169	0.0246	1.165e-18	3675	meta_filt_IL_18_noBMI.txt
rs34976640	t	g	0.316	-0.219	0.025	1.929e-18	3675	meta_filt_IL_18_noBMI.txt
rs4952197	a	g	0.2662	-0.1314	0.0263	6.05e-07	3675	meta_filt_IL_18_noBMI.txt
rs11739602	t	c	0.644	-0.1172	0.0245	1.757e-06	3675	meta_filt_IL_18_noBMI.txt
rs2710625	a	g	0.4283	0.1469	0.0236	4.677e-10	3675	meta_filt_IL_18_noBMI.txt
rs7572964	a	t	0.684	0.219	0.025	1.929e-18	3675	meta_filt_IL_18_noBMI.txt
rs6733396	a	g	0.4265	0.1492	0.0237	2.848e-10	3675	meta_filt_IL_18_noBMI.txt
rs13022197	a	t	0.3646	-0.2265	0.0242	7.515e-21	3675	meta_filt_IL_18_noBMI.txt
rs223665	t	c	0.4489	-0.1683	0.0234	5.987e-13	3675	meta_filt_IL_18_noBMI.txt
rs199606206	a	aac	0.2711	-0.1782	0.0262	1.107e-11	3675	meta_filt_IL_18_noBMI.txt
rs34863973	a	ac	0.6427	-0.1163	0.0245	2.026e-06	3675	meta_filt_IL_18_noBMI.txt
rs71466729	a	g	0.2954	-0.2428	0.0258	4.449e-21	3675	meta_filt_IL_18_noBMI.txt
rs11437425	a	ag	0.4693	-0.1112	0.0232	1.611e-06	3675	meta_filt_IL_18_noBMI.txt
rs1976101	t	g	0.643	-0.1181	0.0244	1.345e-06	3675	meta_filt_IL_18_noBMI.txt
rs10789863	a	t	0.742	-0.1398	0.0268	1.817e-07	3675	meta_filt_IL_18_noBMI.txt
rs11695080	c	g	0.2034	-0.1983	0.0296	2.005e-11	3675	meta_filt_IL_18_noBMI.txt
rs67157050	t	c	0.3685	-0.2212	0.0242	5.217e-20	3675	meta_filt_IL_18_noBMI.txt
rs6865178	a	g	0.3606	0.1196	0.0245	1.062e-06	3675	meta_filt_IL_18_noBMI.txt
rs147095702	t	taata	0.5397	0.1668	0.0236	1.545e-12	3675	meta_filt_IL_18_noBMI.txt
rs17011801	a	t	0.7358	0.2204	0.0261	2.778e-17	3675	meta_filt_IL_18_noBMI.txt
rs201901877	a	agg	0.8223	-0.1555	0.0338	4.346e-06	3675	meta_filt_IL_18_noBMI.txt
rs150005227	t	c	0.0185	0.4062	0.0886	4.51e-06	3675	meta_filt_IL_18_noBMI.txt
rs34835885	a	g	0.2661	-0.2017	0.0262	1.234e-14	3675	meta_filt_IL_18_noBMI.txt
rs1986134	t	c	0.5409	0.1817	0.0234	7.371e-15	3675	meta_filt_IL_18_noBMI.txt
rs454119	a	g	0.5482	0.1952	0.0235	1.033e-16	3675	meta_filt_IL_18_noBMI.txt
rs12997026	a	t	0.5786	0.1772	0.0236	5.438e-14	3675	meta_filt_IL_18_noBMI.txt
rs10422981	t	c	0.8045	0.1436	0.0297	1.359e-06	3675	meta_filt_IL_18_noBMI.txt
rs2103173	t	c	0.6771	-0.1514	0.0252	1.966e-09	3675	meta_filt_IL_18_noBMI.txt
rs200064756	t	tg	0.5124	-0.127	0.0237	8.191e-08	3675	meta_filt_IL_18_noBMI.txt
rs59255043	t	c	0.6106	-0.1386	0.024	7.655e-09	3675	meta_filt_IL_18_noBMI.txt
rs200344971	t	tg	0.7346	0.2169	0.0262	1.403e-16	3675	meta_filt_IL_18_noBMI.txt
rs621357	a	g	0.6446	0.1289	0.0241	9e-08	3675	meta_filt_IL_18_noBMI.txt
rs80011693	t	c	0.2453	-0.2599	0.0276	4.501e-21	3675	meta_filt_IL_18_noBMI.txt
rs212757	c	g	0.5774	0.1743	0.0236	1.628e-13	3675	meta_filt_IL_18_noBMI.txt
rs188590961	t	c	0.9876	0.5804	0.1099	1.265e-07	3675	meta_filt_IL_18_noBMI.txt
rs668139	a	g	0.6431	-0.1182	0.0244	1.342e-06	3675	meta_filt_IL_18_noBMI.txt
rs164387	a	g	0.3901	0.1124	0.0243	3.75e-06	3675	meta_filt_IL_18_noBMI.txt
rs410469	t	g	0.2649	-0.2158	0.0262	1.791e-16	3675	meta_filt_IL_18_noBMI.txt
rs200808854	a	at	0.2494	-0.2129	0.0271	4.219e-15	3675	meta_filt_IL_18_noBMI.txt
rs12991060	t	g	0.2436	-0.1419	0.027	1.441e-07	3675	meta_filt_IL_18_noBMI.txt
rs350121	a	g	0.6356	-0.1131	0.0244	3.627e-06	3675	meta_filt_IL_18_noBMI.txt
rs455060	a	g	0.6499	0.2181	0.0246	7.799e-19	3675	meta_filt_IL_18_noBMI.txt
rs6737500	t	c	0.3678	-0.2204	0.0242	7.663e-20	3675	meta_filt_IL_18_noBMI.txt
rs58364223	a	g	0.4854	-0.1116	0.0233	1.615e-06	3675	meta_filt_IL_18_noBMI.txt
rs7577696	a	g	0.6374	0.2299	0.0242	1.977e-21	3675	meta_filt_IL_18_noBMI.txt
rs2710615	a	t	0.5671	-0.141	0.0235	2.038e-09	3675	meta_filt_IL_18_noBMI.txt
rs7588883	a	g	0.5631	0.1874	0.0234	1.293e-15	3675	meta_filt_IL_18_noBMI.txt
rs212726	t	c	0.3503	-0.2169	0.0246	1.16e-18	3675	meta_filt_IL_18_noBMI.txt
rs12419156	t	c	0.8064	0.1556	0.0335	3.446e-06	3675	meta_filt_IL_18_noBMI.txt
