# Supplementary material for: Inflammatory cytokine profiles in erectile dysfunction: a bidirectional Mendelian randomization
Source: Front Immunol. 2024 Apr 12;15:1342658. doi: 10.3389/fimmu.2024.1342658 (PMC11045927; doi:10.3389/fimmu.2024.1342658)
Supplement: Supplementary file 2 [file DataSheet_2.zip › 41 Inflammatory cytokines exposure data/meta_filt_IL_1B_noBMI.txt]

MarkerName	Allele1	Allele2	Freq1	Effect	StdErr	P-value	Total_N	PHENO
rs192669214	a	g	0.0081	-0.719	0.1392	2.403e-07	3348	meta_filt_IL_1B_noBMI.txt
rs188572687	a	g	0.9896	0.6005	0.1267	2.12e-06	3348	meta_filt_IL_1B_noBMI.txt
rs1545747	t	g	0.9809	-0.4456	0.0932	1.729e-06	3348	meta_filt_IL_1B_noBMI.txt
rs2159299	c	g	0.5851	-0.1247	0.0266	2.873e-06	3348	meta_filt_IL_1B_noBMI.txt
rs61335305	a	c	0.0189	0.4333	0.0928	3.015e-06	3348	meta_filt_IL_1B_noBMI.txt
rs140348475	t	ttttg	0.7238	-0.144	0.0314	4.633e-06	3348	meta_filt_IL_1B_noBMI.txt
rs62015704	a	g	0.8688	0.1786	0.0372	1.624e-06	3348	meta_filt_IL_1B_noBMI.txt
rs2149803	t	c	0.0087	-0.6677	0.1355	8.307e-07	3348	meta_filt_IL_1B_noBMI.txt
rs143319329	t	c	0.0209	0.4357	0.093	2.835e-06	3348	meta_filt_IL_1B_noBMI.txt
rs111800648	a	t	0.9819	-0.4412	0.0942	2.824e-06	3348	meta_filt_IL_1B_noBMI.txt
rs192202951	a	g	0.9941	-0.8476	0.1801	2.52e-06	3348	meta_filt_IL_1B_noBMI.txt
rs139079409	a	g	0.0079	-0.6846	0.1402	1.051e-06	3348	meta_filt_IL_1B_noBMI.txt
rs183059183	t	c	0.9914	0.6406	0.1338	1.694e-06	3348	meta_filt_IL_1B_noBMI.txt
rs899084	t	c	0.0182	0.4402	0.094	2.801e-06	3348	meta_filt_IL_1B_noBMI.txt
rs115242021	a	c	0.0601	0.2795	0.0553	4.252e-07	3348	meta_filt_IL_1B_noBMI.txt
rs2378430	a	g	0.0086	-0.6665	0.136	9.482e-07	3348	meta_filt_IL_1B_noBMI.txt
rs4786740	a	c	0.3913	0.1264	0.0265	1.82e-06	3348	meta_filt_IL_1B_noBMI.txt
rs116971511	a	g	0.9819	-0.444	0.0946	2.684e-06	3348	meta_filt_IL_1B_noBMI.txt
rs2108995	a	t	0.5877	-0.1262	0.0266	2.161e-06	3348	meta_filt_IL_1B_noBMI.txt
rs6559536	t	c	0.0086	-0.7389	0.1357	5.189e-08	3348	meta_filt_IL_1B_noBMI.txt
rs188550518	a	g	0.9918	0.6791	0.1386	9.636e-07	3348	meta_filt_IL_1B_noBMI.txt
rs79186011	t	c	0.0674	0.2354	0.0512	4.262e-06	3348	meta_filt_IL_1B_noBMI.txt
rs8033158	t	c	0.0181	0.4471	0.095	2.515e-06	3348	meta_filt_IL_1B_noBMI.txt
rs141211125	a	t	0.0081	-0.7187	0.1391	2.402e-07	3348	meta_filt_IL_1B_noBMI.txt
rs185085918	t	g	0.0089	0.6211	0.1323	2.675e-06	3348	meta_filt_IL_1B_noBMI.txt
