# Supplementary material for: Inflammatory cytokine profiles in erectile dysfunction: a bidirectional Mendelian randomization
Source: Front Immunol. 2024 Apr 12;15:1342658. doi: 10.3389/fimmu.2024.1342658 (PMC11045927; doi:10.3389/fimmu.2024.1342658)
Supplement: Supplementary file 2 [file DataSheet_2.zip › 41 Inflammatory cytokines exposure data/meta_filt_IL_1RA_noBMI.txt]

MarkerName	Allele1	Allele2	Freq1	Effect	StdErr	P-value	Total_N	PHENO
rs73061951	t	c	0.0526	0.2551	0.0539	2.251e-06	3677	meta_filt_IL_1RA_noBMI.txt
rs7868322	c	g	0.7472	-0.1282	0.0268	1.695e-06	3677	meta_filt_IL_1RA_noBMI.txt
rs117542216	c	g	0.0588	-0.2432	0.0507	1.598e-06	3677	meta_filt_IL_1RA_noBMI.txt
rs13343438	a	g	0.0434	0.2771	0.0607	4.973e-06	3677	meta_filt_IL_1RA_noBMI.txt
rs73610561	t	c	0.0434	0.2763	0.0605	4.98e-06	3677	meta_filt_IL_1RA_noBMI.txt
rs35590641	c	g	0.3321	-0.1167	0.025	3.041e-06	3677	meta_filt_IL_1RA_noBMI.txt
rs1995729	a	g	0.2628	0.1253	0.0263	1.942e-06	3677	meta_filt_IL_1RA_noBMI.txt
rs1545747	t	g	0.9815	-0.4458	0.0911	9.845e-07	3677	meta_filt_IL_1RA_noBMI.txt
rs146151667	a	g	0.9845	0.5208	0.097	7.841e-08	3677	meta_filt_IL_1RA_noBMI.txt
rs187166731	t	c	0.0582	-0.2424	0.0504	1.547e-06	3677	meta_filt_IL_1RA_noBMI.txt
rs61335305	a	c	0.0182	0.4315	0.0904	1.812e-06	3677	meta_filt_IL_1RA_noBMI.txt
rs118061137	t	c	0.0587	-0.2329	0.05	3.209e-06	3677	meta_filt_IL_1RA_noBMI.txt
rs2019023	a	t	0.8907	-0.1925	0.0391	8.414e-07	3677	meta_filt_IL_1RA_noBMI.txt
rs111800648	a	t	0.9827	-0.4369	0.0914	1.755e-06	3677	meta_filt_IL_1RA_noBMI.txt
rs4806519	a	g	0.0532	0.2514	0.0538	2.929e-06	3677	meta_filt_IL_1RA_noBMI.txt
rs35803309	a	at	0.8927	0.2021	0.0402	4.952e-07	3677	meta_filt_IL_1RA_noBMI.txt
rs6699436	a	g	0.0995	-0.1858	0.0404	4.365e-06	3677	meta_filt_IL_1RA_noBMI.txt
rs147597180	a	g	0.9408	0.2321	0.0499	3.377e-06	3677	meta_filt_IL_1RA_noBMI.txt
rs899084	t	c	0.0175	0.4291	0.0912	2.564e-06	3677	meta_filt_IL_1RA_noBMI.txt
rs80057302	t	c	0.0589	-0.2321	0.05	3.505e-06	3677	meta_filt_IL_1RA_noBMI.txt
rs11869294	c	g	0.9205	-0.2286	0.047	1.128e-06	3677	meta_filt_IL_1RA_noBMI.txt
rs116971511	a	g	0.9826	-0.4398	0.0918	1.646e-06	3677	meta_filt_IL_1RA_noBMI.txt
rs3216654	a	aaatttag	0.3324	-0.1176	0.0251	2.796e-06	3677	meta_filt_IL_1RA_noBMI.txt
rs34773020	t	tg	0.3322	-0.1166	0.025	3.033e-06	3677	meta_filt_IL_1RA_noBMI.txt
rs3876037	a	g	0.6783	0.1234	0.027	4.733e-06	3677	meta_filt_IL_1RA_noBMI.txt
rs4441609	t	c	0.4757	0.1056	0.0231	4.746e-06	3677	meta_filt_IL_1RA_noBMI.txt
rs56134659	a	g	0.4835	-0.1109	0.0236	2.564e-06	3677	meta_filt_IL_1RA_noBMI.txt
rs1054402	t	c	0.2506	0.1325	0.0269	8.201e-07	3677	meta_filt_IL_1RA_noBMI.txt
rs9623661	t	c	0.0903	-0.1948	0.0424	4.349e-06	3677	meta_filt_IL_1RA_noBMI.txt
rs190043735	a	g	0.9918	0.6436	0.1387	3.485e-06	3677	meta_filt_IL_1RA_noBMI.txt
rs139005642	a	aaaag	0.6557	0.1314	0.0276	1.871e-06	3677	meta_filt_IL_1RA_noBMI.txt
rs117181659	a	g	0.064	-0.2204	0.0478	3.92e-06	3677	meta_filt_IL_1RA_noBMI.txt
rs12886386	a	g	0.6678	0.1167	0.025	3.001e-06	3677	meta_filt_IL_1RA_noBMI.txt
rs8033158	t	c	0.0174	0.443	0.0921	1.501e-06	3677	meta_filt_IL_1RA_noBMI.txt
rs35019477	g	gca	0.2663	0.1333	0.0267	6.078e-07	3677	meta_filt_IL_1RA_noBMI.txt
rs116621133	a	t	0.0156	-0.5069	0.0987	2.81e-07	3677	meta_filt_IL_1RA_noBMI.txt
rs11627423	a	c	0.6414	0.1178	0.0246	1.65e-06	3677	meta_filt_IL_1RA_noBMI.txt
rs9985296	t	c	0.4758	0.1053	0.0231	4.952e-06	3677	meta_filt_IL_1RA_noBMI.txt
rs147747784	c	g	0.0284	0.3582	0.0754	2.039e-06	3677	meta_filt_IL_1RA_noBMI.txt
rs1995728	t	g	0.2629	0.1253	0.0263	1.947e-06	3677	meta_filt_IL_1RA_noBMI.txt
