# Supplementary material for: Inflammatory cytokine profiles in erectile dysfunction: a bidirectional Mendelian randomization
Source: Front Immunol. 2024 Apr 12;15:1342658. doi: 10.3389/fimmu.2024.1342658 (PMC11045927; doi:10.3389/fimmu.2024.1342658)
Supplement: Supplementary file 2 [file DataSheet_2.zip › 41 Inflammatory cytokines exposure data/meta_filt_IL_2_noBMI.txt]

MarkerName	Allele1	Allele2	Freq1	Effect	StdErr	P-value	Total_N	PHENO
rs77694895	a	c	0.8981	0.183	0.0393	3.237e-06	3514	meta_filt_IL_2_noBMI.txt
rs13412535	a	g	0.1886	0.174	0.0331	1.447e-07	3514	meta_filt_IL_2_noBMI.txt
rs73820741	a	g	0.1018	-0.1826	0.0393	3.33e-06	3514	meta_filt_IL_2_noBMI.txt
rs145785120	t	c	0.102	-0.1834	0.0393	3.035e-06	3514	meta_filt_IL_2_noBMI.txt
rs2619324	t	c	0.6189	-0.1202	0.0263	4.771e-06	3514	meta_filt_IL_2_noBMI.txt
rs144918844	a	c	0.1019	-0.183	0.0393	3.206e-06	3514	meta_filt_IL_2_noBMI.txt
rs35286171	t	c	0.8934	0.179	0.0386	3.493e-06	3514	meta_filt_IL_2_noBMI.txt
rs77357447	t	g	0.1064	-0.1799	0.0386	3.221e-06	3514	meta_filt_IL_2_noBMI.txt
rs2807544	a	g	0.3938	0.1189	0.0252	2.338e-06	3514	meta_filt_IL_2_noBMI.txt
rs1545747	t	g	0.9813	-0.4709	0.0918	2.92e-07	3514	meta_filt_IL_2_noBMI.txt
rs17084361	a	c	0.898	0.1834	0.0393	3.038e-06	3514	meta_filt_IL_2_noBMI.txt
rs114654654	a	g	0.8981	0.183	0.0393	3.2e-06	3514	meta_filt_IL_2_noBMI.txt
rs80294750	a	g	0.1025	-0.1825	0.0393	3.307e-06	3514	meta_filt_IL_2_noBMI.txt
rs77019587	a	c	0.1019	-0.183	0.0393	3.15e-06	3514	meta_filt_IL_2_noBMI.txt
rs68066031	t	c	0.8049	-0.1625	0.0327	6.476e-07	3514	meta_filt_IL_2_noBMI.txt
rs61335305	a	c	0.0184	0.4439	0.0913	1.157e-06	3514	meta_filt_IL_2_noBMI.txt
rs10033620	a	c	0.8976	0.1816	0.0392	3.599e-06	3514	meta_filt_IL_2_noBMI.txt
rs138647193	c	g	0.8981	0.183	0.0393	3.208e-06	3514	meta_filt_IL_2_noBMI.txt
rs12643305	a	t	0.1019	-0.183	0.0393	3.202e-06	3514	meta_filt_IL_2_noBMI.txt
rs2803394	t	c	0.4277	0.1147	0.0247	3.538e-06	3514	meta_filt_IL_2_noBMI.txt
rs2874495	a	g	0.4532	-0.1138	0.024	2.178e-06	3514	meta_filt_IL_2_noBMI.txt
rs114837404	a	c	0.898	0.1834	0.0393	3.038e-06	3514	meta_filt_IL_2_noBMI.txt
rs7615304	a	g	0.4531	-0.1139	0.024	2.161e-06	3514	meta_filt_IL_2_noBMI.txt
rs1553660	t	g	0.1019	-0.1829	0.0392	3.152e-06	3514	meta_filt_IL_2_noBMI.txt
rs202041480	ccttttatccg	c	0.1121	-0.1866	0.0385	1.257e-06	3514	meta_filt_IL_2_noBMI.txt
rs34136789	ca	c	0.8982	0.183	0.0393	3.162e-06	3514	meta_filt_IL_2_noBMI.txt
rs111800648	a	t	0.9823	-0.4448	0.0924	1.473e-06	3514	meta_filt_IL_2_noBMI.txt
rs77360182	a	g	0.1019	-0.183	0.0393	3.223e-06	3514	meta_filt_IL_2_noBMI.txt
rs2321297	a	g	0.5468	0.1138	0.024	2.178e-06	3514	meta_filt_IL_2_noBMI.txt
rs149152871	a	g	0.9827	0.4769	0.1019	2.848e-06	3514	meta_filt_IL_2_noBMI.txt
rs147515212	t	c	0.8981	0.183	0.0393	3.207e-06	3514	meta_filt_IL_2_noBMI.txt
rs899084	t	c	0.0178	0.4467	0.0922	1.254e-06	3514	meta_filt_IL_2_noBMI.txt
rs10866418	t	c	0.8976	0.1816	0.0392	3.599e-06	3514	meta_filt_IL_2_noBMI.txt
rs10434439	a	g	0.1041	-0.1804	0.039	3.693e-06	3514	meta_filt_IL_2_noBMI.txt
rs79992897	c	g	0.0054	0.9242	0.1817	3.643e-07	3514	meta_filt_IL_2_noBMI.txt
rs16836080	a	g	0.3355	0.1158	0.0253	4.841e-06	3514	meta_filt_IL_2_noBMI.txt
rs142631418	a	c	0.8981	0.183	0.0393	3.201e-06	3514	meta_filt_IL_2_noBMI.txt
rs140681568	a	g	0.1019	-0.1834	0.0393	3.041e-06	3514	meta_filt_IL_2_noBMI.txt
rs170117	t	c	0.1377	-0.1637	0.0347	2.442e-06	3514	meta_filt_IL_2_noBMI.txt
rs116971511	a	g	0.9823	-0.4494	0.0928	1.285e-06	3514	meta_filt_IL_2_noBMI.txt
rs11938966	a	c	0.1062	-0.1784	0.0387	4.072e-06	3514	meta_filt_IL_2_noBMI.txt
rs2690020	a	g	0.5177	0.1158	0.0245	2.273e-06	3514	meta_filt_IL_2_noBMI.txt
rs35400469	ca	c	0.1027	-0.1814	0.0392	3.607e-06	3514	meta_filt_IL_2_noBMI.txt
rs79343574	a	c	0.1019	-0.183	0.0393	3.237e-06	3514	meta_filt_IL_2_noBMI.txt
rs2690021	a	t	0.5535	-0.1144	0.0247	3.745e-06	3514	meta_filt_IL_2_noBMI.txt
rs9918031	t	c	0.1022	-0.1821	0.0392	3.477e-06	3514	meta_filt_IL_2_noBMI.txt
rs17084357	a	g	0.898	0.1834	0.0393	3.038e-06	3514	meta_filt_IL_2_noBMI.txt
rs11934933	t	c	0.8981	0.183	0.0393	3.211e-06	3514	meta_filt_IL_2_noBMI.txt
rs147639073	t	c	0.5346	0.1119	0.0242	3.828e-06	3514	meta_filt_IL_2_noBMI.txt
rs62124990	t	g	0.0083	-0.7013	0.149	2.502e-06	3514	meta_filt_IL_2_noBMI.txt
rs116325616	t	c	0.1019	-0.1829	0.0392	3.151e-06	3514	meta_filt_IL_2_noBMI.txt
rs28823126	a	g	0.8977	0.1824	0.0392	3.321e-06	3514	meta_filt_IL_2_noBMI.txt
rs4864514	a	g	0.8975	0.182	0.0392	3.432e-06	3514	meta_filt_IL_2_noBMI.txt
rs11933885	a	g	0.8981	0.183	0.0393	3.21e-06	3514	meta_filt_IL_2_noBMI.txt
rs73820740	t	c	0.1018	-0.1817	0.0394	3.984e-06	3514	meta_filt_IL_2_noBMI.txt
rs35055624	t	c	0.2621	0.1249	0.0268	3.187e-06	3514	meta_filt_IL_2_noBMI.txt
rs79328410	t	c	0.102	-0.1831	0.0393	3.111e-06	3514	meta_filt_IL_2_noBMI.txt
rs142125007	t	ttccttttatcc	0.8879	0.1866	0.0385	1.257e-06	3514	meta_filt_IL_2_noBMI.txt
rs113093852	a	c	0.1021	-0.1824	0.0393	3.494e-06	3514	meta_filt_IL_2_noBMI.txt
rs61424751	a	g	0.1017	-0.183	0.0394	3.398e-06	3514	meta_filt_IL_2_noBMI.txt
rs61390347	t	c	0.1019	-0.183	0.0393	3.198e-06	3514	meta_filt_IL_2_noBMI.txt
rs148517105	a	g	0.1019	-0.183	0.0393	3.211e-06	3514	meta_filt_IL_2_noBMI.txt
rs62297833	t	g	0.8981	0.183	0.0393	3.147e-06	3514	meta_filt_IL_2_noBMI.txt
rs77600352	a	g	0.8981	0.1829	0.0392	3.158e-06	3514	meta_filt_IL_2_noBMI.txt
rs34588763	t	c	0.7379	-0.1249	0.0268	3.194e-06	3514	meta_filt_IL_2_noBMI.txt
rs17084392	t	c	0.8982	0.1825	0.0394	3.636e-06	3514	meta_filt_IL_2_noBMI.txt
rs11946549	a	g	0.898	0.1838	0.0393	2.917e-06	3514	meta_filt_IL_2_noBMI.txt
rs1848347	a	g	0.1375	-0.1636	0.0347	2.476e-06	3514	meta_filt_IL_2_noBMI.txt
rs11436713	a	at	0.8934	0.1793	0.0386	3.335e-06	3514	meta_filt_IL_2_noBMI.txt
rs6821596	a	c	0.1088	-0.1795	0.0382	2.588e-06	3514	meta_filt_IL_2_noBMI.txt
rs74963337	a	g	0.9022	0.1877	0.0403	3.236e-06	3514	meta_filt_IL_2_noBMI.txt
rs17084315	a	t	0.1019	-0.1829	0.0393	3.147e-06	3514	meta_filt_IL_2_noBMI.txt
rs78538552	a	g	0.102	-0.1833	0.0393	3.085e-06	3514	meta_filt_IL_2_noBMI.txt
rs116431550	a	g	0.8981	0.183	0.0393	3.207e-06	3514	meta_filt_IL_2_noBMI.txt
rs75799337	a	g	0.102	-0.1834	0.0393	3.038e-06	3514	meta_filt_IL_2_noBMI.txt
rs80113191	a	g	0.1044	-0.1786	0.0389	4.409e-06	3514	meta_filt_IL_2_noBMI.txt
rs1507968	c	g	0.8976	0.1817	0.0392	3.513e-06	3514	meta_filt_IL_2_noBMI.txt
rs11939940	a	g	0.1022	-0.1818	0.0392	3.566e-06	3514	meta_filt_IL_2_noBMI.txt
rs10005668	a	g	0.102	-0.1831	0.0393	3.162e-06	3514	meta_filt_IL_2_noBMI.txt
rs4634519	a	g	0.7379	-0.1249	0.0268	3.18e-06	3514	meta_filt_IL_2_noBMI.txt
rs79033596	a	g	0.8981	0.183	0.0393	3.147e-06	3514	meta_filt_IL_2_noBMI.txt
rs8033158	t	c	0.0177	0.4545	0.0932	1.085e-06	3514	meta_filt_IL_2_noBMI.txt
rs12651112	a	t	0.1019	-0.1829	0.0392	3.159e-06	3514	meta_filt_IL_2_noBMI.txt
rs4479767	a	g	0.8977	0.1821	0.0392	3.444e-06	3514	meta_filt_IL_2_noBMI.txt
rs76285557	a	t	0.1019	-0.1829	0.0392	3.15e-06	3514	meta_filt_IL_2_noBMI.txt
rs80108155	t	c	0.8981	0.183	0.0393	3.146e-06	3514	meta_filt_IL_2_noBMI.txt
rs10273223	c	g	0.2621	0.1249	0.0268	3.186e-06	3514	meta_filt_IL_2_noBMI.txt
rs145763324	t	c	0.1019	-0.183	0.0393	3.217e-06	3514	meta_filt_IL_2_noBMI.txt
rs79751830	t	c	0.1019	-0.183	0.0393	3.142e-06	3514	meta_filt_IL_2_noBMI.txt
rs74680462	a	c	0.1019	-0.183	0.0393	3.191e-06	3514	meta_filt_IL_2_noBMI.txt
rs78340137	a	c	0.8981	0.1834	0.0393	3.035e-06	3514	meta_filt_IL_2_noBMI.txt
rs9850056	a	t	0.5378	0.1152	0.0246	2.851e-06	3514	meta_filt_IL_2_noBMI.txt
rs147410944	t	c	0.102	-0.1834	0.0393	3.04e-06	3514	meta_filt_IL_2_noBMI.txt
