# Supplementary material for: Inflammatory cytokine profiles in erectile dysfunction: a bidirectional Mendelian randomization
Source: Front Immunol. 2024 Apr 12;15:1342658. doi: 10.3389/fimmu.2024.1342658 (PMC11045927; doi:10.3389/fimmu.2024.1342658)
Supplement: Supplementary file 2 [file DataSheet_2.zip › 41 Inflammatory cytokines exposure data/meta_filt_IL_2RA_noBMI.txt]

MarkerName	Allele1	Allele2	Freq1	Effect	StdErr	P-value	Total_N	PHENO
rs7899110	t	c	0.6549	-0.1159	0.0247	2.848e-06	3716	meta_filt_IL_2RA_noBMI.txt
rs62626326	t	c	0.9439	0.247	0.0524	2.38e-06	3716	meta_filt_IL_2RA_noBMI.txt
rs41294617	a	g	0.141	0.2341	0.0332	1.634e-12	3716	meta_filt_IL_2RA_noBMI.txt
rs3793713	a	g	0.6181	-0.1428	0.024	2.591e-09	3716	meta_filt_IL_2RA_noBMI.txt
rs10905773	t	c	0.6904	-0.1346	0.0254	1.192e-07	3716	meta_filt_IL_2RA_noBMI.txt
rs6602360	a	g	0.5567	0.1125	0.0238	2.374e-06	3716	meta_filt_IL_2RA_noBMI.txt
rs6602450	a	g	0.2507	0.1303	0.0273	1.886e-06	3716	meta_filt_IL_2RA_noBMI.txt
rs35522661	a	g	0.7027	-0.1188	0.0259	4.544e-06	3716	meta_filt_IL_2RA_noBMI.txt
rs4747887	t	c	0.5863	-0.112	0.0237	2.315e-06	3716	meta_filt_IL_2RA_noBMI.txt
rs12722574	a	g	0.1523	-0.3027	0.0322	4.797e-21	3716	meta_filt_IL_2RA_noBMI.txt
rs41295117	t	c	0.8687	0.3192	0.0346	2.956e-20	3716	meta_filt_IL_2RA_noBMI.txt
rs7920946	t	c	0.7129	0.1562	0.0258	1.496e-09	3716	meta_filt_IL_2RA_noBMI.txt
rs7910656	t	c	0.1556	0.2373	0.0327	4.118e-13	3716	meta_filt_IL_2RA_noBMI.txt
rs41294713	t	c	0.8689	0.3223	0.0343	5.15e-21	3716	meta_filt_IL_2RA_noBMI.txt
rs11597367	a	g	0.8366	-0.2187	0.0311	2.201e-12	3716	meta_filt_IL_2RA_noBMI.txt
rs3118475	t	c	0.8624	0.3216	0.0336	1.11e-21	3716	meta_filt_IL_2RA_noBMI.txt
rs3763700	t	c	0.6205	-0.1247	0.0238	1.692e-07	3716	meta_filt_IL_2RA_noBMI.txt
rs12722504	g	gataa	0.1982	-0.2523	0.0289	2.405e-18	3716	meta_filt_IL_2RA_noBMI.txt
rs10905862	t	c	0.4448	-0.1403	0.0234	2.047e-09	3716	meta_filt_IL_2RA_noBMI.txt
rs4747837	c	g	0.8647	0.3377	0.0339	2.159e-23	3716	meta_filt_IL_2RA_noBMI.txt
rs10905604	a	g	0.2626	-0.1597	0.0265	1.619e-09	3716	meta_filt_IL_2RA_noBMI.txt
rs4749894	a	g	0.812	-0.1731	0.0294	4.114e-09	3716	meta_filt_IL_2RA_noBMI.txt
rs6602398	t	g	0.282	0.1536	0.0257	2.15e-09	3716	meta_filt_IL_2RA_noBMI.txt
rs4625363	a	g	0.8701	0.3275	0.0344	1.654e-21	3716	meta_filt_IL_2RA_noBMI.txt
rs2256852	a	g	0.2959	0.1583	0.0256	6.144e-10	3716	meta_filt_IL_2RA_noBMI.txt
rs11256942	c	g	0.307	-0.1426	0.0249	1.065e-08	3716	meta_filt_IL_2RA_noBMI.txt
rs2182410	t	c	0.4434	-0.1986	0.0234	1.79e-17	3716	meta_filt_IL_2RA_noBMI.txt
rs7078535	t	c	0.5176	0.183	0.023	1.911e-15	3716	meta_filt_IL_2RA_noBMI.txt
rs11596136	t	c	0.2623	-0.1584	0.0265	2.221e-09	3716	meta_filt_IL_2RA_noBMI.txt
rs199762049	g	gtgcca	0.6207	-0.1124	0.0242	3.472e-06	3716	meta_filt_IL_2RA_noBMI.txt
rs35657162	ca	c	0.355	-0.1543	0.0241	1.544e-10	3716	meta_filt_IL_2RA_noBMI.txt
rs11591302	a	g	0.8638	0.3296	0.0341	4.771e-22	3716	meta_filt_IL_2RA_noBMI.txt
rs7077067	t	c	0.4177	-0.1109	0.024	3.76e-06	3716	meta_filt_IL_2RA_noBMI.txt
rs12722551	t	c	0.1299	-0.3279	0.0344	1.517e-21	3716	meta_filt_IL_2RA_noBMI.txt
rs7095926	a	g	0.7546	0.1614	0.0264	9.723e-10	3716	meta_filt_IL_2RA_noBMI.txt
rs12722585	ctgag	c	0.8606	0.3339	0.0335	1.917e-23	3716	meta_filt_IL_2RA_noBMI.txt
rs11597237	t	c	0.1735	-0.2272	0.0307	1.395e-13	3716	meta_filt_IL_2RA_noBMI.txt
rs10795726	a	g	0.5784	0.1557	0.025	4.468e-10	3716	meta_filt_IL_2RA_noBMI.txt
rs10905599	t	c	0.7377	0.1583	0.0265	2.251e-09	3716	meta_filt_IL_2RA_noBMI.txt
rs4436455	a	t	0.5114	0.1281	0.0237	6.365e-08	3716	meta_filt_IL_2RA_noBMI.txt
rs4749959	t	c	0.39	0.1175	0.0245	1.633e-06	3716	meta_filt_IL_2RA_noBMI.txt
rs190265644	t	g	0.0055	-0.7629	0.1633	2.984e-06	3716	meta_filt_IL_2RA_noBMI.txt
rs12219621	c	g	0.5865	-0.1115	0.0237	2.582e-06	3716	meta_filt_IL_2RA_noBMI.txt
rs2104286	t	c	0.8015	0.26	0.0288	1.637e-19	3716	meta_filt_IL_2RA_noBMI.txt
rs112407568	a	g	0.0624	-0.2557	0.0498	2.891e-07	3716	meta_filt_IL_2RA_noBMI.txt
rs4515866	a	g	0.3133	-0.1462	0.0246	2.695e-09	3716	meta_filt_IL_2RA_noBMI.txt
rs12722553	a	c	0.1299	-0.3279	0.0344	1.51e-21	3716	meta_filt_IL_2RA_noBMI.txt
rs1972408	t	c	0.8333	-0.244	0.0311	4.489e-15	3716	meta_filt_IL_2RA_noBMI.txt
rs7100984	a	g	0.2823	0.1571	0.0256	8.842e-10	3716	meta_filt_IL_2RA_noBMI.txt
rs12722527	t	c	0.1301	-0.3252	0.0344	2.929e-21	3716	meta_filt_IL_2RA_noBMI.txt
rs11256860	c	g	0.7698	-0.148	0.0281	1.397e-07	3716	meta_filt_IL_2RA_noBMI.txt
rs7917726	a	g	0.5238	-0.1326	0.0235	1.689e-08	3716	meta_filt_IL_2RA_noBMI.txt
rs10905876	a	g	0.8329	-0.2435	0.0311	4.893e-15	3716	meta_filt_IL_2RA_noBMI.txt
rs12722523	a	g	0.1302	-0.3246	0.0344	3.365e-21	3716	meta_filt_IL_2RA_noBMI.txt
rs7894037	a	t	0.2304	0.1472	0.0281	1.66e-07	3716	meta_filt_IL_2RA_noBMI.txt
rs12571090	a	t	0.7697	-0.1478	0.0281	1.452e-07	3716	meta_filt_IL_2RA_noBMI.txt
rs190538859	t	g	0.99	-0.5745	0.1254	4.635e-06	3716	meta_filt_IL_2RA_noBMI.txt
rs115360066	a	g	0.8882	0.1776	0.0377	2.418e-06	3716	meta_filt_IL_2RA_noBMI.txt
rs3920615	t	c	0.5865	-0.1123	0.0237	2.238e-06	3716	meta_filt_IL_2RA_noBMI.txt
rs12722488	t	ta	0.7203	0.1868	0.0258	4.565e-13	3716	meta_filt_IL_2RA_noBMI.txt
rs79100208	c	g	0.995	0.8345	0.1758	2.052e-06	3716	meta_filt_IL_2RA_noBMI.txt
rs36062381	c	g	0.1508	0.2254	0.0324	3.252e-12	3716	meta_filt_IL_2RA_noBMI.txt
rs7906228	a	g	0.2387	-0.1636	0.027	1.336e-09	3716	meta_filt_IL_2RA_noBMI.txt
rs12722564	ccaa	c	0.8702	0.3303	0.0345	9.277e-22	3716	meta_filt_IL_2RA_noBMI.txt
rs10110247	a	g	0.2093	-0.141	0.0292	1.342e-06	3716	meta_filt_IL_2RA_noBMI.txt
rs7898880	a	g	0.1404	0.2349	0.0331	1.222e-12	3716	meta_filt_IL_2RA_noBMI.txt
rs1924138	a	c	0.3948	0.1204	0.0238	4.106e-07	3716	meta_filt_IL_2RA_noBMI.txt
rs4749955	t	c	0.5182	0.1825	0.023	2.241e-15	3716	meta_filt_IL_2RA_noBMI.txt
rs11256601	t	c	0.5176	0.1829	0.023	1.997e-15	3716	meta_filt_IL_2RA_noBMI.txt
rs9423654	c	g	0.6609	-0.135	0.0283	1.803e-06	3716	meta_filt_IL_2RA_noBMI.txt
rs71479758	a	g	0.7634	-0.1988	0.0272	2.794e-13	3716	meta_filt_IL_2RA_noBMI.txt
rs11256311	t	c	0.1404	0.2558	0.0333	1.523e-14	3716	meta_filt_IL_2RA_noBMI.txt
rs10795752	t	c	0.3098	0.1213	0.0249	1.155e-06	3716	meta_filt_IL_2RA_noBMI.txt
rs10400124	t	c	0.4136	0.1113	0.0237	2.675e-06	3716	meta_filt_IL_2RA_noBMI.txt
rs41295055	t	c	0.1377	-0.3205	0.0336	1.46e-21	3716	meta_filt_IL_2RA_noBMI.txt
rs2148288	t	c	0.3151	0.1192	0.0252	2.184e-06	3716	meta_filt_IL_2RA_noBMI.txt
rs12779809	t	c	0.0998	-0.2495	0.0401	5.163e-10	3716	meta_filt_IL_2RA_noBMI.txt
rs764851	a	t	0.8643	0.3281	0.0342	9.097e-22	3716	meta_filt_IL_2RA_noBMI.txt
rs17147986	a	c	0.1402	-0.2976	0.0337	1.069e-18	3716	meta_filt_IL_2RA_noBMI.txt
rs4747891	c	g	0.1168	-0.1799	0.0375	1.62e-06	3716	meta_filt_IL_2RA_noBMI.txt
rs11256966	c	g	0.8311	-0.1886	0.0324	6.064e-09	3716	meta_filt_IL_2RA_noBMI.txt
rs200481846	a	atatg	0.13	-0.3274	0.0344	1.757e-21	3716	meta_filt_IL_2RA_noBMI.txt
rs12722557	t	c	0.0329	-0.3457	0.0728	2.076e-06	3716	meta_filt_IL_2RA_noBMI.txt
rs34037190	a	g	0.0217	0.4784	0.0935	3.134e-07	3716	meta_filt_IL_2RA_noBMI.txt
rs12722559	a	c	0.1298	-0.3279	0.0344	1.465e-21	3716	meta_filt_IL_2RA_noBMI.txt
rs11256497	a	g	0.3123	0.1404	0.0251	2.283e-08	3716	meta_filt_IL_2RA_noBMI.txt
rs17150787	t	c	0.2436	-0.1637	0.0267	8.567e-10	3716	meta_filt_IL_2RA_noBMI.txt
rs2476491	a	t	0.7617	-0.1873	0.0272	6.07e-12	3716	meta_filt_IL_2RA_noBMI.txt
rs34507893	a	g	0.0128	0.7351	0.1157	2.076e-10	3716	meta_filt_IL_2RA_noBMI.txt
rs12722515	a	c	0.131	-0.3209	0.0343	8.088e-21	3716	meta_filt_IL_2RA_noBMI.txt
rs148683286	g	gctggga	0.4112	0.1121	0.0238	2.377e-06	3716	meta_filt_IL_2RA_noBMI.txt
rs12722587	t	c	0.1393	-0.3344	0.0335	1.725e-23	3716	meta_filt_IL_2RA_noBMI.txt
rs7906349	c	g	0.2356	-0.163	0.0271	1.77e-09	3716	meta_filt_IL_2RA_noBMI.txt
rs7900744	a	g	0.8419	0.3062	0.0316	3.552e-22	3716	meta_filt_IL_2RA_noBMI.txt
rs7898286	t	g	0.3155	0.1186	0.0252	2.571e-06	3716	meta_filt_IL_2RA_noBMI.txt
rs7078614	t	g	0.3549	-0.1543	0.0241	1.556e-10	3716	meta_filt_IL_2RA_noBMI.txt
rs17150879	t	g	0.6926	0.1428	0.0249	9.961e-09	3716	meta_filt_IL_2RA_noBMI.txt
rs12220852	t	c	0.6897	-0.1348	0.0254	1.149e-07	3716	meta_filt_IL_2RA_noBMI.txt
rs12268391	a	g	0.7214	-0.1291	0.0263	9.136e-07	3716	meta_filt_IL_2RA_noBMI.txt
rs11598494	t	c	0.6629	-0.139	0.0245	1.464e-08	3716	meta_filt_IL_2RA_noBMI.txt
rs4749997	t	c	0.3775	0.1104	0.0241	4.704e-06	3716	meta_filt_IL_2RA_noBMI.txt
rs7093069	t	c	0.1394	-0.3338	0.0335	1.95e-23	3716	meta_filt_IL_2RA_noBMI.txt
rs11256342	t	g	0.7365	-0.1433	0.0266	7.017e-08	3716	meta_filt_IL_2RA_noBMI.txt
rs186795497	a	g	0.9907	0.7277	0.1396	1.874e-07	3716	meta_filt_IL_2RA_noBMI.txt
rs11256848	a	g	0.2326	0.149	0.028	1.049e-07	3716	meta_filt_IL_2RA_noBMI.txt
rs200181984	a	atatatg	0.13	-0.3274	0.0344	1.756e-21	3716	meta_filt_IL_2RA_noBMI.txt
rs56213152	t	c	0.7688	0.1269	0.0271	2.937e-06	3716	meta_filt_IL_2RA_noBMI.txt
rs35285258	t	c	0.1635	0.2156	0.0311	4.425e-12	3716	meta_filt_IL_2RA_noBMI.txt
rs1073646	a	c	0.7691	-0.1463	0.0281	1.87e-07	3716	meta_filt_IL_2RA_noBMI.txt
rs36059985	t	c	0.1422	0.2349	0.0329	1.012e-12	3716	meta_filt_IL_2RA_noBMI.txt
rs2182409	t	c	0.3214	0.1201	0.025	1.514e-06	3716	meta_filt_IL_2RA_noBMI.txt
rs7924005	c	g	0.2024	0.194	0.0288	1.586e-11	3716	meta_filt_IL_2RA_noBMI.txt
rs809356	t	c	0.4287	-0.1319	0.0236	2.236e-08	3716	meta_filt_IL_2RA_noBMI.txt
rs4747880	t	c	0.3803	0.1111	0.0242	4.303e-06	3716	meta_filt_IL_2RA_noBMI.txt
rs7905327	a	g	0.3135	-0.1478	0.0246	1.805e-09	3716	meta_filt_IL_2RA_noBMI.txt
rs10795737	t	c	0.26	-0.1605	0.0265	1.453e-09	3716	meta_filt_IL_2RA_noBMI.txt
rs10905641	a	c	0.609	-0.1274	0.0237	8.055e-08	3716	meta_filt_IL_2RA_noBMI.txt
rs35040156	c	g	0.1227	0.3381	0.0366	2.442e-20	3716	meta_filt_IL_2RA_noBMI.txt
rs28420903	c	g	0.1673	0.2443	0.0311	3.944e-15	3716	meta_filt_IL_2RA_noBMI.txt
rs11256909	a	c	0.7585	0.1618	0.0268	1.453e-09	3716	meta_filt_IL_2RA_noBMI.txt
rs2245675	a	g	0.2951	0.1585	0.0256	6.011e-10	3716	meta_filt_IL_2RA_noBMI.txt
rs11256335	a	t	0.1392	0.2591	0.0334	8.511e-15	3716	meta_filt_IL_2RA_noBMI.txt
rs4733117	a	c	0.7938	0.1439	0.0291	7.912e-07	3716	meta_filt_IL_2RA_noBMI.txt
rs11256667	a	t	0.3102	0.1348	0.0254	1.152e-07	3716	meta_filt_IL_2RA_noBMI.txt
rs35869582	a	g	0.858	-0.2376	0.0329	5.47e-13	3716	meta_filt_IL_2RA_noBMI.txt
rs62626325	a	g	0.1379	-0.3175	0.0336	3.68e-21	3716	meta_filt_IL_2RA_noBMI.txt
rs4749924	a	c	0.718	-0.1536	0.0257	2.15e-09	3716	meta_filt_IL_2RA_noBMI.txt
rs56022334	a	g	0.3297	-0.1699	0.0253	1.856e-11	3716	meta_filt_IL_2RA_noBMI.txt
rs10905806	a	g	0.3542	0.1215	0.0246	7.859e-07	3716	meta_filt_IL_2RA_noBMI.txt
rs1972409	t	c	0.6205	-0.1247	0.0238	1.692e-07	3716	meta_filt_IL_2RA_noBMI.txt
rs12722606	a	g	0.1395	0.2589	0.0334	8.347e-15	3716	meta_filt_IL_2RA_noBMI.txt
rs12722517	t	c	0.7349	0.1624	0.0264	7.387e-10	3716	meta_filt_IL_2RA_noBMI.txt
rs11256879	a	c	0.2305	0.1468	0.0281	1.758e-07	3716	meta_filt_IL_2RA_noBMI.txt
rs35612087	a	g	0.8592	-0.2341	0.0331	1.584e-12	3716	meta_filt_IL_2RA_noBMI.txt
rs34410111	a	g	0.2146	-0.1794	0.0282	1.926e-10	3716	meta_filt_IL_2RA_noBMI.txt
rs12253981	t	g	0.6857	-0.1408	0.0251	2.068e-08	3716	meta_filt_IL_2RA_noBMI.txt
rs10400125	t	c	0.4137	0.1113	0.0237	2.685e-06	3716	meta_filt_IL_2RA_noBMI.txt
rs7078273	t	g	0.397	-0.1738	0.0244	1.015e-12	3716	meta_filt_IL_2RA_noBMI.txt
rs12778662	t	c	0.0601	0.5866	0.0496	2.939e-32	3716	meta_filt_IL_2RA_noBMI.txt
rs6602379	a	g	0.6959	-0.1224	0.0251	1.032e-06	3716	meta_filt_IL_2RA_noBMI.txt
rs3750671	t	g	0.313	-0.1451	0.0246	3.451e-09	3716	meta_filt_IL_2RA_noBMI.txt
rs2256774	t	c	0.699	-0.1575	0.0255	6.629e-10	3716	meta_filt_IL_2RA_noBMI.txt
rs151282944	c	g	0.99	-0.5831	0.1257	3.516e-06	3716	meta_filt_IL_2RA_noBMI.txt
rs12722497	a	c	0.0624	0.6287	0.0482	7.978e-39	3716	meta_filt_IL_2RA_noBMI.txt
rs4747888	a	g	0.5864	-0.1113	0.0237	2.668e-06	3716	meta_filt_IL_2RA_noBMI.txt
rs10905578	t	c	0.2743	-0.1554	0.0272	1.143e-08	3716	meta_filt_IL_2RA_noBMI.txt
rs12722489	t	c	0.1305	-0.3177	0.0343	2.095e-20	3716	meta_filt_IL_2RA_noBMI.txt
rs4749957	t	c	0.3161	0.1472	0.0256	9.05e-09	3716	meta_filt_IL_2RA_noBMI.txt
rs759244	a	t	0.394	-0.1094	0.0238	4.257e-06	3716	meta_filt_IL_2RA_noBMI.txt
rs2274358	a	g	0.7677	-0.1489	0.028	1.082e-07	3716	meta_filt_IL_2RA_noBMI.txt
rs7911500	t	c	0.0701	0.5008	0.0457	6.296e-28	3716	meta_filt_IL_2RA_noBMI.txt
rs41295079	t	c	0.1379	-0.3174	0.0336	3.631e-21	3716	meta_filt_IL_2RA_noBMI.txt
rs12722581	ca	c	0.1548	-0.3078	0.0319	5.489e-22	3716	meta_filt_IL_2RA_noBMI.txt
rs11593331	t	c	0.8834	-0.3259	0.0381	1.17e-17	3716	meta_filt_IL_2RA_noBMI.txt
rs2274359	t	c	0.7677	-0.1489	0.028	1.082e-07	3716	meta_filt_IL_2RA_noBMI.txt
rs35517195	g	gca	0.062	0.5875	0.0489	2.947e-33	3716	meta_filt_IL_2RA_noBMI.txt
rs11593335	a	t	0.8709	-0.2879	0.0347	1.055e-16	3716	meta_filt_IL_2RA_noBMI.txt
rs12251836	a	t	0.3137	0.1407	0.0251	2.158e-08	3716	meta_filt_IL_2RA_noBMI.txt
rs7090512	t	c	0.7427	-0.1333	0.0264	4.291e-07	3716	meta_filt_IL_2RA_noBMI.txt
rs190628913	t	c	0.9929	-0.6749	0.1415	1.844e-06	3716	meta_filt_IL_2RA_noBMI.txt
rs41295105	t	g	0.8622	0.318	0.0336	3.393e-21	3716	meta_filt_IL_2RA_noBMI.txt
rs34260721	g	gt	0.7034	-0.1682	0.0262	1.383e-10	3716	meta_filt_IL_2RA_noBMI.txt
rs28441585	a	t	0.7688	0.1269	0.0271	2.934e-06	3716	meta_filt_IL_2RA_noBMI.txt
rs10905656	a	c	0.5079	0.1337	0.023	5.748e-09	3716	meta_filt_IL_2RA_noBMI.txt
rs10795763	t	g	0.5239	-0.1326	0.0235	1.694e-08	3716	meta_filt_IL_2RA_noBMI.txt
rs55640333	c	g	0.7468	0.125	0.0273	4.685e-06	3716	meta_filt_IL_2RA_noBMI.txt
rs41295075	t	c	0.0576	-0.253	0.0516	9.408e-07	3716	meta_filt_IL_2RA_noBMI.txt
rs4750017	a	g	0.1169	-0.1797	0.0375	1.627e-06	3716	meta_filt_IL_2RA_noBMI.txt
rs185231391	t	c	0.9945	0.8568	0.1803	2.004e-06	3716	meta_filt_IL_2RA_noBMI.txt
rs11256464	t	c	0.0659	0.5942	0.0472	2.199e-36	3716	meta_filt_IL_2RA_noBMI.txt
rs200660685	t	tgc	0.062	0.5875	0.0489	2.947e-33	3716	meta_filt_IL_2RA_noBMI.txt
rs12219947	a	g	0.2693	0.1778	0.0262	1.217e-11	3716	meta_filt_IL_2RA_noBMI.txt
rs34353319	a	t	0.8176	-0.1581	0.0335	2.31e-06	3716	meta_filt_IL_2RA_noBMI.txt
rs11256933	a	g	0.3074	-0.1427	0.0249	9.879e-09	3716	meta_filt_IL_2RA_noBMI.txt
rs11241559	t	g	0.2643	-0.124	0.0264	2.75e-06	3716	meta_filt_IL_2RA_noBMI.txt
rs62626317	a	g	0.8623	0.3208	0.0336	1.334e-21	3716	meta_filt_IL_2RA_noBMI.txt
rs70985233	t	tg	0.2643	-0.1241	0.0264	2.697e-06	3716	meta_filt_IL_2RA_noBMI.txt
rs12722588	t	c	0.1393	-0.3345	0.0335	1.716e-23	3716	meta_filt_IL_2RA_noBMI.txt
rs17624670	a	g	0.2531	-0.125	0.0273	4.639e-06	3716	meta_filt_IL_2RA_noBMI.txt
rs12722605	a	t	0.0818	0.4711	0.0424	1.134e-28	3716	meta_filt_IL_2RA_noBMI.txt
rs201535873	cctt	c	0.6784	-0.1205	0.025	1.424e-06	3716	meta_filt_IL_2RA_noBMI.txt
rs2246031	t	c	0.1313	-0.3189	0.0343	1.311e-20	3716	meta_filt_IL_2RA_noBMI.txt
rs7898890	a	t	0.2418	-0.206	0.0275	7.088e-14	3716	meta_filt_IL_2RA_noBMI.txt
rs12218872	c	g	0.4136	0.1113	0.0237	2.665e-06	3716	meta_filt_IL_2RA_noBMI.txt
rs7099083	a	g	0.4136	0.1113	0.0237	2.673e-06	3716	meta_filt_IL_2RA_noBMI.txt
rs9663421	t	c	0.2137	0.1689	0.0284	2.9e-09	3716	meta_filt_IL_2RA_noBMI.txt
rs71479760	a	c	0.1511	0.2925	0.0334	1.878e-18	3716	meta_filt_IL_2RA_noBMI.txt
rs41294671	t	c	0.1358	-0.3289	0.0342	6.794e-22	3716	meta_filt_IL_2RA_noBMI.txt
rs117244812	a	g	0.0079	-0.7187	0.1493	1.474e-06	3716	meta_filt_IL_2RA_noBMI.txt
rs1983890	t	c	0.3771	0.1224	0.0239	2.916e-07	3716	meta_filt_IL_2RA_noBMI.txt
rs11594656	a	t	0.1635	0.2152	0.0311	4.793e-12	3716	meta_filt_IL_2RA_noBMI.txt
rs7910961	t	c	0.3346	0.1269	0.0243	1.856e-07	3716	meta_filt_IL_2RA_noBMI.txt
rs791590	a	t	0.8688	0.3191	0.0343	1.254e-20	3716	meta_filt_IL_2RA_noBMI.txt
rs7900385	a	g	0.1341	-0.34	0.0341	2.02e-23	3716	meta_filt_IL_2RA_noBMI.txt
rs4750012	t	c	0.4136	0.1113	0.0237	2.669e-06	3716	meta_filt_IL_2RA_noBMI.txt
rs12359875	t	c	0.1397	0.2588	0.0333	8.444e-15	3716	meta_filt_IL_2RA_noBMI.txt
rs12722561	t	c	0.1298	-0.3282	0.0344	1.388e-21	3716	meta_filt_IL_2RA_noBMI.txt
rs11256593	t	c	0.4995	0.1897	0.0229	1.297e-16	3716	meta_filt_IL_2RA_noBMI.txt
rs12799466	a	c	0.7637	0.1283	0.0277	3.732e-06	3716	meta_filt_IL_2RA_noBMI.txt
rs12799226	t	c	0.2361	-0.1285	0.0277	3.561e-06	3716	meta_filt_IL_2RA_noBMI.txt
rs138961557	t	tc	0.3215	0.1198	0.025	1.567e-06	3716	meta_filt_IL_2RA_noBMI.txt
rs1323657	a	g	0.4092	0.1246	0.0236	1.358e-07	3716	meta_filt_IL_2RA_noBMI.txt
rs12219630	t	c	0.4136	0.1114	0.0237	2.647e-06	3716	meta_filt_IL_2RA_noBMI.txt
rs7089861	c	g	0.7707	0.2166	0.0273	2.078e-15	3716	meta_filt_IL_2RA_noBMI.txt
rs11256416	t	c	0.149	-0.2972	0.0324	5.121e-20	3716	meta_filt_IL_2RA_noBMI.txt
rs7905816	a	g	0.2424	-0.1635	0.0267	8.894e-10	3716	meta_filt_IL_2RA_noBMI.txt
rs791593	a	g	0.7522	0.1577	0.027	5.318e-09	3716	meta_filt_IL_2RA_noBMI.txt
rs12789243	t	c	0.7571	0.1263	0.0276	4.608e-06	3716	meta_filt_IL_2RA_noBMI.txt
rs791587	a	g	0.4009	0.1165	0.0238	9.446e-07	3716	meta_filt_IL_2RA_noBMI.txt
rs7911362	a	g	0.4485	0.133	0.0237	1.913e-08	3716	meta_filt_IL_2RA_noBMI.txt
rs4747865	c	g	0.3098	0.1343	0.0254	1.255e-07	3716	meta_filt_IL_2RA_noBMI.txt
rs1571022	a	g	0.6867	0.1463	0.0246	2.64e-09	3716	meta_filt_IL_2RA_noBMI.txt
rs41295077	a	g	0.1379	-0.3178	0.0336	3.285e-21	3716	meta_filt_IL_2RA_noBMI.txt
rs10795738	t	c	0.7403	0.1606	0.0266	1.473e-09	3716	meta_filt_IL_2RA_noBMI.txt
rs11256899	t	c	0.7568	0.1624	0.0267	1.122e-09	3716	meta_filt_IL_2RA_noBMI.txt
rs58720767	a	g	0.3222	-0.1736	0.0256	1.139e-11	3716	meta_filt_IL_2RA_noBMI.txt
rs10400165	t	c	0.5864	-0.1113	0.0237	2.677e-06	3716	meta_filt_IL_2RA_noBMI.txt
rs151234895	t	ttcc	0.6889	-0.1373	0.0255	7.244e-08	3716	meta_filt_IL_2RA_noBMI.txt
