# Supplementary material for: Inflammatory cytokine profiles in erectile dysfunction: a bidirectional Mendelian randomization
Source: Front Immunol. 2024 Apr 12;15:1342658. doi: 10.3389/fimmu.2024.1342658 (PMC11045927; doi:10.3389/fimmu.2024.1342658)
Supplement: Supplementary file 2 [file DataSheet_2.zip › 41 Inflammatory cytokines exposure data/meta_filt_IL_4_noBMI.txt]

MarkerName	Allele1	Allele2	Freq1	Effect	StdErr	P-value	Total_N	PHENO
rs9506111	a	g	0.9326	-0.1446	0.0314	4.081e-06	8168	meta_filt_IL_4_noBMI.txt
rs2908014	t	c	0.3398	-0.0759	0.0166	4.764e-06	8168	meta_filt_IL_4_noBMI.txt
rs13150610	t	g	0.1679	-0.1071	0.0212	4.225e-07	8168	meta_filt_IL_4_noBMI.txt
rs17713451	a	g	0.1149	0.1255	0.0252	6.41e-07	8168	meta_filt_IL_4_noBMI.txt
rs7672038	t	c	0.1686	-0.1075	0.0211	3.612e-07	8168	meta_filt_IL_4_noBMI.txt
rs10481651	a	g	0.6115	-0.0781	0.0164	1.809e-06	8168	meta_filt_IL_4_noBMI.txt
rs7795971	t	c	0.3315	-0.0767	0.0167	4.384e-06	8168	meta_filt_IL_4_noBMI.txt
rs79597994	t	c	0.0049	-0.5855	0.1271	4.056e-06	8168	meta_filt_IL_4_noBMI.txt
rs13231057	c	g	0.3394	-0.0759	0.0166	4.844e-06	8168	meta_filt_IL_4_noBMI.txt
rs73023729	a	g	0.0519	-0.1796	0.0365	8.561e-07	8168	meta_filt_IL_4_noBMI.txt
rs141694329	a	g	0.8321	0.1083	0.0211	2.987e-07	8168	meta_filt_IL_4_noBMI.txt
rs7865136	a	c	0.6148	-0.0778	0.0164	2.092e-06	8168	meta_filt_IL_4_noBMI.txt
rs10246547	t	c	0.6687	0.0767	0.0167	4.321e-06	8168	meta_filt_IL_4_noBMI.txt
rs10512267	t	c	0.5752	-0.0824	0.016	2.734e-07	8168	meta_filt_IL_4_noBMI.txt
rs3846116	c	g	0.767	0.0856	0.0187	4.741e-06	8168	meta_filt_IL_4_noBMI.txt
rs12640583	t	g	0.1631	-0.1104	0.0214	2.451e-07	8168	meta_filt_IL_4_noBMI.txt
rs36102301	c	g	0.6604	0.0759	0.0166	4.727e-06	8168	meta_filt_IL_4_noBMI.txt
rs13108882	a	g	0.165	-0.108	0.0213	4.063e-07	8168	meta_filt_IL_4_noBMI.txt
rs2332982	a	g	0.8423	0.1143	0.0218	1.637e-07	8168	meta_filt_IL_4_noBMI.txt
rs10760686	t	c	0.3849	0.0774	0.0164	2.442e-06	8168	meta_filt_IL_4_noBMI.txt
rs13142243	t	c	0.8321	0.1077	0.0211	3.384e-07	8168	meta_filt_IL_4_noBMI.txt
rs6966204	t	c	0.6589	0.0767	0.0166	3.606e-06	8168	meta_filt_IL_4_noBMI.txt
rs35033656	c	g	0.1681	-0.1074	0.0211	3.808e-07	8168	meta_filt_IL_4_noBMI.txt
rs2073438	a	g	0.2513	0.0847	0.0183	3.725e-06	8168	meta_filt_IL_4_noBMI.txt
rs9506112	t	g	0.9546	-0.1779	0.038	2.81e-06	8168	meta_filt_IL_4_noBMI.txt
rs13109582	t	c	0.1679	-0.1078	0.0211	3.322e-07	8168	meta_filt_IL_4_noBMI.txt
rs10255670	t	g	0.3315	-0.0767	0.0167	4.355e-06	8168	meta_filt_IL_4_noBMI.txt
rs4571227	a	t	0.347	-0.08	0.0167	1.743e-06	8168	meta_filt_IL_4_noBMI.txt
rs12536332	c	g	0.6588	0.0766	0.0166	3.75e-06	8168	meta_filt_IL_4_noBMI.txt
rs62471130	t	c	0.6589	0.0767	0.0166	3.598e-06	8168	meta_filt_IL_4_noBMI.txt
rs12640173	t	c	0.1683	-0.1076	0.0212	3.714e-07	8168	meta_filt_IL_4_noBMI.txt
rs9649094	a	c	0.3315	-0.0767	0.0167	4.357e-06	8168	meta_filt_IL_4_noBMI.txt
rs10155879	a	g	0.3314	-0.0767	0.0167	4.303e-06	8168	meta_filt_IL_4_noBMI.txt
rs7047072	t	g	0.4148	0.0808	0.0162	5.831e-07	8168	meta_filt_IL_4_noBMI.txt
rs6969391	t	c	0.6589	0.0767	0.0166	3.587e-06	8168	meta_filt_IL_4_noBMI.txt
rs10557932	cctaa	c	0.6814	0.0837	0.0171	9.335e-07	8168	meta_filt_IL_4_noBMI.txt
rs2849346	c	g	0.4871	0.0765	0.0164	3.22e-06	8168	meta_filt_IL_4_noBMI.txt
rs13140165	t	g	0.8322	0.107	0.0212	4.377e-07	8168	meta_filt_IL_4_noBMI.txt
rs2536222	a	c	0.6587	0.0764	0.0165	3.945e-06	8168	meta_filt_IL_4_noBMI.txt
rs6824013	a	g	0.1683	-0.1076	0.0211	3.454e-07	8168	meta_filt_IL_4_noBMI.txt
rs7868126	t	g	0.6148	-0.0778	0.0164	2.092e-06	8168	meta_filt_IL_4_noBMI.txt
rs7997007	c	g	0.0505	0.1674	0.0357	2.785e-06	8168	meta_filt_IL_4_noBMI.txt
rs11931623	a	g	0.1681	-0.1077	0.0212	3.761e-07	8168	meta_filt_IL_4_noBMI.txt
rs2041511	t	g	0.3411	-0.0757	0.0166	4.805e-06	8168	meta_filt_IL_4_noBMI.txt
rs7779174	a	t	0.3396	-0.0759	0.0166	4.741e-06	8168	meta_filt_IL_4_noBMI.txt
rs6553855	a	t	0.168	-0.1074	0.0211	3.637e-07	8168	meta_filt_IL_4_noBMI.txt
rs13118787	a	g	0.8321	0.1082	0.0212	3.513e-07	8168	meta_filt_IL_4_noBMI.txt
rs6553857	t	c	0.8321	0.1066	0.0212	4.714e-07	8168	meta_filt_IL_4_noBMI.txt
rs13362864	a	t	0.6687	0.0767	0.0167	4.327e-06	8168	meta_filt_IL_4_noBMI.txt
rs55662368	t	g	0.3315	-0.0767	0.0167	4.361e-06	8168	meta_filt_IL_4_noBMI.txt
rs7317027	t	c	0.0504	0.1673	0.0357	2.853e-06	8168	meta_filt_IL_4_noBMI.txt
rs2346020	a	g	0.6795	0.079	0.0169	2.843e-06	8168	meta_filt_IL_4_noBMI.txt
rs9941733	a	g	0.8355	0.1156	0.0229	4.331e-07	8168	meta_filt_IL_4_noBMI.txt
rs13151026	t	g	0.8319	0.1095	0.0213	2.794e-07	8168	meta_filt_IL_4_noBMI.txt
rs9508291	t	c	0.9495	-0.168	0.0358	2.669e-06	8168	meta_filt_IL_4_noBMI.txt
rs146189703	t	c	0.8627	0.122	0.0234	1.89e-07	8168	meta_filt_IL_4_noBMI.txt
rs1860774	a	c	0.3411	-0.0767	0.0166	3.598e-06	8168	meta_filt_IL_4_noBMI.txt
rs35344736	t	c	0.3313	-0.0767	0.0167	4.317e-06	8168	meta_filt_IL_4_noBMI.txt
rs58202480	t	c	0.3411	-0.0767	0.0166	3.587e-06	8168	meta_filt_IL_4_noBMI.txt
rs56336547	t	g	0.6589	0.0767	0.0166	3.587e-06	8168	meta_filt_IL_4_noBMI.txt
rs2536268	a	g	0.3411	-0.0767	0.0166	3.588e-06	8168	meta_filt_IL_4_noBMI.txt
rs6788680	t	c	0.3335	-0.0791	0.0169	2.881e-06	8168	meta_filt_IL_4_noBMI.txt
rs13129897	a	g	0.8321	0.1078	0.0211	3.372e-07	8168	meta_filt_IL_4_noBMI.txt
rs6465053	a	t	0.3411	-0.0767	0.0166	3.598e-06	8168	meta_filt_IL_4_noBMI.txt
rs13130317	a	g	0.8306	0.1077	0.0211	3.256e-07	8168	meta_filt_IL_4_noBMI.txt
rs13135422	a	g	0.168	-0.1069	0.0212	4.391e-07	8168	meta_filt_IL_4_noBMI.txt
rs13140906	t	c	0.8326	0.1071	0.0212	4.459e-07	8168	meta_filt_IL_4_noBMI.txt
rs1990450	c	g	0.3411	-0.0767	0.0166	3.588e-06	8168	meta_filt_IL_4_noBMI.txt
rs2708586	t	c	0.3411	-0.0767	0.0166	3.588e-06	8168	meta_filt_IL_4_noBMI.txt
rs6765768	a	g	0.654	0.0796	0.0167	1.853e-06	8168	meta_filt_IL_4_noBMI.txt
rs2708553	t	c	0.3414	-0.0763	0.0166	4.041e-06	8168	meta_filt_IL_4_noBMI.txt
rs67134252	t	ta	0.8321	0.1078	0.0211	3.364e-07	8168	meta_filt_IL_4_noBMI.txt
rs73023714	t	g	0.0518	-0.1797	0.0366	8.95e-07	8168	meta_filt_IL_4_noBMI.txt
rs138883174	c	g	0.8627	0.122	0.0234	1.888e-07	8168	meta_filt_IL_4_noBMI.txt
rs2215612	a	g	0.6589	0.0767	0.0166	3.588e-06	8168	meta_filt_IL_4_noBMI.txt
rs12642898	a	g	0.168	-0.1067	0.0211	4.589e-07	8168	meta_filt_IL_4_noBMI.txt
rs13141617	t	g	0.8321	0.1077	0.0211	3.379e-07	8168	meta_filt_IL_4_noBMI.txt
rs184808118	a	c	0.165	-0.1098	0.0213	2.667e-07	8168	meta_filt_IL_4_noBMI.txt
rs117146485	t	c	0.9837	-0.2856	0.0625	4.945e-06	8168	meta_filt_IL_4_noBMI.txt
rs79434284	a	g	0.8355	0.11	0.0214	2.691e-07	8168	meta_filt_IL_4_noBMI.txt
rs13137003	t	c	0.1681	-0.1069	0.0212	4.395e-07	8168	meta_filt_IL_4_noBMI.txt
rs76817315	a	c	0.165	-0.1083	0.0214	4.041e-07	8168	meta_filt_IL_4_noBMI.txt
rs200426991	g	gacct	0.3151	-0.0848	0.0172	8.033e-07	8168	meta_filt_IL_4_noBMI.txt
rs150381440	c	g	0.1648	-0.1099	0.0213	2.658e-07	8168	meta_filt_IL_4_noBMI.txt
rs1358686	a	g	0.3313	-0.0767	0.0167	4.331e-06	8168	meta_filt_IL_4_noBMI.txt
rs74339239	a	g	0.1096	0.1229	0.0256	1.64e-06	8168	meta_filt_IL_4_noBMI.txt
rs2708550	t	c	0.3413	-0.0764	0.0165	3.921e-06	8168	meta_filt_IL_4_noBMI.txt
rs140365665	a	g	0.8319	0.1076	0.0211	3.525e-07	8168	meta_filt_IL_4_noBMI.txt
rs78903013	a	t	0.8929	-0.12	0.0261	4.366e-06	8168	meta_filt_IL_4_noBMI.txt
rs12238729	t	c	0.0162	0.5271	0.1096	1.505e-06	3559	meta_filt_IL_4_noBMI.txt
rs1867282	t	c	0.4148	0.0808	0.0162	5.822e-07	8168	meta_filt_IL_4_noBMI.txt
rs12505591	a	g	0.168	-0.1067	0.0211	4.478e-07	8168	meta_filt_IL_4_noBMI.txt
rs116705532	t	g	0.9925	-0.4675	0.0978	1.727e-06	8168	meta_filt_IL_4_noBMI.txt
rs6553853	a	c	0.832	0.1074	0.0211	3.591e-07	8168	meta_filt_IL_4_noBMI.txt
rs201410314	a	ac	0.609	0.0788	0.0162	1.178e-06	8168	meta_filt_IL_4_noBMI.txt
rs1479385	a	c	0.1679	-0.1071	0.0212	4.167e-07	8168	meta_filt_IL_4_noBMI.txt
rs13136545	t	c	0.168	-0.1069	0.0212	4.326e-07	8168	meta_filt_IL_4_noBMI.txt
rs12509972	a	c	0.1679	-0.1068	0.0212	4.475e-07	8168	meta_filt_IL_4_noBMI.txt
rs199517411	t	taaca	0.3182	-0.084	0.0171	8.661e-07	8168	meta_filt_IL_4_noBMI.txt
rs2908016	t	c	0.6604	0.0759	0.0166	4.727e-06	8168	meta_filt_IL_4_noBMI.txt
rs17061074	a	g	0.8321	0.1071	0.0212	4.274e-07	8168	meta_filt_IL_4_noBMI.txt
rs67921043	a	g	0.8853	0.1258	0.0273	3.997e-06	8168	meta_filt_IL_4_noBMI.txt
rs1358685	a	g	0.3313	-0.0767	0.0167	4.332e-06	8168	meta_filt_IL_4_noBMI.txt
rs4444693	a	t	0.7577	0.0866	0.0184	2.444e-06	8168	meta_filt_IL_4_noBMI.txt
rs56408830	a	g	0.0537	-0.1794	0.0365	9.075e-07	8168	meta_filt_IL_4_noBMI.txt
rs13106889	a	t	0.1648	-0.1186	0.0224	1.215e-07	8168	meta_filt_IL_4_noBMI.txt
rs13111482	a	g	0.1679	-0.1078	0.0211	3.331e-07	8168	meta_filt_IL_4_noBMI.txt
rs12513233	a	g	0.1679	-0.1079	0.0211	3.306e-07	8168	meta_filt_IL_4_noBMI.txt
rs7613691	a	g	0.9482	0.1787	0.0382	2.962e-06	8168	meta_filt_IL_4_noBMI.txt
rs2708557	a	g	0.3413	-0.0764	0.0165	3.941e-06	8168	meta_filt_IL_4_noBMI.txt
