# Supplementary material for: Inflammatory cytokine profiles in erectile dysfunction: a bidirectional Mendelian randomization
Source: Front Immunol. 2024 Apr 12;15:1342658. doi: 10.3389/fimmu.2024.1342658 (PMC11045927; doi:10.3389/fimmu.2024.1342658)
Supplement: Supplementary file 2 [file DataSheet_2.zip › 41 Inflammatory cytokines exposure data/meta_filt_IL_5_noBMI.txt]

MarkerName	Allele1	Allele2	Freq1	Effect	StdErr	P-value	Total_N	PHENO
rs13388833	a	g	0.9503	0.2609	0.0558	2.901e-06	3403	meta_filt_IL_5_noBMI.txt
rs11757888	t	c	0.4491	-0.157	0.0262	2.102e-09	3403	meta_filt_IL_5_noBMI.txt
rs6737109	t	c	0.519	0.1135	0.0246	3.806e-06	3403	meta_filt_IL_5_noBMI.txt
rs80130556	a	g	0.9792	-0.3975	0.0866	4.441e-06	3403	meta_filt_IL_5_noBMI.txt
rs7767396	a	g	0.5336	0.1519	0.0245	5.62e-10	3403	meta_filt_IL_5_noBMI.txt
rs9462949	a	g	0.5525	-0.1326	0.0257	2.569e-07	3403	meta_filt_IL_5_noBMI.txt
rs148634917	a	g	0.986	-0.517	0.1087	1.974e-06	3403	meta_filt_IL_5_noBMI.txt
rs201046089	a	aat	0.5386	0.1324	0.0267	7.061e-07	3403	meta_filt_IL_5_noBMI.txt
rs4349809	t	g	0.5317	0.1531	0.0247	6.183e-10	3403	meta_filt_IL_5_noBMI.txt
rs4513773	a	g	0.534	0.153	0.0247	6.241e-10	3403	meta_filt_IL_5_noBMI.txt
rs729391	t	c	0.6245	-0.1211	0.0255	2.051e-06	3403	meta_filt_IL_5_noBMI.txt
rs6916314	a	g	0.5992	-0.1394	0.0254	3.956e-08	3403	meta_filt_IL_5_noBMI.txt
rs12205248	t	c	0.5344	0.1526	0.0247	6.117e-10	3403	meta_filt_IL_5_noBMI.txt
rs7745183	t	g	0.4488	0.1317	0.0251	1.495e-07	3403	meta_filt_IL_5_noBMI.txt
rs187583324	a	g	0.0136	-0.5706	0.1213	2.533e-06	3403	meta_filt_IL_5_noBMI.txt
rs186587393	a	g	0.9787	-0.3831	0.0836	4.533e-06	3403	meta_filt_IL_5_noBMI.txt
rs7578892	c	g	0.4852	-0.1175	0.0247	2.001e-06	3403	meta_filt_IL_5_noBMI.txt
rs9472170	c	g	0.552	-0.1329	0.0254	1.707e-07	3403	meta_filt_IL_5_noBMI.txt
rs6921438	a	g	0.4794	-0.1514	0.0249	1.123e-09	3403	meta_filt_IL_5_noBMI.txt
rs9472158	a	g	0.6009	-0.1387	0.0253	4.269e-08	3403	meta_filt_IL_5_noBMI.txt
rs12329141	a	g	0.949	0.2573	0.0553	3.292e-06	3403	meta_filt_IL_5_noBMI.txt
rs77591904	a	c	0.4603	-0.1323	0.0267	7.287e-07	3403	meta_filt_IL_5_noBMI.txt
rs11692143	c	g	0.9485	0.259	0.0552	2.69e-06	3403	meta_filt_IL_5_noBMI.txt
rs7745184	t	g	0.4446	0.1312	0.0251	1.649e-07	3403	meta_filt_IL_5_noBMI.txt
rs7562870	a	g	0.9503	0.261	0.0558	2.876e-06	3403	meta_filt_IL_5_noBMI.txt
rs4481426	t	c	0.553	-0.1327	0.0252	1.316e-07	3403	meta_filt_IL_5_noBMI.txt
rs4382251	t	c	0.4439	0.1329	0.0251	1.132e-07	3403	meta_filt_IL_5_noBMI.txt
rs78355601	a	g	0.468	-0.1526	0.0248	7.097e-10	3403	meta_filt_IL_5_noBMI.txt
rs9472168	a	g	0.5389	0.1568	0.0253	5.423e-10	3403	meta_filt_IL_5_noBMI.txt
rs9472159	a	c	0.5172	-0.1427	0.0249	9.552e-09	3403	meta_filt_IL_5_noBMI.txt
rs13206436	a	g	0.4661	-0.1531	0.0247	5.801e-10	3403	meta_filt_IL_5_noBMI.txt
rs73040130	t	c	0.9388	0.2745	0.0525	1.709e-07	3403	meta_filt_IL_5_noBMI.txt
rs9472172	t	c	0.4581	-0.1566	0.0258	1.22e-09	3403	meta_filt_IL_5_noBMI.txt
rs9309063	t	g	0.4763	-0.1119	0.0245	4.866e-06	3403	meta_filt_IL_5_noBMI.txt
rs4714719	t	c	0.5125	-0.1396	0.0259	6.69e-08	3403	meta_filt_IL_5_noBMI.txt
rs4637627	a	g	0.4664	-0.153	0.0248	6.32e-10	3403	meta_filt_IL_5_noBMI.txt
rs7739450	a	g	0.5158	-0.1295	0.0256	4.05e-07	3403	meta_filt_IL_5_noBMI.txt
rs28793375	t	c	0.1298	0.1697	0.0362	2.746e-06	3403	meta_filt_IL_5_noBMI.txt
rs7424652	a	g	0.0496	-0.2592	0.0558	3.4e-06	3403	meta_filt_IL_5_noBMI.txt
rs13201415	a	t	0.5397	0.1323	0.0267	7.284e-07	3403	meta_filt_IL_5_noBMI.txt
rs11680908	a	g	0.9485	0.2593	0.0552	2.617e-06	3403	meta_filt_IL_5_noBMI.txt
rs9369434	t	c	0.4641	-0.1363	0.0259	1.367e-07	3403	meta_filt_IL_5_noBMI.txt
rs943075	a	g	0.4391	0.1332	0.0252	1.274e-07	3403	meta_filt_IL_5_noBMI.txt
rs189580225	a	t	0.0073	0.7954	0.1552	2.95e-07	3403	meta_filt_IL_5_noBMI.txt
rs111736126	c	g	0.9792	-0.3973	0.0867	4.548e-06	3403	meta_filt_IL_5_noBMI.txt
rs13206012	a	g	0.3479	-0.1368	0.0269	3.646e-07	3403	meta_filt_IL_5_noBMI.txt
rs4320361	t	g	0.4648	-0.1553	0.025	5.678e-10	3403	meta_filt_IL_5_noBMI.txt
rs11757868	t	c	0.4498	-0.1567	0.0262	2.269e-09	3403	meta_filt_IL_5_noBMI.txt
rs10178711	a	g	0.0509	-0.2573	0.0553	3.32e-06	3403	meta_filt_IL_5_noBMI.txt
rs200752455	a	ag	0.0135	0.5114	0.1097	3.126e-06	3403	meta_filt_IL_5_noBMI.txt
rs11757903	a	g	0.4499	-0.1568	0.0262	2.204e-09	3403	meta_filt_IL_5_noBMI.txt
rs72831687	a	g	0.0137	-0.5337	0.1104	1.324e-06	3403	meta_filt_IL_5_noBMI.txt
rs75543804	t	g	0.0208	0.3992	0.0867	4.092e-06	3403	meta_filt_IL_5_noBMI.txt
rs7763440	a	g	0.4652	-0.1523	0.0246	6.03e-10	3403	meta_filt_IL_5_noBMI.txt
rs10178043	t	g	0.949	0.2579	0.0553	3.126e-06	3403	meta_filt_IL_5_noBMI.txt
rs73040118	t	c	0.9285	0.2294	0.049	2.903e-06	3403	meta_filt_IL_5_noBMI.txt
rs202128774	a	aac	0.4603	-0.1324	0.0267	7.142e-07	3403	meta_filt_IL_5_noBMI.txt
rs6916540	t	c	0.5878	-0.1414	0.0253	2.28e-08	3403	meta_filt_IL_5_noBMI.txt
rs4349808	t	c	0.5334	0.153	0.0248	7.09e-10	3403	meta_filt_IL_5_noBMI.txt
rs9472171	a	g	0.4647	0.1323	0.0257	2.56e-07	3403	meta_filt_IL_5_noBMI.txt
rs74811276	a	g	0.0761	0.217	0.0471	4.082e-06	3403	meta_filt_IL_5_noBMI.txt
