# Supplementary material for: Inflammatory cytokine profiles in erectile dysfunction: a bidirectional Mendelian randomization
Source: Front Immunol. 2024 Apr 12;15:1342658. doi: 10.3389/fimmu.2024.1342658 (PMC11045927; doi:10.3389/fimmu.2024.1342658)
Supplement: Supplementary file 2 [file DataSheet_2.zip › 41 Inflammatory cytokines exposure data/meta_filt_IL_6_noBMI.txt]

MarkerName	Allele1	Allele2	Freq1	Effect	StdErr	P-value	Total_N	PHENO
rs4978584	t	c	0.2722	-0.0845	0.0175	1.414e-06	8233	meta_filt_IL_6_noBMI.txt
rs10759694	a	g	0.2825	-0.0794	0.0173	4.667e-06	8233	meta_filt_IL_6_noBMI.txt
rs12647091	t	g	0.4816	-0.0732	0.0156	2.853e-06	8233	meta_filt_IL_6_noBMI.txt
rs141644173	a	ataag	0.0726	-0.161	0.0339	2.021e-06	8233	meta_filt_IL_6_noBMI.txt
rs13412535	a	g	0.189	-0.1186	0.0214	3.141e-08	8233	meta_filt_IL_6_noBMI.txt
rs11722751	t	g	0.4809	-0.0723	0.0156	3.578e-06	8233	meta_filt_IL_6_noBMI.txt
rs72831623	a	g	0.0645	0.197	0.0369	9.29e-08	8233	meta_filt_IL_6_noBMI.txt
rs4684700	t	c	0.5142	-0.0747	0.0162	3.912e-06	8233	meta_filt_IL_6_noBMI.txt
rs1605036	a	g	0.4809	-0.0723	0.0156	3.577e-06	8233	meta_filt_IL_6_noBMI.txt
rs10033803	t	g	0.519	0.0724	0.0156	3.502e-06	8233	meta_filt_IL_6_noBMI.txt
rs10982201	a	c	0.2814	-0.0803	0.0174	3.791e-06	8233	meta_filt_IL_6_noBMI.txt
rs7849013	a	g	0.725	0.0819	0.0175	2.807e-06	8233	meta_filt_IL_6_noBMI.txt
rs10739412	t	c	0.7077	0.0789	0.0172	4.375e-06	8233	meta_filt_IL_6_noBMI.txt
rs2274158	t	g	0.2825	-0.0794	0.0173	4.578e-06	8233	meta_filt_IL_6_noBMI.txt
rs731421	t	c	0.2775	-0.0821	0.0175	2.637e-06	8233	meta_filt_IL_6_noBMI.txt
rs276176	t	c	0.5191	0.0722	0.0156	3.721e-06	8233	meta_filt_IL_6_noBMI.txt
rs76856708	t	c	0.9856	0.336	0.0697	1.427e-06	8233	meta_filt_IL_6_noBMI.txt
rs80267077	a	g	0.1663	0.1014	0.0214	2.227e-06	8233	meta_filt_IL_6_noBMI.txt
rs68066031	t	c	0.8037	0.1151	0.0211	4.998e-08	8233	meta_filt_IL_6_noBMI.txt
rs72648871	t	c	0.124	0.1224	0.0252	1.132e-06	8233	meta_filt_IL_6_noBMI.txt
rs114373846	t	c	0.0085	0.4196	0.0905	3.568e-06	8233	meta_filt_IL_6_noBMI.txt
rs10910395	a	t	0.8729	-0.108	0.0235	4.348e-06	8233	meta_filt_IL_6_noBMI.txt
rs28595540	a	g	0.4816	-0.0732	0.0156	2.842e-06	8233	meta_filt_IL_6_noBMI.txt
rs7672162	t	c	0.4815	-0.0733	0.0156	2.776e-06	8233	meta_filt_IL_6_noBMI.txt
rs202187471	g	gaaagaaa	0.2823	-0.0794	0.0173	4.723e-06	8233	meta_filt_IL_6_noBMI.txt
rs2274162	t	g	0.2732	-0.0842	0.0175	1.513e-06	8233	meta_filt_IL_6_noBMI.txt
rs113207090	t	c	0.011	0.3965	0.0772	2.813e-07	8233	meta_filt_IL_6_noBMI.txt
rs2274163	t	c	0.7087	0.0792	0.0172	4.073e-06	8233	meta_filt_IL_6_noBMI.txt
rs199872130	a	aac	0.1273	0.1086	0.0235	3.94e-06	8233	meta_filt_IL_6_noBMI.txt
rs10759698	a	g	0.2795	-0.0811	0.0175	3.33e-06	8233	meta_filt_IL_6_noBMI.txt
rs12119646	t	c	0.8729	-0.1078	0.0235	4.464e-06	8233	meta_filt_IL_6_noBMI.txt
rs7875262	t	c	0.2751	-0.0824	0.0175	2.426e-06	8233	meta_filt_IL_6_noBMI.txt
rs73273528	t	c	0.0211	0.268	0.0553	1.25e-06	8233	meta_filt_IL_6_noBMI.txt
rs10982203	a	g	0.281	-0.0806	0.0174	3.562e-06	8233	meta_filt_IL_6_noBMI.txt
rs17374165	a	t	0.4809	-0.0724	0.0156	3.579e-06	8233	meta_filt_IL_6_noBMI.txt
rs3748174	t	c	0.2756	-0.0824	0.0175	2.478e-06	8233	meta_filt_IL_6_noBMI.txt
rs10759699	a	g	0.2754	-0.0824	0.0175	2.457e-06	8233	meta_filt_IL_6_noBMI.txt
rs4979386	a	t	0.2735	-0.0844	0.0175	1.42e-06	8233	meta_filt_IL_6_noBMI.txt
rs276170	t	g	0.4816	-0.0732	0.0156	2.859e-06	8233	meta_filt_IL_6_noBMI.txt
rs188032	t	c	0.4816	-0.0732	0.0156	2.841e-06	8233	meta_filt_IL_6_noBMI.txt
rs276169	t	c	0.4816	-0.0732	0.0156	2.862e-06	8233	meta_filt_IL_6_noBMI.txt
rs4979379	t	c	0.7176	0.0796	0.0173	4.321e-06	8233	meta_filt_IL_6_noBMI.txt
rs12024374	a	g	0.1271	0.1081	0.0235	4.292e-06	8233	meta_filt_IL_6_noBMI.txt
rs276178	t	c	0.4809	-0.0724	0.0156	3.565e-06	8233	meta_filt_IL_6_noBMI.txt
rs10817609	t	c	0.7266	0.0845	0.0175	1.387e-06	8233	meta_filt_IL_6_noBMI.txt
rs148614378	t	c	0.5694	0.0796	0.0174	4.485e-06	8233	meta_filt_IL_6_noBMI.txt
rs4979383	a	c	0.7251	0.0827	0.0175	2.272e-06	8233	meta_filt_IL_6_noBMI.txt
rs7038862	t	c	0.2825	-0.0794	0.0173	4.662e-06	8233	meta_filt_IL_6_noBMI.txt
rs7043417	c	g	0.2825	-0.0794	0.0173	4.65e-06	8233	meta_filt_IL_6_noBMI.txt
rs113098456	a	g	0.0725	-0.1553	0.0339	4.641e-06	8233	meta_filt_IL_6_noBMI.txt
rs276165	a	g	0.5189	0.0727	0.0156	3.279e-06	8233	meta_filt_IL_6_noBMI.txt
rs35496774	g	ga	0.7266	0.0845	0.0175	1.378e-06	8233	meta_filt_IL_6_noBMI.txt
rs2274161	t	c	0.7268	0.0845	0.0175	1.36e-06	8233	meta_filt_IL_6_noBMI.txt
rs4979375	t	c	0.7178	0.0794	0.0173	4.755e-06	8233	meta_filt_IL_6_noBMI.txt
rs276171	t	c	0.4816	-0.0732	0.0156	2.855e-06	8233	meta_filt_IL_6_noBMI.txt
rs4979382	t	c	0.2763	-0.0821	0.0175	2.691e-06	8233	meta_filt_IL_6_noBMI.txt
rs10982213	a	g	0.2723	-0.0849	0.0176	1.353e-06	8233	meta_filt_IL_6_noBMI.txt
rs11110094	a	g	0.2836	-0.0832	0.0179	3.482e-06	8233	meta_filt_IL_6_noBMI.txt
rs11732981	a	c	0.5119	0.0722	0.0156	3.793e-06	8233	meta_filt_IL_6_noBMI.txt
rs10081697	c	g	0.7034	0.0806	0.0172	2.687e-06	8233	meta_filt_IL_6_noBMI.txt
rs276179	a	c	0.4809	-0.0724	0.0156	3.562e-06	8233	meta_filt_IL_6_noBMI.txt
rs72884620	t	g	0.0725	-0.1553	0.0339	4.685e-06	8233	meta_filt_IL_6_noBMI.txt
rs10982193	a	g	0.2822	-0.0793	0.0174	4.816e-06	8233	meta_filt_IL_6_noBMI.txt
rs7875632	a	g	0.2751	-0.0824	0.0175	2.423e-06	8233	meta_filt_IL_6_noBMI.txt
rs766835	a	g	0.7175	0.0796	0.0173	4.382e-06	8233	meta_filt_IL_6_noBMI.txt
rs10817607	a	g	0.724	0.0822	0.0175	2.65e-06	8233	meta_filt_IL_6_noBMI.txt
rs185628618	a	g	0.0239	-0.2737	0.0567	1.412e-06	8233	meta_filt_IL_6_noBMI.txt
rs1333040	t	c	0.4508	0.0747	0.0157	1.993e-06	8233	meta_filt_IL_6_noBMI.txt
rs2404476	a	g	0.5184	0.0734	0.0156	2.684e-06	8233	meta_filt_IL_6_noBMI.txt
rs276162	a	t	0.5119	0.0722	0.0156	3.824e-06	8233	meta_filt_IL_6_noBMI.txt
rs10982212	c	g	0.7087	0.0792	0.0172	4.085e-06	8233	meta_filt_IL_6_noBMI.txt
rs3748175	t	c	0.2756	-0.0824	0.0175	2.477e-06	8233	meta_filt_IL_6_noBMI.txt
rs146828618	t	c	0.0055	-0.5455	0.1151	2.144e-06	8233	meta_filt_IL_6_noBMI.txt
rs10817598	t	c	0.2822	-0.0793	0.0173	4.8e-06	8233	meta_filt_IL_6_noBMI.txt
rs7864759	t	c	0.725	0.0825	0.0175	2.408e-06	8233	meta_filt_IL_6_noBMI.txt
rs10817602	a	g	0.7177	0.0794	0.0173	4.711e-06	8233	meta_filt_IL_6_noBMI.txt
rs2135132	t	c	0.5177	0.0733	0.0157	2.828e-06	8233	meta_filt_IL_6_noBMI.txt
rs113600793	a	c	0.0623	0.1736	0.0359	1.291e-06	8233	meta_filt_IL_6_noBMI.txt
rs75101555	c	g	0.9895	-0.3625	0.0781	3.439e-06	8233	meta_filt_IL_6_noBMI.txt
rs276161	a	g	0.4882	-0.0722	0.0156	3.813e-06	8233	meta_filt_IL_6_noBMI.txt
rs4979378	t	g	0.7175	0.0794	0.0173	4.662e-06	8233	meta_filt_IL_6_noBMI.txt
rs10752777	a	t	0.1273	0.1083	0.0235	4.171e-06	8233	meta_filt_IL_6_noBMI.txt
rs10752778	a	g	0.8722	-0.1077	0.0235	4.482e-06	8233	meta_filt_IL_6_noBMI.txt
