# Supplementary material for: Inflammatory cytokine profiles in erectile dysfunction: a bidirectional Mendelian randomization
Source: Front Immunol. 2024 Apr 12;15:1342658. doi: 10.3389/fimmu.2024.1342658 (PMC11045927; doi:10.3389/fimmu.2024.1342658)
Supplement: Supplementary file 2 [file DataSheet_2.zip › 41 Inflammatory cytokines exposure data/meta_filt_IL_7_noBMI.txt]

MarkerName	Allele1	Allele2	Freq1	Effect	StdErr	P-value	Total_N	PHENO
rs73061951	t	c	0.0527	0.2583	0.0556	3.441e-06	3448	meta_filt_IL_7_noBMI.txt
rs62006410	t	c	0.245	-0.1492	0.0302	7.588e-07	3448	meta_filt_IL_7_noBMI.txt
rs10930286	t	c	0.8352	-0.15	0.0326	4.309e-06	3448	meta_filt_IL_7_noBMI.txt
rs10166416	a	g	0.8359	-0.1525	0.0327	3.106e-06	3448	meta_filt_IL_7_noBMI.txt
rs115215018	t	c	0.0101	0.5985	0.1308	4.755e-06	3448	meta_filt_IL_7_noBMI.txt
rs10196226	a	g	0.1643	0.1538	0.0327	2.501e-06	3448	meta_filt_IL_7_noBMI.txt
rs13343438	a	g	0.0435	0.292	0.0625	2.938e-06	3448	meta_filt_IL_7_noBMI.txt
rs73610561	t	c	0.0434	0.2926	0.0623	2.65e-06	3448	meta_filt_IL_7_noBMI.txt
rs11757888	t	c	0.4511	-0.3201	0.0259	4.458e-35	3448	meta_filt_IL_7_noBMI.txt
rs17091524	t	c	0.9849	0.5092	0.1015	5.244e-07	3448	meta_filt_IL_7_noBMI.txt
rs7594948	c	g	0.8358	-0.1524	0.0327	3.111e-06	3448	meta_filt_IL_7_noBMI.txt
rs16854217	a	g	0.1642	0.1524	0.0327	3.075e-06	3448	meta_filt_IL_7_noBMI.txt
rs7767396	a	g	0.532	0.3147	0.0243	2.078e-38	3448	meta_filt_IL_7_noBMI.txt
rs8013841	t	g	0.2955	-0.1256	0.0265	2.176e-06	3448	meta_filt_IL_7_noBMI.txt
rs4667976	a	g	0.8351	-0.1488	0.0326	4.98e-06	3448	meta_filt_IL_7_noBMI.txt
rs72575076	t	tctc	0.0562	0.2697	0.0558	1.373e-06	3448	meta_filt_IL_7_noBMI.txt
rs9462949	a	g	0.554	-0.2759	0.0254	1.462e-27	3448	meta_filt_IL_7_noBMI.txt
rs201046089	a	aat	0.537	0.2717	0.0264	6.659e-25	3448	meta_filt_IL_7_noBMI.txt
rs4349809	t	g	0.5301	0.3178	0.0245	1.653e-38	3448	meta_filt_IL_7_noBMI.txt
rs4513773	a	g	0.5324	0.3177	0.0245	1.727e-38	3448	meta_filt_IL_7_noBMI.txt
rs146525503	a	c	0.1435	0.1586	0.0346	4.678e-06	3448	meta_filt_IL_7_noBMI.txt
rs729391	t	c	0.6252	-0.2673	0.0253	3.531e-26	3448	meta_filt_IL_7_noBMI.txt
rs6916314	a	g	0.6003	-0.2773	0.0251	2.372e-28	3448	meta_filt_IL_7_noBMI.txt
rs218247	c	g	0.2258	-0.1343	0.0285	2.419e-06	3448	meta_filt_IL_7_noBMI.txt
rs10630285	g	gaat	0.7053	0.1262	0.0265	1.865e-06	3448	meta_filt_IL_7_noBMI.txt
rs61979984	c	g	0.2793	-0.123	0.0268	4.427e-06	3448	meta_filt_IL_7_noBMI.txt
rs7769810	a	g	0.2636	-0.14	0.0293	1.794e-06	3448	meta_filt_IL_7_noBMI.txt
rs12205248	t	c	0.5328	0.3168	0.0244	1.766e-38	3448	meta_filt_IL_7_noBMI.txt
rs218239	a	t	0.2271	-0.1319	0.0284	3.273e-06	3448	meta_filt_IL_7_noBMI.txt
rs1776723	a	g	0.5812	-0.1292	0.0253	3.281e-07	3448	meta_filt_IL_7_noBMI.txt
rs7745183	t	g	0.4474	0.2748	0.0248	1.555e-28	3448	meta_filt_IL_7_noBMI.txt
rs6571324	t	c	0.2946	-0.1261	0.0265	1.93e-06	3448	meta_filt_IL_7_noBMI.txt
rs75904417	a	c	0.857	-0.1624	0.0347	2.776e-06	3448	meta_filt_IL_7_noBMI.txt
rs10196281	t	c	0.1643	0.1522	0.0327	3.169e-06	3448	meta_filt_IL_7_noBMI.txt
rs4667975	t	c	0.1649	0.1491	0.0326	4.796e-06	3448	meta_filt_IL_7_noBMI.txt
rs201401337	g	ggt	0.4374	-0.1404	0.0262	8.227e-08	3448	meta_filt_IL_7_noBMI.txt
rs182429465	t	c	0.9838	-0.5305	0.0972	4.773e-08	3448	meta_filt_IL_7_noBMI.txt
rs9472170	c	g	0.5535	-0.2766	0.0251	3.068e-28	3448	meta_filt_IL_7_noBMI.txt
rs10403074	t	g	0.0434	0.2914	0.0625	3.077e-06	3448	meta_filt_IL_7_noBMI.txt
rs192526906	a	c	0.0196	-0.4236	0.0888	1.84e-06	3448	meta_filt_IL_7_noBMI.txt
rs6921438	a	g	0.4814	-0.3204	0.0246	8.707e-39	3448	meta_filt_IL_7_noBMI.txt
rs10930285	t	c	0.1646	0.1506	0.0327	4.044e-06	3448	meta_filt_IL_7_noBMI.txt
rs9472158	a	g	0.6021	-0.2781	0.025	1.123e-28	3448	meta_filt_IL_7_noBMI.txt
rs8014453	a	c	0.2946	-0.1259	0.0265	2.019e-06	3448	meta_filt_IL_7_noBMI.txt
rs218238	a	t	0.7729	0.1319	0.0284	3.277e-06	3448	meta_filt_IL_7_noBMI.txt
rs77591904	a	c	0.4619	-0.272	0.0264	6.418e-25	3448	meta_filt_IL_7_noBMI.txt
rs7595155	a	g	0.1613	0.1531	0.033	3.488e-06	3448	meta_filt_IL_7_noBMI.txt
rs10196543	a	g	0.1642	0.1528	0.0327	2.985e-06	3448	meta_filt_IL_7_noBMI.txt
rs7745184	t	g	0.4432	0.2733	0.0248	2.861e-28	3448	meta_filt_IL_7_noBMI.txt
rs72863966	a	c	0.3121	-0.138	0.0288	1.631e-06	3448	meta_filt_IL_7_noBMI.txt
rs9472173	t	c	0.4644	-0.2229	0.0249	3.715e-19	3448	meta_filt_IL_7_noBMI.txt
rs117509142	t	c	0.9569	-0.3213	0.0684	2.599e-06	3448	meta_filt_IL_7_noBMI.txt
rs199739807	g	gt	0.4379	-0.1405	0.0262	8.167e-08	3448	meta_filt_IL_7_noBMI.txt
rs4481426	t	c	0.5545	-0.2749	0.0249	2.024e-28	3448	meta_filt_IL_7_noBMI.txt
rs4382251	t	c	0.4426	0.2749	0.0248	1.345e-28	3448	meta_filt_IL_7_noBMI.txt
rs78786223	t	c	0.1437	0.1582	0.0345	4.634e-06	3448	meta_filt_IL_7_noBMI.txt
rs78355601	a	g	0.4695	-0.3181	0.0245	1.638e-38	3448	meta_filt_IL_7_noBMI.txt
rs2095310	t	c	0.7054	0.1262	0.0265	1.855e-06	3448	meta_filt_IL_7_noBMI.txt
rs141425475	t	c	0.9814	-0.4801	0.1018	2.39e-06	3448	meta_filt_IL_7_noBMI.txt
rs9472168	a	g	0.5372	0.3241	0.025	1.95e-38	3448	meta_filt_IL_7_noBMI.txt
rs9472159	a	c	0.5182	-0.2965	0.0245	1.356e-33	3448	meta_filt_IL_7_noBMI.txt
rs2006957	t	c	0.3355	0.2557	0.0262	1.434e-22	3448	meta_filt_IL_7_noBMI.txt
rs13206436	a	g	0.4677	-0.3173	0.0245	1.774e-38	3448	meta_filt_IL_7_noBMI.txt
rs218256	c	g	0.7728	0.1321	0.0284	3.215e-06	3448	meta_filt_IL_7_noBMI.txt
rs148122763	a	c	0.8563	-0.1583	0.0346	4.68e-06	3448	meta_filt_IL_7_noBMI.txt
rs10133259	t	c	0.7054	0.1259	0.0265	2.02e-06	3448	meta_filt_IL_7_noBMI.txt
rs184565990	t	c	0.8566	-0.1588	0.0347	4.72e-06	3448	meta_filt_IL_7_noBMI.txt
rs9472172	t	c	0.46	-0.3258	0.0255	1.886e-37	3448	meta_filt_IL_7_noBMI.txt
rs78346957	a	g	0.0161	0.4632	0.1008	4.3e-06	3448	meta_filt_IL_7_noBMI.txt
rs218260	t	c	0.2273	-0.1328	0.0285	3.076e-06	3448	meta_filt_IL_7_noBMI.txt
rs4714719	t	c	0.5141	-0.2766	0.0255	1.825e-27	3448	meta_filt_IL_7_noBMI.txt
rs4637627	a	g	0.468	-0.3178	0.0245	1.759e-38	3448	meta_filt_IL_7_noBMI.txt
rs7739450	a	g	0.5167	-0.2907	0.0252	9.358e-31	3448	meta_filt_IL_7_noBMI.txt
rs28793375	t	c	0.1305	0.1644	0.036	4.866e-06	3448	meta_filt_IL_7_noBMI.txt
rs7609155	t	c	0.8358	-0.1524	0.0327	3.101e-06	3448	meta_filt_IL_7_noBMI.txt
rs170121	t	c	0.7727	0.1323	0.0285	3.391e-06	3448	meta_filt_IL_7_noBMI.txt
rs13201415	a	t	0.5381	0.272	0.0264	6.414e-25	3448	meta_filt_IL_7_noBMI.txt
rs9369433	a	c	0.7086	-0.2352	0.0265	7.927e-19	3448	meta_filt_IL_7_noBMI.txt
rs218255	a	g	0.7728	0.1321	0.0284	3.218e-06	3448	meta_filt_IL_7_noBMI.txt
rs5893521	ct	c	0.6579	-0.1173	0.0253	3.515e-06	3448	meta_filt_IL_7_noBMI.txt
rs9369434	t	c	0.4643	-0.3042	0.0255	9.67e-33	3448	meta_filt_IL_7_noBMI.txt
rs1374279	a	t	0.143	0.1625	0.0347	2.792e-06	3448	meta_filt_IL_7_noBMI.txt
rs4981722	t	c	0.2946	-0.126	0.0265	1.961e-06	3448	meta_filt_IL_7_noBMI.txt
rs7253339	t	c	0.0439	0.2893	0.0627	3.912e-06	3448	meta_filt_IL_7_noBMI.txt
rs943075	a	g	0.4379	0.2756	0.0249	1.8e-28	3448	meta_filt_IL_7_noBMI.txt
rs9296421	t	g	0.8417	0.1766	0.0354	6.188e-07	3448	meta_filt_IL_7_noBMI.txt
rs7764227	t	g	0.7103	-0.2339	0.0265	1.048e-18	3448	meta_filt_IL_7_noBMI.txt
rs200278276	g	gggt	0.4372	-0.1416	0.0262	6.31e-08	3448	meta_filt_IL_7_noBMI.txt
rs77981494	t	c	0.984	-0.5201	0.1055	8.225e-07	3448	meta_filt_IL_7_noBMI.txt
rs7153487	a	t	0.7054	0.1262	0.0265	1.862e-06	3448	meta_filt_IL_7_noBMI.txt
rs7576736	a	g	0.8354	-0.1506	0.0327	3.97e-06	3448	meta_filt_IL_7_noBMI.txt
rs1958987	t	c	0.7051	0.1261	0.0263	1.604e-06	3448	meta_filt_IL_7_noBMI.txt
rs13206012	a	g	0.3499	-0.3	0.0266	1.439e-29	3448	meta_filt_IL_7_noBMI.txt
rs2095309	t	g	0.7053	0.1263	0.0265	1.839e-06	3448	meta_filt_IL_7_noBMI.txt
rs11757972	t	c	0.4776	0.121	0.0257	2.529e-06	3448	meta_filt_IL_7_noBMI.txt
rs10208688	t	g	0.8357	-0.1523	0.0327	3.154e-06	3448	meta_filt_IL_7_noBMI.txt
rs181031888	a	t	0.9607	0.3949	0.07	1.653e-08	3448	meta_filt_IL_7_noBMI.txt
rs4320361	t	g	0.4665	-0.3224	0.0248	1.201e-38	3448	meta_filt_IL_7_noBMI.txt
rs7155170	a	t	0.2744	-0.1236	0.027	4.787e-06	3448	meta_filt_IL_7_noBMI.txt
rs11757868	t	c	0.4518	-0.3174	0.0259	1.586e-34	3448	meta_filt_IL_7_noBMI.txt
rs142397827	a	c	0.0178	0.4592	0.0994	3.822e-06	3448	meta_filt_IL_7_noBMI.txt
rs10144366	c	g	0.2792	-0.1227	0.0268	4.714e-06	3448	meta_filt_IL_7_noBMI.txt
rs11757903	a	g	0.452	-0.3175	0.0259	1.504e-34	3448	meta_filt_IL_7_noBMI.txt
rs7603248	a	g	0.1646	0.1508	0.0327	3.879e-06	3448	meta_filt_IL_7_noBMI.txt
rs7763440	a	g	0.4669	-0.3162	0.0244	1.787e-38	3448	meta_filt_IL_7_noBMI.txt
rs1539508	a	g	0.5386	0.1362	0.0256	1.003e-07	3448	meta_filt_IL_7_noBMI.txt
rs112479918	t	c	0.1434	0.1587	0.0347	4.761e-06	3448	meta_filt_IL_7_noBMI.txt
rs202128774	a	aac	0.4619	-0.2719	0.0264	6.605e-25	3448	meta_filt_IL_7_noBMI.txt
rs218259	a	g	0.7727	0.1327	0.0285	3.085e-06	3448	meta_filt_IL_7_noBMI.txt
rs6916540	t	c	0.5885	-0.275	0.025	3.707e-28	3448	meta_filt_IL_7_noBMI.txt
rs4349808	t	c	0.5318	0.3181	0.0246	2.103e-38	3448	meta_filt_IL_7_noBMI.txt
rs7256693	t	c	0.8923	-0.1861	0.0401	3.446e-06	3448	meta_filt_IL_7_noBMI.txt
rs147747784	c	g	0.0287	0.411	0.0777	1.217e-07	3448	meta_filt_IL_7_noBMI.txt
rs10199894	a	g	0.1646	0.1511	0.0327	3.749e-06	3448	meta_filt_IL_7_noBMI.txt
rs9472171	a	g	0.4636	0.2725	0.0253	5.033e-27	3448	meta_filt_IL_7_noBMI.txt
rs77318030	t	c	0.9574	-0.2966	0.0631	2.639e-06	3448	meta_filt_IL_7_noBMI.txt
