# Supplementary material for: Inflammatory cytokine profiles in erectile dysfunction: a bidirectional Mendelian randomization
Source: Front Immunol. 2024 Apr 12;15:1342658. doi: 10.3389/fimmu.2024.1342658 (PMC11045927; doi:10.3389/fimmu.2024.1342658)
Supplement: Supplementary file 2 [file DataSheet_2.zip › 41 Inflammatory cytokines exposure data/meta_filt_IL_8_noBMI.txt]

MarkerName	Allele1	Allele2	Freq1	Effect	StdErr	P-value	Total_N	PHENO
rs141926526	a	c	0.9916	-0.6221	0.1308	1.96e-06	3565	meta_filt_IL_8_noBMI.txt
rs12912642	a	g	0.3302	0.1168	0.0251	3.212e-06	3565	meta_filt_IL_8_noBMI.txt
rs11632945	a	g	0.314	0.1161	0.0252	3.902e-06	3565	meta_filt_IL_8_noBMI.txt
rs111721612	t	c	0.8365	0.1563	0.0326	1.611e-06	3565	meta_filt_IL_8_noBMI.txt
rs12075	a	g	0.5353	0.1148	0.0235	9.969e-07	3565	meta_filt_IL_8_noBMI.txt
rs4906939	t	c	0.3143	0.1158	0.0251	4.089e-06	3565	meta_filt_IL_8_noBMI.txt
rs200282774	g	gc	0.8365	0.1563	0.0326	1.61e-06	3565	meta_filt_IL_8_noBMI.txt
rs149460031	a	g	0.0073	0.7049	0.1491	2.28e-06	3565	meta_filt_IL_8_noBMI.txt
rs116726256	t	c	0.9343	-0.2247	0.0489	4.261e-06	3565	meta_filt_IL_8_noBMI.txt
rs11634944	t	c	0.6697	-0.1176	0.0251	2.725e-06	3565	meta_filt_IL_8_noBMI.txt
rs183628733	t	c	0.9917	0.6547	0.1417	3.821e-06	3565	meta_filt_IL_8_noBMI.txt
rs4906940	a	t	0.6858	-0.1159	0.0251	4.047e-06	3565	meta_filt_IL_8_noBMI.txt
rs220030	t	c	0.6836	-0.1166	0.0251	3.283e-06	3565	meta_filt_IL_8_noBMI.txt
rs113487695	a	c	0.9914	-0.6129	0.1292	2.092e-06	3565	meta_filt_IL_8_noBMI.txt
rs12438669	a	c	0.6834	-0.1182	0.0252	2.597e-06	3565	meta_filt_IL_8_noBMI.txt
rs200182820	g	gcagt	0.3344	0.1157	0.0252	4.329e-06	3565	meta_filt_IL_8_noBMI.txt
rs2673604	a	c	0.6829	-0.118	0.0254	3.289e-06	3565	meta_filt_IL_8_noBMI.txt
rs12916854	a	g	0.6855	-0.1149	0.0251	4.842e-06	3565	meta_filt_IL_8_noBMI.txt
rs10179681	c	g	0.934	-0.2236	0.0487	4.365e-06	3565	meta_filt_IL_8_noBMI.txt
rs3786107	a	g	0.9287	0.2463	0.0517	1.935e-06	3565	meta_filt_IL_8_noBMI.txt
rs75840288	a	c	0.9839	0.5125	0.1121	4.846e-06	3565	meta_filt_IL_8_noBMI.txt
rs74439372	g	gac	0.8009	-0.1563	0.031	4.557e-07	3565	meta_filt_IL_8_noBMI.txt
