# Supplementary material for: Inflammatory cytokine profiles in erectile dysfunction: a bidirectional Mendelian randomization
Source: Front Immunol. 2024 Apr 12;15:1342658. doi: 10.3389/fimmu.2024.1342658 (PMC11045927; doi:10.3389/fimmu.2024.1342658)
Supplement: Supplementary file 2 [file DataSheet_2.zip › 41 Inflammatory cytokines exposure data/meta_filt_IL_9_noBMI.txt]

MarkerName	Allele1	Allele2	Freq1	Effect	StdErr	P-value	Total_N	PHENO
rs6902864	a	c	0.0685	0.216	0.046	2.629e-06	3673	meta_filt_IL_9_noBMI.txt
rs4880409	t	c	0.9664	-0.3552	0.0716	6.952e-07	3673	meta_filt_IL_9_noBMI.txt
rs1150980	a	g	0.058	-0.2318	0.0501	3.727e-06	3673	meta_filt_IL_9_noBMI.txt
rs71062489	a	ac	0.9712	0.3457	0.0737	2.708e-06	3673	meta_filt_IL_9_noBMI.txt
rs117807175	c	g	0.0121	-0.5225	0.1106	2.327e-06	3673	meta_filt_IL_9_noBMI.txt
rs41294750	t	c	0.0308	0.3442	0.0736	2.916e-06	3673	meta_filt_IL_9_noBMI.txt
rs76963786	t	c	0.0462	-0.2856	0.0556	2.775e-07	3673	meta_filt_IL_9_noBMI.txt
rs73443903	a	c	0.0685	0.2162	0.046	2.569e-06	3673	meta_filt_IL_9_noBMI.txt
rs117935362	a	g	0.0121	-0.5187	0.1107	2.8e-06	3673	meta_filt_IL_9_noBMI.txt
rs3736858	c	g	0.7976	-0.1351	0.0291	3.373e-06	3673	meta_filt_IL_9_noBMI.txt
rs1150974	a	c	0.0548	-0.2333	0.0509	4.561e-06	3673	meta_filt_IL_9_noBMI.txt
rs1259728	a	g	0.0554	-0.2381	0.0507	2.599e-06	3673	meta_filt_IL_9_noBMI.txt
rs1259732	a	g	0.0555	-0.238	0.0506	2.588e-06	3673	meta_filt_IL_9_noBMI.txt
