# Supplementary material for: Inflammatory cytokine profiles in erectile dysfunction: a bidirectional Mendelian randomization
Source: Front Immunol. 2024 Apr 12;15:1342658. doi: 10.3389/fimmu.2024.1342658 (PMC11045927; doi:10.3389/fimmu.2024.1342658)
Supplement: Supplementary file 2 [file DataSheet_2.zip › 41 Inflammatory cytokines exposure data/meta_filt_IP_10_noBMI.txt]

MarkerName	Allele1	Allele2	Freq1	Effect	StdErr	P-value	Total_N	PHENO
rs145180498	t	tcaga	0.0332	0.3499	0.072	1.178e-06	3724	meta_filt_IP_10_noBMI.txt
rs9450389	t	c	0.9446	-0.2531	0.0517	9.645e-07	3724	meta_filt_IP_10_noBMI.txt
rs397816	t	c	0.5891	0.1211	0.0248	1.026e-06	3724	meta_filt_IP_10_noBMI.txt
rs9344561	t	g	0.9444	-0.2563	0.0512	5.632e-07	3724	meta_filt_IP_10_noBMI.txt
rs7738777	t	c	0.0558	0.2555	0.0509	5.207e-07	3724	meta_filt_IP_10_noBMI.txt
rs191995525	a	g	0.9915	-0.6618	0.1321	5.415e-07	3724	meta_filt_IP_10_noBMI.txt
rs75970138	a	g	0.0139	-0.4845	0.1037	2.994e-06	3724	meta_filt_IP_10_noBMI.txt
rs9450352	t	c	0.0557	0.2555	0.051	5.313e-07	3724	meta_filt_IP_10_noBMI.txt
rs4526164	t	g	0.0558	0.2551	0.0509	5.426e-07	3724	meta_filt_IP_10_noBMI.txt
rs9362256	t	c	0.0558	0.2551	0.0509	5.44e-07	3724	meta_filt_IP_10_noBMI.txt
rs7766284	t	c	0.9438	-0.2485	0.0509	1.053e-06	3724	meta_filt_IP_10_noBMI.txt
rs9362270	a	c	0.9444	-0.2558	0.0513	6.21e-07	3724	meta_filt_IP_10_noBMI.txt
rs6707974	a	g	0.8626	0.1574	0.0337	3.027e-06	3724	meta_filt_IP_10_noBMI.txt
rs145864648	a	t	0.0539	0.2599	0.0521	6.076e-07	3724	meta_filt_IP_10_noBMI.txt
rs6912150	a	g	0.0558	0.2555	0.0509	5.207e-07	3724	meta_filt_IP_10_noBMI.txt
rs12110630	a	g	0.0556	0.2563	0.0512	5.647e-07	3724	meta_filt_IP_10_noBMI.txt
rs7745560	a	t	0.0555	0.254	0.0514	7.783e-07	3724	meta_filt_IP_10_noBMI.txt
rs9362226	a	g	0.0541	0.2533	0.0517	9.732e-07	3724	meta_filt_IP_10_noBMI.txt
rs9353323	a	g	0.0542	0.2572	0.0515	6.062e-07	3724	meta_filt_IP_10_noBMI.txt
rs9450351	t	c	0.9387	-0.2651	0.0488	5.475e-08	3724	meta_filt_IP_10_noBMI.txt
rs56323501	a	c	0.9453	-0.2677	0.0547	9.932e-07	3724	meta_filt_IP_10_noBMI.txt
rs9353321	t	c	0.0541	0.2542	0.0517	8.562e-07	3724	meta_filt_IP_10_noBMI.txt
rs9450289	a	g	0.054	0.2538	0.0517	9.11e-07	3724	meta_filt_IP_10_noBMI.txt
rs58481068	a	at	0.9442	-0.2551	0.0509	5.434e-07	3724	meta_filt_IP_10_noBMI.txt
rs201884569	a	at	0.9458	-0.255	0.0516	7.851e-07	3724	meta_filt_IP_10_noBMI.txt
rs7749600	a	g	0.0542	0.2567	0.0516	6.435e-07	3724	meta_filt_IP_10_noBMI.txt
rs9444365	a	g	0.9441	-0.2543	0.051	6.22e-07	3724	meta_filt_IP_10_noBMI.txt
rs9344559	t	c	0.9442	-0.2555	0.0509	5.205e-07	3724	meta_filt_IP_10_noBMI.txt
rs202147833	t	ta	0.0542	0.2572	0.0515	6.055e-07	3724	meta_filt_IP_10_noBMI.txt
rs9344562	t	c	0.0556	0.2563	0.0512	5.637e-07	3724	meta_filt_IP_10_noBMI.txt
rs9362244	a	c	0.0559	0.2547	0.051	5.976e-07	3724	meta_filt_IP_10_noBMI.txt
rs184805589	a	g	0.0087	0.6497	0.1311	7.125e-07	3724	meta_filt_IP_10_noBMI.txt
rs9359668	a	g	0.9441	-0.2547	0.0509	5.486e-07	3724	meta_filt_IP_10_noBMI.txt
rs6902638	t	c	0.9458	-0.2554	0.0516	7.454e-07	3724	meta_filt_IP_10_noBMI.txt
rs1447157	t	c	0.9441	-0.2593	0.0509	3.439e-07	3724	meta_filt_IP_10_noBMI.txt
rs79750500	a	g	0.0342	0.3504	0.0704	6.356e-07	3724	meta_filt_IP_10_noBMI.txt
rs79848609	a	c	0.9449	0.2514	0.0535	2.637e-06	3724	meta_filt_IP_10_noBMI.txt
rs4859940	c	g	0.295	-0.1204	0.0258	3.228e-06	3724	meta_filt_IP_10_noBMI.txt
rs9344568	a	g	0.9448	-0.2545	0.0514	7.362e-07	3724	meta_filt_IP_10_noBMI.txt
rs9342048	t	c	0.0558	0.2551	0.0509	5.409e-07	3724	meta_filt_IP_10_noBMI.txt
rs78077394	t	c	0.9655	-0.3486	0.0701	6.474e-07	3724	meta_filt_IP_10_noBMI.txt
rs113032464	t	g	0.0476	0.2929	0.0565	2.121e-07	3724	meta_filt_IP_10_noBMI.txt
rs182130882	a	g	0.9913	-0.6436	0.1307	8.413e-07	3724	meta_filt_IP_10_noBMI.txt
rs4862110	t	c	0.771	-0.1453	0.0318	4.909e-06	3724	meta_filt_IP_10_noBMI.txt
rs9450341	t	g	0.0559	0.2547	0.0509	5.484e-07	3724	meta_filt_IP_10_noBMI.txt
rs56000890	a	g	0.9444	-0.2563	0.0512	5.651e-07	3724	meta_filt_IP_10_noBMI.txt
rs11354041	ca	c	0.706	0.1171	0.0256	4.933e-06	3724	meta_filt_IP_10_noBMI.txt
rs144781360	a	g	0.9481	-0.2776	0.059	2.532e-06	3724	meta_filt_IP_10_noBMI.txt
rs9450313	a	t	0.9461	-0.2605	0.0518	4.942e-07	3724	meta_filt_IP_10_noBMI.txt
rs7774219	a	t	0.0558	0.2554	0.0509	5.241e-07	3724	meta_filt_IP_10_noBMI.txt
rs7760309	a	g	0.0383	0.3091	0.0619	5.926e-07	3724	meta_filt_IP_10_noBMI.txt
rs184394090	t	c	0.0051	0.754	0.1636	4.066e-06	3724	meta_filt_IP_10_noBMI.txt
rs34383175	t	c	0.035	-0.3196	0.0653	9.904e-07	3724	meta_filt_IP_10_noBMI.txt
rs9450383	a	g	0.9444	-0.2563	0.0512	5.664e-07	3724	meta_filt_IP_10_noBMI.txt
rs6454490	t	c	0.0384	0.3085	0.0618	6.053e-07	3724	meta_filt_IP_10_noBMI.txt
rs201806826	t	tttg	0.9308	-0.2533	0.0481	1.406e-07	3724	meta_filt_IP_10_noBMI.txt
rs9344550	t	g	0.9442	-0.2552	0.0509	5.32e-07	3724	meta_filt_IP_10_noBMI.txt
rs71830519	t	tgagta	0.0555	0.2569	0.0511	4.884e-07	3724	meta_filt_IP_10_noBMI.txt
rs35736725	a	aac	0.0544	0.2581	0.0516	5.725e-07	3724	meta_filt_IP_10_noBMI.txt
rs67420897	ct	c	0.9458	-0.2572	0.0515	6.045e-07	3724	meta_filt_IP_10_noBMI.txt
rs9444356	t	c	0.0541	0.2593	0.0516	5.081e-07	3724	meta_filt_IP_10_noBMI.txt
rs143141511	a	g	0.0071	1.1308	0.1386	3.406e-16	3724	meta_filt_IP_10_noBMI.txt
rs6910456	a	c	0.0558	0.2555	0.0509	5.207e-07	3724	meta_filt_IP_10_noBMI.txt
rs56853874	t	tg	0.0555	0.2563	0.0513	5.924e-07	3724	meta_filt_IP_10_noBMI.txt
rs55809434	a	g	0.0051	0.7544	0.1637	4.053e-06	3724	meta_filt_IP_10_noBMI.txt
rs9450309	t	c	0.9458	-0.2572	0.0515	6.022e-07	3724	meta_filt_IP_10_noBMI.txt
rs7772723	a	t	0.0559	0.2555	0.0509	5.185e-07	3724	meta_filt_IP_10_noBMI.txt
rs149858046	ca	c	0.9949	-0.7555	0.1638	3.978e-06	3724	meta_filt_IP_10_noBMI.txt
rs58334368	c	g	0.9442	-0.2551	0.0509	5.434e-07	3724	meta_filt_IP_10_noBMI.txt
rs9353319	a	g	0.946	-0.2539	0.0517	9.013e-07	3724	meta_filt_IP_10_noBMI.txt
rs9450337	t	c	0.9429	-0.2511	0.0506	7.053e-07	3724	meta_filt_IP_10_noBMI.txt
rs9353324	a	c	0.9459	-0.2593	0.0516	5.077e-07	3724	meta_filt_IP_10_noBMI.txt
rs7775788	t	c	0.9458	-0.2553	0.0516	7.504e-07	3724	meta_filt_IP_10_noBMI.txt
rs12525254	t	c	0.0548	0.2548	0.0516	8.096e-07	3724	meta_filt_IP_10_noBMI.txt
rs9444353	a	g	0.9458	-0.2553	0.0516	7.534e-07	3724	meta_filt_IP_10_noBMI.txt
rs183725142	c	g	0.0085	0.6596	0.1315	5.276e-07	3724	meta_filt_IP_10_noBMI.txt
rs34767058	ccag	c	0.0562	0.2496	0.0509	9.569e-07	3724	meta_filt_IP_10_noBMI.txt
rs9351072	t	c	0.9442	-0.2555	0.0509	5.207e-07	3724	meta_filt_IP_10_noBMI.txt
rs76569085	t	c	0.0553	0.2556	0.0512	5.911e-07	3724	meta_filt_IP_10_noBMI.txt
rs73495264	t	g	0.0556	0.2563	0.0512	5.579e-07	3724	meta_filt_IP_10_noBMI.txt
rs6937582	a	t	0.0558	0.2548	0.0509	5.62e-07	3724	meta_filt_IP_10_noBMI.txt
rs71792514	ct	c	0.945	-0.2484	0.0516	1.501e-06	3724	meta_filt_IP_10_noBMI.txt
rs74475117	a	g	0.0567	0.2617	0.0548	1.814e-06	3724	meta_filt_IP_10_noBMI.txt
rs201611342	a	atatg	0.0574	0.2544	0.0508	5.477e-07	3724	meta_filt_IP_10_noBMI.txt
rs9450372	a	g	0.0556	0.2562	0.0512	5.576e-07	3724	meta_filt_IP_10_noBMI.txt
rs6910543	a	g	0.946	-0.2538	0.0517	9.134e-07	3724	meta_filt_IP_10_noBMI.txt
rs59744370	t	c	0.0546	0.2571	0.0516	6.229e-07	3724	meta_filt_IP_10_noBMI.txt
rs9444371	t	c	0.0558	0.2551	0.0509	5.434e-07	3724	meta_filt_IP_10_noBMI.txt
rs6926635	t	g	0.0598	0.2496	0.0495	4.572e-07	3724	meta_filt_IP_10_noBMI.txt
rs9359670	t	c	0.0557	0.2551	0.051	5.575e-07	3724	meta_filt_IP_10_noBMI.txt
rs112617781	t	c	0.0548	0.2546	0.0517	8.333e-07	3724	meta_filt_IP_10_noBMI.txt
rs9450336	t	g	0.943	-0.2512	0.0506	7.036e-07	3724	meta_filt_IP_10_noBMI.txt
rs143799975	a	g	0.9949	-0.7551	0.1638	4.012e-06	3724	meta_filt_IP_10_noBMI.txt
rs7752105	t	c	0.0541	0.2541	0.0517	8.641e-07	3724	meta_filt_IP_10_noBMI.txt
rs6913958	a	g	0.9442	-0.2553	0.0509	5.289e-07	3724	meta_filt_IP_10_noBMI.txt
rs9450299	a	g	0.0542	0.2552	0.0516	7.669e-07	3724	meta_filt_IP_10_noBMI.txt
rs72651343	t	c	0.9949	-0.7542	0.1637	4.061e-06	3724	meta_filt_IP_10_noBMI.txt
rs148433744	a	g	0.0556	0.2561	0.0511	5.501e-07	3724	meta_filt_IP_10_noBMI.txt
rs9353339	a	g	0.9442	-0.2553	0.0509	5.329e-07	3724	meta_filt_IP_10_noBMI.txt
rs1337848	a	g	0.0555	0.2563	0.0513	5.797e-07	3724	meta_filt_IP_10_noBMI.txt
rs4862111	t	c	0.2313	0.1448	0.0317	4.844e-06	3724	meta_filt_IP_10_noBMI.txt
rs17214627	t	g	0.9643	-0.3201	0.0691	3.614e-06	3724	meta_filt_IP_10_noBMI.txt
rs9450294	a	g	0.0542	0.2511	0.0516	1.141e-06	3724	meta_filt_IP_10_noBMI.txt
rs67044403	ca	c	0.9458	-0.2547	0.0516	8.019e-07	3724	meta_filt_IP_10_noBMI.txt
rs9344570	a	g	0.0558	0.2571	0.0512	5.233e-07	3724	meta_filt_IP_10_noBMI.txt
rs9351066	t	c	0.0544	0.2582	0.0516	5.693e-07	3724	meta_filt_IP_10_noBMI.txt
rs75096179	t	c	0.054	0.2555	0.0517	7.838e-07	3724	meta_filt_IP_10_noBMI.txt
rs138958543	c	g	0.0558	0.2548	0.0509	5.621e-07	3724	meta_filt_IP_10_noBMI.txt
rs56344601	t	c	0.0556	0.2563	0.0512	5.637e-07	3724	meta_filt_IP_10_noBMI.txt
rs9362241	a	g	0.0383	0.3089	0.062	6.214e-07	3724	meta_filt_IP_10_noBMI.txt
rs6930543	t	c	0.0542	0.2552	0.0516	7.664e-07	3724	meta_filt_IP_10_noBMI.txt
rs9450295	a	c	0.9459	-0.2541	0.0517	8.673e-07	3724	meta_filt_IP_10_noBMI.txt
rs201625818	t	ttttaa	0.055	0.2484	0.0516	1.507e-06	3724	meta_filt_IP_10_noBMI.txt
rs7645625	t	g	0.5724	-0.1116	0.0236	2.192e-06	3724	meta_filt_IP_10_noBMI.txt
rs9359671	t	g	0.0557	0.2551	0.051	5.575e-07	3724	meta_filt_IP_10_noBMI.txt
rs9353344	t	c	0.9441	-0.2547	0.0509	5.485e-07	3724	meta_filt_IP_10_noBMI.txt
rs9450300	t	c	0.0542	0.2552	0.0516	7.553e-07	3724	meta_filt_IP_10_noBMI.txt
rs113831257	a	g	0.0417	0.3639	0.0641	1.388e-08	3724	meta_filt_IP_10_noBMI.txt
rs9450331	t	c	0.0571	0.2511	0.0506	7.065e-07	3724	meta_filt_IP_10_noBMI.txt
rs9362273	a	g	0.9454	-0.2452	0.0519	2.28e-06	3724	meta_filt_IP_10_noBMI.txt
rs9450317	a	c	0.0556	0.2529	0.0513	8.135e-07	3724	meta_filt_IP_10_noBMI.txt
rs9342047	a	g	0.0559	0.2547	0.0509	5.506e-07	3724	meta_filt_IP_10_noBMI.txt
rs6900270	t	c	0.0559	0.2331	0.0509	4.729e-06	3724	meta_filt_IP_10_noBMI.txt
rs9444368	a	g	0.9441	-0.2547	0.0509	5.484e-07	3724	meta_filt_IP_10_noBMI.txt
rs71520569	t	c	0.0344	-0.304	0.0654	3.323e-06	3724	meta_filt_IP_10_noBMI.txt
rs191641281	a	g	0.9951	0.8487	0.1781	1.883e-06	3724	meta_filt_IP_10_noBMI.txt
rs10944181	t	g	0.0556	0.2563	0.0512	5.638e-07	3724	meta_filt_IP_10_noBMI.txt
rs6919244	a	g	0.9445	-0.2563	0.0513	5.793e-07	3724	meta_filt_IP_10_noBMI.txt
rs9450374	a	g	0.0556	0.2563	0.0512	5.632e-07	3724	meta_filt_IP_10_noBMI.txt
rs9450304	a	g	0.0542	0.2558	0.0516	7.139e-07	3724	meta_filt_IP_10_noBMI.txt
rs7771366	t	c	0.9458	-0.2547	0.0516	8.016e-07	3724	meta_filt_IP_10_noBMI.txt
rs7752222	a	t	0.9442	-0.2555	0.0509	5.207e-07	3724	meta_filt_IP_10_noBMI.txt
rs9362247	t	c	0.0558	0.2553	0.0509	5.29e-07	3724	meta_filt_IP_10_noBMI.txt
rs6913147	a	g	0.0571	0.2511	0.0506	7.076e-07	3724	meta_filt_IP_10_noBMI.txt
rs9450307	a	g	0.0542	0.2572	0.0515	6.029e-07	3724	meta_filt_IP_10_noBMI.txt
rs144616147	t	g	0.9929	-1.1306	0.1386	3.384e-16	3724	meta_filt_IP_10_noBMI.txt
rs113496402	c	g	0.945	-0.2564	0.0515	6.302e-07	3724	meta_filt_IP_10_noBMI.txt
rs9362271	a	g	0.9445	-0.2543	0.0515	8.037e-07	3724	meta_filt_IP_10_noBMI.txt
rs113183470	a	t	0.946	-0.2414	0.0524	4.147e-06	3724	meta_filt_IP_10_noBMI.txt
rs9351063	t	c	0.0542	0.2553	0.0516	7.534e-07	3724	meta_filt_IP_10_noBMI.txt
rs7771640	t	c	0.0559	0.2549	0.0509	5.434e-07	3724	meta_filt_IP_10_noBMI.txt
rs9362248	a	g	0.0559	0.2547	0.0509	5.485e-07	3724	meta_filt_IP_10_noBMI.txt
rs9450308	a	g	0.0542	0.2572	0.0515	6.046e-07	3724	meta_filt_IP_10_noBMI.txt
rs7744309	t	g	0.9458	-0.2551	0.0516	7.675e-07	3724	meta_filt_IP_10_noBMI.txt
rs9362250	a	g	0.9442	-0.2547	0.0509	5.641e-07	3724	meta_filt_IP_10_noBMI.txt
rs141053179	c	g	0.9928	-1.1282	0.1382	3.313e-16	3724	meta_filt_IP_10_noBMI.txt
rs9362257	a	g	0.0558	0.2551	0.0509	5.44e-07	3724	meta_filt_IP_10_noBMI.txt
rs73751283	t	g	0.0555	0.2563	0.0513	5.805e-07	3724	meta_filt_IP_10_noBMI.txt
rs7775016	a	g	0.9532	-0.2597	0.0555	2.873e-06	3724	meta_filt_IP_10_noBMI.txt
rs9359662	a	t	0.944	-0.2546	0.051	5.892e-07	3724	meta_filt_IP_10_noBMI.txt
rs146118415	a	t	0.0558	0.2551	0.0509	5.436e-07	3724	meta_filt_IP_10_noBMI.txt
rs111533912	t	c	0.0542	0.2562	0.0516	6.783e-07	3724	meta_filt_IP_10_noBMI.txt
rs6906618	c	g	0.9437	-0.2481	0.0509	1.077e-06	3724	meta_filt_IP_10_noBMI.txt
rs8112909	a	g	0.8159	-0.139	0.0297	2.956e-06	3724	meta_filt_IP_10_noBMI.txt
rs112874886	a	c	0.0553	0.2385	0.0515	3.628e-06	3724	meta_filt_IP_10_noBMI.txt
rs78362791	t	c	0.0552	0.2545	0.0514	7.36e-07	3724	meta_filt_IP_10_noBMI.txt
rs6923017	t	c	0.9458	-0.2547	0.0516	7.99e-07	3724	meta_filt_IP_10_noBMI.txt
rs8112618	a	g	0.1841	0.1388	0.0297	3.047e-06	3724	meta_filt_IP_10_noBMI.txt
rs146829040	t	tg	0.0554	0.2419	0.0517	2.813e-06	3724	meta_filt_IP_10_noBMI.txt
rs7764843	a	t	0.9442	-0.2555	0.0509	5.207e-07	3724	meta_filt_IP_10_noBMI.txt
rs61342838	g	ga	0.9442	-0.2557	0.051	5.31e-07	3724	meta_filt_IP_10_noBMI.txt
rs6913399	a	c	0.0556	0.2563	0.0512	5.637e-07	3724	meta_filt_IP_10_noBMI.txt
rs9344538	t	c	0.0542	0.257	0.0516	6.161e-07	3724	meta_filt_IP_10_noBMI.txt
rs12714300	a	t	0.1378	-0.1573	0.0338	3.297e-06	3724	meta_filt_IP_10_noBMI.txt
rs9359674	a	t	0.0558	0.2555	0.0509	5.207e-07	3724	meta_filt_IP_10_noBMI.txt
rs9353348	c	g	0.0557	0.2556	0.051	5.336e-07	3724	meta_filt_IP_10_noBMI.txt
rs9353355	t	c	0.0555	0.2563	0.0513	5.793e-07	3724	meta_filt_IP_10_noBMI.txt
rs148846012	t	g	0.9442	-0.2548	0.0509	5.625e-07	3724	meta_filt_IP_10_noBMI.txt
rs138981058	t	c	0.0084	1.0962	0.143	1.792e-14	3724	meta_filt_IP_10_noBMI.txt
rs6901489	a	g	0.9444	-0.2563	0.0512	5.638e-07	3724	meta_filt_IP_10_noBMI.txt
rs10944149	t	c	0.9441	-0.2547	0.0509	5.484e-07	3724	meta_filt_IP_10_noBMI.txt
rs7741914	t	c	0.0555	0.2563	0.0513	5.92e-07	3724	meta_filt_IP_10_noBMI.txt
rs7690978	a	g	0.7058	0.1202	0.0257	3.041e-06	3724	meta_filt_IP_10_noBMI.txt
