# Supplementary material for: Inflammatory cytokine profiles in erectile dysfunction: a bidirectional Mendelian randomization
Source: Front Immunol. 2024 Apr 12;15:1342658. doi: 10.3389/fimmu.2024.1342658 (PMC11045927; doi:10.3389/fimmu.2024.1342658)
Supplement: Supplementary file 2 [file DataSheet_2.zip › 41 Inflammatory cytokines exposure data/meta_filt_M_CSF_noBMI.txt]

MarkerName	Allele1	Allele2	Freq1	Effect	StdErr	P-value	Total_N	PHENO
rs9387100	t	c	0.4291	-0.135	0.029	3.341e-06	2498	meta_filt_M_CSF_noBMI.txt
rs9372346	c	g	0.4291	-0.1349	0.029	3.371e-06	2498	meta_filt_M_CSF_noBMI.txt
rs12166354	a	g	0.0899	0.2326	0.0506	4.349e-06	2498	meta_filt_M_CSF_noBMI.txt
rs78296352	t	g	0.0195	0.522	0.111	2.578e-06	2498	meta_filt_M_CSF_noBMI.txt
rs11704921	a	g	0.0866	0.2391	0.0512	3.026e-06	2498	meta_filt_M_CSF_noBMI.txt
rs140742683	t	g	0.9856	-0.6174	0.1227	4.893e-07	2498	meta_filt_M_CSF_noBMI.txt
rs34089869	t	c	0.1039	0.2194	0.0462	2.078e-06	2498	meta_filt_M_CSF_noBMI.txt
rs4593399	t	c	0.5709	0.1349	0.029	3.394e-06	2498	meta_filt_M_CSF_noBMI.txt
rs62294910	a	g	0.0504	0.3472	0.0687	4.378e-07	2498	meta_filt_M_CSF_noBMI.txt
rs116887628	a	g	0.0611	-0.2741	0.0598	4.626e-06	2498	meta_filt_M_CSF_noBMI.txt
rs55861500	ca	c	0.0945	0.2645	0.0568	3.269e-06	2498	meta_filt_M_CSF_noBMI.txt
rs56367447	t	c	0.0305	-0.4878	0.0876	2.569e-08	2498	meta_filt_M_CSF_noBMI.txt
rs117867915	t	c	0.9793	0.5224	0.1096	1.874e-06	2498	meta_filt_M_CSF_noBMI.txt
rs116274860	t	g	0.9908	0.8262	0.1739	2.029e-06	2498	meta_filt_M_CSF_noBMI.txt
rs6711052	t	c	0.8961	-0.2193	0.0462	2.107e-06	2498	meta_filt_M_CSF_noBMI.txt
rs147378920	a	g	0.9871	-0.6064	0.1318	4.177e-06	2498	meta_filt_M_CSF_noBMI.txt
rs78655189	t	c	0.0147	0.5843	0.1228	1.953e-06	2498	meta_filt_M_CSF_noBMI.txt
rs76415889	t	g	0.0501	0.3457	0.069	5.354e-07	2498	meta_filt_M_CSF_noBMI.txt
rs34387114	t	c	0.8958	-0.2174	0.0462	2.508e-06	2498	meta_filt_M_CSF_noBMI.txt
rs6940920	t	c	0.4291	-0.1349	0.029	3.386e-06	2498	meta_filt_M_CSF_noBMI.txt
rs12962919	t	c	0.0644	0.3025	0.0659	4.394e-06	2498	meta_filt_M_CSF_noBMI.txt
rs77999880	a	g	0.9837	-0.6107	0.1154	1.193e-07	2498	meta_filt_M_CSF_noBMI.txt
rs17887074	a	g	0.015	0.6005	0.1164	2.502e-07	2498	meta_filt_M_CSF_noBMI.txt
rs4269021	c	g	0.9101	-0.2459	0.0504	1.051e-06	2498	meta_filt_M_CSF_noBMI.txt
rs139457375	a	c	0.9668	-0.4047	0.0854	2.142e-06	2498	meta_filt_M_CSF_noBMI.txt
rs45498698	a	g	0.0159	0.6145	0.1162	1.248e-07	2498	meta_filt_M_CSF_noBMI.txt
rs11963606	c	g	0.9826	-0.5353	0.117	4.731e-06	2498	meta_filt_M_CSF_noBMI.txt
rs187784918	a	t	0.0156	0.5998	0.1183	3.949e-07	2498	meta_filt_M_CSF_noBMI.txt
rs9626985	t	c	0.0936	0.2277	0.0496	4.482e-06	2498	meta_filt_M_CSF_noBMI.txt
rs75134464	c	g	0.0149	0.604	0.1171	2.5e-07	2498	meta_filt_M_CSF_noBMI.txt
rs12682541	a	c	0.9199	0.2405	0.0526	4.756e-06	2498	meta_filt_M_CSF_noBMI.txt
rs144329757	a	c	0.0163	0.6108	0.1154	1.209e-07	2498	meta_filt_M_CSF_noBMI.txt
rs73172540	t	c	0.0879	0.2428	0.0506	1.626e-06	2498	meta_filt_M_CSF_noBMI.txt
rs1594414	t	c	0.1042	0.2174	0.0462	2.505e-06	2498	meta_filt_M_CSF_noBMI.txt
rs72723242	t	g	0.0177	-0.4969	0.1083	4.434e-06	2498	meta_filt_M_CSF_noBMI.txt
rs12168226	t	c	0.9101	-0.2324	0.0507	4.565e-06	2498	meta_filt_M_CSF_noBMI.txt
