# Supplementary material for: Inflammatory cytokine profiles in erectile dysfunction: a bidirectional Mendelian randomization
Source: Front Immunol. 2024 Apr 12;15:1342658. doi: 10.3389/fimmu.2024.1342658 (PMC11045927; doi:10.3389/fimmu.2024.1342658)
Supplement: Supplementary file 2 [file DataSheet_2.zip › 41 Inflammatory cytokines exposure data/meta_filt_MCP_1_MCAF_noBMI.txt]

MarkerName	Allele1	Allele2	Freq1	Effect	StdErr	P-value	Total_N	PHENO
rs13078053	a	t	0.4359	-0.0814	0.0157	2.171e-07	8337	meta_filt_MCP_1_MCAF_noBMI.txt
rs2852684	t	c	0.7866	0.0916	0.0191	1.586e-06	8337	meta_filt_MCP_1_MCAF_noBMI.txt
rs13079478	t	g	0.1427	0.1464	0.0221	3.857e-11	8337	meta_filt_MCP_1_MCAF_noBMI.txt
rs55787582	t	c	0.78	0.0886	0.019	3.187e-06	8337	meta_filt_MCP_1_MCAF_noBMI.txt
rs79298034	a	g	0.9207	-0.1575	0.0324	1.164e-06	8337	meta_filt_MCP_1_MCAF_noBMI.txt
rs72705808	a	c	0.9689	-0.2147	0.0468	4.394e-06	8337	meta_filt_MCP_1_MCAF_noBMI.txt
rs3835665	a	aagg	0.3593	-0.0766	0.0162	2.363e-06	8337	meta_filt_MCP_1_MCAF_noBMI.txt
rs3753867	a	g	0.7045	0.0821	0.017	1.369e-06	8337	meta_filt_MCP_1_MCAF_noBMI.txt
rs35669129	a	g	0.1408	0.1448	0.0223	7.661e-11	8337	meta_filt_MCP_1_MCAF_noBMI.txt
rs7625839	t	c	0.5019	-0.0923	0.0156	3.5e-09	8337	meta_filt_MCP_1_MCAF_noBMI.txt
rs112088397	t	g	0.1499	-0.1043	0.022	2.202e-06	8337	meta_filt_MCP_1_MCAF_noBMI.txt
rs856114	a	g	0.786	0.0904	0.019	2.034e-06	8337	meta_filt_MCP_1_MCAF_noBMI.txt
rs145155829	t	c	0.037	-0.2125	0.0461	4.104e-06	8337	meta_filt_MCP_1_MCAF_noBMI.txt
rs862992	a	g	0.7492	-0.0905	0.0182	6.838e-07	8337	meta_filt_MCP_1_MCAF_noBMI.txt
rs62246138	a	g	0.0299	0.302	0.0465	8.595e-11	8337	meta_filt_MCP_1_MCAF_noBMI.txt
rs12034969	t	c	0.4426	-0.0831	0.0157	1.228e-07	8337	meta_filt_MCP_1_MCAF_noBMI.txt
rs138200964	a	g	0.2229	-0.0911	0.0191	1.73e-06	8337	meta_filt_MCP_1_MCAF_noBMI.txt
rs2280407	a	g	0.4225	-0.087	0.0159	4.019e-08	8337	meta_filt_MCP_1_MCAF_noBMI.txt
rs138580578	t	ta	0.1174	-0.1704	0.0247	4.86e-12	8337	meta_filt_MCP_1_MCAF_noBMI.txt
rs6778896	a	t	0.4606	-0.0797	0.0156	3.337e-07	8337	meta_filt_MCP_1_MCAF_noBMI.txt
rs34324101	t	g	0.8577	-0.1473	0.0222	3.128e-11	8337	meta_filt_MCP_1_MCAF_noBMI.txt
rs2253114	t	g	0.748	-0.1338	0.0178	6.397e-14	8337	meta_filt_MCP_1_MCAF_noBMI.txt
rs34158984	t	c	0.1878	0.1207	0.0202	2.274e-09	8337	meta_filt_MCP_1_MCAF_noBMI.txt
rs856153	a	g	0.7866	0.0917	0.0191	1.55e-06	8337	meta_filt_MCP_1_MCAF_noBMI.txt
rs34381952	t	c	0.8576	-0.1477	0.0222	2.715e-11	8337	meta_filt_MCP_1_MCAF_noBMI.txt
rs62243874	t	c	0.9736	-0.3049	0.0498	9.154e-10	8337	meta_filt_MCP_1_MCAF_noBMI.txt
rs4128725	t	c	0.8872	0.173	0.0248	3.34e-12	8337	meta_filt_MCP_1_MCAF_noBMI.txt
rs200512038	g	ga	0.6485	0.0791	0.0164	1.408e-06	8337	meta_filt_MCP_1_MCAF_noBMI.txt
rs6789386	c	g	0.6114	-0.1105	0.0159	3.842e-12	8337	meta_filt_MCP_1_MCAF_noBMI.txt
rs72219839	ctt	c	0.9354	-0.2919	0.0319	5.285e-20	8337	meta_filt_MCP_1_MCAF_noBMI.txt
rs78629618	t	c	0.8877	0.1203	0.0258	3.128e-06	8337	meta_filt_MCP_1_MCAF_noBMI.txt
rs12059949	t	c	0.3538	-0.0787	0.0162	1.224e-06	8337	meta_filt_MCP_1_MCAF_noBMI.txt
rs34474200	t	c	0.1875	0.1216	0.0202	1.759e-09	8337	meta_filt_MCP_1_MCAF_noBMI.txt
rs10744620	t	c	0.3748	0.0783	0.0161	1.118e-06	8337	meta_filt_MCP_1_MCAF_noBMI.txt
rs3131546	t	c	0.3384	-0.0794	0.0165	1.579e-06	8337	meta_filt_MCP_1_MCAF_noBMI.txt
rs6772051	a	g	0.513	0.0797	0.0155	2.883e-07	8337	meta_filt_MCP_1_MCAF_noBMI.txt
rs28808964	t	c	0.4295	-0.0725	0.0157	3.996e-06	8337	meta_filt_MCP_1_MCAF_noBMI.txt
rs2888526	t	c	0.0673	0.2877	0.0309	1.237e-20	8337	meta_filt_MCP_1_MCAF_noBMI.txt
rs150652635	g	ggt	0.1489	-0.1045	0.022	2.092e-06	8337	meta_filt_MCP_1_MCAF_noBMI.txt
rs7526489	t	c	0.3545	-0.0795	0.0163	1.031e-06	8337	meta_filt_MCP_1_MCAF_noBMI.txt
rs12118628	a	g	0.1128	-0.173	0.0248	3.322e-12	8337	meta_filt_MCP_1_MCAF_noBMI.txt
rs34445878	a	t	0.8473	0.1024	0.0219	3.026e-06	8337	meta_filt_MCP_1_MCAF_noBMI.txt
rs12724721	a	t	0.5408	0.0778	0.0157	6.703e-07	8337	meta_filt_MCP_1_MCAF_noBMI.txt
rs7518156	a	c	0.6421	0.0808	0.0162	6.369e-07	8337	meta_filt_MCP_1_MCAF_noBMI.txt
rs13094262	t	c	0.1492	0.1466	0.0217	1.323e-11	8337	meta_filt_MCP_1_MCAF_noBMI.txt
rs4630979	c	g	0.1875	0.1216	0.0202	1.751e-09	8337	meta_filt_MCP_1_MCAF_noBMI.txt
rs4362758	a	t	0.1408	0.1447	0.0223	7.981e-11	8337	meta_filt_MCP_1_MCAF_noBMI.txt
rs875890	a	t	0.288	0.1044	0.0172	1.21e-09	8337	meta_filt_MCP_1_MCAF_noBMI.txt
rs34388918	a	g	0.4847	0.0861	0.0156	3.293e-08	8337	meta_filt_MCP_1_MCAF_noBMI.txt
rs112313229	a	g	0.0708	-0.1652	0.0312	1.217e-07	8337	meta_filt_MCP_1_MCAF_noBMI.txt
rs11800855	a	g	0.3557	-0.0825	0.0164	4.836e-07	8337	meta_filt_MCP_1_MCAF_noBMI.txt
rs12132451	a	g	0.4342	0.1005	0.0158	1.999e-10	8337	meta_filt_MCP_1_MCAF_noBMI.txt
rs6441977	a	g	0.153	-0.1008	0.0219	4.382e-06	8337	meta_filt_MCP_1_MCAF_noBMI.txt
rs2494263	a	g	0.7697	0.1011	0.0187	6.728e-08	8337	meta_filt_MCP_1_MCAF_noBMI.txt
rs3831278	t	ttctc	0.6423	0.0815	0.0162	5.158e-07	8337	meta_filt_MCP_1_MCAF_noBMI.txt
rs2820157	a	g	0.7866	0.0917	0.0191	1.562e-06	8337	meta_filt_MCP_1_MCAF_noBMI.txt
rs55920693	a	t	0.1442	0.1456	0.0222	5.072e-11	8337	meta_filt_MCP_1_MCAF_noBMI.txt
rs4537549	c	g	0.6608	0.08	0.0165	1.323e-06	8337	meta_filt_MCP_1_MCAF_noBMI.txt
rs149942772	cta	c	0.8572	-0.1466	0.0221	3.556e-11	8337	meta_filt_MCP_1_MCAF_noBMI.txt
rs1520483	t	c	0.4294	-0.0871	0.0158	3.701e-08	8337	meta_filt_MCP_1_MCAF_noBMI.txt
rs10305673	t	c	0.3516	-0.0791	0.0164	1.409e-06	8337	meta_filt_MCP_1_MCAF_noBMI.txt
rs1001007	a	g	0.3899	0.0967	0.0162	2.187e-09	8337	meta_filt_MCP_1_MCAF_noBMI.txt
rs4443214	t	c	0.8316	-0.1168	0.0208	1.988e-08	8337	meta_filt_MCP_1_MCAF_noBMI.txt
rs9662662	t	c	0.3237	0.0903	0.0169	8.931e-08	8337	meta_filt_MCP_1_MCAF_noBMI.txt
rs13097556	t	c	0.8593	-0.1443	0.0223	8.901e-11	8337	meta_filt_MCP_1_MCAF_noBMI.txt
rs12638228	a	g	0.5701	0.0869	0.0158	3.797e-08	8337	meta_filt_MCP_1_MCAF_noBMI.txt
rs267735	a	t	0.5505	0.0792	0.0157	4.41e-07	8337	meta_filt_MCP_1_MCAF_noBMI.txt
rs7639243	a	c	0.3492	0.0802	0.0163	8.788e-07	8337	meta_filt_MCP_1_MCAF_noBMI.txt
rs36039366	a	g	0.1425	0.1474	0.0222	3.024e-11	8337	meta_filt_MCP_1_MCAF_noBMI.txt
rs5778124	cctaa	c	0.7046	0.0821	0.017	1.375e-06	8337	meta_filt_MCP_1_MCAF_noBMI.txt
rs10305664	a	c	0.6485	0.0793	0.0164	1.341e-06	8337	meta_filt_MCP_1_MCAF_noBMI.txt
rs6695441	c	g	0.7163	0.105	0.0175	1.987e-09	8337	meta_filt_MCP_1_MCAF_noBMI.txt
rs9825081	a	g	0.1414	0.1428	0.0222	1.229e-10	8337	meta_filt_MCP_1_MCAF_noBMI.txt
rs11204739	a	g	0.6464	0.0786	0.0162	1.274e-06	8337	meta_filt_MCP_1_MCAF_noBMI.txt
rs34924300	t	g	0.1492	0.1467	0.0217	1.288e-11	8337	meta_filt_MCP_1_MCAF_noBMI.txt
rs9824651	t	c	0.1414	0.1432	0.0222	1.105e-10	8337	meta_filt_MCP_1_MCAF_noBMI.txt
rs1846616	a	t	0.3504	0.1153	0.0162	1.264e-12	8337	meta_filt_MCP_1_MCAF_noBMI.txt
rs17078577	a	g	0.4357	-0.081	0.0157	2.42e-07	8337	meta_filt_MCP_1_MCAF_noBMI.txt
rs61222471	a	c	0.0777	0.2614	0.0295	7.21e-19	8337	meta_filt_MCP_1_MCAF_noBMI.txt
rs7613132	a	g	0.8125	-0.1216	0.0202	1.759e-09	8337	meta_filt_MCP_1_MCAF_noBMI.txt
rs34093271	t	g	0.1417	0.1427	0.0222	1.209e-10	8337	meta_filt_MCP_1_MCAF_noBMI.txt
rs10305720	c	g	0.6394	0.0814	0.0164	7.376e-07	8337	meta_filt_MCP_1_MCAF_noBMI.txt
rs61821493	a	t	0.2397	0.1555	0.0184	2.675e-17	8337	meta_filt_MCP_1_MCAF_noBMI.txt
rs72704658	t	c	0.6486	0.0788	0.0164	1.573e-06	8337	meta_filt_MCP_1_MCAF_noBMI.txt
rs3027001	t	c	0.2193	0.1413	0.0192	1.818e-13	8337	meta_filt_MCP_1_MCAF_noBMI.txt
rs138814707	t	c	0.1477	-0.1072	0.0222	1.333e-06	8337	meta_filt_MCP_1_MCAF_noBMI.txt
rs2820199	a	t	0.7979	0.0922	0.0198	3.33e-06	8337	meta_filt_MCP_1_MCAF_noBMI.txt
rs34493660	a	g	0.1408	0.1449	0.0223	7.423e-11	8337	meta_filt_MCP_1_MCAF_noBMI.txt
rs9845542	a	g	0.1846	0.1089	0.0201	5.979e-08	8337	meta_filt_MCP_1_MCAF_noBMI.txt
rs856109	a	g	0.1938	-0.091	0.0199	4.592e-06	8337	meta_filt_MCP_1_MCAF_noBMI.txt
rs35783702	t	c	0.0048	-0.5784	0.1158	5.856e-07	8337	meta_filt_MCP_1_MCAF_noBMI.txt
rs1102024	t	c	0.2132	-0.091	0.0191	1.86e-06	8337	meta_filt_MCP_1_MCAF_noBMI.txt
rs4269772	t	c	0.8399	0.1527	0.0213	7.93e-13	8337	meta_filt_MCP_1_MCAF_noBMI.txt
rs71327007	t	c	0.1407	0.1448	0.0223	7.837e-11	8337	meta_filt_MCP_1_MCAF_noBMI.txt
rs147246298	a	aaag	0.1413	0.1472	0.0222	3.585e-11	8337	meta_filt_MCP_1_MCAF_noBMI.txt
rs35161099	t	g	0.8594	-0.1447	0.0223	8.188e-11	8337	meta_filt_MCP_1_MCAF_noBMI.txt
rs4683184	a	g	0.6038	-0.0908	0.0159	1.143e-08	8337	meta_filt_MCP_1_MCAF_noBMI.txt
rs2054866	a	g	0.5728	0.0824	0.0158	1.933e-07	8337	meta_filt_MCP_1_MCAF_noBMI.txt
rs12075	a	g	0.523	0.2186	0.0154	1.361e-45	8337	meta_filt_MCP_1_MCAF_noBMI.txt
rs1994488	c	g	0.5727	0.0824	0.0158	1.88e-07	8337	meta_filt_MCP_1_MCAF_noBMI.txt
rs3774641	t	g	0.2128	0.1338	0.0191	2.363e-12	8337	meta_filt_MCP_1_MCAF_noBMI.txt
rs1896564	t	c	0.4277	0.0805	0.016	4.948e-07	8337	meta_filt_MCP_1_MCAF_noBMI.txt
rs71327014	t	c	0.1408	0.1458	0.0223	5.719e-11	8337	meta_filt_MCP_1_MCAF_noBMI.txt
rs4683163	a	c	0.8508	-0.1466	0.0217	1.309e-11	8337	meta_filt_MCP_1_MCAF_noBMI.txt
rs7556451	a	g	0.6425	0.081	0.0162	5.59e-07	8337	meta_filt_MCP_1_MCAF_noBMI.txt
rs1102019	a	c	0.7866	0.0915	0.0191	1.644e-06	8337	meta_filt_MCP_1_MCAF_noBMI.txt
rs12128960	a	t	0.5658	-0.1005	0.0158	1.995e-10	8337	meta_filt_MCP_1_MCAF_noBMI.txt
rs2864871	t	c	0.6477	0.0808	0.0163	6.792e-07	8337	meta_filt_MCP_1_MCAF_noBMI.txt
rs11575821	a	g	0.1526	-0.1024	0.0219	3.002e-06	8337	meta_filt_MCP_1_MCAF_noBMI.txt
rs2494258	t	c	0.2285	-0.1026	0.0187	4.308e-08	8337	meta_filt_MCP_1_MCAF_noBMI.txt
rs200154182	t	ttttc	0.6688	0.0974	0.0173	1.913e-08	8337	meta_filt_MCP_1_MCAF_noBMI.txt
rs35532309	a	atacataagtg	0.4251	0.103	0.0158	7.025e-11	8337	meta_filt_MCP_1_MCAF_noBMI.txt
rs16827671	t	c	0.6425	0.0815	0.0162	5.156e-07	8337	meta_filt_MCP_1_MCAF_noBMI.txt
rs58697594	a	g	0.1482	-0.1079	0.0222	1.227e-06	8337	meta_filt_MCP_1_MCAF_noBMI.txt
rs751552	a	t	0.5394	0.0797	0.0156	3.283e-07	8337	meta_filt_MCP_1_MCAF_noBMI.txt
rs34682274	a	g	0.303	-0.0919	0.0171	8.208e-08	8337	meta_filt_MCP_1_MCAF_noBMI.txt
rs112160248	a	c	0.8568	0.116	0.0228	3.744e-07	8337	meta_filt_MCP_1_MCAF_noBMI.txt
rs186507046	t	c	0.0145	0.3392	0.0662	2.988e-07	8337	meta_filt_MCP_1_MCAF_noBMI.txt
rs71327025	a	g	0.8582	-0.1433	0.0222	1.068e-10	8337	meta_filt_MCP_1_MCAF_noBMI.txt
rs112535875	t	c	0.0379	0.2479	0.0415	2.238e-09	8337	meta_filt_MCP_1_MCAF_noBMI.txt
rs62246130	t	c	0.0646	0.292	0.0319	5.225e-20	8337	meta_filt_MCP_1_MCAF_noBMI.txt
rs752376	t	c	0.3575	-0.0813	0.0162	5.281e-07	8337	meta_filt_MCP_1_MCAF_noBMI.txt
rs13075528	t	c	0.8584	-0.1425	0.0222	1.305e-10	8337	meta_filt_MCP_1_MCAF_noBMI.txt
rs7519521	t	c	0.2221	-0.0913	0.0191	1.686e-06	8337	meta_filt_MCP_1_MCAF_noBMI.txt
rs35989475	t	ttaag	0.5326	-0.104	0.0157	3.86e-11	8337	meta_filt_MCP_1_MCAF_noBMI.txt
rs2248228	a	g	0.4253	-0.0847	0.0158	9.092e-08	8337	meta_filt_MCP_1_MCAF_noBMI.txt
rs34254987	a	g	0.1492	0.1466	0.0217	1.311e-11	8337	meta_filt_MCP_1_MCAF_noBMI.txt
rs751553	t	c	0.4606	-0.0797	0.0156	3.281e-07	8337	meta_filt_MCP_1_MCAF_noBMI.txt
rs56390361	a	g	0.9314	0.1414	0.0309	4.915e-06	8337	meta_filt_MCP_1_MCAF_noBMI.txt
rs140691474	a	g	0.6463	0.0797	0.0163	9.426e-07	8337	meta_filt_MCP_1_MCAF_noBMI.txt
rs2852705	t	c	0.2133	-0.0908	0.0191	2.01e-06	8337	meta_filt_MCP_1_MCAF_noBMI.txt
rs79433881	t	c	0.1128	-0.1731	0.0249	3.241e-12	8337	meta_filt_MCP_1_MCAF_noBMI.txt
rs856119	a	c	0.7844	0.0885	0.0189	2.791e-06	8337	meta_filt_MCP_1_MCAF_noBMI.txt
rs36056379	t	c	0.1875	0.1216	0.0202	1.744e-09	8337	meta_filt_MCP_1_MCAF_noBMI.txt
rs2036292	t	c	0.3986	-0.0767	0.0159	1.417e-06	8337	meta_filt_MCP_1_MCAF_noBMI.txt
rs2820165	a	g	0.2212	-0.0909	0.0191	1.95e-06	8337	meta_filt_MCP_1_MCAF_noBMI.txt
rs1896565	a	g	0.5112	-0.0832	0.0157	1.248e-07	8337	meta_filt_MCP_1_MCAF_noBMI.txt
rs13082697	t	c	0.8593	-0.1444	0.0223	8.669e-11	8337	meta_filt_MCP_1_MCAF_noBMI.txt
rs12126004	t	c	0.4475	-0.0786	0.0157	5.292e-07	8337	meta_filt_MCP_1_MCAF_noBMI.txt
rs140351080	t	ttttag	0.5927	-0.1	0.0211	2.043e-06	6632	meta_filt_MCP_1_MCAF_noBMI.txt
rs12048482	a	g	0.4322	-0.093	0.0157	3.443e-09	8337	meta_filt_MCP_1_MCAF_noBMI.txt
rs3733103	c	g	0.5741	0.086	0.0158	5.626e-08	8337	meta_filt_MCP_1_MCAF_noBMI.txt
rs6677678	t	c	0.3392	-0.08	0.0165	1.323e-06	8337	meta_filt_MCP_1_MCAF_noBMI.txt
rs1029732	a	g	0.2756	0.0906	0.0175	2.121e-07	8337	meta_filt_MCP_1_MCAF_noBMI.txt
rs4337400	c	g	0.9953	0.5839	0.1163	5.168e-07	8337	meta_filt_MCP_1_MCAF_noBMI.txt
rs4683180	t	c	0.5136	0.0795	0.0155	3.043e-07	8337	meta_filt_MCP_1_MCAF_noBMI.txt
rs71327015	c	g	0.1409	0.1457	0.0223	5.828e-11	8337	meta_filt_MCP_1_MCAF_noBMI.txt
rs6665483	a	g	0.4238	-0.0878	0.0159	3.226e-08	8337	meta_filt_MCP_1_MCAF_noBMI.txt
rs13081213	t	c	0.1408	0.1448	0.0223	7.783e-11	8337	meta_filt_MCP_1_MCAF_noBMI.txt
rs2856757	a	c	0.6892	0.0915	0.017	7.481e-08	8337	meta_filt_MCP_1_MCAF_noBMI.txt
rs2518550	a	t	0.2134	-0.0917	0.0191	1.561e-06	8337	meta_filt_MCP_1_MCAF_noBMI.txt
rs76281521	a	g	0.1407	0.1455	0.0223	6.398e-11	8337	meta_filt_MCP_1_MCAF_noBMI.txt
rs2427837	a	g	0.2963	0.1121	0.0171	5.354e-11	8337	meta_filt_MCP_1_MCAF_noBMI.txt
rs2852681	t	c	0.2134	-0.0917	0.0191	1.56e-06	8337	meta_filt_MCP_1_MCAF_noBMI.txt
rs116425179	a	g	0.8888	-0.1485	0.0253	4.678e-09	8337	meta_filt_MCP_1_MCAF_noBMI.txt
rs144205805	a	g	0.0228	-0.2546	0.0541	2.54e-06	8337	meta_filt_MCP_1_MCAF_noBMI.txt
rs1102018	a	g	0.2134	-0.0915	0.0191	1.646e-06	8337	meta_filt_MCP_1_MCAF_noBMI.txt
rs2867296	c	g	0.3489	-0.0785	0.0163	1.441e-06	8337	meta_filt_MCP_1_MCAF_noBMI.txt
rs35567508	a	g	0.5641	0.0814	0.0157	2.163e-07	8337	meta_filt_MCP_1_MCAF_noBMI.txt
rs2852658	a	g	0.7868	0.0913	0.0191	1.726e-06	8337	meta_filt_MCP_1_MCAF_noBMI.txt
rs71327021	a	g	0.8585	-0.1429	0.0222	1.189e-10	8337	meta_filt_MCP_1_MCAF_noBMI.txt
rs11372520	g	gc	0.2134	-0.0917	0.0191	1.561e-06	8337	meta_filt_MCP_1_MCAF_noBMI.txt
rs201826204	g	ggt	0.0326	0.3371	0.049	6.252e-12	8337	meta_filt_MCP_1_MCAF_noBMI.txt
rs200911463	ctct	c	0.8253	0.1111	0.0219	3.74e-07	8337	meta_filt_MCP_1_MCAF_noBMI.txt
rs111576376	a	t	0.1875	0.1216	0.0202	1.745e-09	8337	meta_filt_MCP_1_MCAF_noBMI.txt
rs7556661	t	c	0.3538	-0.0787	0.0162	1.228e-06	8337	meta_filt_MCP_1_MCAF_noBMI.txt
rs17764980	a	g	0.1362	0.1564	0.0227	5.194e-12	8337	meta_filt_MCP_1_MCAF_noBMI.txt
rs71095065	t	ta	0.8587	-0.1472	0.0222	3.6e-11	8337	meta_filt_MCP_1_MCAF_noBMI.txt
rs35333710	a	g	0.0969	0.1495	0.0268	2.314e-08	8337	meta_filt_MCP_1_MCAF_noBMI.txt
rs71327017	t	c	0.8586	-0.1433	0.0222	1.093e-10	8337	meta_filt_MCP_1_MCAF_noBMI.txt
rs28413725	t	c	0.4228	-0.088	0.0159	2.848e-08	8337	meta_filt_MCP_1_MCAF_noBMI.txt
rs111410234	t	c	0.1534	-0.101	0.022	4.412e-06	8337	meta_filt_MCP_1_MCAF_noBMI.txt
rs67351174	t	tc	0.4492	0.1027	0.0157	6.429e-11	8337	meta_filt_MCP_1_MCAF_noBMI.txt
rs200405678	a	aggc	0.3515	-0.0789	0.0163	1.303e-06	8337	meta_filt_MCP_1_MCAF_noBMI.txt
rs191688264	a	c	0.0073	-0.4895	0.0991	7.747e-07	8337	meta_filt_MCP_1_MCAF_noBMI.txt
rs2427831	t	g	0.7071	-0.116	0.0171	1.345e-11	8337	meta_filt_MCP_1_MCAF_noBMI.txt
rs34127208	t	g	0.141	0.1452	0.0222	6.679e-11	8337	meta_filt_MCP_1_MCAF_noBMI.txt
rs13326331	t	c	0.1929	-0.0983	0.02	8.46e-07	8337	meta_filt_MCP_1_MCAF_noBMI.txt
rs4683148	t	c	0.4258	-0.0856	0.0158	6.459e-08	8337	meta_filt_MCP_1_MCAF_noBMI.txt
rs112658271	caagaaaaaaagaaaa	c	0.4514	-0.0758	0.0157	1.318e-06	8337	meta_filt_MCP_1_MCAF_noBMI.txt
rs9877748	a	g	0.8586	-0.1431	0.0222	1.142e-10	8337	meta_filt_MCP_1_MCAF_noBMI.txt
rs34155121	a	g	0.1492	0.1466	0.0217	1.306e-11	8337	meta_filt_MCP_1_MCAF_noBMI.txt
rs34000569	a	g	0.8583	-0.1504	0.0222	1.302e-11	8337	meta_filt_MCP_1_MCAF_noBMI.txt
rs11265191	t	c	0.4199	-0.0934	0.0158	3.6e-09	8337	meta_filt_MCP_1_MCAF_noBMI.txt
rs876668	t	c	0.8593	-0.1443	0.0223	8.962e-11	8337	meta_filt_MCP_1_MCAF_noBMI.txt
rs62242983	t	c	0.9309	-0.2766	0.0306	1.428e-19	8337	meta_filt_MCP_1_MCAF_noBMI.txt
rs12097963	t	c	0.646	0.0786	0.0162	1.246e-06	8337	meta_filt_MCP_1_MCAF_noBMI.txt
rs71327023	c	g	0.8584	-0.1425	0.0222	1.287e-10	8337	meta_filt_MCP_1_MCAF_noBMI.txt
rs3087252	t	c	0.303	-0.0915	0.0171	8.851e-08	8337	meta_filt_MCP_1_MCAF_noBMI.txt
rs56230420	t	g	0.2231	-0.0906	0.019	1.93e-06	8337	meta_filt_MCP_1_MCAF_noBMI.txt
rs113942981	t	c	0.1533	-0.1004	0.022	4.881e-06	8337	meta_filt_MCP_1_MCAF_noBMI.txt
rs71325096	c	g	0.1424	0.1473	0.0222	3.13e-11	8337	meta_filt_MCP_1_MCAF_noBMI.txt
rs4999245	a	t	0.2133	-0.0907	0.0191	2.026e-06	8337	meta_filt_MCP_1_MCAF_noBMI.txt
rs73020704	a	g	0.9498	0.1771	0.0365	1.183e-06	8337	meta_filt_MCP_1_MCAF_noBMI.txt
rs72713693	c	g	0.16	-0.1524	0.0213	8.821e-13	8337	meta_filt_MCP_1_MCAF_noBMI.txt
rs145370168	caaagt	c	0.8359	0.1049	0.0216	1.245e-06	8337	meta_filt_MCP_1_MCAF_noBMI.txt
rs11265240	c	g	0.7046	0.0816	0.017	1.582e-06	8337	meta_filt_MCP_1_MCAF_noBMI.txt
rs13088143	a	t	0.8495	-0.1489	0.0216	5.852e-12	8337	meta_filt_MCP_1_MCAF_noBMI.txt
rs10908713	t	c	0.6608	0.08	0.0165	1.323e-06	8337	meta_filt_MCP_1_MCAF_noBMI.txt
rs201894367	t	tca	0.2935	-0.0892	0.0175	3.193e-07	8337	meta_filt_MCP_1_MCAF_noBMI.txt
rs6441973	a	g	0.6344	-0.103	0.0163	2.858e-10	8337	meta_filt_MCP_1_MCAF_noBMI.txt
rs13066062	a	g	0.1427	0.1463	0.0221	3.965e-11	8337	meta_filt_MCP_1_MCAF_noBMI.txt
rs71325100	t	c	0.1427	0.1463	0.0221	3.96e-11	8337	meta_filt_MCP_1_MCAF_noBMI.txt
rs885485	a	c	0.4302	-0.0872	0.0158	3.472e-08	8337	meta_filt_MCP_1_MCAF_noBMI.txt
rs2172247	t	c	0.3963	0.0905	0.0159	1.204e-08	8337	meta_filt_MCP_1_MCAF_noBMI.txt
rs36122610	a	g	0.1427	0.1463	0.0221	3.966e-11	8337	meta_filt_MCP_1_MCAF_noBMI.txt
rs11265193	t	g	0.1128	-0.173	0.0248	3.339e-12	8337	meta_filt_MCP_1_MCAF_noBMI.txt
rs35283688	a	t	0.3857	0.1045	0.0159	5.17e-11	8337	meta_filt_MCP_1_MCAF_noBMI.txt
rs73078304	a	g	0.7952	0.0924	0.0197	2.766e-06	8337	meta_filt_MCP_1_MCAF_noBMI.txt
rs13093179	t	g	0.1418	0.1431	0.0222	1.105e-10	8337	meta_filt_MCP_1_MCAF_noBMI.txt
rs67057396	a	g	0.8151	0.0971	0.0207	2.808e-06	8337	meta_filt_MCP_1_MCAF_noBMI.txt
rs2852685	a	g	0.2134	-0.0915	0.0191	1.624e-06	8337	meta_filt_MCP_1_MCAF_noBMI.txt
rs2852687	t	g	0.7866	0.0915	0.0191	1.656e-06	8337	meta_filt_MCP_1_MCAF_noBMI.txt
rs7048387	a	g	0.9694	-0.2151	0.0468	4.29e-06	8337	meta_filt_MCP_1_MCAF_noBMI.txt
rs7613140	a	g	0.8125	-0.1216	0.0202	1.757e-09	8337	meta_filt_MCP_1_MCAF_noBMI.txt
rs62243914	a	g	0.0706	0.2523	0.0316	1.505e-15	8337	meta_filt_MCP_1_MCAF_noBMI.txt
rs200703516	g	gt	0.2322	-0.0907	0.019	1.914e-06	8337	meta_filt_MCP_1_MCAF_noBMI.txt
rs17078864	t	c	0.1788	-0.1022	0.0205	6e-07	8337	meta_filt_MCP_1_MCAF_noBMI.txt
rs2088692	a	g	0.8593	-0.1445	0.0223	8.512e-11	8337	meta_filt_MCP_1_MCAF_noBMI.txt
rs2820144	t	c	0.7866	0.0917	0.0191	1.561e-06	8337	meta_filt_MCP_1_MCAF_noBMI.txt
rs1889741	t	c	0.6426	0.0813	0.0162	5.229e-07	8337	meta_filt_MCP_1_MCAF_noBMI.txt
rs72705803	a	g	0.9694	-0.2188	0.047	3.222e-06	8337	meta_filt_MCP_1_MCAF_noBMI.txt
rs2820154	t	g	0.2134	-0.0917	0.0191	1.561e-06	8337	meta_filt_MCP_1_MCAF_noBMI.txt
rs4326616	a	g	0.1128	-0.1735	0.0249	2.973e-12	8337	meta_filt_MCP_1_MCAF_noBMI.txt
rs13098366	a	g	0.1845	0.1088	0.0201	6.144e-08	8337	meta_filt_MCP_1_MCAF_noBMI.txt
rs2247584	t	g	0.5378	-0.0756	0.0156	1.348e-06	8337	meta_filt_MCP_1_MCAF_noBMI.txt
rs12035635	t	c	0.1128	-0.173	0.0248	3.327e-12	8337	meta_filt_MCP_1_MCAF_noBMI.txt
rs10797031	c	g	0.7866	0.0908	0.0191	1.983e-06	8337	meta_filt_MCP_1_MCAF_noBMI.txt
rs61556067	a	g	0.8592	-0.145	0.0223	7.308e-11	8337	meta_filt_MCP_1_MCAF_noBMI.txt
rs17078495	t	g	0.4605	-0.0799	0.0156	3.092e-07	8337	meta_filt_MCP_1_MCAF_noBMI.txt
rs2820145	a	g	0.7866	0.0917	0.0191	1.561e-06	8337	meta_filt_MCP_1_MCAF_noBMI.txt
rs113934302	a	c	0.1532	-0.1034	0.0219	2.469e-06	8337	meta_filt_MCP_1_MCAF_noBMI.txt
rs71615438	a	g	0.8589	-0.1465	0.0223	4.822e-11	8337	meta_filt_MCP_1_MCAF_noBMI.txt
rs7616215	t	c	0.6029	-0.0902	0.0159	1.278e-08	8337	meta_filt_MCP_1_MCAF_noBMI.txt
rs2171528	t	c	0.3856	0.1042	0.0159	5.742e-11	8337	meta_filt_MCP_1_MCAF_noBMI.txt
rs2820204	a	g	0.7866	0.0916	0.0191	1.582e-06	8337	meta_filt_MCP_1_MCAF_noBMI.txt
rs4261112	t	c	0.5678	0.0925	0.0158	4.286e-09	8337	meta_filt_MCP_1_MCAF_noBMI.txt
rs6789719	a	g	0.6116	-0.1098	0.0159	5.39e-12	8337	meta_filt_MCP_1_MCAF_noBMI.txt
rs201028356	g	gaata	0.4282	-0.0872	0.016	5.291e-08	8337	meta_filt_MCP_1_MCAF_noBMI.txt
rs4339140	a	g	0.1858	0.1134	0.0201	1.76e-08	8337	meta_filt_MCP_1_MCAF_noBMI.txt
rs150266520	a	g	0.7862	0.0901	0.0191	2.37e-06	8337	meta_filt_MCP_1_MCAF_noBMI.txt
rs13078406	a	g	0.3695	0.1029	0.0162	2.265e-10	8337	meta_filt_MCP_1_MCAF_noBMI.txt
rs71327009	c	g	0.8594	-0.1446	0.0223	8.293e-11	8337	meta_filt_MCP_1_MCAF_noBMI.txt
rs7514004	t	c	0.6447	0.0815	0.0164	6.547e-07	8337	meta_filt_MCP_1_MCAF_noBMI.txt
rs35520592	cg	c	0.8069	0.0984	0.0199	7.697e-07	8337	meta_filt_MCP_1_MCAF_noBMI.txt
rs144429393	t	ta	0.4073	-0.0745	0.0162	3.954e-06	8337	meta_filt_MCP_1_MCAF_noBMI.txt
rs79650461	t	c	0.051	0.2157	0.0367	3.973e-09	8337	meta_filt_MCP_1_MCAF_noBMI.txt
rs74586549	t	c	0.1774	0.1045	0.0203	2.641e-07	8337	meta_filt_MCP_1_MCAF_noBMI.txt
rs61582984	t	g	0.2954	-0.0818	0.017	1.492e-06	8337	meta_filt_MCP_1_MCAF_noBMI.txt
rs34106801	g	gc	0.35	0.1158	0.0163	1.094e-12	8337	meta_filt_MCP_1_MCAF_noBMI.txt
rs4446959	t	c	0.6609	0.0788	0.0165	1.866e-06	8337	meta_filt_MCP_1_MCAF_noBMI.txt
rs2814773	t	c	0.748	-0.1339	0.0178	6.235e-14	8337	meta_filt_MCP_1_MCAF_noBMI.txt
rs72704682	a	t	0.6462	0.0787	0.0162	1.227e-06	8337	meta_filt_MCP_1_MCAF_noBMI.txt
rs34863575	a	g	0.8594	-0.145	0.0223	7.312e-11	8337	meta_filt_MCP_1_MCAF_noBMI.txt
rs10888397	t	c	0.3537	-0.0783	0.0162	1.399e-06	8337	meta_filt_MCP_1_MCAF_noBMI.txt
rs4535265	t	c	0.4282	-0.0816	0.0158	2.45e-07	8337	meta_filt_MCP_1_MCAF_noBMI.txt
rs2852667	t	c	0.2134	-0.0917	0.0191	1.561e-06	8337	meta_filt_MCP_1_MCAF_noBMI.txt
rs150444173	a	acctg	0.433	-0.093	0.0157	3.446e-09	8337	meta_filt_MCP_1_MCAF_noBMI.txt
rs1102023	a	g	0.2132	-0.091	0.0191	1.869e-06	8337	meta_filt_MCP_1_MCAF_noBMI.txt
rs2325928	t	c	0.4607	0.0756	0.0156	1.356e-06	8337	meta_filt_MCP_1_MCAF_noBMI.txt
rs113064717	t	c	0.8465	0.101	0.022	4.332e-06	8337	meta_filt_MCP_1_MCAF_noBMI.txt
rs10908737	a	g	0.7045	0.0821	0.017	1.369e-06	8337	meta_filt_MCP_1_MCAF_noBMI.txt
rs4683146	a	g	0.447	-0.0769	0.0157	9.299e-07	8337	meta_filt_MCP_1_MCAF_noBMI.txt
rs34339943	t	c	0.8594	-0.1451	0.0223	7.241e-11	8337	meta_filt_MCP_1_MCAF_noBMI.txt
rs5848772	a	atat	0.4966	-0.0908	0.0156	6.1e-09	8337	meta_filt_MCP_1_MCAF_noBMI.txt
rs4493469	t	c	0.8321	-0.1183	0.0208	1.315e-08	8337	meta_filt_MCP_1_MCAF_noBMI.txt
rs2820140	a	g	0.2133	-0.0913	0.0191	1.754e-06	8337	meta_filt_MCP_1_MCAF_noBMI.txt
rs36040135	a	g	0.8593	-0.1443	0.0223	8.796e-11	8337	meta_filt_MCP_1_MCAF_noBMI.txt
rs35751180	t	c	0.1407	0.1451	0.0223	7.283e-11	8337	meta_filt_MCP_1_MCAF_noBMI.txt
rs2852653	a	g	0.7866	0.0908	0.0191	1.999e-06	8337	meta_filt_MCP_1_MCAF_noBMI.txt
rs17282175	t	c	0.1687	0.1332	0.0207	1.26e-10	8337	meta_filt_MCP_1_MCAF_noBMI.txt
rs199709031	t	tta	0.6048	0.0801	0.0159	5.111e-07	8337	meta_filt_MCP_1_MCAF_noBMI.txt
rs9989992	a	t	0.5718	0.0818	0.0158	2.346e-07	8337	meta_filt_MCP_1_MCAF_noBMI.txt
rs13081151	a	g	0.1407	0.1452	0.0223	7.11e-11	8337	meta_filt_MCP_1_MCAF_noBMI.txt
rs2262422	a	g	0.2758	0.1078	0.0175	7.389e-10	8337	meta_filt_MCP_1_MCAF_noBMI.txt
rs9851060	t	c	0.4636	-0.0816	0.016	3.227e-07	8337	meta_filt_MCP_1_MCAF_noBMI.txt
rs916091	t	c	0.303	-0.0916	0.0171	8.726e-08	8337	meta_filt_MCP_1_MCAF_noBMI.txt
rs59337856	t	g	0.3575	-0.0815	0.0162	5.053e-07	8337	meta_filt_MCP_1_MCAF_noBMI.txt
rs4234453	a	c	0.1492	0.1466	0.0217	1.306e-11	8337	meta_filt_MCP_1_MCAF_noBMI.txt
rs11582281	t	c	0.6486	0.0787	0.0164	1.646e-06	8337	meta_filt_MCP_1_MCAF_noBMI.txt
rs2852657	t	c	0.2134	-0.0907	0.0191	2.004e-06	8337	meta_filt_MCP_1_MCAF_noBMI.txt
rs6763280	a	g	0.4299	-0.0866	0.0158	4.176e-08	8337	meta_filt_MCP_1_MCAF_noBMI.txt
rs79815064	a	g	0.8627	0.1056	0.023	4.28e-06	8337	meta_filt_MCP_1_MCAF_noBMI.txt
rs10586359	a	aatat	0.4282	-0.0872	0.016	5.304e-08	8337	meta_filt_MCP_1_MCAF_noBMI.txt
rs7616464	a	c	0.6011	0.0768	0.0159	1.363e-06	8337	meta_filt_MCP_1_MCAF_noBMI.txt
rs113556357	t	c	0.9679	-0.2179	0.0466	2.943e-06	8337	meta_filt_MCP_1_MCAF_noBMI.txt
rs35832211	t	c	0.1875	0.1216	0.0202	1.75e-09	8337	meta_filt_MCP_1_MCAF_noBMI.txt
rs112479910	a	c	0.8429	0.0998	0.0219	4.974e-06	8337	meta_filt_MCP_1_MCAF_noBMI.txt
rs7550207	t	c	0.7784	-0.0973	0.0185	1.557e-07	8337	meta_filt_MCP_1_MCAF_noBMI.txt
rs73085333	t	c	0.3479	-0.0753	0.0165	4.894e-06	8337	meta_filt_MCP_1_MCAF_noBMI.txt
rs1500005	a	g	0.3989	-0.0768	0.0159	1.355e-06	8337	meta_filt_MCP_1_MCAF_noBMI.txt
rs6687840	t	c	0.3392	-0.08	0.0165	1.321e-06	8337	meta_filt_MCP_1_MCAF_noBMI.txt
rs1140865	a	t	0.8469	0.1008	0.0219	4.412e-06	8337	meta_filt_MCP_1_MCAF_noBMI.txt
rs2494253	a	g	0.2283	-0.1031	0.0187	3.652e-08	8337	meta_filt_MCP_1_MCAF_noBMI.txt
rs7632755	a	g	0.0647	0.2984	0.0315	2.791e-21	8337	meta_filt_MCP_1_MCAF_noBMI.txt
rs35079547	ct	c	0.748	-0.134	0.0179	6.251e-14	8337	meta_filt_MCP_1_MCAF_noBMI.txt
rs140363260	a	g	0.0846	0.1417	0.0285	6.305e-07	8337	meta_filt_MCP_1_MCAF_noBMI.txt
rs35465473	a	g	0.5731	0.0822	0.0158	2.133e-07	8337	meta_filt_MCP_1_MCAF_noBMI.txt
rs3768015	a	g	0.3518	-0.0791	0.0164	1.434e-06	8337	meta_filt_MCP_1_MCAF_noBMI.txt
rs4970982	c	g	0.3537	-0.079	0.0162	1.115e-06	8337	meta_filt_MCP_1_MCAF_noBMI.txt
rs2427823	c	g	0.2962	0.1162	0.0176	3.89e-11	8337	meta_filt_MCP_1_MCAF_noBMI.txt
rs856116	t	c	0.7855	0.09	0.019	2.218e-06	8337	meta_filt_MCP_1_MCAF_noBMI.txt
rs11265231	a	g	0.8424	0.1451	0.0215	1.521e-11	8337	meta_filt_MCP_1_MCAF_noBMI.txt
rs111905669	t	c	0.6441	0.0825	0.0162	3.747e-07	8337	meta_filt_MCP_1_MCAF_noBMI.txt
rs7612402	t	c	0.3857	0.1047	0.0159	4.983e-11	8337	meta_filt_MCP_1_MCAF_noBMI.txt
rs11582600	t	c	0.4846	0.0864	0.0156	2.957e-08	8337	meta_filt_MCP_1_MCAF_noBMI.txt
rs862989	a	g	0.6826	0.0862	0.0169	3.625e-07	8337	meta_filt_MCP_1_MCAF_noBMI.txt
rs13077923	a	g	0.4319	-0.0791	0.0158	5.258e-07	8337	meta_filt_MCP_1_MCAF_noBMI.txt
rs112816969	t	g	0.9146	-0.1466	0.0283	2.325e-07	8337	meta_filt_MCP_1_MCAF_noBMI.txt
rs4575080	t	c	0.3385	-0.0793	0.0165	1.62e-06	8337	meta_filt_MCP_1_MCAF_noBMI.txt
rs2518547	t	c	0.2134	-0.0915	0.0191	1.653e-06	8337	meta_filt_MCP_1_MCAF_noBMI.txt
rs13091821	a	t	0.5867	0.0785	0.0161	1.044e-06	8337	meta_filt_MCP_1_MCAF_noBMI.txt
rs72704685	c	g	0.6462	0.0787	0.0162	1.227e-06	8337	meta_filt_MCP_1_MCAF_noBMI.txt
rs74433128	t	g	0.8522	0.1073	0.0222	1.414e-06	8337	meta_filt_MCP_1_MCAF_noBMI.txt
rs10908736	t	g	0.7045	0.0821	0.017	1.369e-06	8337	meta_filt_MCP_1_MCAF_noBMI.txt
rs12062235	t	g	0.9377	0.1477	0.032	3.836e-06	8337	meta_filt_MCP_1_MCAF_noBMI.txt
rs55946409	a	g	0.6304	-0.1033	0.0162	1.87e-10	8337	meta_filt_MCP_1_MCAF_noBMI.txt
rs7541411	t	c	0.2954	-0.0818	0.017	1.473e-06	8337	meta_filt_MCP_1_MCAF_noBMI.txt
rs67044455	a	g	0.4606	-0.0799	0.0156	3.077e-07	8337	meta_filt_MCP_1_MCAF_noBMI.txt
rs2171529	a	g	0.6144	-0.1041	0.0159	5.912e-11	8337	meta_filt_MCP_1_MCAF_noBMI.txt
rs1125823	a	g	0.498	0.0919	0.0156	3.853e-09	8337	meta_filt_MCP_1_MCAF_noBMI.txt
rs863009	t	g	0.2298	-0.1089	0.0187	5.989e-09	8337	meta_filt_MCP_1_MCAF_noBMI.txt
rs2820126	t	g	0.7898	0.0907	0.0193	2.514e-06	8337	meta_filt_MCP_1_MCAF_noBMI.txt
rs4462712	a	g	0.9953	0.5842	0.1164	5.143e-07	8337	meta_filt_MCP_1_MCAF_noBMI.txt
rs76647202	a	g	0.8585	-0.143	0.0222	1.161e-10	8337	meta_filt_MCP_1_MCAF_noBMI.txt
rs2133660	t	c	0.6496	-0.1153	0.0162	1.271e-12	8337	meta_filt_MCP_1_MCAF_noBMI.txt
rs2820202	a	g	0.7866	0.0916	0.0191	1.588e-06	8337	meta_filt_MCP_1_MCAF_noBMI.txt
rs200224532	a	ac	0.6486	0.0789	0.0164	1.543e-06	8337	meta_filt_MCP_1_MCAF_noBMI.txt
rs11118557	a	g	0.9376	0.148	0.0319	3.576e-06	8337	meta_filt_MCP_1_MCAF_noBMI.txt
rs2852715	a	g	0.252	0.1339	0.0179	6.287e-14	8337	meta_filt_MCP_1_MCAF_noBMI.txt
rs863014	a	c	0.6513	-0.0782	0.0164	1.958e-06	8337	meta_filt_MCP_1_MCAF_noBMI.txt
rs2191031	a	g	0.2349	0.1111	0.0185	1.845e-09	8337	meta_filt_MCP_1_MCAF_noBMI.txt
rs12125650	a	g	0.4511	-0.0757	0.0157	1.388e-06	8337	meta_filt_MCP_1_MCAF_noBMI.txt
rs34766614	a	g	0.8587	-0.1438	0.0222	9.541e-11	8337	meta_filt_MCP_1_MCAF_noBMI.txt
rs856101	a	g	0.7872	0.0899	0.0191	2.534e-06	8337	meta_filt_MCP_1_MCAF_noBMI.txt
rs4990110	t	g	0.8332	0.1546	0.021	1.879e-13	8337	meta_filt_MCP_1_MCAF_noBMI.txt
rs35519957	ct	c	0.7879	0.09	0.0192	2.725e-06	8337	meta_filt_MCP_1_MCAF_noBMI.txt
rs2852677	a	g	0.2134	-0.0917	0.0191	1.574e-06	8337	meta_filt_MCP_1_MCAF_noBMI.txt
rs71327024	t	g	0.1416	0.1426	0.0222	1.273e-10	8337	meta_filt_MCP_1_MCAF_noBMI.txt
rs7517040	a	g	0.2334	-0.097	0.019	3.409e-07	8337	meta_filt_MCP_1_MCAF_noBMI.txt
rs2820143	a	g	0.7866	0.0917	0.0191	1.561e-06	8337	meta_filt_MCP_1_MCAF_noBMI.txt
rs4319334	a	g	0.3559	-0.0828	0.0162	3.403e-07	8337	meta_filt_MCP_1_MCAF_noBMI.txt
rs2820142	c	g	0.7865	0.0918	0.0191	1.546e-06	8337	meta_filt_MCP_1_MCAF_noBMI.txt
rs35814488	a	g	0.8593	-0.1444	0.0223	8.606e-11	8337	meta_filt_MCP_1_MCAF_noBMI.txt
rs2518546	t	c	0.2132	-0.0909	0.0191	1.906e-06	8337	meta_filt_MCP_1_MCAF_noBMI.txt
rs12045356	t	g	0.8417	0.1524	0.0215	1.273e-12	8337	meta_filt_MCP_1_MCAF_noBMI.txt
rs6788947	a	t	0.5188	-0.0804	0.0157	3.073e-07	8337	meta_filt_MCP_1_MCAF_noBMI.txt
rs7632215	t	g	0.0339	0.2846	0.0447	1.968e-10	8337	meta_filt_MCP_1_MCAF_noBMI.txt
rs916094	a	c	0.8469	0.102	0.022	3.407e-06	8337	meta_filt_MCP_1_MCAF_noBMI.txt
rs34200807	ct	c	0.6465	0.0786	0.0162	1.271e-06	8337	meta_filt_MCP_1_MCAF_noBMI.txt
rs2852655	a	g	0.7866	0.0908	0.0191	1.998e-06	8337	meta_filt_MCP_1_MCAF_noBMI.txt
rs12023055	a	g	0.5153	-0.0861	0.0156	3.298e-08	8337	meta_filt_MCP_1_MCAF_noBMI.txt
rs7019112	t	g	0.9683	-0.2206	0.0468	2.493e-06	8337	meta_filt_MCP_1_MCAF_noBMI.txt
rs5778095	g	gc	0.7865	0.0917	0.0191	1.569e-06	8337	meta_filt_MCP_1_MCAF_noBMI.txt
rs72729038	t	c	0.9314	0.1435	0.031	3.542e-06	8337	meta_filt_MCP_1_MCAF_noBMI.txt
rs71327027	t	g	0.8316	-0.1329	0.0207	1.394e-10	8337	meta_filt_MCP_1_MCAF_noBMI.txt
rs13089855	c	g	0.1408	0.145	0.0223	7.357e-11	8337	meta_filt_MCP_1_MCAF_noBMI.txt
rs62245074	c	g	0.0646	0.1446	0.0316	4.89e-06	8337	meta_filt_MCP_1_MCAF_noBMI.txt
rs2254681	a	g	0.2283	-0.1027	0.0187	4.255e-08	8337	meta_filt_MCP_1_MCAF_noBMI.txt
rs56332428	t	c	0.1424	0.1477	0.0222	2.746e-11	8337	meta_filt_MCP_1_MCAF_noBMI.txt
rs34442130	a	t	0.1427	0.1463	0.0221	3.967e-11	8337	meta_filt_MCP_1_MCAF_noBMI.txt
rs4333119	t	g	0.3989	-0.0766	0.0159	1.432e-06	8337	meta_filt_MCP_1_MCAF_noBMI.txt
rs7642320	a	g	0.8508	-0.1467	0.0217	1.271e-11	8337	meta_filt_MCP_1_MCAF_noBMI.txt
rs862994	a	g	0.7492	-0.0905	0.0182	6.693e-07	8337	meta_filt_MCP_1_MCAF_noBMI.txt
rs6656924	a	t	0.4064	-0.0865	0.0161	7.202e-08	8337	meta_filt_MCP_1_MCAF_noBMI.txt
rs35359910	a	c	0.1874	0.1218	0.0202	1.681e-09	8337	meta_filt_MCP_1_MCAF_noBMI.txt
rs4682860	a	g	0.4588	0.0804	0.0156	2.681e-07	8337	meta_filt_MCP_1_MCAF_noBMI.txt
rs10788794	t	c	0.6424	0.0813	0.0162	5.358e-07	8337	meta_filt_MCP_1_MCAF_noBMI.txt
rs2820158	t	c	0.2133	-0.0912	0.0191	1.782e-06	8337	meta_filt_MCP_1_MCAF_noBMI.txt
rs111713092	t	c	0.1529	-0.1023	0.0219	3.061e-06	8337	meta_filt_MCP_1_MCAF_noBMI.txt
rs2518529	a	t	0.7867	0.0913	0.0191	1.754e-06	8337	meta_filt_MCP_1_MCAF_noBMI.txt
rs13079869	a	g	0.1427	0.1463	0.0221	3.868e-11	8337	meta_filt_MCP_1_MCAF_noBMI.txt
rs2102055	a	g	0.1407	0.1444	0.0223	8.639e-11	8337	meta_filt_MCP_1_MCAF_noBMI.txt
rs2427826	t	c	0.7683	0.1032	0.0186	3.151e-08	8337	meta_filt_MCP_1_MCAF_noBMI.txt
rs73833033	a	c	0.852	0.1073	0.0222	1.414e-06	8337	meta_filt_MCP_1_MCAF_noBMI.txt
rs71325091	a	g	0.1662	0.1219	0.0208	4.881e-09	8337	meta_filt_MCP_1_MCAF_noBMI.txt
rs13095717	a	g	0.1416	0.1425	0.0222	1.306e-10	8337	meta_filt_MCP_1_MCAF_noBMI.txt
rs185453332	c	g	0.9975	-1.0349	0.2138	1.29e-06	6318	meta_filt_MCP_1_MCAF_noBMI.txt
rs4683222	a	t	0.3905	0.0965	0.0162	2.498e-09	8337	meta_filt_MCP_1_MCAF_noBMI.txt
rs3754211	a	g	0.4491	-0.0805	0.0157	2.693e-07	8337	meta_filt_MCP_1_MCAF_noBMI.txt
rs35217732	a	t	0.1875	0.1216	0.0202	1.747e-09	8337	meta_filt_MCP_1_MCAF_noBMI.txt
rs12496322	a	c	0.4357	-0.081	0.0157	2.386e-07	8337	meta_filt_MCP_1_MCAF_noBMI.txt
rs77681520	t	c	0.0062	-0.4698	0.1018	3.939e-06	8337	meta_filt_MCP_1_MCAF_noBMI.txt
rs35831747	a	g	0.1413	0.1474	0.0222	3.439e-11	8337	meta_filt_MCP_1_MCAF_noBMI.txt
rs149783572	a	g	0.1126	-0.1733	0.0249	3.255e-12	8337	meta_filt_MCP_1_MCAF_noBMI.txt
rs11265180	c	g	0.1174	-0.1704	0.0247	4.86e-12	8337	meta_filt_MCP_1_MCAF_noBMI.txt
rs13089554	a	g	0.1416	0.1425	0.0222	1.31e-10	8337	meta_filt_MCP_1_MCAF_noBMI.txt
rs34421491	a	at	0.6387	-0.0987	0.0161	9.619e-10	8337	meta_filt_MCP_1_MCAF_noBMI.txt
rs4683159	a	g	0.3419	0.1111	0.0163	1.083e-11	8337	meta_filt_MCP_1_MCAF_noBMI.txt
rs67937868	t	g	0.1409	0.1457	0.0223	5.903e-11	8337	meta_filt_MCP_1_MCAF_noBMI.txt
rs7624804	t	c	0.8125	-0.1216	0.0202	1.746e-09	8337	meta_filt_MCP_1_MCAF_noBMI.txt
rs2852654	c	g	0.7867	0.0907	0.0191	2.04e-06	8337	meta_filt_MCP_1_MCAF_noBMI.txt
rs3136535	a	g	0.1506	-0.104	0.022	2.281e-06	8337	meta_filt_MCP_1_MCAF_noBMI.txt
rs7521719	a	g	0.3538	-0.0787	0.0162	1.224e-06	8337	meta_filt_MCP_1_MCAF_noBMI.txt
rs1547385	a	g	0.2134	-0.0917	0.0191	1.571e-06	8337	meta_filt_MCP_1_MCAF_noBMI.txt
rs12405726	a	g	0.3534	-0.0783	0.0163	1.471e-06	8337	meta_filt_MCP_1_MCAF_noBMI.txt
rs11552229	t	c	0.6476	0.0808	0.0163	6.831e-07	8337	meta_filt_MCP_1_MCAF_noBMI.txt
rs11924450	a	g	0.0507	0.1908	0.0363	1.473e-07	8337	meta_filt_MCP_1_MCAF_noBMI.txt
rs730983	c	g	0.4606	-0.0798	0.0156	3.168e-07	8337	meta_filt_MCP_1_MCAF_noBMI.txt
rs1889740	t	c	0.3557	-0.0826	0.0164	4.638e-07	8337	meta_filt_MCP_1_MCAF_noBMI.txt
rs2793859	a	g	0.2132	-0.091	0.0191	1.889e-06	8337	meta_filt_MCP_1_MCAF_noBMI.txt
rs3027008	t	c	0.1636	0.1554	0.0213	3.089e-13	8337	meta_filt_MCP_1_MCAF_noBMI.txt
rs6660845	a	g	0.3498	-0.0794	0.0164	1.287e-06	8337	meta_filt_MCP_1_MCAF_noBMI.txt
rs10908714	a	t	0.4847	0.0865	0.0156	2.849e-08	8337	meta_filt_MCP_1_MCAF_noBMI.txt
rs2852680	t	c	0.7866	0.0917	0.0191	1.56e-06	8337	meta_filt_MCP_1_MCAF_noBMI.txt
rs2852663	a	c	0.2134	-0.0917	0.0191	1.561e-06	8337	meta_filt_MCP_1_MCAF_noBMI.txt
rs34322651	t	c	0.3341	0.0897	0.0167	7.95e-08	8337	meta_filt_MCP_1_MCAF_noBMI.txt
rs2852678	t	c	0.2134	-0.0917	0.0191	1.56e-06	8337	meta_filt_MCP_1_MCAF_noBMI.txt
rs141191259	ccacca	c	0.2789	-0.0915	0.0183	6.105e-07	8337	meta_filt_MCP_1_MCAF_noBMI.txt
rs34495036	cggga	c	0.646	0.0795	0.0163	1.021e-06	8337	meta_filt_MCP_1_MCAF_noBMI.txt
rs148924893	a	g	0.0423	0.2236	0.0399	2.147e-08	8337	meta_filt_MCP_1_MCAF_noBMI.txt
rs11265178	a	c	0.4322	0.0987	0.0158	4.091e-10	8337	meta_filt_MCP_1_MCAF_noBMI.txt
rs9782926	a	t	0.1607	-0.1518	0.0213	9.595e-13	8337	meta_filt_MCP_1_MCAF_noBMI.txt
rs10510751	t	g	0.9328	-0.289	0.0308	7.155e-21	8337	meta_filt_MCP_1_MCAF_noBMI.txt
rs115333627	a	g	0.0398	0.2183	0.041	1.044e-07	8337	meta_filt_MCP_1_MCAF_noBMI.txt
rs34610609	t	c	0.1492	0.1466	0.0217	1.319e-11	8337	meta_filt_MCP_1_MCAF_noBMI.txt
rs2820160	t	c	0.7867	0.0912	0.0191	1.783e-06	8337	meta_filt_MCP_1_MCAF_noBMI.txt
rs12047264	a	g	0.7892	-0.094	0.0191	8.429e-07	8337	meta_filt_MCP_1_MCAF_noBMI.txt
rs79539493	a	g	0.1486	-0.1077	0.0221	1.065e-06	8337	meta_filt_MCP_1_MCAF_noBMI.txt
rs4607147	c	g	0.1875	0.1216	0.0202	1.761e-09	8337	meta_filt_MCP_1_MCAF_noBMI.txt
rs139942222	t	g	0.9952	0.5757	0.1156	6.413e-07	8337	meta_filt_MCP_1_MCAF_noBMI.txt
rs2494257	a	t	0.4608	0.0765	0.0157	1.031e-06	8337	meta_filt_MCP_1_MCAF_noBMI.txt
rs6686064	t	c	0.3574	-0.0812	0.0162	5.292e-07	8337	meta_filt_MCP_1_MCAF_noBMI.txt
rs11204722	a	c	0.3576	-0.0814	0.0162	5.286e-07	8337	meta_filt_MCP_1_MCAF_noBMI.txt
rs2171531	t	c	0.1423	0.1475	0.0222	2.945e-11	8337	meta_filt_MCP_1_MCAF_noBMI.txt
rs68087193	t	c	0.1407	0.1444	0.0223	8.643e-11	8337	meta_filt_MCP_1_MCAF_noBMI.txt
rs12496623	a	c	0.5697	0.0853	0.0158	6.791e-08	8337	meta_filt_MCP_1_MCAF_noBMI.txt
rs2249866	a	c	0.2516	0.1349	0.0179	4.664e-14	8337	meta_filt_MCP_1_MCAF_noBMI.txt
rs4490403	t	c	0.3889	0.105	0.0159	3.948e-11	8337	meta_filt_MCP_1_MCAF_noBMI.txt
rs2373087	t	g	0.8587	-0.1475	0.0222	3.376e-11	8337	meta_filt_MCP_1_MCAF_noBMI.txt
rs34253361	t	ta	0.7866	0.0915	0.0191	1.662e-06	8337	meta_filt_MCP_1_MCAF_noBMI.txt
rs12493953	a	g	0.3224	-0.0948	0.0172	3.746e-08	8337	meta_filt_MCP_1_MCAF_noBMI.txt
rs12033298	t	c	0.4846	0.0861	0.0156	3.32e-08	8337	meta_filt_MCP_1_MCAF_noBMI.txt
rs12410869	t	g	0.3573	-0.0812	0.0162	5.266e-07	8337	meta_filt_MCP_1_MCAF_noBMI.txt
rs2864869	a	g	0.354	-0.0794	0.0163	1.033e-06	8337	meta_filt_MCP_1_MCAF_noBMI.txt
rs12568757	a	g	0.5485	0.0759	0.0157	1.295e-06	8337	meta_filt_MCP_1_MCAF_noBMI.txt
rs36057789	a	g	0.8586	-0.1431	0.0222	1.152e-10	8337	meta_filt_MCP_1_MCAF_noBMI.txt
rs34835245	t	tga	0.4299	-0.0722	0.0157	4.331e-06	8337	meta_filt_MCP_1_MCAF_noBMI.txt
rs3131547	a	g	0.567	0.093	0.0157	3.487e-09	8337	meta_filt_MCP_1_MCAF_noBMI.txt
rs57093591	t	c	0.8509	0.1061	0.022	1.461e-06	8337	meta_filt_MCP_1_MCAF_noBMI.txt
rs62247786	t	c	0.0298	0.301	0.0467	1.18e-10	8337	meta_filt_MCP_1_MCAF_noBMI.txt
rs66847267	a	c	0.3574	-0.0811	0.0162	5.405e-07	8337	meta_filt_MCP_1_MCAF_noBMI.txt
rs34342919	a	at	0.7857	0.0926	0.0191	1.296e-06	8337	meta_filt_MCP_1_MCAF_noBMI.txt
rs2511204	a	c	0.7866	0.0917	0.0191	1.561e-06	8337	meta_filt_MCP_1_MCAF_noBMI.txt
rs10908717	a	c	0.1128	-0.173	0.0248	3.333e-12	8337	meta_filt_MCP_1_MCAF_noBMI.txt
rs4443888	t	g	0.5222	0.075	0.0157	1.9e-06	8337	meta_filt_MCP_1_MCAF_noBMI.txt
rs55842014	a	g	0.2973	-0.088	0.0171	2.809e-07	8337	meta_filt_MCP_1_MCAF_noBMI.txt
rs114958301	a	g	0.0503	0.1997	0.0367	5.063e-08	8337	meta_filt_MCP_1_MCAF_noBMI.txt
rs1985463	a	c	0.7111	-0.1049	0.0172	9.949e-10	8337	meta_filt_MCP_1_MCAF_noBMI.txt
rs62246129	a	t	0.0644	0.2939	0.0319	3.368e-20	8337	meta_filt_MCP_1_MCAF_noBMI.txt
rs34679077	a	g	0.1406	0.1449	0.0223	7.631e-11	8337	meta_filt_MCP_1_MCAF_noBMI.txt
rs12042420	a	g	0.1599	-0.1521	0.0213	9.547e-13	8337	meta_filt_MCP_1_MCAF_noBMI.txt
rs11265185	t	g	0.8872	0.173	0.0248	3.333e-12	8337	meta_filt_MCP_1_MCAF_noBMI.txt
rs863017	a	t	0.2287	-0.1037	0.0187	3.082e-08	8337	meta_filt_MCP_1_MCAF_noBMI.txt
rs10888398	t	c	0.3574	-0.081	0.0162	5.638e-07	8337	meta_filt_MCP_1_MCAF_noBMI.txt
rs7624805	a	g	0.8121	-0.1213	0.0202	1.86e-09	8337	meta_filt_MCP_1_MCAF_noBMI.txt
rs2187673	t	c	0.3899	0.0967	0.0162	2.193e-09	8337	meta_filt_MCP_1_MCAF_noBMI.txt
rs12485445	t	c	0.6143	-0.1046	0.0159	5.1e-11	8337	meta_filt_MCP_1_MCAF_noBMI.txt
rs2494256	a	g	0.4604	0.0764	0.0156	1.037e-06	8337	meta_filt_MCP_1_MCAF_noBMI.txt
rs75352297	t	c	0.8511	0.1045	0.022	2.095e-06	8337	meta_filt_MCP_1_MCAF_noBMI.txt
rs72705827	a	t	0.0309	0.2138	0.0467	4.679e-06	8337	meta_filt_MCP_1_MCAF_noBMI.txt
rs7033586	a	g	0.968	-0.22	0.0467	2.426e-06	8337	meta_filt_MCP_1_MCAF_noBMI.txt
rs10888390	a	g	0.3541	-0.0793	0.0162	1.062e-06	8337	meta_filt_MCP_1_MCAF_noBMI.txt
rs75741611	a	attc	0.5525	0.0786	0.0157	5.247e-07	8337	meta_filt_MCP_1_MCAF_noBMI.txt
rs11714743	t	g	0.433	-0.0867	0.0158	4.075e-08	8337	meta_filt_MCP_1_MCAF_noBMI.txt
rs199842602	t	tg	0.1486	0.1336	0.0219	1.002e-09	8337	meta_filt_MCP_1_MCAF_noBMI.txt
rs3181039	a	c	0.697	0.0915	0.0171	8.817e-08	8337	meta_filt_MCP_1_MCAF_noBMI.txt
rs34836513	a	g	0.1408	0.1458	0.0223	5.966e-11	8337	meta_filt_MCP_1_MCAF_noBMI.txt
rs2518531	c	g	0.7868	0.0911	0.0191	1.809e-06	8337	meta_filt_MCP_1_MCAF_noBMI.txt
rs4656784	a	g	0.7808	-0.1519	0.019	1.139e-15	8337	meta_filt_MCP_1_MCAF_noBMI.txt
rs6798291	t	c	0.8472	0.1009	0.0219	4.24e-06	8337	meta_filt_MCP_1_MCAF_noBMI.txt
rs144101371	t	g	0.995	0.5697	0.1144	6.378e-07	8337	meta_filt_MCP_1_MCAF_noBMI.txt
rs856105	a	g	0.2131	-0.0896	0.0191	2.792e-06	8337	meta_filt_MCP_1_MCAF_noBMI.txt
rs916093	t	c	0.8469	0.102	0.022	3.43e-06	8337	meta_filt_MCP_1_MCAF_noBMI.txt
rs34190208	t	c	0.1511	0.1052	0.0219	1.613e-06	8337	meta_filt_MCP_1_MCAF_noBMI.txt
rs144025833	c	g	0.5154	-0.0864	0.0156	2.921e-08	8337	meta_filt_MCP_1_MCAF_noBMI.txt
rs1491951	a	g	0.1434	0.1418	0.0221	1.437e-10	8337	meta_filt_MCP_1_MCAF_noBMI.txt
rs148742710	c	g	0.1114	-0.1176	0.0256	4.496e-06	8337	meta_filt_MCP_1_MCAF_noBMI.txt
rs4970985	a	g	0.6426	0.081	0.0162	5.637e-07	8337	meta_filt_MCP_1_MCAF_noBMI.txt
rs11583707	t	c	0.3541	-0.0786	0.0162	1.273e-06	8337	meta_filt_MCP_1_MCAF_noBMI.txt
rs13063527	a	g	0.1416	0.1426	0.0222	1.277e-10	8337	meta_filt_MCP_1_MCAF_noBMI.txt
rs4804049	t	c	0.0047	-0.5874	0.1163	4.397e-07	8337	meta_filt_MCP_1_MCAF_noBMI.txt
rs1994492	t	c	0.8592	-0.1497	0.0223	1.909e-11	8337	meta_filt_MCP_1_MCAF_noBMI.txt
rs4405137	a	g	0.5154	-0.0864	0.0156	2.895e-08	8337	meta_filt_MCP_1_MCAF_noBMI.txt
rs113647051	t	c	0.8518	0.1074	0.0221	1.241e-06	8337	meta_filt_MCP_1_MCAF_noBMI.txt
rs863003	a	g	0.7923	-0.1578	0.0193	2.472e-16	8337	meta_filt_MCP_1_MCAF_noBMI.txt
rs35265123	t	g	0.3253	-0.0915	0.0172	9.794e-08	8337	meta_filt_MCP_1_MCAF_noBMI.txt
rs146732340	a	g	0.1128	-0.173	0.0248	3.334e-12	8337	meta_filt_MCP_1_MCAF_noBMI.txt
rs71615437	a	g	0.8813	-0.1536	0.0241	1.796e-10	8337	meta_filt_MCP_1_MCAF_noBMI.txt
rs7530926	t	g	0.2952	-0.0817	0.017	1.525e-06	8337	meta_filt_MCP_1_MCAF_noBMI.txt
rs17714101	a	g	0.1362	0.1564	0.0227	5.187e-12	8337	meta_filt_MCP_1_MCAF_noBMI.txt
rs2097276	t	g	0.1876	0.1215	0.0202	1.771e-09	8337	meta_filt_MCP_1_MCAF_noBMI.txt
rs55828033	a	t	0.0066	0.4558	0.0993	4.444e-06	8337	meta_filt_MCP_1_MCAF_noBMI.txt
rs12090215	a	c	0.3538	-0.0787	0.0162	1.228e-06	8337	meta_filt_MCP_1_MCAF_noBMI.txt
rs12133577	t	c	0.4846	0.086	0.0156	3.362e-08	8337	meta_filt_MCP_1_MCAF_noBMI.txt
rs17280623	c	g	0.8573	-0.1466	0.0221	3.61e-11	8337	meta_filt_MCP_1_MCAF_noBMI.txt
rs114513910	t	c	0.044	0.2106	0.0391	6.978e-08	8337	meta_filt_MCP_1_MCAF_noBMI.txt
rs4683147	a	g	0.3935	-0.0807	0.0161	5.264e-07	8337	meta_filt_MCP_1_MCAF_noBMI.txt
rs11130093	a	t	0.5772	0.0876	0.0159	3.319e-08	8337	meta_filt_MCP_1_MCAF_noBMI.txt
rs2427825	t	c	0.231	-0.1032	0.0187	3.269e-08	8337	meta_filt_MCP_1_MCAF_noBMI.txt
rs7528773	a	g	0.3538	-0.0787	0.0162	1.224e-06	8337	meta_filt_MCP_1_MCAF_noBMI.txt
rs863007	t	g	0.5089	0.0898	0.0157	1.145e-08	8337	meta_filt_MCP_1_MCAF_noBMI.txt
rs3768016	t	c	0.6482	0.0789	0.0164	1.487e-06	8337	meta_filt_MCP_1_MCAF_noBMI.txt
rs6692378	t	c	0.567	0.0934	0.0157	3.023e-09	8337	meta_filt_MCP_1_MCAF_noBMI.txt
rs13078739	a	g	0.1427	0.1465	0.0221	3.698e-11	8337	meta_filt_MCP_1_MCAF_noBMI.txt
rs202015773	a	aag	0.7863	0.0914	0.0191	1.706e-06	8337	meta_filt_MCP_1_MCAF_noBMI.txt
rs6762703	t	g	0.5701	0.0868	0.0158	3.872e-08	8337	meta_filt_MCP_1_MCAF_noBMI.txt
rs12141365	t	c	0.8837	-0.1286	0.0247	2.012e-07	8337	meta_filt_MCP_1_MCAF_noBMI.txt
rs11130085	a	g	0.4357	-0.081	0.0157	2.388e-07	8337	meta_filt_MCP_1_MCAF_noBMI.txt
rs75826707	a	g	0.0511	0.1708	0.0367	3.263e-06	8337	meta_filt_MCP_1_MCAF_noBMI.txt
rs2852711	a	g	0.2134	-0.0908	0.0191	1.981e-06	8337	meta_filt_MCP_1_MCAF_noBMI.txt
rs3053295	a	act	0.6474	-0.116	0.0162	8.221e-13	8337	meta_filt_MCP_1_MCAF_noBMI.txt
rs6808074	t	c	0.487	-0.0797	0.0155	2.827e-07	8337	meta_filt_MCP_1_MCAF_noBMI.txt
rs11710798	a	c	0.7923	0.0932	0.0196	1.995e-06	8337	meta_filt_MCP_1_MCAF_noBMI.txt
rs74355389	t	c	0.1128	-0.173	0.0248	3.33e-12	8337	meta_filt_MCP_1_MCAF_noBMI.txt
rs2427824	t	c	0.2302	-0.1011	0.0187	6.32e-08	8337	meta_filt_MCP_1_MCAF_noBMI.txt
rs36026296	ca	c	0.6318	-0.1036	0.0162	1.771e-10	8337	meta_filt_MCP_1_MCAF_noBMI.txt
rs3774634	c	g	0.4274	-0.0823	0.0158	1.952e-07	8337	meta_filt_MCP_1_MCAF_noBMI.txt
rs12131860	a	c	0.8872	0.173	0.0248	3.335e-12	8337	meta_filt_MCP_1_MCAF_noBMI.txt
rs35060576	a	g	0.39	0.0973	0.0162	1.838e-09	8337	meta_filt_MCP_1_MCAF_noBMI.txt
rs11204733	t	c	0.3498	-0.0794	0.0164	1.31e-06	8337	meta_filt_MCP_1_MCAF_noBMI.txt
rs2511205	a	g	0.2134	-0.0917	0.0191	1.561e-06	8337	meta_filt_MCP_1_MCAF_noBMI.txt
rs77116118	t	c	0.9892	-0.4239	0.0824	2.66e-07	8337	meta_filt_MCP_1_MCAF_noBMI.txt
rs17214952	a	g	0.8572	-0.1464	0.0221	3.814e-11	8337	meta_filt_MCP_1_MCAF_noBMI.txt
rs79939301	a	g	0.1081	0.1449	0.0255	1.356e-08	8337	meta_filt_MCP_1_MCAF_noBMI.txt
rs2734648	t	g	0.3029	-0.0913	0.0171	9.334e-08	8337	meta_filt_MCP_1_MCAF_noBMI.txt
rs6774629	t	c	0.3526	0.116	0.0162	8.168e-13	8337	meta_filt_MCP_1_MCAF_noBMI.txt
rs2852671	t	c	0.2134	-0.0917	0.0191	1.561e-06	8337	meta_filt_MCP_1_MCAF_noBMI.txt
rs3753869	t	g	0.2955	-0.082	0.017	1.396e-06	8337	meta_filt_MCP_1_MCAF_noBMI.txt
rs2820181	a	g	0.7337	0.0847	0.0185	4.751e-06	8337	meta_filt_MCP_1_MCAF_noBMI.txt
rs199971466	a	aac	0.7827	0.0927	0.0191	1.255e-06	8337	meta_filt_MCP_1_MCAF_noBMI.txt
rs12143656	a	g	0.8887	0.168	0.025	1.859e-11	8337	meta_filt_MCP_1_MCAF_noBMI.txt
rs856096	a	g	0.7866	0.092	0.0191	1.464e-06	8337	meta_filt_MCP_1_MCAF_noBMI.txt
rs2820148	a	g	0.7866	0.0917	0.0191	1.561e-06	8337	meta_filt_MCP_1_MCAF_noBMI.txt
rs11919400	a	g	0.7414	-0.1203	0.0181	2.901e-11	8337	meta_filt_MCP_1_MCAF_noBMI.txt
rs1491950	a	g	0.1416	0.1426	0.0222	1.275e-10	8337	meta_filt_MCP_1_MCAF_noBMI.txt
rs10305672	a	g	0.3516	-0.079	0.0164	1.481e-06	8337	meta_filt_MCP_1_MCAF_noBMI.txt
rs4637320	a	g	0.3885	0.1058	0.0159	2.754e-11	8337	meta_filt_MCP_1_MCAF_noBMI.txt
rs13064616	t	c	0.3857	0.1047	0.0159	4.921e-11	8337	meta_filt_MCP_1_MCAF_noBMI.txt
rs35020008	ct	c	0.3537	-0.079	0.0162	1.12e-06	8337	meta_filt_MCP_1_MCAF_noBMI.txt
rs13087776	a	g	0.8508	-0.1466	0.0217	1.327e-11	8337	meta_filt_MCP_1_MCAF_noBMI.txt
rs3122633	t	c	0.6615	0.0793	0.0165	1.615e-06	8337	meta_filt_MCP_1_MCAF_noBMI.txt
rs2253837	t	c	0.2437	0.1368	0.0182	5.117e-14	8337	meta_filt_MCP_1_MCAF_noBMI.txt
rs6658066	t	g	0.6452	0.0786	0.0162	1.286e-06	8337	meta_filt_MCP_1_MCAF_noBMI.txt
rs7295299	a	g	0.3855	0.0756	0.016	2.278e-06	8337	meta_filt_MCP_1_MCAF_noBMI.txt
rs146279012	a	aattgtgcc	0.8506	-0.1472	0.0217	1.066e-11	8337	meta_filt_MCP_1_MCAF_noBMI.txt
rs2820151	a	t	0.7866	0.0917	0.0191	1.569e-06	8337	meta_filt_MCP_1_MCAF_noBMI.txt
rs115936758	t	c	0.0612	-0.1725	0.0349	7.556e-07	8337	meta_filt_MCP_1_MCAF_noBMI.txt
rs856112	a	g	0.1943	-0.0919	0.0198	3.597e-06	8337	meta_filt_MCP_1_MCAF_noBMI.txt
rs11298823	ca	c	0.8449	0.1045	0.0218	1.664e-06	8337	meta_filt_MCP_1_MCAF_noBMI.txt
rs12758227	a	c	0.5531	0.0758	0.0158	1.532e-06	8337	meta_filt_MCP_1_MCAF_noBMI.txt
rs2427834	a	g	0.2284	-0.1025	0.0187	4.377e-08	8337	meta_filt_MCP_1_MCAF_noBMI.txt
rs34042186	a	g	0.1874	0.1217	0.0202	1.69e-09	8337	meta_filt_MCP_1_MCAF_noBMI.txt
rs2249581	t	c	0.7482	-0.1343	0.0179	6.098e-14	8337	meta_filt_MCP_1_MCAF_noBMI.txt
rs10514713	a	c	0.4303	-0.0852	0.0158	7.026e-08	8337	meta_filt_MCP_1_MCAF_noBMI.txt
rs11880097	t	g	0.9953	0.5844	0.1164	5.131e-07	8337	meta_filt_MCP_1_MCAF_noBMI.txt
rs73064431	t	c	0.0943	0.1468	0.0273	7.152e-08	8337	meta_filt_MCP_1_MCAF_noBMI.txt
rs2852668	a	g	0.2134	-0.0917	0.0191	1.561e-06	8337	meta_filt_MCP_1_MCAF_noBMI.txt
rs1994491	c	g	0.1409	0.1498	0.0223	1.838e-11	8337	meta_filt_MCP_1_MCAF_noBMI.txt
rs2820205	a	g	0.7866	0.0917	0.0191	1.575e-06	8337	meta_filt_MCP_1_MCAF_noBMI.txt
rs3122628	t	c	0.4328	-0.093	0.0157	3.58e-09	8337	meta_filt_MCP_1_MCAF_noBMI.txt
rs111514151	t	c	0.8467	0.1005	0.022	4.779e-06	8337	meta_filt_MCP_1_MCAF_noBMI.txt
rs4537557	a	g	0.646	0.0794	0.0163	1.034e-06	8337	meta_filt_MCP_1_MCAF_noBMI.txt
rs73830464	c	g	0.9354	-0.1458	0.0317	4.111e-06	8337	meta_filt_MCP_1_MCAF_noBMI.txt
rs7258884	t	c	0.9953	0.5867	0.1162	4.462e-07	8337	meta_filt_MCP_1_MCAF_noBMI.txt
rs2852673	t	g	0.211	-0.0915	0.0193	2.059e-06	8337	meta_filt_MCP_1_MCAF_noBMI.txt
rs4683152	t	c	0.4283	-0.0818	0.0158	2.327e-07	8337	meta_filt_MCP_1_MCAF_noBMI.txt
rs2820206	a	g	0.7866	0.0917	0.0191	1.572e-06	8337	meta_filt_MCP_1_MCAF_noBMI.txt
rs7419186	a	g	0.2134	-0.0917	0.0191	1.561e-06	8337	meta_filt_MCP_1_MCAF_noBMI.txt
rs2201150	t	c	0.3954	0.0916	0.016	1.044e-08	8337	meta_filt_MCP_1_MCAF_noBMI.txt
rs2275235	a	g	0.646	0.0794	0.0163	1.046e-06	8337	meta_filt_MCP_1_MCAF_noBMI.txt
rs56300632	a	g	0.6482	0.0763	0.0165	3.533e-06	8337	meta_filt_MCP_1_MCAF_noBMI.txt
rs17282238	a	g	0.8313	-0.1306	0.0207	2.893e-10	8337	meta_filt_MCP_1_MCAF_noBMI.txt
rs2494255	a	t	0.2283	-0.1027	0.0187	4.075e-08	8337	meta_filt_MCP_1_MCAF_noBMI.txt
rs141591044	a	atc	0.3488	-0.0781	0.0163	1.627e-06	8337	meta_filt_MCP_1_MCAF_noBMI.txt
rs2256355	t	c	0.6447	0.0814	0.0164	6.714e-07	8337	meta_filt_MCP_1_MCAF_noBMI.txt
rs12630101	a	g	0.5747	0.0833	0.0159	1.498e-07	8337	meta_filt_MCP_1_MCAF_noBMI.txt
rs2427817	a	g	0.2134	-0.0915	0.0196	2.939e-06	8337	meta_filt_MCP_1_MCAF_noBMI.txt
rs4656820	t	c	0.8872	0.173	0.0248	3.332e-12	8337	meta_filt_MCP_1_MCAF_noBMI.txt
rs13092887	a	c	0.0943	0.1471	0.0272	6.762e-08	8337	meta_filt_MCP_1_MCAF_noBMI.txt
rs118028166	a	g	0.9975	-1.0349	0.2138	1.29e-06	6318	meta_filt_MCP_1_MCAF_noBMI.txt
rs7540542	t	g	0.2391	0.155	0.0184	4.19e-17	8337	meta_filt_MCP_1_MCAF_noBMI.txt
rs2494261	a	g	0.7725	0.1059	0.0188	1.727e-08	8337	meta_filt_MCP_1_MCAF_noBMI.txt
rs2820191	t	c	0.7866	0.0915	0.0191	1.65e-06	8337	meta_filt_MCP_1_MCAF_noBMI.txt
rs2518537	a	c	0.2135	-0.0916	0.0191	1.589e-06	8337	meta_filt_MCP_1_MCAF_noBMI.txt
rs34929721	a	at	0.433	-0.093	0.0157	3.488e-09	8337	meta_filt_MCP_1_MCAF_noBMI.txt
rs186914966	a	g	0.2134	-0.0917	0.0191	1.559e-06	8337	meta_filt_MCP_1_MCAF_noBMI.txt
rs78879802	a	t	0.1128	-0.173	0.0248	3.333e-12	8337	meta_filt_MCP_1_MCAF_noBMI.txt
rs863013	t	g	0.3487	0.0782	0.0164	1.958e-06	8337	meta_filt_MCP_1_MCAF_noBMI.txt
rs13081156	a	g	0.6304	-0.1032	0.0162	1.957e-10	8337	meta_filt_MCP_1_MCAF_noBMI.txt
rs2852683	t	c	0.7866	0.0917	0.0191	1.572e-06	8337	meta_filt_MCP_1_MCAF_noBMI.txt
rs2852714	a	g	0.7478	-0.1336	0.0178	6.828e-14	8337	meta_filt_MCP_1_MCAF_noBMI.txt
rs78372062	a	g	0.1488	-0.1076	0.0221	1.063e-06	8337	meta_filt_MCP_1_MCAF_noBMI.txt
rs7519926	a	g	0.2136	-0.0917	0.0191	1.556e-06	8337	meta_filt_MCP_1_MCAF_noBMI.txt
rs75994669	t	g	0.8513	0.1065	0.0221	1.39e-06	8337	meta_filt_MCP_1_MCAF_noBMI.txt
rs4970928	a	g	0.3537	-0.0787	0.0162	1.242e-06	8337	meta_filt_MCP_1_MCAF_noBMI.txt
rs2852704	a	c	0.2133	-0.0908	0.0191	2.014e-06	8337	meta_filt_MCP_1_MCAF_noBMI.txt
rs1402151	t	c	0.5694	0.0857	0.0158	5.787e-08	8337	meta_filt_MCP_1_MCAF_noBMI.txt
rs12145616	t	g	0.8872	0.173	0.0248	3.344e-12	8337	meta_filt_MCP_1_MCAF_noBMI.txt
rs7642229	a	g	0.8508	-0.1467	0.0217	1.271e-11	8337	meta_filt_MCP_1_MCAF_noBMI.txt
rs148113740	t	c	0.0298	0.3157	0.0463	8.884e-12	8337	meta_filt_MCP_1_MCAF_noBMI.txt
rs2173640	a	g	0.3892	0.1057	0.0159	3.043e-11	8337	meta_filt_MCP_1_MCAF_noBMI.txt
rs11204742	a	g	0.6462	0.0787	0.0162	1.229e-06	8337	meta_filt_MCP_1_MCAF_noBMI.txt
rs200592271	ct	c	0.4006	-0.075	0.0161	3.059e-06	8337	meta_filt_MCP_1_MCAF_noBMI.txt
rs13066048	t	c	0.4272	-0.0822	0.0158	2.036e-07	8337	meta_filt_MCP_1_MCAF_noBMI.txt
rs2235768	c	g	0.0688	-0.1422	0.0309	4.307e-06	8337	meta_filt_MCP_1_MCAF_noBMI.txt
rs2518533	a	g	0.7863	0.092	0.0191	1.449e-06	8337	meta_filt_MCP_1_MCAF_noBMI.txt
rs6660084	t	c	0.6425	0.0816	0.0162	5.023e-07	8337	meta_filt_MCP_1_MCAF_noBMI.txt
rs34754340	t	c	0.141	0.1463	0.0223	5.092e-11	8337	meta_filt_MCP_1_MCAF_noBMI.txt
rs4683156	t	c	0.5729	0.0822	0.0158	2.041e-07	8337	meta_filt_MCP_1_MCAF_noBMI.txt
rs13066516	t	c	0.1413	0.1472	0.0222	3.598e-11	8337	meta_filt_MCP_1_MCAF_noBMI.txt
rs6671737	a	g	0.646	0.0795	0.0163	9.996e-07	8337	meta_filt_MCP_1_MCAF_noBMI.txt
rs4683170	a	c	0.6116	-0.1055	0.0159	3.26e-11	8337	meta_filt_MCP_1_MCAF_noBMI.txt
rs2291470	t	c	0.426	-0.086	0.0158	5.618e-08	8337	meta_filt_MCP_1_MCAF_noBMI.txt
rs41515644	a	g	0.7009	0.0927	0.0173	7.64e-08	8337	meta_filt_MCP_1_MCAF_noBMI.txt
rs856115	a	t	0.7861	0.0904	0.019	2.04e-06	8337	meta_filt_MCP_1_MCAF_noBMI.txt
rs41289616	t	c	0.8576	-0.1477	0.0222	2.745e-11	8337	meta_filt_MCP_1_MCAF_noBMI.txt
rs11921968	a	g	0.0456	0.1847	0.0395	2.871e-06	8337	meta_filt_MCP_1_MCAF_noBMI.txt
rs2494075	t	g	0.7866	0.0914	0.0191	1.667e-06	8337	meta_filt_MCP_1_MCAF_noBMI.txt
rs74571338	t	c	0.8872	0.173	0.0248	3.328e-12	8337	meta_filt_MCP_1_MCAF_noBMI.txt
rs7652037	a	c	0.8474	0.1024	0.0219	3.01e-06	8337	meta_filt_MCP_1_MCAF_noBMI.txt
rs2373227	t	c	0.8316	0.1124	0.0213	1.291e-07	8337	meta_filt_MCP_1_MCAF_noBMI.txt
rs4517343	a	g	0.6608	0.08	0.0165	1.323e-06	8337	meta_filt_MCP_1_MCAF_noBMI.txt
rs17030627	t	g	0.4598	0.1057	0.0157	1.497e-11	8337	meta_filt_MCP_1_MCAF_noBMI.txt
rs12136402	a	g	0.4222	0.1004	0.0159	2.436e-10	8337	meta_filt_MCP_1_MCAF_noBMI.txt
rs856150	a	g	0.7868	0.0911	0.0191	1.844e-06	8337	meta_filt_MCP_1_MCAF_noBMI.txt
rs12136380	a	g	0.1599	-0.1522	0.0213	9.509e-13	8337	meta_filt_MCP_1_MCAF_noBMI.txt
rs34971514	t	c	0.153	-0.1034	0.0219	2.428e-06	8337	meta_filt_MCP_1_MCAF_noBMI.txt
rs6766332	a	g	0.3885	0.1058	0.0159	2.757e-11	8337	meta_filt_MCP_1_MCAF_noBMI.txt
rs1800023	a	g	0.6972	0.0913	0.0171	9.383e-08	8337	meta_filt_MCP_1_MCAF_noBMI.txt
rs34285755	t	ta	0.9959	0.6041	0.129	2.825e-06	8337	meta_filt_MCP_1_MCAF_noBMI.txt
rs78685532	t	c	0.5485	0.0758	0.0157	1.329e-06	8337	meta_filt_MCP_1_MCAF_noBMI.txt
rs6669855	t	c	0.3548	-0.08	0.0162	7.311e-07	8337	meta_filt_MCP_1_MCAF_noBMI.txt
rs34867672	t	c	0.8508	-0.1467	0.0217	1.289e-11	8337	meta_filt_MCP_1_MCAF_noBMI.txt
rs200765145	ctatt	c	0.6902	0.0915	0.017	7.912e-08	8337	meta_filt_MCP_1_MCAF_noBMI.txt
rs28498461	a	t	0.6141	-0.1047	0.0159	4.907e-11	8337	meta_filt_MCP_1_MCAF_noBMI.txt
rs12404949	a	g	0.3539	-0.0796	0.0163	9.753e-07	8337	meta_filt_MCP_1_MCAF_noBMI.txt
rs13059238	t	c	0.8606	-0.1495	0.0226	3.99e-11	8337	meta_filt_MCP_1_MCAF_noBMI.txt
rs35486314	a	at	0.4489	-0.0812	0.0157	2.394e-07	8337	meta_filt_MCP_1_MCAF_noBMI.txt
rs12044815	a	t	0.4251	0.103	0.0158	7.066e-11	8337	meta_filt_MCP_1_MCAF_noBMI.txt
rs56191320	a	g	0.2234	-0.09	0.019	2.227e-06	8337	meta_filt_MCP_1_MCAF_noBMI.txt
rs7645961	t	c	0.1875	0.1216	0.0202	1.759e-09	8337	meta_filt_MCP_1_MCAF_noBMI.txt
rs57542549	t	c	0.3857	0.1047	0.0159	4.95e-11	8337	meta_filt_MCP_1_MCAF_noBMI.txt
rs2867297	t	g	0.3526	-0.0809	0.0163	6.574e-07	8337	meta_filt_MCP_1_MCAF_noBMI.txt
rs17764831	a	g	0.1675	0.1194	0.0209	1.062e-08	8337	meta_filt_MCP_1_MCAF_noBMI.txt
rs9861962	t	c	0.4037	0.0839	0.0161	1.884e-07	8337	meta_filt_MCP_1_MCAF_noBMI.txt
rs4467185	a	g	0.9953	0.5843	0.1164	5.135e-07	8337	meta_filt_MCP_1_MCAF_noBMI.txt
rs113229741	t	c	0.847	0.1023	0.0219	3.078e-06	8337	meta_filt_MCP_1_MCAF_noBMI.txt
rs856108	t	g	0.212	-0.0892	0.0191	3.098e-06	8337	meta_filt_MCP_1_MCAF_noBMI.txt
rs2793850	a	g	0.7866	0.0915	0.0191	1.662e-06	8337	meta_filt_MCP_1_MCAF_noBMI.txt
rs35525815	t	c	0.1427	0.1466	0.0221	3.603e-11	8337	meta_filt_MCP_1_MCAF_noBMI.txt
rs145725137	c	g	0.84	0.1533	0.0213	6.719e-13	8337	meta_filt_MCP_1_MCAF_noBMI.txt
rs111995966	t	g	0.9297	0.1428	0.0309	3.788e-06	8337	meta_filt_MCP_1_MCAF_noBMI.txt
rs12042314	c	g	0.1128	-0.173	0.0248	3.337e-12	8337	meta_filt_MCP_1_MCAF_noBMI.txt
rs113507038	t	c	0.149	-0.1046	0.022	2.055e-06	8337	meta_filt_MCP_1_MCAF_noBMI.txt
rs6677420	a	g	0.3534	-0.0786	0.0162	1.313e-06	8337	meta_filt_MCP_1_MCAF_noBMI.txt
rs12489117	t	c	0.4303	-0.0853	0.0158	6.957e-08	8337	meta_filt_MCP_1_MCAF_noBMI.txt
rs2427832	a	g	0.2283	-0.1025	0.0187	4.291e-08	8337	meta_filt_MCP_1_MCAF_noBMI.txt
rs60986461	t	c	0.4225	-0.0871	0.0159	3.98e-08	8337	meta_filt_MCP_1_MCAF_noBMI.txt
rs143443576	g	gga	0.8576	-0.1477	0.0222	2.72e-11	8337	meta_filt_MCP_1_MCAF_noBMI.txt
rs199967612	t	ttta	0.355	-0.0806	0.0162	6.018e-07	8337	meta_filt_MCP_1_MCAF_noBMI.txt
rs34336465	a	at	0.6668	0.0757	0.0165	4.529e-06	8337	meta_filt_MCP_1_MCAF_noBMI.txt
rs149125253	a	g	0.0298	0.3149	0.0463	1.006e-11	8337	meta_filt_MCP_1_MCAF_noBMI.txt
rs2087726	a	g	0.6037	-0.0905	0.0159	1.201e-08	8337	meta_filt_MCP_1_MCAF_noBMI.txt
rs80108502	t	c	0.0391	0.2463	0.0409	1.68e-09	8337	meta_filt_MCP_1_MCAF_noBMI.txt
rs71619614	ca	c	0.8589	-0.1477	0.0223	3.258e-11	8337	meta_filt_MCP_1_MCAF_noBMI.txt
rs2427828	a	g	0.7674	0.1031	0.0186	2.943e-08	8337	meta_filt_MCP_1_MCAF_noBMI.txt
rs10399947	a	g	0.3554	-0.0808	0.0162	5.67e-07	8337	meta_filt_MCP_1_MCAF_noBMI.txt
rs34517096	a	at	0.6462	0.0788	0.0162	1.193e-06	8337	meta_filt_MCP_1_MCAF_noBMI.txt
rs58713212	a	ac	0.7827	0.0927	0.0191	1.255e-06	8337	meta_filt_MCP_1_MCAF_noBMI.txt
rs71639649	t	ta	0.3297	-0.0861	0.0168	2.891e-07	8337	meta_filt_MCP_1_MCAF_noBMI.txt
rs11579736	a	g	0.3541	-0.0786	0.0162	1.275e-06	8337	meta_filt_MCP_1_MCAF_noBMI.txt
rs11204735	t	c	0.4469	-0.0758	0.0158	1.537e-06	8337	meta_filt_MCP_1_MCAF_noBMI.txt
rs4551589	a	t	0.1128	-0.173	0.0248	3.327e-12	8337	meta_filt_MCP_1_MCAF_noBMI.txt
rs3122631	t	c	0.5669	0.0928	0.0158	3.867e-09	8337	meta_filt_MCP_1_MCAF_noBMI.txt
rs486836	a	t	0.4475	-0.0787	0.0157	5.097e-07	8337	meta_filt_MCP_1_MCAF_noBMI.txt
rs863018	t	c	0.3457	0.076	0.0165	3.859e-06	8337	meta_filt_MCP_1_MCAF_noBMI.txt
rs4970930	t	c	0.6462	0.0787	0.0162	1.229e-06	8337	meta_filt_MCP_1_MCAF_noBMI.txt
rs112359020	a	g	0.847	0.1034	0.0219	2.448e-06	8337	meta_filt_MCP_1_MCAF_noBMI.txt
rs55875328	a	g	0.1408	0.145	0.0223	7.286e-11	8337	meta_filt_MCP_1_MCAF_noBMI.txt
rs10305714	a	g	0.6479	0.0802	0.0164	1.038e-06	8337	meta_filt_MCP_1_MCAF_noBMI.txt
rs2131091	t	c	0.4103	-0.0867	0.0158	4.276e-08	8337	meta_filt_MCP_1_MCAF_noBMI.txt
rs2820163	t	c	0.7867	0.0912	0.0191	1.784e-06	8337	meta_filt_MCP_1_MCAF_noBMI.txt
rs2518535	a	g	0.7862	0.0921	0.0191	1.424e-06	8337	meta_filt_MCP_1_MCAF_noBMI.txt
rs13074382	a	g	0.8593	-0.1443	0.0223	8.892e-11	8337	meta_filt_MCP_1_MCAF_noBMI.txt
rs863004	t	c	0.3568	0.1474	0.0162	7.887e-20	8337	meta_filt_MCP_1_MCAF_noBMI.txt
rs2249872	a	t	0.7487	-0.1355	0.0179	3.702e-14	8337	meta_filt_MCP_1_MCAF_noBMI.txt
rs61650989	t	g	0.1408	0.1449	0.0223	7.603e-11	8337	meta_filt_MCP_1_MCAF_noBMI.txt
rs12639314	a	c	0.8071	-0.1124	0.0197	1.194e-08	8337	meta_filt_MCP_1_MCAF_noBMI.txt
rs5015479	c	g	0.2201	-0.0898	0.0191	2.456e-06	8337	meta_filt_MCP_1_MCAF_noBMI.txt
rs78114600	t	c	0.0511	0.2161	0.0367	3.789e-09	8337	meta_filt_MCP_1_MCAF_noBMI.txt
rs2511211	t	g	0.7541	-0.1486	0.0181	2.454e-16	8337	meta_filt_MCP_1_MCAF_noBMI.txt
rs79629761	t	c	0.1487	-0.1045	0.0221	2.137e-06	8337	meta_filt_MCP_1_MCAF_noBMI.txt
rs12028986	a	g	0.4539	0.1002	0.0157	1.542e-10	8337	meta_filt_MCP_1_MCAF_noBMI.txt
rs6587542	t	g	0.3575	-0.081	0.0162	5.596e-07	8337	meta_filt_MCP_1_MCAF_noBMI.txt
rs1532770	t	g	0.3584	-0.0816	0.0162	5.084e-07	8337	meta_filt_MCP_1_MCAF_noBMI.txt
rs7519506	t	c	0.2334	-0.097	0.019	3.408e-07	8337	meta_filt_MCP_1_MCAF_noBMI.txt
rs58304714	a	t	0.3513	-0.0785	0.0164	1.716e-06	8337	meta_filt_MCP_1_MCAF_noBMI.txt
rs1584252	a	t	0.6679	-0.0883	0.0168	1.432e-07	8337	meta_filt_MCP_1_MCAF_noBMI.txt
rs41344749	a	t	0.0066	0.4567	0.0994	4.3e-06	8337	meta_filt_MCP_1_MCAF_noBMI.txt
rs2852666	t	c	0.2134	-0.0917	0.0191	1.569e-06	8337	meta_filt_MCP_1_MCAF_noBMI.txt
rs6657959	a	g	0.2291	-0.0923	0.0191	1.316e-06	8337	meta_filt_MCP_1_MCAF_noBMI.txt
rs2793846	t	g	0.2134	-0.0919	0.0191	1.478e-06	8337	meta_filt_MCP_1_MCAF_noBMI.txt
rs34439578	t	c	0.1874	0.1218	0.0202	1.681e-09	8337	meta_filt_MCP_1_MCAF_noBMI.txt
rs28479088	a	g	0.4341	0.1007	0.0158	1.788e-10	8337	meta_filt_MCP_1_MCAF_noBMI.txt
rs112338830	a	c	0.8864	0.1406	0.027	1.866e-07	8337	meta_filt_MCP_1_MCAF_noBMI.txt
rs7548736	a	g	0.6608	0.0799	0.0165	1.334e-06	8337	meta_filt_MCP_1_MCAF_noBMI.txt
rs201364993	ccaca	c	0.3445	-0.0823	0.0175	2.526e-06	8337	meta_filt_MCP_1_MCAF_noBMI.txt
rs2272214	a	g	0.3538	-0.0787	0.0162	1.208e-06	8337	meta_filt_MCP_1_MCAF_noBMI.txt
rs2852676	t	c	0.7866	0.0917	0.0191	1.561e-06	8337	meta_filt_MCP_1_MCAF_noBMI.txt
rs113294743	a	g	0.1843	0.1584	0.0202	4.128e-15	8337	meta_filt_MCP_1_MCAF_noBMI.txt
rs2820201	a	c	0.7866	0.0916	0.0191	1.591e-06	8337	meta_filt_MCP_1_MCAF_noBMI.txt
rs2173641	t	g	0.3886	0.1058	0.0159	2.834e-11	8337	meta_filt_MCP_1_MCAF_noBMI.txt
rs11130094	a	g	0.4228	-0.0875	0.0159	3.378e-08	8337	meta_filt_MCP_1_MCAF_noBMI.txt
rs4625277	a	t	0.7511	0.1005	0.018	2.429e-08	8337	meta_filt_MCP_1_MCAF_noBMI.txt
rs4656237	t	c	0.8872	0.1733	0.0248	3.017e-12	8337	meta_filt_MCP_1_MCAF_noBMI.txt
rs73833032	t	c	0.852	0.1073	0.0223	1.429e-06	8337	meta_filt_MCP_1_MCAF_noBMI.txt
rs35110864	a	g	0.1418	0.1434	0.0222	1.034e-10	8337	meta_filt_MCP_1_MCAF_noBMI.txt
rs141689771	t	ta	0.1128	-0.173	0.0249	3.34e-12	8337	meta_filt_MCP_1_MCAF_noBMI.txt
rs862999	t	c	0.2471	0.0927	0.0184	4.841e-07	8337	meta_filt_MCP_1_MCAF_noBMI.txt
rs2518548	t	c	0.7867	0.0914	0.0191	1.684e-06	8337	meta_filt_MCP_1_MCAF_noBMI.txt
rs142043796	c	g	0.0279	-0.238	0.0484	8.92e-07	8337	meta_filt_MCP_1_MCAF_noBMI.txt
rs13099120	c	g	0.8587	-0.1474	0.0222	3.457e-11	8337	meta_filt_MCP_1_MCAF_noBMI.txt
rs188998783	t	c	0.0066	-0.5659	0.1233	4.472e-06	6632	meta_filt_MCP_1_MCAF_noBMI.txt
rs113791934	a	g	0.1124	-0.1728	0.0249	4.336e-12	8337	meta_filt_MCP_1_MCAF_noBMI.txt
rs2852703	t	c	0.2132	-0.0902	0.0191	2.36e-06	8337	meta_filt_MCP_1_MCAF_noBMI.txt
rs34629133	a	c	0.8125	-0.1216	0.0202	1.741e-09	8337	meta_filt_MCP_1_MCAF_noBMI.txt
rs12410050	a	g	0.448	-0.0787	0.0157	5.081e-07	8337	meta_filt_MCP_1_MCAF_noBMI.txt
rs13065964	a	g	0.5021	-0.0914	0.0156	4.68e-09	8337	meta_filt_MCP_1_MCAF_noBMI.txt
rs74652630	a	t	0.0228	-0.2547	0.0541	2.514e-06	8337	meta_filt_MCP_1_MCAF_noBMI.txt
rs113263161	a	g	0.1523	-0.1012	0.0219	3.987e-06	8337	meta_filt_MCP_1_MCAF_noBMI.txt
rs34168660	a	g	0.1408	0.1447	0.0223	7.833e-11	8337	meta_filt_MCP_1_MCAF_noBMI.txt
rs60019065	c	g	0.1407	0.1443	0.0223	8.927e-11	8337	meta_filt_MCP_1_MCAF_noBMI.txt
rs6790866	a	g	0.1407	0.1444	0.0223	8.584e-11	8337	meta_filt_MCP_1_MCAF_noBMI.txt
rs34901975	a	g	0.1655	0.1207	0.0209	7.586e-09	8337	meta_filt_MCP_1_MCAF_noBMI.txt
rs7628447	t	c	0.6581	-0.1111	0.0163	1.068e-11	8337	meta_filt_MCP_1_MCAF_noBMI.txt
rs35109372	ca	c	0.7368	0.0871	0.0184	2.25e-06	8337	meta_filt_MCP_1_MCAF_noBMI.txt
rs41289618	t	c	0.9619	-0.2424	0.0415	5.306e-09	8337	meta_filt_MCP_1_MCAF_noBMI.txt
rs35883205	a	g	0.8593	-0.1452	0.0223	7.03e-11	8337	meta_filt_MCP_1_MCAF_noBMI.txt
rs36118194	t	c	0.8129	0.0984	0.0201	9.97e-07	8337	meta_filt_MCP_1_MCAF_noBMI.txt
rs35334665	t	c	0.8594	-0.1447	0.0223	8.153e-11	8337	meta_filt_MCP_1_MCAF_noBMI.txt
rs9883208	a	g	0.5961	-0.0843	0.016	1.274e-07	8337	meta_filt_MCP_1_MCAF_noBMI.txt
rs201745860	a	at	0.5365	0.0816	0.016	3.188e-07	8337	meta_filt_MCP_1_MCAF_noBMI.txt
rs12140039	a	g	0.8397	0.1511	0.0213	1.36e-12	8337	meta_filt_MCP_1_MCAF_noBMI.txt
rs2004903	a	g	0.6425	0.0814	0.0162	5.172e-07	8337	meta_filt_MCP_1_MCAF_noBMI.txt
rs201883709	t	tg	0.8783	-0.1576	0.0249	2.367e-10	8337	meta_filt_MCP_1_MCAF_noBMI.txt
rs79858048	c	g	0.9934	-0.4564	0.0992	4.165e-06	8337	meta_filt_MCP_1_MCAF_noBMI.txt
rs56233078	a	g	0.4301	-0.0872	0.0158	3.514e-08	8337	meta_filt_MCP_1_MCAF_noBMI.txt
rs9871972	t	c	0.447	-0.078	0.0158	7.871e-07	8337	meta_filt_MCP_1_MCAF_noBMI.txt
rs6794103	t	c	0.5212	0.0846	0.0155	5.188e-08	8337	meta_filt_MCP_1_MCAF_noBMI.txt
rs11549412	c	g	0.6465	0.0789	0.0162	1.191e-06	8337	meta_filt_MCP_1_MCAF_noBMI.txt
rs2856765	a	g	0.3028	-0.0913	0.0171	9.489e-08	8337	meta_filt_MCP_1_MCAF_noBMI.txt
rs201558933	caa	c	0.7857	0.0914	0.0191	1.702e-06	8337	meta_filt_MCP_1_MCAF_noBMI.txt
rs11720094	c	g	0.5376	-0.1063	0.0157	1.184e-11	8337	meta_filt_MCP_1_MCAF_noBMI.txt
rs7622222	a	g	0.8125	-0.1216	0.0202	1.737e-09	8337	meta_filt_MCP_1_MCAF_noBMI.txt
rs856118	a	c	0.7857	0.0899	0.019	2.29e-06	8337	meta_filt_MCP_1_MCAF_noBMI.txt
rs12144843	a	c	0.1128	-0.173	0.0248	3.335e-12	8337	meta_filt_MCP_1_MCAF_noBMI.txt
rs13086858	a	c	0.6581	-0.1111	0.0163	1.08e-11	8337	meta_filt_MCP_1_MCAF_noBMI.txt
rs62242995	a	t	0.0691	0.2765	0.0306	1.558e-19	8337	meta_filt_MCP_1_MCAF_noBMI.txt
rs12610138	t	c	0.0049	-0.5632	0.1146	8.838e-07	8337	meta_filt_MCP_1_MCAF_noBMI.txt
rs10305711	t	c	0.648	0.0799	0.0164	1.141e-06	8337	meta_filt_MCP_1_MCAF_noBMI.txt
rs2820149	a	g	0.7866	0.0917	0.0191	1.561e-06	8337	meta_filt_MCP_1_MCAF_noBMI.txt
rs11265190	a	g	0.567	0.093	0.0157	3.458e-09	8337	meta_filt_MCP_1_MCAF_noBMI.txt
rs13063635	c	g	0.1683	0.1326	0.0207	1.54e-10	8337	meta_filt_MCP_1_MCAF_noBMI.txt
rs9427016	t	c	0.6616	0.0794	0.0165	1.577e-06	8337	meta_filt_MCP_1_MCAF_noBMI.txt
rs146309725	t	c	0.1481	-0.1077	0.0222	1.177e-06	8337	meta_filt_MCP_1_MCAF_noBMI.txt
rs2494264	a	t	0.4614	0.0771	0.0156	8.153e-07	8337	meta_filt_MCP_1_MCAF_noBMI.txt
rs13085367	t	c	0.8318	-0.1322	0.0207	1.756e-10	8337	meta_filt_MCP_1_MCAF_noBMI.txt
rs6689429	a	g	0.7045	0.0821	0.017	1.369e-06	8337	meta_filt_MCP_1_MCAF_noBMI.txt
rs17388512	a	g	0.6313	-0.103	0.0162	2.002e-10	8337	meta_filt_MCP_1_MCAF_noBMI.txt
rs34474360	t	tg	0.2134	-0.0908	0.0191	1.991e-06	8337	meta_filt_MCP_1_MCAF_noBMI.txt
rs1552490	a	g	0.4272	-0.0825	0.0158	1.856e-07	8337	meta_filt_MCP_1_MCAF_noBMI.txt
rs34438204	t	c	0.8594	-0.1448	0.0223	7.807e-11	8337	meta_filt_MCP_1_MCAF_noBMI.txt
rs71327006	a	g	0.1407	0.1448	0.0223	7.775e-11	8337	meta_filt_MCP_1_MCAF_noBMI.txt
rs17838198	ct	c	0.2451	-0.1763	0.0184	8.014e-22	8337	meta_filt_MCP_1_MCAF_noBMI.txt
rs36082746	t	c	0.1875	0.1216	0.0202	1.749e-09	8337	meta_filt_MCP_1_MCAF_noBMI.txt
rs11130080	a	t	0.4606	-0.0796	0.0156	3.38e-07	8337	meta_filt_MCP_1_MCAF_noBMI.txt
rs12142553	t	c	0.8872	0.173	0.0248	3.323e-12	8337	meta_filt_MCP_1_MCAF_noBMI.txt
rs2820192	t	c	0.7866	0.0915	0.0191	1.65e-06	8337	meta_filt_MCP_1_MCAF_noBMI.txt
rs35895909	t	c	0.1875	0.1216	0.0202	1.75e-09	8337	meta_filt_MCP_1_MCAF_noBMI.txt
rs4683164	a	g	0.8508	-0.1466	0.0217	1.308e-11	8337	meta_filt_MCP_1_MCAF_noBMI.txt
rs10865941	t	c	0.5712	0.0886	0.0158	2.27e-08	8337	meta_filt_MCP_1_MCAF_noBMI.txt
rs4970980	a	c	0.6426	0.0813	0.0162	5.118e-07	8337	meta_filt_MCP_1_MCAF_noBMI.txt
rs1552489	t	c	0.4273	-0.0825	0.0158	1.871e-07	8337	meta_filt_MCP_1_MCAF_noBMI.txt
rs2793853	a	g	0.7867	0.091	0.0191	1.9e-06	8337	meta_filt_MCP_1_MCAF_noBMI.txt
rs111369029	a	g	0.0081	0.4477	0.0922	1.202e-06	8337	meta_filt_MCP_1_MCAF_noBMI.txt
rs863005	t	c	0.2364	-0.1686	0.0187	1.99e-19	8337	meta_filt_MCP_1_MCAF_noBMI.txt
rs201967818	a	aat	0.3837	0.0854	0.0162	1.293e-07	8337	meta_filt_MCP_1_MCAF_noBMI.txt
rs11589886	t	c	0.3575	-0.081	0.0162	5.617e-07	8337	meta_filt_MCP_1_MCAF_noBMI.txt
rs149829101	a	agttt	0.232	-0.0909	0.019	1.796e-06	8337	meta_filt_MCP_1_MCAF_noBMI.txt
rs2820194	t	c	0.7866	0.0915	0.0191	1.657e-06	8337	meta_filt_MCP_1_MCAF_noBMI.txt
rs856102	t	g	0.8065	0.0917	0.0199	4.096e-06	8337	meta_filt_MCP_1_MCAF_noBMI.txt
rs936938	t	c	0.4274	-0.0826	0.0158	1.811e-07	8337	meta_filt_MCP_1_MCAF_noBMI.txt
rs75630441	a	t	0.153	-0.1034	0.0219	2.445e-06	8337	meta_filt_MCP_1_MCAF_noBMI.txt
rs2213290	t	c	0.3283	-0.0861	0.0167	2.436e-07	8337	meta_filt_MCP_1_MCAF_noBMI.txt
rs3830819	ct	c	0.6805	0.0896	0.0169	1.064e-07	8337	meta_filt_MCP_1_MCAF_noBMI.txt
rs35209528	t	c	0.8576	-0.1473	0.0222	3.126e-11	8337	meta_filt_MCP_1_MCAF_noBMI.txt
rs3176953	a	t	0.142	-0.12	0.023	1.77e-07	8337	meta_filt_MCP_1_MCAF_noBMI.txt
rs2427818	t	c	0.2021	-0.0922	0.0198	3.333e-06	8337	meta_filt_MCP_1_MCAF_noBMI.txt
rs36025592	t	c	0.2148	-0.0889	0.0191	3.245e-06	8337	meta_filt_MCP_1_MCAF_noBMI.txt
rs2269443	a	g	0.1798	-0.1028	0.0206	5.728e-07	8337	meta_filt_MCP_1_MCAF_noBMI.txt
rs2427836	t	c	0.5377	-0.0746	0.0156	1.819e-06	8337	meta_filt_MCP_1_MCAF_noBMI.txt
rs7652478	a	g	0.1492	0.1467	0.0217	1.272e-11	8337	meta_filt_MCP_1_MCAF_noBMI.txt
rs11719033	c	g	0.4228	-0.0881	0.0159	2.745e-08	8337	meta_filt_MCP_1_MCAF_noBMI.txt
rs112384491	t	g	0.8509	0.1047	0.022	2.042e-06	8337	meta_filt_MCP_1_MCAF_noBMI.txt
rs34301917	a	g	0.7849	0.0894	0.0191	2.849e-06	8337	meta_filt_MCP_1_MCAF_noBMI.txt
rs4970984	t	c	0.6425	0.0812	0.0162	5.362e-07	8337	meta_filt_MCP_1_MCAF_noBMI.txt
rs112384806	t	c	0.1532	-0.1006	0.022	4.57e-06	8337	meta_filt_MCP_1_MCAF_noBMI.txt
rs11083872	c	g	0.0047	-0.5868	0.1162	4.446e-07	8337	meta_filt_MCP_1_MCAF_noBMI.txt
rs35680675	t	tc	0.3985	-0.0767	0.0159	1.422e-06	8337	meta_filt_MCP_1_MCAF_noBMI.txt
rs3796375	a	g	0.4606	-0.0794	0.0156	3.684e-07	8337	meta_filt_MCP_1_MCAF_noBMI.txt
rs7550794	a	c	0.738	0.0886	0.0187	2.099e-06	8337	meta_filt_MCP_1_MCAF_noBMI.txt
rs34002273	a	g	0.5486	0.0757	0.0157	1.401e-06	8337	meta_filt_MCP_1_MCAF_noBMI.txt
rs11265166	c	g	0.454	0.1003	0.0157	1.479e-10	8337	meta_filt_MCP_1_MCAF_noBMI.txt
rs2852686	a	g	0.2134	-0.0915	0.0191	1.651e-06	8337	meta_filt_MCP_1_MCAF_noBMI.txt
rs2230894	a	g	0.2176	0.0985	0.0189	1.798e-07	8337	meta_filt_MCP_1_MCAF_noBMI.txt
rs11929281	a	g	0.4357	-0.081	0.0157	2.395e-07	8337	meta_filt_MCP_1_MCAF_noBMI.txt
rs2373089	t	c	0.6143	-0.1046	0.0159	5.128e-11	8337	meta_filt_MCP_1_MCAF_noBMI.txt
rs62246140	a	g	0.0332	0.2966	0.045	4.424e-11	8337	meta_filt_MCP_1_MCAF_noBMI.txt
rs1392295	a	t	0.6115	-0.1058	0.0159	2.762e-11	8337	meta_filt_MCP_1_MCAF_noBMI.txt
rs77731748	a	g	0.8973	0.1742	0.0259	1.785e-11	8337	meta_filt_MCP_1_MCAF_noBMI.txt
rs2427815	t	g	0.2174	-0.0903	0.0191	2.226e-06	8337	meta_filt_MCP_1_MCAF_noBMI.txt
rs3774635	a	c	0.5726	0.0823	0.0158	1.949e-07	8337	meta_filt_MCP_1_MCAF_noBMI.txt
rs139317282	a	g	0.0048	-0.5791	0.1158	5.707e-07	8337	meta_filt_MCP_1_MCAF_noBMI.txt
rs111961837	t	c	0.153	-0.1023	0.0219	3.071e-06	8337	meta_filt_MCP_1_MCAF_noBMI.txt
rs35477280	a	g	0.1413	0.1473	0.0222	3.555e-11	8337	meta_filt_MCP_1_MCAF_noBMI.txt
rs11204749	a	g	0.3575	-0.0811	0.0162	5.514e-07	8337	meta_filt_MCP_1_MCAF_noBMI.txt
rs2089081	t	c	0.4495	-0.0764	0.0158	1.342e-06	8337	meta_filt_MCP_1_MCAF_noBMI.txt
rs4464190	a	g	0.9953	0.5842	0.1164	5.14e-07	8337	meta_filt_MCP_1_MCAF_noBMI.txt
rs856100	a	g	0.7872	0.0899	0.0191	2.545e-06	8337	meta_filt_MCP_1_MCAF_noBMI.txt
rs11265171	a	g	0.4536	0.0999	0.0157	1.819e-10	8337	meta_filt_MCP_1_MCAF_noBMI.txt
rs201366319	g	gctat	0.3113	-0.0895	0.017	1.509e-07	8337	meta_filt_MCP_1_MCAF_noBMI.txt
rs2228467	t	c	0.9219	-0.262	0.029	1.602e-19	8337	meta_filt_MCP_1_MCAF_noBMI.txt
rs1799864	a	g	0.0691	0.2761	0.0306	1.761e-19	8337	meta_filt_MCP_1_MCAF_noBMI.txt
rs12042349	t	c	0.1257	-0.1237	0.0242	3.285e-07	8337	meta_filt_MCP_1_MCAF_noBMI.txt
rs12118201	t	c	0.2188	0.1527	0.019	9.118e-16	8337	meta_filt_MCP_1_MCAF_noBMI.txt
rs57871924	a	t	0.0775	0.2618	0.0294	6.181e-19	8337	meta_filt_MCP_1_MCAF_noBMI.txt
rs2820153	t	g	0.2134	-0.0917	0.0191	1.561e-06	8337	meta_filt_MCP_1_MCAF_noBMI.txt
rs138591554	a	t	0.935	-0.3211	0.033	1.985e-22	8337	meta_filt_MCP_1_MCAF_noBMI.txt
rs73020724	a	c	0.9497	0.1743	0.0364	1.696e-06	8337	meta_filt_MCP_1_MCAF_noBMI.txt
rs4970932	a	g	0.5519	0.079	0.0157	4.654e-07	8337	meta_filt_MCP_1_MCAF_noBMI.txt
rs1392296	a	g	0.3527	0.1161	0.0162	7.95e-13	8337	meta_filt_MCP_1_MCAF_noBMI.txt
rs12054373	c	g	0.3857	0.1045	0.0159	5.168e-11	8337	meta_filt_MCP_1_MCAF_noBMI.txt
rs113864631	a	c	0.2048	-0.1343	0.0193	3.592e-12	8337	meta_filt_MCP_1_MCAF_noBMI.txt
rs80054040	a	c	0.1487	-0.1045	0.0221	2.141e-06	8337	meta_filt_MCP_1_MCAF_noBMI.txt
rs4656236	a	g	0.2405	0.1565	0.0183	1.308e-17	8337	meta_filt_MCP_1_MCAF_noBMI.txt
rs200739437	a	ac	0.9227	0.1431	0.0297	1.41e-06	8337	meta_filt_MCP_1_MCAF_noBMI.txt
rs12562939	a	c	0.6459	0.0787	0.0162	1.241e-06	8337	meta_filt_MCP_1_MCAF_noBMI.txt
rs3732860	t	c	0.4919	0.0748	0.0156	1.668e-06	8337	meta_filt_MCP_1_MCAF_noBMI.txt
rs1800024	t	c	0.0698	0.2764	0.0305	1.338e-19	8337	meta_filt_MCP_1_MCAF_noBMI.txt
rs883739	t	g	0.4228	-0.0877	0.0159	3.221e-08	8337	meta_filt_MCP_1_MCAF_noBMI.txt
rs12142583	a	g	0.8885	0.1698	0.025	1.104e-11	8337	meta_filt_MCP_1_MCAF_noBMI.txt
rs2129879	t	c	0.3856	0.1042	0.0159	5.698e-11	8337	meta_filt_MCP_1_MCAF_noBMI.txt
rs188035864	a	g	0.1743	0.1358	0.0208	6.542e-11	8337	meta_filt_MCP_1_MCAF_noBMI.txt
rs71327003	t	c	0.1413	0.1469	0.0223	4.18e-11	8337	meta_filt_MCP_1_MCAF_noBMI.txt
rs56307311	c	g	0.4103	-0.0867	0.0158	4.279e-08	8337	meta_filt_MCP_1_MCAF_noBMI.txt
rs9838450	a	c	0.8207	-0.1147	0.0202	1.458e-08	8337	meta_filt_MCP_1_MCAF_noBMI.txt
rs73079261	t	c	0.0231	0.2665	0.0533	5.702e-07	8337	meta_filt_MCP_1_MCAF_noBMI.txt
rs4130236	t	c	0.326	-0.0812	0.0167	1.218e-06	8337	meta_filt_MCP_1_MCAF_noBMI.txt
esv2677240	a	agatctatgtaccaaataaggactaaagttagtaaaatagtactaggaatttttgttaaataagtagattttagcttttcttgtcacaaaaaagtagctgtttcagattattaatatattcatctgcttcactctagtaatcattttactatctatattatacccacacttcacattgtaaacctcaaatatacacaataaaatctattttttaaaaattctgcatcaagcaatattgtactgagtggtataaatagtgggtataaatagcctgacattagttcaattctgactttgcttccaagtaagtactgattgaaaatatttttttaagtaataaattttttgagctttaagaattttgtaattatgagtaatgatttggctagatgtgcctta…	0.7821	0.089	0.019	2.947e-06	8337	meta_filt_MCP_1_MCAF_noBMI.txt
rs34584867	a	g	0.1407	0.1443	0.0223	8.875e-11	8337	meta_filt_MCP_1_MCAF_noBMI.txt
rs856097	a	t	0.7867	0.0915	0.0191	1.634e-06	8337	meta_filt_MCP_1_MCAF_noBMI.txt
rs1392294	a	g	0.3885	0.1058	0.0159	2.766e-11	8337	meta_filt_MCP_1_MCAF_noBMI.txt
rs10888393	a	t	0.3533	-0.0795	0.0163	1.028e-06	8337	meta_filt_MCP_1_MCAF_noBMI.txt
rs13086534	t	g	0.8508	-0.1466	0.0217	1.313e-11	8337	meta_filt_MCP_1_MCAF_noBMI.txt
rs9633340	t	c	0.8872	0.1738	0.0249	2.656e-12	8337	meta_filt_MCP_1_MCAF_noBMI.txt
rs72704679	t	c	0.3575	-0.081	0.0162	5.616e-07	8337	meta_filt_MCP_1_MCAF_noBMI.txt
rs1392297	a	g	0.3526	0.116	0.0162	8.214e-13	8337	meta_filt_MCP_1_MCAF_noBMI.txt
rs72901034	a	g	0.8508	-0.1466	0.0217	1.304e-11	8337	meta_filt_MCP_1_MCAF_noBMI.txt
rs28695249	c	g	0.748	-0.134	0.0179	6.211e-14	8337	meta_filt_MCP_1_MCAF_noBMI.txt
rs2088693	t	c	0.8508	-0.1465	0.0217	1.339e-11	8337	meta_filt_MCP_1_MCAF_noBMI.txt
rs6774882	a	t	0.2171	0.0979	0.0189	2.124e-07	8337	meta_filt_MCP_1_MCAF_noBMI.txt
rs7610562	t	c	0.1822	-0.1008	0.0204	7.893e-07	8337	meta_filt_MCP_1_MCAF_noBMI.txt
rs1994493	t	c	0.1408	0.1497	0.0223	1.91e-11	8337	meta_filt_MCP_1_MCAF_noBMI.txt
rs11204747	a	g	0.3576	-0.0806	0.0162	6.363e-07	8337	meta_filt_MCP_1_MCAF_noBMI.txt
rs12041803	a	c	0.1599	-0.1522	0.0213	9.427e-13	8337	meta_filt_MCP_1_MCAF_noBMI.txt
rs34460587	t	c	0.1416	0.1426	0.0222	1.265e-10	8337	meta_filt_MCP_1_MCAF_noBMI.txt
rs863002	t	c	0.4077	0.1135	0.0158	7.189e-13	8337	meta_filt_MCP_1_MCAF_noBMI.txt
rs75906889	t	c	0.8872	0.173	0.0248	3.34e-12	8337	meta_filt_MCP_1_MCAF_noBMI.txt
rs6766188	t	c	0.2172	0.0979	0.0188	2.037e-07	8337	meta_filt_MCP_1_MCAF_noBMI.txt
rs11130078	t	c	0.3856	0.1141	0.016	8.778e-13	8337	meta_filt_MCP_1_MCAF_noBMI.txt
rs34448772	a	g	0.7765	-0.1502	0.0188	1.525e-15	8337	meta_filt_MCP_1_MCAF_noBMI.txt
rs6782814	c	g	0.1478	0.1343	0.022	9.409e-10	8337	meta_filt_MCP_1_MCAF_noBMI.txt
rs3753870	a	t	0.7046	0.082	0.017	1.412e-06	8337	meta_filt_MCP_1_MCAF_noBMI.txt
rs2852675	t	c	0.2154	-0.091	0.0191	1.882e-06	8337	meta_filt_MCP_1_MCAF_noBMI.txt
rs17660092	t	c	0.6478	0.0805	0.0164	9.397e-07	8337	meta_filt_MCP_1_MCAF_noBMI.txt
rs2793854	c	g	0.2132	-0.091	0.0191	1.898e-06	8337	meta_filt_MCP_1_MCAF_noBMI.txt
rs856117	a	g	0.2141	-0.0905	0.019	1.994e-06	8337	meta_filt_MCP_1_MCAF_noBMI.txt
rs6810363	a	c	0.5978	-0.0818	0.0162	4.185e-07	8337	meta_filt_MCP_1_MCAF_noBMI.txt
rs35581648	t	g	0.1677	0.133	0.0207	1.422e-10	8337	meta_filt_MCP_1_MCAF_noBMI.txt
rs11920996	t	c	0.051	0.1805	0.0376	1.604e-06	8337	meta_filt_MCP_1_MCAF_noBMI.txt
rs1846619	a	g	0.3889	0.1055	0.0159	3.213e-11	8337	meta_filt_MCP_1_MCAF_noBMI.txt
rs2852713	c	g	0.7864	0.0908	0.0191	1.998e-06	8337	meta_filt_MCP_1_MCAF_noBMI.txt
rs2820141	t	c	0.7866	0.0917	0.0191	1.561e-06	8337	meta_filt_MCP_1_MCAF_noBMI.txt
rs3768018	t	c	0.641	0.0818	0.0163	4.839e-07	8337	meta_filt_MCP_1_MCAF_noBMI.txt
rs59024312	t	g	0.6462	0.0787	0.0162	1.224e-06	8337	meta_filt_MCP_1_MCAF_noBMI.txt
rs2852709	a	g	0.7867	0.0907	0.0191	2.004e-06	8337	meta_filt_MCP_1_MCAF_noBMI.txt
rs149447143	a	g	0.6441	0.0826	0.0162	3.634e-07	8337	meta_filt_MCP_1_MCAF_noBMI.txt
rs13093968	a	g	0.42	0.0802	0.0158	4.073e-07	8337	meta_filt_MCP_1_MCAF_noBMI.txt
rs59166269	c	g	0.8593	-0.1444	0.0223	8.714e-11	8337	meta_filt_MCP_1_MCAF_noBMI.txt
rs13059919	a	g	0.6011	0.0767	0.0159	1.385e-06	8337	meta_filt_MCP_1_MCAF_noBMI.txt
rs2856764	t	c	0.3028	-0.0913	0.0171	9.487e-08	8337	meta_filt_MCP_1_MCAF_noBMI.txt
rs10908716	a	g	0.8872	0.173	0.0248	3.333e-12	8337	meta_filt_MCP_1_MCAF_noBMI.txt
rs13091868	a	g	0.8584	-0.1427	0.0222	1.261e-10	8337	meta_filt_MCP_1_MCAF_noBMI.txt
rs12635494	t	c	0.4252	-0.0834	0.0159	1.462e-07	8337	meta_filt_MCP_1_MCAF_noBMI.txt
rs17141006	t	g	0.9309	-0.2765	0.0306	1.548e-19	8337	meta_filt_MCP_1_MCAF_noBMI.txt
rs55721146	t	ta	0.6044	0.08	0.0159	5.13e-07	8337	meta_filt_MCP_1_MCAF_noBMI.txt
rs342515	t	c	0.9441	-0.1839	0.0356	2.436e-07	8337	meta_filt_MCP_1_MCAF_noBMI.txt
rs856123	t	g	0.2104	-0.0923	0.0193	1.678e-06	8337	meta_filt_MCP_1_MCAF_noBMI.txt
rs112571670	t	c	0.0341	0.3835	0.047	3.506e-16	8337	meta_filt_MCP_1_MCAF_noBMI.txt
rs34390431	a	g	0.6373	-0.0929	0.0167	2.419e-08	8337	meta_filt_MCP_1_MCAF_noBMI.txt
rs7521592	a	c	0.6485	0.0787	0.0164	1.629e-06	8337	meta_filt_MCP_1_MCAF_noBMI.txt
rs12108042	a	g	0.8508	-0.1467	0.0217	1.294e-11	8337	meta_filt_MCP_1_MCAF_noBMI.txt
rs140754743	t	g	0.0048	-0.5786	0.1158	5.808e-07	8337	meta_filt_MCP_1_MCAF_noBMI.txt
rs11204725	t	c	0.4515	-0.0758	0.0157	1.344e-06	8337	meta_filt_MCP_1_MCAF_noBMI.txt
rs55802832	t	c	0.005	-0.5707	0.1145	6.19e-07	8337	meta_filt_MCP_1_MCAF_noBMI.txt
rs2820152	a	g	0.7866	0.0917	0.0191	1.561e-06	8337	meta_filt_MCP_1_MCAF_noBMI.txt
rs3092961	a	g	0.6344	-0.1028	0.0163	2.987e-10	8337	meta_filt_MCP_1_MCAF_noBMI.txt
rs2518536	t	c	0.2138	-0.0921	0.0191	1.424e-06	8337	meta_filt_MCP_1_MCAF_noBMI.txt
rs12741297	a	g	0.4846	0.0864	0.0156	2.919e-08	8337	meta_filt_MCP_1_MCAF_noBMI.txt
rs4656235	t	c	0.5677	0.0927	0.0157	3.853e-09	8337	meta_filt_MCP_1_MCAF_noBMI.txt
rs11204737	t	c	0.5514	0.0757	0.0158	1.585e-06	8337	meta_filt_MCP_1_MCAF_noBMI.txt
rs16841832	a	g	0.3196	-0.0901	0.0169	9.422e-08	8337	meta_filt_MCP_1_MCAF_noBMI.txt
rs11130082	t	c	0.342	0.1111	0.0163	1.061e-11	8337	meta_filt_MCP_1_MCAF_noBMI.txt
rs2852664	t	c	0.2134	-0.0917	0.0191	1.561e-06	8337	meta_filt_MCP_1_MCAF_noBMI.txt
rs2064061	a	g	0.5547	0.0782	0.0156	5.684e-07	8337	meta_filt_MCP_1_MCAF_noBMI.txt
rs11589458	a	g	0.6501	0.0783	0.0165	2.117e-06	8337	meta_filt_MCP_1_MCAF_noBMI.txt
rs79607356	t	c	0.9931	0.5592	0.1102	3.919e-07	8337	meta_filt_MCP_1_MCAF_noBMI.txt
rs2852665	t	c	0.2134	-0.0917	0.0191	1.569e-06	8337	meta_filt_MCP_1_MCAF_noBMI.txt
rs6692609	t	c	0.6608	0.08	0.0165	1.323e-06	8337	meta_filt_MCP_1_MCAF_noBMI.txt
rs34932765	a	g	0.1898	0.1204	0.0202	2.46e-09	8337	meta_filt_MCP_1_MCAF_noBMI.txt
rs9637425	a	c	0.5657	0.0816	0.0157	2.121e-07	8337	meta_filt_MCP_1_MCAF_noBMI.txt
rs2518542	t	c	0.2134	-0.0915	0.0191	1.653e-06	8337	meta_filt_MCP_1_MCAF_noBMI.txt
rs2427819	a	g	0.2021	-0.0922	0.0198	3.334e-06	8337	meta_filt_MCP_1_MCAF_noBMI.txt
rs34001666	t	c	0.1875	0.1216	0.0202	1.747e-09	8337	meta_filt_MCP_1_MCAF_noBMI.txt
rs58552652	t	c	0.1492	0.1465	0.0217	1.334e-11	8337	meta_filt_MCP_1_MCAF_noBMI.txt
rs2518532	t	c	0.2137	-0.092	0.0191	1.449e-06	8337	meta_filt_MCP_1_MCAF_noBMI.txt
rs2251746	t	c	0.7075	-0.1104	0.0172	1.276e-10	8337	meta_filt_MCP_1_MCAF_noBMI.txt
rs113234727	t	c	0.029	-0.2286	0.0481	1.992e-06	8337	meta_filt_MCP_1_MCAF_noBMI.txt
rs7534124	t	c	0.5485	0.0758	0.0157	1.332e-06	8337	meta_filt_MCP_1_MCAF_noBMI.txt
rs62242985	a	g	0.6345	-0.1028	0.0163	2.916e-10	8337	meta_filt_MCP_1_MCAF_noBMI.txt
rs17717688	t	c	0.2134	-0.0917	0.0191	1.572e-06	8337	meta_filt_MCP_1_MCAF_noBMI.txt
rs2494073	a	g	0.7867	0.0907	0.0191	2.003e-06	8337	meta_filt_MCP_1_MCAF_noBMI.txt
rs9831315	c	g	0.426	-0.0859	0.0158	5.808e-08	8337	meta_filt_MCP_1_MCAF_noBMI.txt
rs4345106	t	c	0.8125	-0.1216	0.0202	1.755e-09	8337	meta_filt_MCP_1_MCAF_noBMI.txt
rs1072755	a	g	0.5715	0.082	0.0158	2.163e-07	8337	meta_filt_MCP_1_MCAF_noBMI.txt
rs17714228	a	c	0.8638	-0.1564	0.0227	5.209e-12	8337	meta_filt_MCP_1_MCAF_noBMI.txt
rs35951367	t	c	0.8155	-0.1088	0.0201	6.207e-08	8337	meta_filt_MCP_1_MCAF_noBMI.txt
rs34420127	a	g	0.1697	0.1291	0.0216	2.118e-09	8337	meta_filt_MCP_1_MCAF_noBMI.txt
rs4452362	t	c	0.1553	-0.1034	0.0221	2.759e-06	8337	meta_filt_MCP_1_MCAF_noBMI.txt
rs931704	t	c	0.5394	0.0798	0.0156	3.196e-07	8337	meta_filt_MCP_1_MCAF_noBMI.txt
rs2852656	t	c	0.2134	-0.0908	0.0191	1.998e-06	8337	meta_filt_MCP_1_MCAF_noBMI.txt
rs7653372	t	c	0.8225	-0.1046	0.0203	2.523e-07	8337	meta_filt_MCP_1_MCAF_noBMI.txt
rs2518549	a	g	0.2134	-0.0917	0.0191	1.569e-06	8337	meta_filt_MCP_1_MCAF_noBMI.txt
rs145933829	t	tcg	0.5579	0.0796	0.0158	4.746e-07	8337	meta_filt_MCP_1_MCAF_noBMI.txt
rs60020651	a	c	0.852	0.1068	0.0222	1.487e-06	8337	meta_filt_MCP_1_MCAF_noBMI.txt
rs12409208	a	g	0.6462	0.079	0.0162	1.104e-06	8337	meta_filt_MCP_1_MCAF_noBMI.txt
rs147316571	g	gttc	0.1424	0.1475	0.0222	2.898e-11	8337	meta_filt_MCP_1_MCAF_noBMI.txt
rs952287	a	g	0.7242	-0.0906	0.0174	2.098e-07	8337	meta_filt_MCP_1_MCAF_noBMI.txt
rs13081266	a	g	0.3698	0.1027	0.0162	2.472e-10	8337	meta_filt_MCP_1_MCAF_noBMI.txt
rs1545985	a	g	0.6204	-0.1053	0.016	5.232e-11	8337	meta_filt_MCP_1_MCAF_noBMI.txt
rs897815	a	g	0.6446	0.0783	0.0162	1.452e-06	8337	meta_filt_MCP_1_MCAF_noBMI.txt
rs2088690	t	c	0.1407	0.1444	0.0223	8.636e-11	8337	meta_filt_MCP_1_MCAF_noBMI.txt
rs6780028	a	c	0.8593	-0.1444	0.0223	8.573e-11	8337	meta_filt_MCP_1_MCAF_noBMI.txt
rs34354138	t	g	0.6345	-0.1027	0.0163	2.949e-10	8337	meta_filt_MCP_1_MCAF_noBMI.txt
rs34067839	a	g	0.4103	-0.0867	0.0158	4.28e-08	8337	meta_filt_MCP_1_MCAF_noBMI.txt
rs12637023	a	c	0.4357	-0.081	0.0157	2.421e-07	8337	meta_filt_MCP_1_MCAF_noBMI.txt
rs11574428	a	t	0.1529	-0.1008	0.0219	4.336e-06	8337	meta_filt_MCP_1_MCAF_noBMI.txt
rs2494265	a	t	0.2323	-0.1032	0.0186	2.867e-08	8337	meta_filt_MCP_1_MCAF_noBMI.txt
rs146285477	g	gccttacccacagactccttcac	0.8573	-0.1463	0.0221	3.978e-11	8337	meta_filt_MCP_1_MCAF_noBMI.txt
rs35855315	a	g	0.8573	-0.1466	0.0221	3.599e-11	8337	meta_filt_MCP_1_MCAF_noBMI.txt
rs9845382	a	g	0.1415	0.143	0.0222	1.149e-10	8337	meta_filt_MCP_1_MCAF_noBMI.txt
rs7197349	a	g	0.8124	0.0971	0.0206	2.399e-06	8337	meta_filt_MCP_1_MCAF_noBMI.txt
rs4657480	c	g	0.2168	-0.0925	0.0191	1.291e-06	8337	meta_filt_MCP_1_MCAF_noBMI.txt
rs7415014	a	g	0.5223	0.0751	0.0157	1.866e-06	8337	meta_filt_MCP_1_MCAF_noBMI.txt
rs10449311	a	c	0.0689	-0.1423	0.0309	4.195e-06	8337	meta_filt_MCP_1_MCAF_noBMI.txt
rs7614952	a	g	0.2757	0.0903	0.0174	2.249e-07	8337	meta_filt_MCP_1_MCAF_noBMI.txt
rs11265218	t	c	0.8886	0.168	0.025	1.857e-11	8337	meta_filt_MCP_1_MCAF_noBMI.txt
rs13096741	t	c	0.1407	0.1455	0.0223	6.361e-11	8337	meta_filt_MCP_1_MCAF_noBMI.txt
rs2511210	a	g	0.2283	-0.1026	0.0187	4.292e-08	8337	meta_filt_MCP_1_MCAF_noBMI.txt
rs36080575	t	ta	0.741	-0.147	0.0178	1.347e-16	8337	meta_filt_MCP_1_MCAF_noBMI.txt
rs35467633	g	gt	0.8589	-0.1435	0.0223	1.152e-10	8337	meta_filt_MCP_1_MCAF_noBMI.txt
rs2281300	t	c	0.3198	-0.0906	0.0169	8e-08	8337	meta_filt_MCP_1_MCAF_noBMI.txt
rs4400605	t	c	0.6608	0.08	0.0165	1.323e-06	8337	meta_filt_MCP_1_MCAF_noBMI.txt
rs3774639	a	g	0.4272	-0.0822	0.0158	2.04e-07	8337	meta_filt_MCP_1_MCAF_noBMI.txt
rs2820200	a	g	0.7866	0.0916	0.0191	1.604e-06	8337	meta_filt_MCP_1_MCAF_noBMI.txt
rs181392199	c	g	0.9837	-0.3972	0.0682	5.625e-09	8337	meta_filt_MCP_1_MCAF_noBMI.txt
rs1081512	a	g	0.5525	0.0786	0.0157	5.222e-07	8337	meta_filt_MCP_1_MCAF_noBMI.txt
rs71325102	t	c	0.8572	-0.1464	0.0221	3.822e-11	8337	meta_filt_MCP_1_MCAF_noBMI.txt
rs7652331	t	c	0.3605	0.1001	0.0161	5.607e-10	8337	meta_filt_MCP_1_MCAF_noBMI.txt
rs4683220	a	c	0.697	0.0916	0.0171	8.808e-08	8337	meta_filt_MCP_1_MCAF_noBMI.txt
rs113015114	a	c	0.1128	-0.173	0.0248	3.335e-12	8337	meta_filt_MCP_1_MCAF_noBMI.txt
rs2518515	t	c	0.7876	0.0906	0.0191	2.142e-06	8337	meta_filt_MCP_1_MCAF_noBMI.txt
rs11486159	a	g	0.2287	-0.0898	0.0191	2.516e-06	8337	meta_filt_MCP_1_MCAF_noBMI.txt
rs9661876	t	c	0.3575	-0.081	0.0162	5.592e-07	8337	meta_filt_MCP_1_MCAF_noBMI.txt
rs11265199	t	c	0.567	0.0926	0.0157	4.047e-09	8337	meta_filt_MCP_1_MCAF_noBMI.txt
rs17215008	t	c	0.8573	-0.1463	0.0221	3.957e-11	8337	meta_filt_MCP_1_MCAF_noBMI.txt
rs76597151	a	g	0.1429	0.1493	0.0222	1.652e-11	8337	meta_filt_MCP_1_MCAF_noBMI.txt
rs6441974	t	c	0.3899	0.0966	0.0162	2.213e-09	8337	meta_filt_MCP_1_MCAF_noBMI.txt
rs73833520	a	g	0.8592	-0.1446	0.0223	8.265e-11	8337	meta_filt_MCP_1_MCAF_noBMI.txt
rs35257780	g	ga	0.8576	-0.1476	0.0222	2.855e-11	8337	meta_filt_MCP_1_MCAF_noBMI.txt
rs79457566	a	g	0.9595	-0.2185	0.0458	1.843e-06	8337	meta_filt_MCP_1_MCAF_noBMI.txt
rs79852095	t	g	0.2955	-0.0821	0.017	1.37e-06	8337	meta_filt_MCP_1_MCAF_noBMI.txt
rs113710186	t	c	0.8465	0.101	0.022	4.331e-06	8337	meta_filt_MCP_1_MCAF_noBMI.txt
rs112982903	a	g	0.847	0.1023	0.0219	3.069e-06	8337	meta_filt_MCP_1_MCAF_noBMI.txt
rs13064632	c	g	0.1492	0.1466	0.0217	1.312e-11	8337	meta_filt_MCP_1_MCAF_noBMI.txt
rs12496864	t	c	0.4228	-0.0877	0.0159	3.195e-08	8337	meta_filt_MCP_1_MCAF_noBMI.txt
rs201410554	a	at	0.3512	-0.0785	0.0164	1.723e-06	8337	meta_filt_MCP_1_MCAF_noBMI.txt
rs2271076	t	c	0.3575	-0.081	0.0162	5.587e-07	8337	meta_filt_MCP_1_MCAF_noBMI.txt
rs33910087	a	g	0.1427	0.1463	0.0221	3.911e-11	8337	meta_filt_MCP_1_MCAF_noBMI.txt
rs3918364	t	c	0.0691	0.2758	0.0306	1.934e-19	8337	meta_filt_MCP_1_MCAF_noBMI.txt
rs62247796	a	g	0.0279	0.3211	0.0483	3.067e-11	8337	meta_filt_MCP_1_MCAF_noBMI.txt
rs3768013	a	g	0.3493	-0.0799	0.0166	1.544e-06	8337	meta_filt_MCP_1_MCAF_noBMI.txt
rs2518527	a	g	0.7846	0.091	0.0191	1.882e-06	8337	meta_filt_MCP_1_MCAF_noBMI.txt
rs41289622	t	g	0.8573	-0.1463	0.0221	3.961e-11	8337	meta_filt_MCP_1_MCAF_noBMI.txt
rs35280891	a	g	0.1449	0.1535	0.0221	4.063e-12	8337	meta_filt_MCP_1_MCAF_noBMI.txt
rs145775149	a	g	0.0068	-0.5688	0.1219	3.085e-06	6632	meta_filt_MCP_1_MCAF_noBMI.txt
rs9427014	t	c	0.3392	-0.0796	0.0165	1.47e-06	8337	meta_filt_MCP_1_MCAF_noBMI.txt
rs2373090	t	g	0.3857	0.1046	0.0159	5.14e-11	8337	meta_filt_MCP_1_MCAF_noBMI.txt
rs79893749	t	c	0.143	-0.1162	0.0228	3.613e-07	8337	meta_filt_MCP_1_MCAF_noBMI.txt
rs185712459	a	c	0.9893	-0.3857	0.0815	2.237e-06	8337	meta_filt_MCP_1_MCAF_noBMI.txt
rs7527322	a	g	0.2954	-0.0818	0.017	1.467e-06	8337	meta_filt_MCP_1_MCAF_noBMI.txt
rs12724895	a	t	0.4541	0.1002	0.0157	1.539e-10	8337	meta_filt_MCP_1_MCAF_noBMI.txt
rs2904879	t	c	0.2172	-0.0898	0.0191	2.552e-06	8337	meta_filt_MCP_1_MCAF_noBMI.txt
rs2511208	t	g	0.4596	0.077	0.0157	8.775e-07	8337	meta_filt_MCP_1_MCAF_noBMI.txt
rs10908709	a	c	0.4341	0.1004	0.0158	2.03e-10	8337	meta_filt_MCP_1_MCAF_noBMI.txt
rs12144848	t	c	0.1128	-0.173	0.0248	3.335e-12	8337	meta_filt_MCP_1_MCAF_noBMI.txt
rs34103827	ca	c	0.2134	-0.0915	0.0191	1.647e-06	8337	meta_filt_MCP_1_MCAF_noBMI.txt
rs34847985	a	g	0.71	-0.1044	0.0172	1.398e-09	8337	meta_filt_MCP_1_MCAF_noBMI.txt
rs7623238	a	g	0.1875	0.1216	0.0202	1.755e-09	8337	meta_filt_MCP_1_MCAF_noBMI.txt
rs34381514	a	g	0.6011	0.0767	0.0159	1.395e-06	8337	meta_filt_MCP_1_MCAF_noBMI.txt
rs2139634	t	g	0.4307	-0.087	0.0158	3.505e-08	8337	meta_filt_MCP_1_MCAF_noBMI.txt
rs112368251	a	g	0.153	-0.1023	0.0219	3.077e-06	8337	meta_filt_MCP_1_MCAF_noBMI.txt
rs4656821	t	g	0.8872	0.173	0.0248	3.333e-12	8337	meta_filt_MCP_1_MCAF_noBMI.txt
rs72704639	a	c	0.6447	0.0779	0.0164	2.077e-06	8337	meta_filt_MCP_1_MCAF_noBMI.txt
rs139536635	t	ta	0.6488	0.0785	0.0164	1.723e-06	8337	meta_filt_MCP_1_MCAF_noBMI.txt
rs10305697	g	gtacaga	0.3518	-0.079	0.0164	1.451e-06	8337	meta_filt_MCP_1_MCAF_noBMI.txt
rs862997	c	g	0.2472	0.0918	0.0184	6.178e-07	8337	meta_filt_MCP_1_MCAF_noBMI.txt
rs2254089	t	c	0.3028	-0.0913	0.0171	9.448e-08	8337	meta_filt_MCP_1_MCAF_noBMI.txt
rs13095602	a	g	0.8584	-0.1425	0.0222	1.305e-10	8337	meta_filt_MCP_1_MCAF_noBMI.txt
rs10888392	a	t	0.358	-0.0828	0.0163	3.614e-07	8337	meta_filt_MCP_1_MCAF_noBMI.txt
rs13073861	a	c	0.4134	-0.0865	0.0159	5.058e-08	8337	meta_filt_MCP_1_MCAF_noBMI.txt
rs4402126	t	c	0.1607	-0.1518	0.0213	9.734e-13	8337	meta_filt_MCP_1_MCAF_noBMI.txt
rs11265187	t	c	0.1128	-0.1731	0.0248	3.271e-12	8337	meta_filt_MCP_1_MCAF_noBMI.txt
rs4683154	a	t	0.4283	-0.0816	0.0158	2.452e-07	8337	meta_filt_MCP_1_MCAF_noBMI.txt
rs12134665	t	g	0.7164	0.1051	0.0175	1.875e-09	8337	meta_filt_MCP_1_MCAF_noBMI.txt
rs2288370	t	c	0.6304	-0.1036	0.0162	1.555e-10	8337	meta_filt_MCP_1_MCAF_noBMI.txt
rs17078876	t	c	0.1799	-0.1022	0.0204	5.204e-07	8337	meta_filt_MCP_1_MCAF_noBMI.txt
rs2157062	t	c	0.1531	-0.1007	0.022	4.487e-06	8337	meta_filt_MCP_1_MCAF_noBMI.txt
rs4970986	a	g	0.6462	0.0787	0.0162	1.224e-06	8337	meta_filt_MCP_1_MCAF_noBMI.txt
rs4970976	a	t	0.5481	0.0754	0.0157	1.634e-06	8337	meta_filt_MCP_1_MCAF_noBMI.txt
rs862995	a	g	0.7371	-0.0993	0.018	3.683e-08	8337	meta_filt_MCP_1_MCAF_noBMI.txt
rs1388604	a	t	0.2636	-0.0882	0.0179	7.882e-07	8337	meta_filt_MCP_1_MCAF_noBMI.txt
rs75285799	t	c	0.1564	-0.1471	0.0216	8.844e-12	8337	meta_filt_MCP_1_MCAF_noBMI.txt
rs3753868	t	c	0.7045	0.0821	0.017	1.369e-06	8337	meta_filt_MCP_1_MCAF_noBMI.txt
rs860637	t	c	0.213	-0.0903	0.0191	2.272e-06	8337	meta_filt_MCP_1_MCAF_noBMI.txt
rs2229593	t	c	0.0385	0.2624	0.0405	9.246e-11	8337	meta_filt_MCP_1_MCAF_noBMI.txt
rs2852682	a	g	0.2134	-0.0917	0.0191	1.572e-06	8337	meta_filt_MCP_1_MCAF_noBMI.txt
rs13060287	a	g	0.8593	-0.1444	0.0223	8.666e-11	8337	meta_filt_MCP_1_MCAF_noBMI.txt
rs7412746	t	c	0.5543	0.0777	0.0156	6.393e-07	8337	meta_filt_MCP_1_MCAF_noBMI.txt
rs142243495	t	g	0.0393	0.2389	0.0418	1.086e-08	8337	meta_filt_MCP_1_MCAF_noBMI.txt
rs200386661	g	gc	0.2632	-0.0871	0.0184	2.25e-06	8337	meta_filt_MCP_1_MCAF_noBMI.txt
rs12073356	a	g	0.0686	-0.1436	0.031	3.489e-06	8337	meta_filt_MCP_1_MCAF_noBMI.txt
rs2518544	a	g	0.7867	0.0914	0.0191	1.712e-06	8337	meta_filt_MCP_1_MCAF_noBMI.txt
rs11926788	c	g	0.9491	-0.1881	0.0362	1.981e-07	8337	meta_filt_MCP_1_MCAF_noBMI.txt
rs2864873	a	g	0.6448	0.0812	0.0164	7.166e-07	8337	meta_filt_MCP_1_MCAF_noBMI.txt
rs1392298	t	c	0.6474	-0.116	0.0162	8.219e-13	8337	meta_filt_MCP_1_MCAF_noBMI.txt
rs1027699	t	c	0.6314	0.0753	0.0163	3.932e-06	8337	meta_filt_MCP_1_MCAF_noBMI.txt
rs112738761	a	g	0.6466	0.0818	0.0164	5.803e-07	8337	meta_filt_MCP_1_MCAF_noBMI.txt
rs17141154	a	g	0.1822	-0.1011	0.0204	7.596e-07	8337	meta_filt_MCP_1_MCAF_noBMI.txt
rs2494260	t	c	0.2291	-0.1015	0.0187	5.853e-08	8337	meta_filt_MCP_1_MCAF_noBMI.txt
rs11265230	a	g	0.8433	0.1463	0.0216	1.162e-11	8337	meta_filt_MCP_1_MCAF_noBMI.txt
rs856104	c	g	0.2096	-0.09	0.0193	3.25e-06	8337	meta_filt_MCP_1_MCAF_noBMI.txt
rs7610554	c	g	0.8125	-0.1216	0.0202	1.739e-09	8337	meta_filt_MCP_1_MCAF_noBMI.txt
rs199679800	cag	c	0.6976	0.0911	0.0171	1.011e-07	8337	meta_filt_MCP_1_MCAF_noBMI.txt
rs6775724	t	c	0.5339	-0.1065	0.0158	1.503e-11	8337	meta_filt_MCP_1_MCAF_noBMI.txt
rs2820167	a	c	0.2134	-0.0908	0.0191	1.982e-06	8337	meta_filt_MCP_1_MCAF_noBMI.txt
rs885486	t	c	0.5698	0.0872	0.0158	3.478e-08	8337	meta_filt_MCP_1_MCAF_noBMI.txt
rs71325101	t	c	0.8572	-0.1464	0.0221	3.822e-11	8337	meta_filt_MCP_1_MCAF_noBMI.txt
rs1546376	a	g	0.6462	0.0787	0.0162	1.238e-06	8337	meta_filt_MCP_1_MCAF_noBMI.txt
rs12635657	t	c	0.4606	-0.08	0.0156	3.052e-07	8337	meta_filt_MCP_1_MCAF_noBMI.txt
rs2820164	t	c	0.7866	0.0908	0.0191	1.998e-06	8337	meta_filt_MCP_1_MCAF_noBMI.txt
rs150589344	a	atttc	0.7806	0.0881	0.0191	3.741e-06	8337	meta_filt_MCP_1_MCAF_noBMI.txt
rs10888394	t	c	0.3575	-0.0816	0.0162	5.01e-07	8337	meta_filt_MCP_1_MCAF_noBMI.txt
rs77399277	t	c	0.8594	-0.1452	0.0223	7.055e-11	8337	meta_filt_MCP_1_MCAF_noBMI.txt
rs72704652	a	g	0.6483	0.0791	0.0164	1.436e-06	8337	meta_filt_MCP_1_MCAF_noBMI.txt
rs113403743	t	g	0.0691	0.2766	0.0306	1.43e-19	8337	meta_filt_MCP_1_MCAF_noBMI.txt
rs3026968	t	c	0.3195	-0.0896	0.0169	1.081e-07	8337	meta_filt_MCP_1_MCAF_noBMI.txt
rs3027012	t	c	0.1635	0.1551	0.0213	3.048e-13	8337	meta_filt_MCP_1_MCAF_noBMI.txt
rs2820156	a	g	0.7867	0.0913	0.0191	1.754e-06	8337	meta_filt_MCP_1_MCAF_noBMI.txt
rs13092030	t	c	0.1416	0.1427	0.0222	1.263e-10	8337	meta_filt_MCP_1_MCAF_noBMI.txt
rs36132109	t	g	0.3697	0.1033	0.0163	2.104e-10	8337	meta_filt_MCP_1_MCAF_noBMI.txt
rs4683162	t	g	0.1495	0.148	0.0217	8.679e-12	8337	meta_filt_MCP_1_MCAF_noBMI.txt
rs2852652	c	g	0.7866	0.0908	0.0191	1.982e-06	8337	meta_filt_MCP_1_MCAF_noBMI.txt
rs34718164	c	g	0.8593	-0.1454	0.0223	6.54e-11	8337	meta_filt_MCP_1_MCAF_noBMI.txt
rs201784165	t	ta	0.0052	-0.5499	0.1148	1.664e-06	8337	meta_filt_MCP_1_MCAF_noBMI.txt
rs199875816	a	at	0.6141	-0.1047	0.0159	4.907e-11	8337	meta_filt_MCP_1_MCAF_noBMI.txt
rs34047915	t	c	0.1406	0.1464	0.0223	4.948e-11	8337	meta_filt_MCP_1_MCAF_noBMI.txt
rs5848797	ca	c	0.8178	0.1004	0.0203	7.886e-07	8337	meta_filt_MCP_1_MCAF_noBMI.txt
rs113255842	a	g	0.153	-0.1023	0.0219	3.097e-06	8337	meta_filt_MCP_1_MCAF_noBMI.txt
rs3849279	t	c	0.6415	0.0815	0.0162	5.072e-07	8337	meta_filt_MCP_1_MCAF_noBMI.txt
rs111524817	t	c	0.8492	0.1155	0.0226	3.059e-07	8337	meta_filt_MCP_1_MCAF_noBMI.txt
rs12067685	t	c	0.6461	0.079	0.0162	1.115e-06	8337	meta_filt_MCP_1_MCAF_noBMI.txt
rs34774687	t	c	0.8593	-0.1444	0.0223	8.623e-11	8337	meta_filt_MCP_1_MCAF_noBMI.txt
rs4683149	t	c	0.4254	-0.0846	0.0158	9.03e-08	8337	meta_filt_MCP_1_MCAF_noBMI.txt
rs11486158	t	c	0.2213	-0.0921	0.0192	1.512e-06	8337	meta_filt_MCP_1_MCAF_noBMI.txt
rs41338844	a	g	0.0389	0.2227	0.046	1.312e-06	8337	meta_filt_MCP_1_MCAF_noBMI.txt
rs143887202	t	c	0.3534	-0.0779	0.0164	2.078e-06	8337	meta_filt_MCP_1_MCAF_noBMI.txt
rs762787	t	c	0.0916	-0.1362	0.0282	1.364e-06	8337	meta_filt_MCP_1_MCAF_noBMI.txt
rs12402006	a	g	0.5526	0.0787	0.0157	5.141e-07	8337	meta_filt_MCP_1_MCAF_noBMI.txt
rs78366610	a	c	0.0066	0.4572	0.0994	4.257e-06	8337	meta_filt_MCP_1_MCAF_noBMI.txt
rs75719572	c	g	0.861	0.1241	0.0231	8.073e-08	8337	meta_filt_MCP_1_MCAF_noBMI.txt
rs11574434	a	g	0.1528	-0.1011	0.0219	4.083e-06	8337	meta_filt_MCP_1_MCAF_noBMI.txt
rs11204723	t	c	0.646	0.0794	0.0163	1.048e-06	8337	meta_filt_MCP_1_MCAF_noBMI.txt
rs66928113	a	at	0.1533	-0.1005	0.022	4.781e-06	8337	meta_filt_MCP_1_MCAF_noBMI.txt
rs35827997	t	g	0.8576	-0.1473	0.0222	3.064e-11	8337	meta_filt_MCP_1_MCAF_noBMI.txt
rs7631598	a	g	0.6011	0.077	0.0159	1.25e-06	8337	meta_filt_MCP_1_MCAF_noBMI.txt
rs2089082	t	g	0.6479	0.0803	0.0164	1.019e-06	8337	meta_filt_MCP_1_MCAF_noBMI.txt
rs34783306	t	c	0.8125	-0.1216	0.0202	1.745e-09	8337	meta_filt_MCP_1_MCAF_noBMI.txt
rs72704656	a	g	0.6452	0.0807	0.0164	8.36e-07	8337	meta_filt_MCP_1_MCAF_noBMI.txt
rs72729040	c	g	0.0688	-0.1423	0.0309	4.135e-06	8337	meta_filt_MCP_1_MCAF_noBMI.txt
rs2494035	a	g	0.2135	-0.0907	0.0191	2.035e-06	8337	meta_filt_MCP_1_MCAF_noBMI.txt
rs62246142	t	c	0.0334	0.293	0.0449	7.071e-11	8337	meta_filt_MCP_1_MCAF_noBMI.txt
rs34805664	a	t	0.8476	-0.1459	0.0217	1.616e-11	8337	meta_filt_MCP_1_MCAF_noBMI.txt
rs3851346	a	t	0.8593	-0.1452	0.0223	6.989e-11	8337	meta_filt_MCP_1_MCAF_noBMI.txt
rs11453649	a	at	0.247	-0.0939	0.0187	5.172e-07	8337	meta_filt_MCP_1_MCAF_noBMI.txt
rs4683175	t	c	0.4357	-0.081	0.0157	2.412e-07	8337	meta_filt_MCP_1_MCAF_noBMI.txt
rs72704654	a	g	0.3516	-0.0791	0.0164	1.404e-06	8337	meta_filt_MCP_1_MCAF_noBMI.txt
rs3918357	a	c	0.069	0.2764	0.0306	1.701e-19	8337	meta_filt_MCP_1_MCAF_noBMI.txt
rs2325919	t	g	0.4604	0.0767	0.0157	9.717e-07	8337	meta_filt_MCP_1_MCAF_noBMI.txt
rs9824253	t	c	0.4273	-0.0825	0.0158	1.856e-07	8337	meta_filt_MCP_1_MCAF_noBMI.txt
rs60510284	a	ac	0.5832	0.0797	0.0167	1.824e-06	8337	meta_filt_MCP_1_MCAF_noBMI.txt
rs2518552	t	g	0.7863	0.0919	0.0191	1.504e-06	8337	meta_filt_MCP_1_MCAF_noBMI.txt
rs56212190	t	c	0.0519	0.1799	0.0372	1.318e-06	8337	meta_filt_MCP_1_MCAF_noBMI.txt
rs63151761	t	c	0.6424	0.0817	0.0162	4.795e-07	8337	meta_filt_MCP_1_MCAF_noBMI.txt
rs7532045	a	g	0.3552	-0.0815	0.0164	6.476e-07	8337	meta_filt_MCP_1_MCAF_noBMI.txt
rs737452	a	g	0.4605	-0.0799	0.0156	3.097e-07	8337	meta_filt_MCP_1_MCAF_noBMI.txt
rs112720180	a	g	0.8864	0.1406	0.027	1.866e-07	8337	meta_filt_MCP_1_MCAF_noBMI.txt
rs10735026	t	c	0.3864	0.0746	0.016	3.046e-06	8337	meta_filt_MCP_1_MCAF_noBMI.txt
rs12068264	t	c	0.3541	-0.0793	0.0163	1.062e-06	8337	meta_filt_MCP_1_MCAF_noBMI.txt
rs11575816	t	c	0.303	-0.0915	0.0171	8.825e-08	8337	meta_filt_MCP_1_MCAF_noBMI.txt
rs1972060	t	c	0.6425	0.081	0.0162	5.662e-07	8337	meta_filt_MCP_1_MCAF_noBMI.txt
rs2494250	c	g	0.7671	0.1034	0.0186	2.624e-08	8337	meta_filt_MCP_1_MCAF_noBMI.txt
rs34044394	ca	c	0.8573	-0.1463	0.0221	3.969e-11	8337	meta_filt_MCP_1_MCAF_noBMI.txt
rs11265186	t	c	0.1128	-0.173	0.0248	3.333e-12	8337	meta_filt_MCP_1_MCAF_noBMI.txt
rs2039590	a	g	0.551	0.0757	0.0158	1.633e-06	8337	meta_filt_MCP_1_MCAF_noBMI.txt
rs2518540	t	c	0.2134	-0.0916	0.0191	1.611e-06	8337	meta_filt_MCP_1_MCAF_noBMI.txt
rs146399636	a	attgttt	0.1686	0.1285	0.0208	6.155e-10	8337	meta_filt_MCP_1_MCAF_noBMI.txt
rs2852712	a	c	0.7867	0.0907	0.0191	2.03e-06	8337	meta_filt_MCP_1_MCAF_noBMI.txt
rs3934896	a	t	0.5771	0.0882	0.0159	2.624e-08	8337	meta_filt_MCP_1_MCAF_noBMI.txt
rs4683166	c	g	0.1492	0.1467	0.0217	1.281e-11	8337	meta_filt_MCP_1_MCAF_noBMI.txt
rs148471949	t	c	0.0048	-0.5937	0.1161	3.141e-07	8337	meta_filt_MCP_1_MCAF_noBMI.txt
rs10305704	a	c	0.639	0.0822	0.0164	5.299e-07	8337	meta_filt_MCP_1_MCAF_noBMI.txt
rs11130076	t	c	0.444	-0.0796	0.0157	3.931e-07	8337	meta_filt_MCP_1_MCAF_noBMI.txt
rs9869609	a	g	0.3526	0.116	0.0162	8.239e-13	8337	meta_filt_MCP_1_MCAF_noBMI.txt
rs149949603	a	aaatatat	0.5609	0.0875	0.0157	2.598e-08	8337	meta_filt_MCP_1_MCAF_noBMI.txt
rs7610543	a	c	0.1822	-0.1008	0.0204	7.896e-07	8337	meta_filt_MCP_1_MCAF_noBMI.txt
rs2511209	a	g	0.7718	0.1027	0.0187	4.098e-08	8337	meta_filt_MCP_1_MCAF_noBMI.txt
rs11265200	t	g	0.567	0.0926	0.0157	4.047e-09	8337	meta_filt_MCP_1_MCAF_noBMI.txt
rs2518534	a	g	0.2133	-0.0912	0.0191	1.784e-06	8337	meta_filt_MCP_1_MCAF_noBMI.txt
rs17141081	a	g	0.0356	0.2634	0.0436	1.583e-09	8337	meta_filt_MCP_1_MCAF_noBMI.txt
rs3122630	t	c	0.567	0.093	0.0157	3.487e-09	8337	meta_filt_MCP_1_MCAF_noBMI.txt
rs4656230	t	g	0.1128	-0.173	0.0248	3.33e-12	8337	meta_filt_MCP_1_MCAF_noBMI.txt
rs7542509	a	c	0.567	0.0932	0.0157	3.212e-09	8337	meta_filt_MCP_1_MCAF_noBMI.txt
rs11917890	t	c	0.5643	0.081	0.0157	2.395e-07	8337	meta_filt_MCP_1_MCAF_noBMI.txt
rs76984433	t	c	0.103	-0.1744	0.0258	1.494e-11	8337	meta_filt_MCP_1_MCAF_noBMI.txt
rs3092960	a	g	0.1502	-0.1042	0.022	2.228e-06	8337	meta_filt_MCP_1_MCAF_noBMI.txt
rs6702853	a	t	0.3391	-0.0797	0.0165	1.43e-06	8337	meta_filt_MCP_1_MCAF_noBMI.txt
rs116165161	t	g	0.1081	0.1458	0.0255	1.13e-08	8337	meta_filt_MCP_1_MCAF_noBMI.txt
rs1562384	a	c	0.7047	0.0818	0.017	1.461e-06	8337	meta_filt_MCP_1_MCAF_noBMI.txt
rs6701545	t	c	0.6616	0.0796	0.0165	1.496e-06	8337	meta_filt_MCP_1_MCAF_noBMI.txt
rs2518517	t	c	0.7866	0.0908	0.0191	1.982e-06	8337	meta_filt_MCP_1_MCAF_noBMI.txt
rs6676002	t	c	0.1643	0.1541	0.0213	4.957e-13	8337	meta_filt_MCP_1_MCAF_noBMI.txt
rs13075758	a	g	0.1427	0.1463	0.0221	3.967e-11	8337	meta_filt_MCP_1_MCAF_noBMI.txt
rs34492478	a	t	0.8584	-0.1426	0.0222	1.274e-10	8337	meta_filt_MCP_1_MCAF_noBMI.txt
rs2427822	t	c	0.2134	-0.0917	0.0191	1.561e-06	8337	meta_filt_MCP_1_MCAF_noBMI.txt
rs146522229	t	c	0.0047	-0.5942	0.1161	3.093e-07	8337	meta_filt_MCP_1_MCAF_noBMI.txt
rs76546294	c	g	0.1115	-0.1711	0.025	7.477e-12	8337	meta_filt_MCP_1_MCAF_noBMI.txt
rs11265179	t	c	0.8319	0.1534	0.021	2.545e-13	8337	meta_filt_MCP_1_MCAF_noBMI.txt
rs2220678	t	c	0.5641	0.0814	0.0157	2.149e-07	8337	meta_filt_MCP_1_MCAF_noBMI.txt
rs35028116	t	c	0.8508	-0.1466	0.0217	1.321e-11	8337	meta_filt_MCP_1_MCAF_noBMI.txt
rs11715464	a	g	0.5803	-0.0811	0.0158	2.937e-07	8337	meta_filt_MCP_1_MCAF_noBMI.txt
rs11204748	t	g	0.3575	-0.0811	0.0162	5.509e-07	8337	meta_filt_MCP_1_MCAF_noBMI.txt
rs12493471	t	c	0.3682	0.1164	0.0162	6.14e-13	8337	meta_filt_MCP_1_MCAF_noBMI.txt
rs202207288	a	agagctct	0.0805	0.2108	0.029	3.75e-13	8337	meta_filt_MCP_1_MCAF_noBMI.txt
rs4656165	c	g	0.173	0.1317	0.0208	2.656e-10	8337	meta_filt_MCP_1_MCAF_noBMI.txt
rs143815843	a	g	0.0315	-0.2049	0.0447	4.609e-06	8337	meta_filt_MCP_1_MCAF_noBMI.txt
rs2820147	t	g	0.2134	-0.0917	0.0191	1.561e-06	8337	meta_filt_MCP_1_MCAF_noBMI.txt
rs2793852	a	g	0.7866	0.0915	0.0191	1.654e-06	8337	meta_filt_MCP_1_MCAF_noBMI.txt
rs4656232	a	g	0.1128	-0.173	0.0248	3.33e-12	8337	meta_filt_MCP_1_MCAF_noBMI.txt
rs2373154	a	g	0.4499	-0.0871	0.0157	2.715e-08	8337	meta_filt_MCP_1_MCAF_noBMI.txt
rs6657388	a	g	0.646	0.0795	0.0163	9.96e-07	8337	meta_filt_MCP_1_MCAF_noBMI.txt
rs6703348	c	g	0.7411	-0.1471	0.0178	1.273e-16	8337	meta_filt_MCP_1_MCAF_noBMI.txt
rs200511559	t	tc	0.6023	-0.0913	0.0163	2.164e-08	8337	meta_filt_MCP_1_MCAF_noBMI.txt
rs2864882	t	c	0.3574	-0.081	0.0162	5.601e-07	8337	meta_filt_MCP_1_MCAF_noBMI.txt
rs12495098	t	g	0.9329	-0.292	0.0309	3.023e-21	8337	meta_filt_MCP_1_MCAF_noBMI.txt
rs6762266	t	c	0.8468	0.1006	0.022	4.565e-06	8337	meta_filt_MCP_1_MCAF_noBMI.txt
rs7627175	a	t	0.1879	0.1213	0.0202	1.856e-09	8337	meta_filt_MCP_1_MCAF_noBMI.txt
rs192532504	a	g	0.0048	-0.5764	0.1157	6.256e-07	8337	meta_filt_MCP_1_MCAF_noBMI.txt
rs2820146	t	g	0.2134	-0.0917	0.0191	1.561e-06	8337	meta_filt_MCP_1_MCAF_noBMI.txt
rs34849862	a	c	0.1423	0.1473	0.0222	3.139e-11	8337	meta_filt_MCP_1_MCAF_noBMI.txt
rs11303406	ct	c	0.6425	0.0812	0.0162	5.244e-07	8337	meta_filt_MCP_1_MCAF_noBMI.txt
rs2852661	a	c	0.2134	-0.0917	0.0191	1.561e-06	8337	meta_filt_MCP_1_MCAF_noBMI.txt
rs57818453	a	g	0.3523	-0.0808	0.0163	6.791e-07	8337	meta_filt_MCP_1_MCAF_noBMI.txt
rs6794475	a	c	0.5897	0.0867	0.0158	4.272e-08	8337	meta_filt_MCP_1_MCAF_noBMI.txt
rs6791016	a	g	0.1407	0.1444	0.0223	8.58e-11	8337	meta_filt_MCP_1_MCAF_noBMI.txt
rs4373103	a	g	0.1416	0.1426	0.0222	1.275e-10	8337	meta_filt_MCP_1_MCAF_noBMI.txt
rs856107	a	t	0.2122	-0.0891	0.0191	3.172e-06	8337	meta_filt_MCP_1_MCAF_noBMI.txt
rs11574429	t	c	0.8471	0.1008	0.0219	4.335e-06	8337	meta_filt_MCP_1_MCAF_noBMI.txt
rs35516580	a	g	0.8587	-0.1439	0.0222	9.39e-11	8337	meta_filt_MCP_1_MCAF_noBMI.txt
rs2734225	t	g	0.3027	-0.0911	0.0171	1.003e-07	8337	meta_filt_MCP_1_MCAF_noBMI.txt
rs13071283	t	c	0.8572	-0.1464	0.0221	3.779e-11	8337	meta_filt_MCP_1_MCAF_noBMI.txt
rs856098	t	c	0.2132	-0.0914	0.0191	1.69e-06	8337	meta_filt_MCP_1_MCAF_noBMI.txt
rs2852672	t	g	0.2133	-0.0913	0.0191	1.754e-06	8337	meta_filt_MCP_1_MCAF_noBMI.txt
rs202141911	t	ttc	0.6033	-0.0901	0.0163	3.24e-08	8337	meta_filt_MCP_1_MCAF_noBMI.txt
rs7532479	t	c	0.3339	0.0898	0.0167	7.477e-08	8337	meta_filt_MCP_1_MCAF_noBMI.txt
rs11364458	t	tc	0.1636	0.1553	0.0213	2.983e-13	8337	meta_filt_MCP_1_MCAF_noBMI.txt
rs114202043	t	c	0.0452	0.1904	0.0384	6.953e-07	8337	meta_filt_MCP_1_MCAF_noBMI.txt
rs2518541	a	g	0.7868	0.0909	0.0191	1.948e-06	8337	meta_filt_MCP_1_MCAF_noBMI.txt
rs13077099	c	g	0.5643	0.081	0.0157	2.394e-07	8337	meta_filt_MCP_1_MCAF_noBMI.txt
rs4683155	a	g	0.3931	-0.0815	0.0166	9.536e-07	8337	meta_filt_MCP_1_MCAF_noBMI.txt
rs34452002	t	c	0.1416	0.1426	0.0222	1.256e-10	8337	meta_filt_MCP_1_MCAF_noBMI.txt
rs2793858	c	g	0.2135	-0.0916	0.0191	1.591e-06	8337	meta_filt_MCP_1_MCAF_noBMI.txt
rs35454877	t	c	0.8593	-0.1445	0.0223	8.48e-11	8337	meta_filt_MCP_1_MCAF_noBMI.txt
rs1800874	t	g	0.3029	-0.0913	0.0171	9.463e-08	8337	meta_filt_MCP_1_MCAF_noBMI.txt
rs77370513	t	g	0.0324	0.2677	0.0443	1.485e-09	8337	meta_filt_MCP_1_MCAF_noBMI.txt
rs79343170	a	t	0.697	0.092	0.0171	8.015e-08	8337	meta_filt_MCP_1_MCAF_noBMI.txt
rs863012	a	g	0.7695	0.1095	0.0187	4.724e-09	8337	meta_filt_MCP_1_MCAF_noBMI.txt
rs67200151	a	g	0.1408	0.145	0.0223	7.291e-11	8337	meta_filt_MCP_1_MCAF_noBMI.txt
rs4802339	a	g	0.0047	-0.5798	0.1158	5.58e-07	8337	meta_filt_MCP_1_MCAF_noBMI.txt
rs200064022	t	tc	0.6427	0.0812	0.0163	5.892e-07	8337	meta_filt_MCP_1_MCAF_noBMI.txt
rs62245103	t	g	0.038	0.2433	0.0416	4.989e-09	8337	meta_filt_MCP_1_MCAF_noBMI.txt
rs145617407	t	c	0.8517	0.1063	0.0221	1.587e-06	8337	meta_filt_MCP_1_MCAF_noBMI.txt
rs4683178	t	c	0.4357	-0.081	0.0157	2.349e-07	8337	meta_filt_MCP_1_MCAF_noBMI.txt
rs11581757	a	g	0.6463	0.0783	0.0162	1.397e-06	8337	meta_filt_MCP_1_MCAF_noBMI.txt
rs4374564	t	g	0.807	0.0987	0.0199	7.151e-07	8337	meta_filt_MCP_1_MCAF_noBMI.txt
rs863011	t	c	0.7575	0.1023	0.0185	3.167e-08	8337	meta_filt_MCP_1_MCAF_noBMI.txt
rs12410394	a	g	0.3537	-0.079	0.0162	1.121e-06	8337	meta_filt_MCP_1_MCAF_noBMI.txt
rs2820207	a	g	0.7866	0.0917	0.0191	1.572e-06	8337	meta_filt_MCP_1_MCAF_noBMI.txt
rs2820195	a	g	0.2134	-0.0914	0.0191	1.666e-06	8337	meta_filt_MCP_1_MCAF_noBMI.txt
rs1846615	c	g	0.6497	-0.1152	0.0162	1.304e-12	8337	meta_filt_MCP_1_MCAF_noBMI.txt
rs4970988	a	g	0.3541	-0.0786	0.0162	1.294e-06	8337	meta_filt_MCP_1_MCAF_noBMI.txt
rs862996	t	c	0.7526	-0.0911	0.0184	7.305e-07	8337	meta_filt_MCP_1_MCAF_noBMI.txt
rs10797050	a	g	0.2955	-0.0821	0.017	1.369e-06	8337	meta_filt_MCP_1_MCAF_noBMI.txt
rs190277584	a	c	0.2954	-0.0821	0.017	1.364e-06	8337	meta_filt_MCP_1_MCAF_noBMI.txt
rs1873000	c	g	0.6581	-0.1111	0.0163	1.069e-11	8337	meta_filt_MCP_1_MCAF_noBMI.txt
rs34985895	a	g	0.6463	0.0783	0.0162	1.374e-06	8337	meta_filt_MCP_1_MCAF_noBMI.txt
rs12725806	a	g	0.4498	-0.0764	0.0157	1.108e-06	8337	meta_filt_MCP_1_MCAF_noBMI.txt
rs2102056	a	g	0.1416	0.1478	0.0223	3.28e-11	8337	meta_filt_MCP_1_MCAF_noBMI.txt
rs2230322	t	c	0.8593	-0.1443	0.0223	8.978e-11	8337	meta_filt_MCP_1_MCAF_noBMI.txt
rs2133665	c	g	0.3885	0.1058	0.0159	2.746e-11	8337	meta_filt_MCP_1_MCAF_noBMI.txt
rs3845622	a	c	0.1231	-0.1234	0.0249	7.106e-07	8337	meta_filt_MCP_1_MCAF_noBMI.txt
rs2280627	a	g	0.6425	0.081	0.0162	5.668e-07	8337	meta_filt_MCP_1_MCAF_noBMI.txt
rs36023124	c	g	0.1412	0.1465	0.0223	4.712e-11	8337	meta_filt_MCP_1_MCAF_noBMI.txt
rs57437758	a	c	0.8593	-0.1444	0.0223	8.714e-11	8337	meta_filt_MCP_1_MCAF_noBMI.txt
rs12494055	t	c	0.4919	0.0748	0.0156	1.671e-06	8337	meta_filt_MCP_1_MCAF_noBMI.txt
rs34518147	t	c	0.8343	-0.1209	0.0209	6.735e-09	8337	meta_filt_MCP_1_MCAF_noBMI.txt
rs3843843	t	c	0.3538	-0.0787	0.0162	1.224e-06	8337	meta_filt_MCP_1_MCAF_noBMI.txt
rs13063033	a	g	0.1406	0.1448	0.0223	7.799e-11	8337	meta_filt_MCP_1_MCAF_noBMI.txt
rs1488369	t	c	0.5014	-0.0922	0.0156	3.431e-09	8337	meta_filt_MCP_1_MCAF_noBMI.txt
rs75928798	a	g	0.8592	-0.1496	0.0223	1.945e-11	8337	meta_filt_MCP_1_MCAF_noBMI.txt
rs2281299	a	t	0.3195	-0.0896	0.0169	1.063e-07	8337	meta_filt_MCP_1_MCAF_noBMI.txt
rs862991	a	g	0.7371	-0.0988	0.018	3.752e-08	8337	meta_filt_MCP_1_MCAF_noBMI.txt
rs11130086	t	g	0.5643	0.0811	0.0157	2.303e-07	8337	meta_filt_MCP_1_MCAF_noBMI.txt
rs1102022	t	g	0.2132	-0.091	0.0191	1.872e-06	8337	meta_filt_MCP_1_MCAF_noBMI.txt
rs2518539	a	g	0.7866	0.0916	0.0191	1.592e-06	8337	meta_filt_MCP_1_MCAF_noBMI.txt
rs1584250	t	c	0.1563	-0.1467	0.0216	1.067e-11	8337	meta_filt_MCP_1_MCAF_noBMI.txt
rs115679256	a	g	0.0507	0.1798	0.0366	8.93e-07	8337	meta_filt_MCP_1_MCAF_noBMI.txt
rs140627517	t	tatagatagagatag	0.3539	-0.0797	0.0163	9.577e-07	8337	meta_filt_MCP_1_MCAF_noBMI.txt
rs2494034	a	g	0.2134	-0.0904	0.0191	2.203e-06	8337	meta_filt_MCP_1_MCAF_noBMI.txt
rs13072267	a	t	0.1414	0.1431	0.0222	1.14e-10	8337	meta_filt_MCP_1_MCAF_noBMI.txt
rs6587551	t	c	0.4492	-0.0803	0.0157	2.963e-07	8337	meta_filt_MCP_1_MCAF_noBMI.txt
rs13069742	a	g	0.8585	-0.1429	0.0222	1.177e-10	8337	meta_filt_MCP_1_MCAF_noBMI.txt
rs12490169	t	c	0.4228	-0.0871	0.0159	3.968e-08	8337	meta_filt_MCP_1_MCAF_noBMI.txt
rs4492615	t	c	0.8872	0.173	0.0248	3.337e-12	8337	meta_filt_MCP_1_MCAF_noBMI.txt
rs201639718	t	tta	0.4073	-0.0745	0.0162	3.954e-06	8337	meta_filt_MCP_1_MCAF_noBMI.txt
rs4970987	t	c	0.6459	0.0786	0.0162	1.309e-06	8337	meta_filt_MCP_1_MCAF_noBMI.txt
rs6770674	a	g	0.1531	-0.1006	0.022	4.615e-06	8337	meta_filt_MCP_1_MCAF_noBMI.txt
rs4683201	a	g	0.8069	0.0984	0.0199	7.694e-07	8337	meta_filt_MCP_1_MCAF_noBMI.txt
rs6774742	a	c	0.3566	0.1163	0.0162	6.073e-13	8337	meta_filt_MCP_1_MCAF_noBMI.txt
rs2852669	t	g	0.2231	-0.0906	0.019	1.93e-06	8337	meta_filt_MCP_1_MCAF_noBMI.txt
rs11575815	a	t	0.697	0.0915	0.0171	8.829e-08	8337	meta_filt_MCP_1_MCAF_noBMI.txt
rs1873001	t	c	0.6497	-0.1152	0.0162	1.296e-12	8337	meta_filt_MCP_1_MCAF_noBMI.txt
rs11265177	a	g	0.8401	0.1521	0.0213	9.795e-13	8337	meta_filt_MCP_1_MCAF_noBMI.txt
rs2518545	c	g	0.7866	0.0915	0.0191	1.664e-06	8337	meta_filt_MCP_1_MCAF_noBMI.txt
rs34338823	a	g	0.1659	0.1216	0.0208	5.392e-09	8337	meta_filt_MCP_1_MCAF_noBMI.txt
rs9846499	t	c	0.4036	0.0843	0.016	1.291e-07	8337	meta_filt_MCP_1_MCAF_noBMI.txt
rs141676607	t	c	0.0162	0.3151	0.0639	8.045e-07	8337	meta_filt_MCP_1_MCAF_noBMI.txt
rs2124952	a	t	0.3538	-0.0787	0.0162	1.224e-06	8337	meta_filt_MCP_1_MCAF_noBMI.txt
rs56058226	t	c	0.3309	-0.0861	0.017	4.179e-07	8337	meta_filt_MCP_1_MCAF_noBMI.txt
rs10888391	a	g	0.3576	-0.0813	0.0162	5.335e-07	8337	meta_filt_MCP_1_MCAF_noBMI.txt
rs2518528	a	t	0.7866	0.0917	0.0191	1.56e-06	8337	meta_filt_MCP_1_MCAF_noBMI.txt
rs183012206	a	g	0.1128	-0.1733	0.0248	3.122e-12	8337	meta_filt_MCP_1_MCAF_noBMI.txt
rs11338292	ca	c	0.3422	0.1113	0.0163	9.876e-12	8337	meta_filt_MCP_1_MCAF_noBMI.txt
rs1894389	t	c	0.9352	-0.2932	0.0319	4.054e-20	8337	meta_filt_MCP_1_MCAF_noBMI.txt
rs34291293	a	g	0.1527	-0.1023	0.0219	3.04e-06	8337	meta_filt_MCP_1_MCAF_noBMI.txt
rs2511206	a	g	0.2135	-0.0915	0.0191	1.655e-06	8337	meta_filt_MCP_1_MCAF_noBMI.txt
rs11265194	t	g	0.6615	0.0793	0.0165	1.618e-06	8337	meta_filt_MCP_1_MCAF_noBMI.txt
rs141743977	g	ggtggt	0.0484	0.1781	0.038	2.773e-06	8337	meta_filt_MCP_1_MCAF_noBMI.txt
rs4683176	a	t	0.4145	-0.0812	0.0162	5.725e-07	8337	meta_filt_MCP_1_MCAF_noBMI.txt
rs35930050	a	g	0.1407	0.1443	0.0223	8.884e-11	8337	meta_filt_MCP_1_MCAF_noBMI.txt
rs2373153	a	c	0.589	0.0872	0.0158	3.726e-08	8337	meta_filt_MCP_1_MCAF_noBMI.txt
rs7129	t	c	0.5737	0.0858	0.0158	6.067e-08	8337	meta_filt_MCP_1_MCAF_noBMI.txt
rs9814578	t	g	0.5536	0.0768	0.0156	9.378e-07	8337	meta_filt_MCP_1_MCAF_noBMI.txt
rs12085336	a	t	0.6439	0.0822	0.0162	4.097e-07	8337	meta_filt_MCP_1_MCAF_noBMI.txt
rs2494074	t	c	0.7866	0.0917	0.0191	1.561e-06	8337	meta_filt_MCP_1_MCAF_noBMI.txt
rs2494251	a	g	0.454	0.101	0.0157	1.147e-10	8337	meta_filt_MCP_1_MCAF_noBMI.txt
rs13433997	t	c	0.8591	-0.1458	0.0223	5.71e-11	8337	meta_filt_MCP_1_MCAF_noBMI.txt
rs856103	a	c	0.2126	-0.0901	0.0191	2.437e-06	8337	meta_filt_MCP_1_MCAF_noBMI.txt
rs2518500	t	c	0.2133	-0.0908	0.0191	2.006e-06	8337	meta_filt_MCP_1_MCAF_noBMI.txt
rs4290055	t	c	0.1128	-0.173	0.0248	3.328e-12	8337	meta_filt_MCP_1_MCAF_noBMI.txt
rs76258812	t	c	0.8317	0.1093	0.0211	2.223e-07	8337	meta_filt_MCP_1_MCAF_noBMI.txt
rs6693120	t	c	0.354	-0.0795	0.0163	9.952e-07	8337	meta_filt_MCP_1_MCAF_noBMI.txt
rs35482426	ctt	c	0.8347	-0.121	0.021	7.727e-09	8337	meta_filt_MCP_1_MCAF_noBMI.txt
rs142722130	ctg	c	0.1491	0.1467	0.0217	1.312e-11	8337	meta_filt_MCP_1_MCAF_noBMI.txt
rs111669359	a	c	0.8472	0.1023	0.0219	3.043e-06	8337	meta_filt_MCP_1_MCAF_noBMI.txt
rs71325095	t	g	0.1424	0.1477	0.0222	2.745e-11	8337	meta_filt_MCP_1_MCAF_noBMI.txt
rs77902290	t	c	0.1413	0.1472	0.0222	3.605e-11	8337	meta_filt_MCP_1_MCAF_noBMI.txt
rs17835831	a	t	0.9693	-0.2198	0.0475	3.634e-06	8337	meta_filt_MCP_1_MCAF_noBMI.txt
rs2036297	a	g	0.384	0.1182	0.016	1.302e-13	8337	meta_filt_MCP_1_MCAF_noBMI.txt
rs116826172	t	c	0.9596	-0.2404	0.0402	2.18e-09	8337	meta_filt_MCP_1_MCAF_noBMI.txt
rs856152	t	c	0.7866	0.0917	0.0191	1.574e-06	8337	meta_filt_MCP_1_MCAF_noBMI.txt
rs2427820	t	g	0.2133	-0.0912	0.0191	1.783e-06	8337	meta_filt_MCP_1_MCAF_noBMI.txt
rs4388012	a	g	0.8576	-0.1477	0.0222	2.71e-11	8337	meta_filt_MCP_1_MCAF_noBMI.txt
rs34376243	a	g	0.8125	-0.1216	0.0202	1.748e-09	8337	meta_filt_MCP_1_MCAF_noBMI.txt
rs71619620	a	at	0.8585	-0.1469	0.0223	4.151e-11	8337	meta_filt_MCP_1_MCAF_noBMI.txt
rs4338350	a	c	0.7866	0.0917	0.0191	1.561e-06	8337	meta_filt_MCP_1_MCAF_noBMI.txt
rs34340587	a	g	0.1409	0.1451	0.0223	7.285e-11	8337	meta_filt_MCP_1_MCAF_noBMI.txt
rs16842306	t	c	0.9499	0.1764	0.0365	1.317e-06	8337	meta_filt_MCP_1_MCAF_noBMI.txt
rs113676185	t	c	0.1477	-0.1082	0.0222	1.118e-06	8337	meta_filt_MCP_1_MCAF_noBMI.txt
rs856151	t	c	0.2132	-0.0911	0.0191	1.831e-06	8337	meta_filt_MCP_1_MCAF_noBMI.txt
rs4683157	t	c	0.4262	-0.0816	0.0159	2.713e-07	8337	meta_filt_MCP_1_MCAF_noBMI.txt
rs2133664	a	t	0.6115	-0.1058	0.0159	2.744e-11	8337	meta_filt_MCP_1_MCAF_noBMI.txt
rs3733097	a	g	0.4595	-0.0796	0.0156	3.529e-07	8337	meta_filt_MCP_1_MCAF_noBMI.txt
rs12034243	a	g	0.4846	0.0867	0.0156	2.755e-08	8337	meta_filt_MCP_1_MCAF_noBMI.txt
rs3122629	t	c	0.567	0.093	0.0157	3.487e-09	8337	meta_filt_MCP_1_MCAF_noBMI.txt
rs34619093	a	g	0.1406	0.1447	0.0223	8.03e-11	8337	meta_filt_MCP_1_MCAF_noBMI.txt
rs12404199	t	c	0.5521	0.0785	0.0157	5.289e-07	8337	meta_filt_MCP_1_MCAF_noBMI.txt
rs10908724	t	g	0.1116	-0.1723	0.025	5.3e-12	8337	meta_filt_MCP_1_MCAF_noBMI.txt
rs2129881	a	g	0.3857	0.1046	0.0159	5.055e-11	8337	meta_filt_MCP_1_MCAF_noBMI.txt
rs36008098	a	g	0.3573	-0.0812	0.0162	5.262e-07	8337	meta_filt_MCP_1_MCAF_noBMI.txt
rs2852688	a	g	0.2134	-0.0914	0.0191	1.666e-06	8337	meta_filt_MCP_1_MCAF_noBMI.txt
rs34068335	t	c	0.1409	0.1499	0.0223	1.812e-11	8337	meta_filt_MCP_1_MCAF_noBMI.txt
rs17141010	t	c	0.0691	0.2765	0.0306	1.556e-19	8337	meta_filt_MCP_1_MCAF_noBMI.txt
rs6692228	a	t	0.652	0.0776	0.0163	2.031e-06	8337	meta_filt_MCP_1_MCAF_noBMI.txt
rs1386930	t	c	0.4987	0.0922	0.0156	3.387e-09	8337	meta_filt_MCP_1_MCAF_noBMI.txt
rs2518551	t	c	0.7866	0.0917	0.0191	1.561e-06	8337	meta_filt_MCP_1_MCAF_noBMI.txt
rs35420565	c	g	0.8592	-0.1456	0.0223	6.079e-11	8337	meta_filt_MCP_1_MCAF_noBMI.txt
rs35921206	a	c	0.1407	0.1447	0.0223	8.018e-11	8337	meta_filt_MCP_1_MCAF_noBMI.txt
rs2518543	a	g	0.7866	0.0915	0.0191	1.664e-06	8337	meta_filt_MCP_1_MCAF_noBMI.txt
rs36111470	a	g	0.4103	-0.0867	0.0158	4.275e-08	8337	meta_filt_MCP_1_MCAF_noBMI.txt
rs862990	t	c	0.7523	-0.089	0.0183	1.153e-06	8337	meta_filt_MCP_1_MCAF_noBMI.txt
rs12075597	c	g	0.3574	-0.081	0.0162	5.629e-07	8337	meta_filt_MCP_1_MCAF_noBMI.txt
rs34138562	t	g	0.9309	-0.2761	0.0306	1.832e-19	8337	meta_filt_MCP_1_MCAF_noBMI.txt
rs75431404	c	g	0.8872	0.1732	0.0249	3.161e-12	8337	meta_filt_MCP_1_MCAF_noBMI.txt
rs3026996	a	c	0.7812	-0.1374	0.0191	6.85e-13	8337	meta_filt_MCP_1_MCAF_noBMI.txt
rs13068410	a	t	0.1492	0.1466	0.0217	1.326e-11	8337	meta_filt_MCP_1_MCAF_noBMI.txt
rs36039700	caa	c	0.6428	0.0806	0.0162	6.489e-07	8337	meta_filt_MCP_1_MCAF_noBMI.txt
rs2856758	a	g	0.8479	0.1015	0.022	3.725e-06	8337	meta_filt_MCP_1_MCAF_noBMI.txt
rs2228099	c	g	0.645	0.0824	0.0162	3.758e-07	8337	meta_filt_MCP_1_MCAF_noBMI.txt
rs6656828	t	c	0.583	0.088	0.016	3.52e-08	8337	meta_filt_MCP_1_MCAF_noBMI.txt
rs117331973	t	c	0.0027	0.9518	0.2046	3.289e-06	6318	meta_filt_MCP_1_MCAF_noBMI.txt
rs2427821	t	g	0.7867	0.0912	0.0191	1.783e-06	8337	meta_filt_MCP_1_MCAF_noBMI.txt
rs202063506	a	at	0.6506	-0.1213	0.0163	1.087e-13	8337	meta_filt_MCP_1_MCAF_noBMI.txt
rs2852710	a	g	0.7867	0.0907	0.0191	2.005e-06	8337	meta_filt_MCP_1_MCAF_noBMI.txt
rs12489007	a	c	0.4228	-0.0874	0.0159	3.568e-08	8337	meta_filt_MCP_1_MCAF_noBMI.txt
rs2518530	t	c	0.2134	-0.0917	0.0191	1.581e-06	8337	meta_filt_MCP_1_MCAF_noBMI.txt
rs144421379	t	c	0.0296	0.3158	0.0464	1.016e-11	8337	meta_filt_MCP_1_MCAF_noBMI.txt
rs11265204	a	g	0.5154	-0.086	0.0156	3.397e-08	8337	meta_filt_MCP_1_MCAF_noBMI.txt
rs13091979	a	c	0.4133	-0.0784	0.0161	1.078e-06	8337	meta_filt_MCP_1_MCAF_noBMI.txt
rs2133663	c	g	0.6115	-0.1058	0.0159	2.805e-11	8337	meta_filt_MCP_1_MCAF_noBMI.txt
rs4656826	a	c	0.1128	-0.1732	0.0249	3.183e-12	8337	meta_filt_MCP_1_MCAF_noBMI.txt
rs11204750	a	c	0.3537	-0.0784	0.0162	1.362e-06	8337	meta_filt_MCP_1_MCAF_noBMI.txt
rs863016	a	g	0.7035	-0.1169	0.0171	8.007e-12	8337	meta_filt_MCP_1_MCAF_noBMI.txt
rs78380307	t	c	0.8313	-0.1306	0.0207	2.867e-10	8337	meta_filt_MCP_1_MCAF_noBMI.txt
rs35464221	t	c	0.1675	0.1321	0.0207	1.857e-10	8337	meta_filt_MCP_1_MCAF_noBMI.txt
rs4509581	a	g	0.6441	0.0826	0.0162	3.604e-07	8337	meta_filt_MCP_1_MCAF_noBMI.txt
rs10908711	a	g	0.5223	0.075	0.0157	1.901e-06	8337	meta_filt_MCP_1_MCAF_noBMI.txt
rs12489420	t	c	0.4594	0.1052	0.0157	1.903e-11	8337	meta_filt_MCP_1_MCAF_noBMI.txt
rs10888395	t	c	0.3558	-0.083	0.0162	3.225e-07	8337	meta_filt_MCP_1_MCAF_noBMI.txt
rs71325092	a	g	0.8635	-0.1559	0.0227	5.983e-12	8337	meta_filt_MCP_1_MCAF_noBMI.txt
rs35772789	a	g	0.8594	-0.1451	0.0223	7.254e-11	8337	meta_filt_MCP_1_MCAF_noBMI.txt
rs17006738	a	g	0.0618	-0.1487	0.0321	3.578e-06	8337	meta_filt_MCP_1_MCAF_noBMI.txt
rs11265196	a	g	0.5671	0.0927	0.0157	4.001e-09	8337	meta_filt_MCP_1_MCAF_noBMI.txt
rs11118665	a	g	0.0687	-0.1436	0.031	3.569e-06	8337	meta_filt_MCP_1_MCAF_noBMI.txt
rs4802338	t	g	0.0047	-0.5797	0.1158	5.596e-07	8337	meta_filt_MCP_1_MCAF_noBMI.txt
rs1374486	a	g	0.2954	-0.0818	0.017	1.477e-06	8337	meta_filt_MCP_1_MCAF_noBMI.txt
rs11118514	c	g	0.9383	0.1485	0.0321	3.806e-06	8337	meta_filt_MCP_1_MCAF_noBMI.txt
rs17215981	a	g	0.8584	-0.1425	0.0222	1.314e-10	8337	meta_filt_MCP_1_MCAF_noBMI.txt
rs12410729	t	c	0.8872	0.1732	0.0249	3.18e-12	8337	meta_filt_MCP_1_MCAF_noBMI.txt
rs2305814	t	c	0.5496	0.0727	0.0157	3.52e-06	8337	meta_filt_MCP_1_MCAF_noBMI.txt
rs78729754	a	c	0.1487	-0.1047	0.0221	2.045e-06	8337	meta_filt_MCP_1_MCAF_noBMI.txt
rs4360519	a	g	0.3385	-0.0793	0.0165	1.619e-06	8337	meta_filt_MCP_1_MCAF_noBMI.txt
rs146003881	t	c	0.0048	-0.5932	0.1161	3.198e-07	8337	meta_filt_MCP_1_MCAF_noBMI.txt
rs1102020	a	c	0.2132	-0.091	0.0191	1.89e-06	8337	meta_filt_MCP_1_MCAF_noBMI.txt
rs2518538	t	c	0.2134	-0.0917	0.0191	1.572e-06	8337	meta_filt_MCP_1_MCAF_noBMI.txt
rs13068572	a	g	0.1685	0.1284	0.0208	6.37e-10	8337	meta_filt_MCP_1_MCAF_noBMI.txt
rs11706090	a	t	0.5701	0.0868	0.0158	3.924e-08	8337	meta_filt_MCP_1_MCAF_noBMI.txt
rs11204726	t	c	0.6425	0.082	0.0162	4.404e-07	8337	meta_filt_MCP_1_MCAF_noBMI.txt
rs2518519	a	g	0.2134	-0.0907	0.0191	2.011e-06	8337	meta_filt_MCP_1_MCAF_noBMI.txt
rs2511212	t	c	0.7714	0.1025	0.0187	4.333e-08	8337	meta_filt_MCP_1_MCAF_noBMI.txt
rs4399156	a	g	0.1128	-0.1731	0.0249	3.298e-12	8337	meta_filt_MCP_1_MCAF_noBMI.txt
rs4513489	t	c	0.8127	0.0979	0.0201	1.091e-06	8337	meta_filt_MCP_1_MCAF_noBMI.txt
rs71619618	t	ta	0.8572	-0.1464	0.0221	3.816e-11	8337	meta_filt_MCP_1_MCAF_noBMI.txt
rs35042977	a	ac	0.0041	-0.6042	0.129	2.818e-06	8337	meta_filt_MCP_1_MCAF_noBMI.txt
rs7978037	a	t	0.3863	0.0746	0.016	3.043e-06	8337	meta_filt_MCP_1_MCAF_noBMI.txt
rs35388950	t	g	0.153	-0.1034	0.0219	2.446e-06	8337	meta_filt_MCP_1_MCAF_noBMI.txt
rs117974616	t	c	0.0066	0.4555	0.0991	4.288e-06	8337	meta_filt_MCP_1_MCAF_noBMI.txt
rs13084541	a	g	0.6143	-0.1047	0.0159	4.914e-11	8337	meta_filt_MCP_1_MCAF_noBMI.txt
rs8444	a	g	0.3507	-0.0778	0.0163	1.686e-06	8337	meta_filt_MCP_1_MCAF_noBMI.txt
rs59647542	t	c	0.0647	0.1457	0.0317	4.251e-06	8337	meta_filt_MCP_1_MCAF_noBMI.txt
rs35159820	a	g	0.8593	-0.1443	0.0223	8.78e-11	8337	meta_filt_MCP_1_MCAF_noBMI.txt
rs34283240	c	g	0.1408	0.1457	0.0223	6.158e-11	8337	meta_filt_MCP_1_MCAF_noBMI.txt
rs7548136	a	g	0.2105	-0.0915	0.0193	2.049e-06	8337	meta_filt_MCP_1_MCAF_noBMI.txt
rs6787972	a	g	0.1524	-0.1012	0.0219	3.999e-06	8337	meta_filt_MCP_1_MCAF_noBMI.txt
rs12725667	a	t	0.4498	-0.0764	0.0157	1.108e-06	8337	meta_filt_MCP_1_MCAF_noBMI.txt
rs113634435	a	g	0.8469	0.1034	0.0219	2.466e-06	8337	meta_filt_MCP_1_MCAF_noBMI.txt
rs12053895	a	t	0.6144	-0.1044	0.0159	5.417e-11	8337	meta_filt_MCP_1_MCAF_noBMI.txt
rs2518525	a	g	0.7866	0.0917	0.0191	1.561e-06	8337	meta_filt_MCP_1_MCAF_noBMI.txt
rs111958022	a	g	0.8465	0.1011	0.022	4.295e-06	8337	meta_filt_MCP_1_MCAF_noBMI.txt
rs12145079	a	g	0.567	0.093	0.0157	3.447e-09	8337	meta_filt_MCP_1_MCAF_noBMI.txt
rs12402605	a	g	0.326	-0.0808	0.0167	1.377e-06	8337	meta_filt_MCP_1_MCAF_noBMI.txt
rs35166306	t	ta	0.7868	0.0912	0.0191	1.788e-06	8337	meta_filt_MCP_1_MCAF_noBMI.txt
rs3918363	t	c	0.0692	0.2758	0.0306	1.937e-19	8337	meta_filt_MCP_1_MCAF_noBMI.txt
rs35501575	t	c	0.1424	0.1476	0.0222	2.817e-11	8337	meta_filt_MCP_1_MCAF_noBMI.txt
rs856095	t	g	0.2134	-0.0919	0.0191	1.485e-06	8337	meta_filt_MCP_1_MCAF_noBMI.txt
rs35728689	a	g	0.0691	0.2766	0.0306	1.492e-19	8337	meta_filt_MCP_1_MCAF_noBMI.txt
rs77295781	a	c	0.7767	0.0908	0.0191	1.91e-06	8337	meta_filt_MCP_1_MCAF_noBMI.txt
rs13069079	a	g	0.1424	0.1477	0.0222	2.777e-11	8337	meta_filt_MCP_1_MCAF_noBMI.txt
rs13090194	a	c	0.8593	-0.1444	0.0223	8.739e-11	8337	meta_filt_MCP_1_MCAF_noBMI.txt
rs80248213	a	g	0.9934	-0.4558	0.0991	4.253e-06	8337	meta_filt_MCP_1_MCAF_noBMI.txt
rs55950019	a	t	0.4301	-0.0872	0.0158	3.496e-08	8337	meta_filt_MCP_1_MCAF_noBMI.txt
rs11265206	t	c	0.8883	0.1729	0.025	4.519e-12	8337	meta_filt_MCP_1_MCAF_noBMI.txt
rs147398495	g	gttc	0.6118	-0.0896	0.0162	3.126e-08	8337	meta_filt_MCP_1_MCAF_noBMI.txt
rs762790	c	g	0.8495	0.104	0.022	2.313e-06	8337	meta_filt_MCP_1_MCAF_noBMI.txt
rs16837903	a	g	0.1237	-0.1104	0.0238	3.352e-06	8337	meta_filt_MCP_1_MCAF_noBMI.txt
rs6785091	c	g	0.8576	-0.1477	0.0222	2.77e-11	8337	meta_filt_MCP_1_MCAF_noBMI.txt
rs2037391	a	g	0.423	-0.0874	0.0158	3.471e-08	8337	meta_filt_MCP_1_MCAF_noBMI.txt
rs10908710	a	g	0.4341	0.1004	0.0158	2.037e-10	8337	meta_filt_MCP_1_MCAF_noBMI.txt
rs2852662	a	c	0.7867	0.0913	0.0191	1.754e-06	8337	meta_filt_MCP_1_MCAF_noBMI.txt
rs1500003	a	g	0.3501	0.1157	0.0163	1.124e-12	8337	meta_filt_MCP_1_MCAF_noBMI.txt
rs200657266	t	ttttg	0.878	-0.1577	0.0249	2.247e-10	8337	meta_filt_MCP_1_MCAF_noBMI.txt
rs35539222	t	c	0.8582	-0.1434	0.0222	1.034e-10	8337	meta_filt_MCP_1_MCAF_noBMI.txt
rs11265174	a	t	0.1607	-0.1519	0.0213	9.515e-13	8337	meta_filt_MCP_1_MCAF_noBMI.txt
rs7033584	a	c	0.968	-0.22	0.0467	2.427e-06	8337	meta_filt_MCP_1_MCAF_noBMI.txt
rs75347153	a	g	0.0401	0.2433	0.0403	1.5e-09	8337	meta_filt_MCP_1_MCAF_noBMI.txt
rs17655761	a	t	0.2134	-0.0917	0.0191	1.572e-06	8337	meta_filt_MCP_1_MCAF_noBMI.txt
rs3754212	a	g	0.646	0.0794	0.0163	1.023e-06	8337	meta_filt_MCP_1_MCAF_noBMI.txt
rs59956986	t	tc	0.3418	0.1333	0.0169	3.106e-15	8337	meta_filt_MCP_1_MCAF_noBMI.txt
rs863006	a	g	0.4998	0.194	0.0155	4.462e-36	8337	meta_filt_MCP_1_MCAF_noBMI.txt
rs2820162	t	c	0.7867	0.0912	0.0191	1.784e-06	8337	meta_filt_MCP_1_MCAF_noBMI.txt
rs12096831	t	g	0.645	0.0798	0.0162	8.696e-07	8337	meta_filt_MCP_1_MCAF_noBMI.txt
rs4970929	t	c	0.3538	-0.0787	0.0162	1.229e-06	8337	meta_filt_MCP_1_MCAF_noBMI.txt
rs71325098	a	g	0.8573	-0.1463	0.0221	3.957e-11	8337	meta_filt_MCP_1_MCAF_noBMI.txt
rs12639598	a	g	0.4606	-0.0797	0.0156	3.296e-07	8337	meta_filt_MCP_1_MCAF_noBMI.txt
rs10908720	t	c	0.567	0.093	0.0157	3.441e-09	8337	meta_filt_MCP_1_MCAF_noBMI.txt
rs2852659	a	g	0.7867	0.0912	0.0191	1.784e-06	8337	meta_filt_MCP_1_MCAF_noBMI.txt
rs17330872	a	g	0.8583	-0.1468	0.0222	4.168e-11	8337	meta_filt_MCP_1_MCAF_noBMI.txt
rs4970931	a	g	0.3575	-0.081	0.0162	5.592e-07	8337	meta_filt_MCP_1_MCAF_noBMI.txt
rs2852674	c	g	0.7866	0.0917	0.0191	1.561e-06	8337	meta_filt_MCP_1_MCAF_noBMI.txt
rs112903945	a	c	0.8471	0.1008	0.0219	4.316e-06	8337	meta_filt_MCP_1_MCAF_noBMI.txt
rs71327010	t	g	0.1406	0.1447	0.0223	8.142e-11	8337	meta_filt_MCP_1_MCAF_noBMI.txt
rs113959037	a	g	0.0081	0.4479	0.0919	1.104e-06	8337	meta_filt_MCP_1_MCAF_noBMI.txt
rs79508328	a	g	0.8872	0.1732	0.0249	3.177e-12	8337	meta_filt_MCP_1_MCAF_noBMI.txt
rs41490645	a	c	0.8497	0.1041	0.022	2.322e-06	8337	meta_filt_MCP_1_MCAF_noBMI.txt
rs2820150	t	g	0.2134	-0.0917	0.0191	1.569e-06	8337	meta_filt_MCP_1_MCAF_noBMI.txt
rs860636	a	g	0.2127	-0.0901	0.0191	2.424e-06	8337	meta_filt_MCP_1_MCAF_noBMI.txt
rs34562820	a	g	0.1406	0.1447	0.0223	8.072e-11	8337	meta_filt_MCP_1_MCAF_noBMI.txt
rs13068570	a	g	0.8584	-0.1426	0.0222	1.277e-10	8337	meta_filt_MCP_1_MCAF_noBMI.txt
rs61821477	t	g	0.323	-0.0843	0.0168	5.515e-07	8337	meta_filt_MCP_1_MCAF_noBMI.txt
rs199538350	t	tttttg	0.878	-0.1577	0.0249	2.247e-10	8337	meta_filt_MCP_1_MCAF_noBMI.txt
rs200819926	t	tta	0.355	-0.0806	0.0162	6.016e-07	8337	meta_filt_MCP_1_MCAF_noBMI.txt
rs76733709	a	g	0.1477	-0.1084	0.0222	1.09e-06	8337	meta_filt_MCP_1_MCAF_noBMI.txt
rs7615686	a	g	0.0338	0.2834	0.0446	2.133e-10	8337	meta_filt_MCP_1_MCAF_noBMI.txt
rs17213127	t	c	0.0539	0.1691	0.0362	3.044e-06	8337	meta_filt_MCP_1_MCAF_noBMI.txt
rs9317045	a	c	0.8618	0.1157	0.0235	8.425e-07	8337	meta_filt_MCP_1_MCAF_noBMI.txt
rs856113	a	g	0.2135	-0.0894	0.0191	2.718e-06	8337	meta_filt_MCP_1_MCAF_noBMI.txt
rs10908733	a	t	0.1362	-0.1709	0.023	1.069e-13	8337	meta_filt_MCP_1_MCAF_noBMI.txt
