# Supplementary material for: Inflammatory cytokine profiles in erectile dysfunction: a bidirectional Mendelian randomization
Source: Front Immunol. 2024 Apr 12;15:1342658. doi: 10.3389/fimmu.2024.1342658 (PMC11045927; doi:10.3389/fimmu.2024.1342658)
Supplement: Supplementary file 2 [file DataSheet_2.zip › 41 Inflammatory cytokines exposure data/meta_filt_MCP_3_noBMI.txt]

MarkerName	Allele1	Allele2	Freq1	Effect	StdErr	P-value	Total_N	PHENO
rs117398324	t	c	0.022	0.6797	0.1477	4.205e-06	1099	meta_filt_MCP_3_noBMI.txt
rs117138186	c	g	0.978	-0.6789	0.1477	4.289e-06	1099	meta_filt_MCP_3_noBMI.txt
rs6993671	t	c	0.5588	0.2041	0.0443	4.061e-06	1099	meta_filt_MCP_3_noBMI.txt
rs146799849	a	g	0.0285	0.5978	0.1301	4.32e-06	1099	meta_filt_MCP_3_noBMI.txt
rs2838065	a	g	0.2719	-0.221	0.0479	3.924e-06	1099	meta_filt_MCP_3_noBMI.txt
rs28394764	a	t	0.9696	0.597	0.1282	3.194e-06	1099	meta_filt_MCP_3_noBMI.txt
rs113230679	g	gt	0.0297	-0.6145	0.1301	2.331e-06	1099	meta_filt_MCP_3_noBMI.txt
rs2712876	a	t	0.0364	-0.6317	0.1255	4.841e-07	1099	meta_filt_MCP_3_noBMI.txt
rs7008123	t	c	0.4412	-0.2041	0.0443	4.059e-06	1099	meta_filt_MCP_3_noBMI.txt
rs2187237	a	g	0.7284	0.2199	0.0479	4.507e-06	1099	meta_filt_MCP_3_noBMI.txt
rs7275485	t	c	0.2711	-0.2218	0.0481	3.986e-06	1099	meta_filt_MCP_3_noBMI.txt
rs7275204	a	g	0.7285	0.22	0.0479	4.485e-06	1099	meta_filt_MCP_3_noBMI.txt
rs77605772	c	g	0.9711	0.6047	0.1324	4.968e-06	1099	meta_filt_MCP_3_noBMI.txt
rs147206860	t	c	0.9842	-0.8107	0.1766	4.444e-06	1099	meta_filt_MCP_3_noBMI.txt
rs3129806	t	c	0.5729	-0.1975	0.0433	4.978e-06	1099	meta_filt_MCP_3_noBMI.txt
rs10892381	t	c	0.6629	0.2432	0.0473	2.693e-07	1099	meta_filt_MCP_3_noBMI.txt
rs181960870	a	g	0.0221	0.6815	0.1476	3.905e-06	1099	meta_filt_MCP_3_noBMI.txt
rs114363841	a	t	0.9742	0.7242	0.1583	4.789e-06	1099	meta_filt_MCP_3_noBMI.txt
rs62492260	t	g	0.1886	-0.2802	0.0578	1.229e-06	1099	meta_filt_MCP_3_noBMI.txt
rs117286643	a	g	0.0225	0.6934	0.1474	2.542e-06	1099	meta_filt_MCP_3_noBMI.txt
