# Supplementary material for: Inflammatory cytokine profiles in erectile dysfunction: a bidirectional Mendelian randomization
Source: Front Immunol. 2024 Apr 12;15:1342658. doi: 10.3389/fimmu.2024.1342658 (PMC11045927; doi:10.3389/fimmu.2024.1342658)
Supplement: Supplementary file 2 [file DataSheet_2.zip › 41 Inflammatory cytokines exposure data/meta_filt_MIF_noBMI.txt]

MarkerName	Allele1	Allele2	Freq1	Effect	StdErr	P-value	Total_N	PHENO
rs2330634	c	g	0.3681	0.1549	0.0249	4.571e-10	3533	meta_filt_MIF_noBMI.txt
rs5751765	a	g	0.3759	0.1199	0.0247	1.235e-06	3533	meta_filt_MIF_noBMI.txt
rs5751761	t	c	0.613	-0.1279	0.0245	1.782e-07	3533	meta_filt_MIF_noBMI.txt
rs2294689	c	g	0.3018	-0.1338	0.0287	3.043e-06	3533	meta_filt_MIF_noBMI.txt
rs12483950	c	g	0.399	0.1264	0.025	4.464e-07	3533	meta_filt_MIF_noBMI.txt
rs4822466	a	g	0.6156	-0.137	0.0248	3.159e-08	3533	meta_filt_MIF_noBMI.txt
rs11551183	c	g	0.9756	0.3666	0.0795	3.999e-06	3533	meta_filt_MIF_noBMI.txt
rs9612520	t	g	0.6115	-0.1301	0.0246	1.213e-07	3533	meta_filt_MIF_noBMI.txt
rs4820572	t	c	0.3602	0.1292	0.0249	2.226e-07	3533	meta_filt_MIF_noBMI.txt
rs575146	a	g	0.5455	-0.1337	0.026	2.764e-07	3533	meta_filt_MIF_noBMI.txt
rs113218956	a	g	0.0044	-0.8789	0.1876	2.815e-06	3533	meta_filt_MIF_noBMI.txt
rs4822454	a	g	0.639	-0.1268	0.0249	3.548e-07	3533	meta_filt_MIF_noBMI.txt
rs34560829	g	gc	0.6114	-0.1244	0.0245	3.827e-07	3533	meta_filt_MIF_noBMI.txt
rs1985948	a	g	0.2814	0.1364	0.0269	3.977e-07	3533	meta_filt_MIF_noBMI.txt
rs2739338	t	c	0.4082	0.1227	0.0253	1.232e-06	3533	meta_filt_MIF_noBMI.txt
rs140188	c	g	0.4058	0.1152	0.0247	3.181e-06	3533	meta_filt_MIF_noBMI.txt
rs5760108	t	g	0.6353	-0.1283	0.0249	2.615e-07	3533	meta_filt_MIF_noBMI.txt
rs2858905	t	g	0.3919	0.1292	0.025	2.441e-07	3533	meta_filt_MIF_noBMI.txt
rs5751771	t	c	0.625	-0.1286	0.0247	1.907e-07	3533	meta_filt_MIF_noBMI.txt
rs5760104	a	g	0.5963	-0.13	0.0248	1.494e-07	3533	meta_filt_MIF_noBMI.txt
rs114566187	a	t	0.5744	0.1286	0.026	7.548e-07	3533	meta_filt_MIF_noBMI.txt
rs4822451	t	g	0.3631	0.1276	0.0249	2.927e-07	3533	meta_filt_MIF_noBMI.txt
rs5760120	a	g	0.625	-0.1324	0.0248	8.824e-08	3533	meta_filt_MIF_noBMI.txt
rs5760098	a	g	0.3599	0.1285	0.0249	2.494e-07	3533	meta_filt_MIF_noBMI.txt
rs141009259	t	c	0.9886	-0.6194	0.1285	1.444e-06	3533	meta_filt_MIF_noBMI.txt
rs6003989	a	g	0.3	0.1312	0.0261	4.801e-07	3533	meta_filt_MIF_noBMI.txt
rs116873963	t	c	0.8543	0.1889	0.0379	6.225e-07	3533	meta_filt_MIF_noBMI.txt
rs78098071	t	c	0.9809	-0.4583	0.0915	5.509e-07	3533	meta_filt_MIF_noBMI.txt
rs2000468	t	g	0.6125	-0.126	0.0245	2.705e-07	3533	meta_filt_MIF_noBMI.txt
rs4822453	t	g	0.6241	-0.1225	0.0246	6.718e-07	3533	meta_filt_MIF_noBMI.txt
rs12594190	a	g	0.7008	0.1321	0.0266	6.85e-07	3533	meta_filt_MIF_noBMI.txt
rs4822457	t	c	0.5471	-0.1277	0.0262	1.134e-06	3533	meta_filt_MIF_noBMI.txt
rs1970980	t	c	0.3047	0.1281	0.0262	9.993e-07	3533	meta_filt_MIF_noBMI.txt
rs2858913	t	g	0.3971	0.1234	0.0251	8.966e-07	3533	meta_filt_MIF_noBMI.txt
rs5751767	a	g	0.5661	-0.1235	0.0268	4.196e-06	3533	meta_filt_MIF_noBMI.txt
rs5751776	a	c	0.375	0.1323	0.0248	9.095e-08	3533	meta_filt_MIF_noBMI.txt
rs141411932	a	g	0.3395	0.121	0.0259	3.071e-06	3533	meta_filt_MIF_noBMI.txt
rs6003988	a	g	0.3038	0.1295	0.026	6.493e-07	3533	meta_filt_MIF_noBMI.txt
rs78434584	a	g	0.9862	0.4915	0.1018	1.387e-06	3533	meta_filt_MIF_noBMI.txt
rs2739335	a	t	0.3899	0.1282	0.0249	2.744e-07	3533	meta_filt_MIF_noBMI.txt
rs2739343	t	c	0.6029	-0.1234	0.0251	8.965e-07	3533	meta_filt_MIF_noBMI.txt
rs1985951	t	g	0.5966	-0.1249	0.0254	8.39e-07	3533	meta_filt_MIF_noBMI.txt
rs11287675	a	at	0.625	-0.1288	0.0247	1.822e-07	3533	meta_filt_MIF_noBMI.txt
rs2858914	a	g	0.6066	-0.1279	0.0251	3.408e-07	3533	meta_filt_MIF_noBMI.txt
rs2097433	a	g	0.4196	0.1259	0.0253	6.653e-07	3533	meta_filt_MIF_noBMI.txt
rs5760102	t	c	0.3598	0.1287	0.0249	2.433e-07	3533	meta_filt_MIF_noBMI.txt
rs5760095	a	g	0.3881	0.1264	0.0245	2.538e-07	3533	meta_filt_MIF_noBMI.txt
rs5760097	c	g	0.6283	-0.1272	0.0252	4.509e-07	3533	meta_filt_MIF_noBMI.txt
rs2858907	a	g	0.3869	0.1289	0.0248	2e-07	3533	meta_filt_MIF_noBMI.txt
rs5760099	a	g	0.637	-0.1277	0.0249	2.887e-07	3533	meta_filt_MIF_noBMI.txt
rs5760096	a	g	0.2298	0.1383	0.0285	1.166e-06	3533	meta_filt_MIF_noBMI.txt
rs3814097	a	g	0.5533	-0.1163	0.0251	3.548e-06	3533	meta_filt_MIF_noBMI.txt
rs5760107	t	c	0.3615	0.1291	0.0249	2.287e-07	3533	meta_filt_MIF_noBMI.txt
rs2186366	t	c	0.6393	-0.1272	0.0249	3.292e-07	3533	meta_filt_MIF_noBMI.txt
rs34819965	a	ac	0.6115	-0.1299	0.0246	1.278e-07	3533	meta_filt_MIF_noBMI.txt
rs2739334	t	c	0.6017	-0.1315	0.0248	1.118e-07	3533	meta_filt_MIF_noBMI.txt
rs2018350	t	c	0.2973	0.1343	0.0263	3.374e-07	3533	meta_filt_MIF_noBMI.txt
rs2877178	t	c	0.6353	-0.1282	0.0249	2.644e-07	3533	meta_filt_MIF_noBMI.txt
rs5760124	t	c	0.6005	-0.1254	0.0248	4.177e-07	3533	meta_filt_MIF_noBMI.txt
rs12484324	t	c	0.3982	0.1285	0.0253	3.829e-07	3533	meta_filt_MIF_noBMI.txt
rs2739330	t	c	0.3869	0.129	0.0248	1.98e-07	3533	meta_filt_MIF_noBMI.txt
rs113413	t	c	0.6032	-0.1253	0.0263	1.93e-06	3533	meta_filt_MIF_noBMI.txt
rs2253552	t	c	0.4114	0.1227	0.0254	1.377e-06	3533	meta_filt_MIF_noBMI.txt
rs1007888	t	c	0.6128	-0.1275	0.0245	1.915e-07	3533	meta_filt_MIF_noBMI.txt
rs35792361	a	g	0.0591	-0.2586	0.0527	9.003e-07	3533	meta_filt_MIF_noBMI.txt
rs5751770	t	c	0.3647	0.1283	0.0249	2.607e-07	3533	meta_filt_MIF_noBMI.txt
esv2663494	<del>	a	0.6139	-0.1267	0.0249	3.61e-07	3533	meta_filt_MIF_noBMI.txt
rs7289655	a	c	0.6683	-0.1303	0.026	5.614e-07	3533	meta_filt_MIF_noBMI.txt
rs2330635	t	c	0.3614	0.129	0.0249	2.323e-07	3533	meta_filt_MIF_noBMI.txt
rs116081513	a	g	0.9806	-0.4032	0.0876	4.135e-06	3533	meta_filt_MIF_noBMI.txt
rs5751766	a	c	0.3741	0.1329	0.0248	7.934e-08	3533	meta_filt_MIF_noBMI.txt
rs61260914	c	g	0.9846	-0.4877	0.1012	1.444e-06	3533	meta_filt_MIF_noBMI.txt
rs5760130	t	c	0.3952	0.13	0.0251	2.359e-07	3533	meta_filt_MIF_noBMI.txt
rs5751768	a	g	0.3628	0.1297	0.0251	2.29e-07	3533	meta_filt_MIF_noBMI.txt
rs200240331	t	ta	0.9832	-0.5129	0.1006	3.391e-07	3533	meta_filt_MIF_noBMI.txt
rs118133809	t	g	0.9959	0.9058	0.1903	1.938e-06	3533	meta_filt_MIF_noBMI.txt
rs199905939	t	ta	0.895	-0.2093	0.0441	2.071e-06	3533	meta_filt_MIF_noBMI.txt
rs1002286	a	g	0.6113	-0.1241	0.0245	4.007e-07	3533	meta_filt_MIF_noBMI.txt
rs5751777	t	c	0.6286	-0.1343	0.0248	6.087e-08	3533	meta_filt_MIF_noBMI.txt
rs5760106	a	c	0.6399	-0.1295	0.025	2.152e-07	3533	meta_filt_MIF_noBMI.txt
rs1892713	t	c	0.6112	-0.1239	0.0245	4.102e-07	3533	meta_filt_MIF_noBMI.txt
rs55941871	t	tg	0.6005	-0.1255	0.0248	4.066e-07	3533	meta_filt_MIF_noBMI.txt
rs5751760	a	g	0.6135	-0.127	0.0245	2.23e-07	3533	meta_filt_MIF_noBMI.txt
rs6003991	a	g	0.3073	0.1286	0.0262	9.129e-07	3533	meta_filt_MIF_noBMI.txt
rs2154594	t	c	0.6393	-0.1272	0.0249	3.295e-07	3533	meta_filt_MIF_noBMI.txt
rs35890933	t	g	0.8474	0.1676	0.0365	4.458e-06	3533	meta_filt_MIF_noBMI.txt
rs5760119	c	g	0.625	-0.1324	0.0248	8.813e-08	3533	meta_filt_MIF_noBMI.txt
rs5751775	t	c	0.3715	0.1344	0.0251	8.278e-08	3533	meta_filt_MIF_noBMI.txt
rs4822455	t	c	0.6254	-0.1309	0.0247	1.178e-07	3533	meta_filt_MIF_noBMI.txt
rs2154593	a	g	0.3647	0.1283	0.0249	2.626e-07	3533	meta_filt_MIF_noBMI.txt
rs575220	a	g	0.4586	0.1299	0.0259	5.138e-07	3533	meta_filt_MIF_noBMI.txt
rs117335480	a	g	0.0041	-0.9089	0.1901	1.733e-06	3533	meta_filt_MIF_noBMI.txt
rs4822450	t	c	0.613	-0.1278	0.0245	1.808e-07	3533	meta_filt_MIF_noBMI.txt
rs13142904	t	c	0.0896	-0.2232	0.0425	1.468e-07	3533	meta_filt_MIF_noBMI.txt
rs4822452	t	c	0.6361	-0.1263	0.0249	3.86e-07	3533	meta_filt_MIF_noBMI.txt
rs2330649	a	g	0.6124	-0.129	0.0248	2.038e-07	3533	meta_filt_MIF_noBMI.txt
rs4822458	t	c	0.6096	-0.1261	0.0245	2.581e-07	3533	meta_filt_MIF_noBMI.txt
rs4358232	c	g	0.2238	0.1782	0.0316	1.677e-08	3533	meta_filt_MIF_noBMI.txt
rs5760109	c	g	0.3616	0.1291	0.0249	2.273e-07	3533	meta_filt_MIF_noBMI.txt
rs2844003	a	g	0.597	-0.1251	0.0253	7.866e-07	3533	meta_filt_MIF_noBMI.txt
rs114630514	c	g	0.5735	0.1283	0.0259	7.64e-07	3533	meta_filt_MIF_noBMI.txt
rs5751764	a	c	0.3766	0.1288	0.0248	2.036e-07	3533	meta_filt_MIF_noBMI.txt
rs139038251	c	g	0.42	0.1236	0.0257	1.536e-06	3533	meta_filt_MIF_noBMI.txt
rs2739337	t	c	0.5918	-0.1228	0.0253	1.207e-06	3533	meta_filt_MIF_noBMI.txt
rs5760101	t	c	0.2299	0.139	0.0285	1.033e-06	3533	meta_filt_MIF_noBMI.txt
rs5742303	t	c	0.597	-0.1292	0.0253	3.165e-07	3533	meta_filt_MIF_noBMI.txt
rs116907851	t	c	0.0041	-0.8957	0.1868	1.62e-06	3533	meta_filt_MIF_noBMI.txt
rs2739344	a	c	0.3934	0.1279	0.0251	3.405e-07	3533	meta_filt_MIF_noBMI.txt
rs5760112	c	g	0.3887	0.1239	0.0245	4.156e-07	3533	meta_filt_MIF_noBMI.txt
rs140244	a	g	0.5904	-0.1299	0.025	2.127e-07	3533	meta_filt_MIF_noBMI.txt
