# Supplementary material for: Inflammatory cytokine profiles in erectile dysfunction: a bidirectional Mendelian randomization
Source: Front Immunol. 2024 Apr 12;15:1342658. doi: 10.3389/fimmu.2024.1342658 (PMC11045927; doi:10.3389/fimmu.2024.1342658)
Supplement: Supplementary file 2 [file DataSheet_2.zip › 41 Inflammatory cytokines exposure data/meta_filt_MIG_noBMI.txt]

MarkerName	Allele1	Allele2	Freq1	Effect	StdErr	P-value	Total_N	PHENO
rs9994667	a	g	0.2766	-0.1583	0.0257	7.298e-10	3724	meta_filt_MIG_noBMI.txt
rs113548036	a	g	0.0606	0.2404	0.0493	1.076e-06	3724	meta_filt_MIG_noBMI.txt
rs142393517	cgaggtt	c	0.9392	-0.2394	0.0492	1.152e-06	3724	meta_filt_MIG_noBMI.txt
rs1796087	t	c	0.9115	-0.2068	0.0398	1.996e-07	3724	meta_filt_MIG_noBMI.txt
rs10021434	c	g	0.2866	-0.1637	0.0254	1.138e-10	3724	meta_filt_MIG_noBMI.txt
rs145442173	t	c	0.0095	0.6044	0.1316	4.396e-06	3724	meta_filt_MIG_noBMI.txt
rs10277269	a	g	0.0891	0.2016	0.0397	3.769e-07	3724	meta_filt_MIG_noBMI.txt
rs113324303	t	c	0.9397	-0.2412	0.0494	1.06e-06	3724	meta_filt_MIG_noBMI.txt
rs1796057	a	g	0.0885	0.207	0.0398	1.927e-07	3724	meta_filt_MIG_noBMI.txt
rs11751347	t	c	0.0755	-0.2303	0.0448	2.768e-07	3724	meta_filt_MIG_noBMI.txt
rs75508933	t	c	0.9938	0.8127	0.1638	7.031e-07	3724	meta_filt_MIG_noBMI.txt
rs112315024	c	g	0.9397	-0.2412	0.0494	1.061e-06	3724	meta_filt_MIG_noBMI.txt
rs1615456	a	g	0.0885	0.2069	0.0398	1.957e-07	3724	meta_filt_MIG_noBMI.txt
rs7688312	c	g	0.2764	-0.1587	0.0257	6.75e-10	3724	meta_filt_MIG_noBMI.txt
rs11177248	a	g	0.0351	0.3157	0.0667	2.222e-06	3724	meta_filt_MIG_noBMI.txt
rs78623424	a	g	0.9937	0.7846	0.1623	1.329e-06	3724	meta_filt_MIG_noBMI.txt
rs111648542	c	g	0.0594	0.2417	0.0498	1.243e-06	3724	meta_filt_MIG_noBMI.txt
rs118020021	t	g	0.0583	0.239	0.0505	2.193e-06	3724	meta_filt_MIG_noBMI.txt
rs1857821	a	g	0.713	0.1638	0.0254	1.049e-10	3724	meta_filt_MIG_noBMI.txt
rs140643750	a	g	0.9395	-0.241	0.0493	1.042e-06	3724	meta_filt_MIG_noBMI.txt
rs10256533	c	g	0.9147	-0.2192	0.0406	6.71e-08	3724	meta_filt_MIG_noBMI.txt
rs4719087	a	g	0.9115	-0.2069	0.0398	1.953e-07	3724	meta_filt_MIG_noBMI.txt
rs145822358	a	g	0.0605	0.241	0.0493	1.043e-06	3724	meta_filt_MIG_noBMI.txt
rs1993365	c	g	0.9416	-0.2375	0.0504	2.412e-06	3724	meta_filt_MIG_noBMI.txt
rs2839475	a	g	0.9406	-0.2419	0.0499	1.24e-06	3724	meta_filt_MIG_noBMI.txt
rs139010077	t	c	0.0169	0.4337	0.0943	4.193e-06	3724	meta_filt_MIG_noBMI.txt
rs4859580	t	c	0.7021	0.1546	0.0251	7.07e-10	3724	meta_filt_MIG_noBMI.txt
rs12649185	a	g	0.2766	-0.1583	0.0257	7.294e-10	3724	meta_filt_MIG_noBMI.txt
rs78011539	t	c	0.0057	-0.8722	0.1719	3.874e-07	3724	meta_filt_MIG_noBMI.txt
rs192433162	a	g	0.0061	-0.8045	0.1676	1.594e-06	3724	meta_filt_MIG_noBMI.txt
rs10266753	t	c	0.9109	-0.2016	0.0397	3.769e-07	3724	meta_filt_MIG_noBMI.txt
rs117472413	t	c	0.0591	0.2448	0.0501	1.013e-06	3724	meta_filt_MIG_noBMI.txt
rs1002733	a	g	0.9115	-0.207	0.0398	1.926e-07	3724	meta_filt_MIG_noBMI.txt
rs2707421	t	c	0.0885	0.207	0.0398	1.928e-07	3724	meta_filt_MIG_noBMI.txt
rs10518143	a	g	0.7232	0.1602	0.0257	4.525e-10	3724	meta_filt_MIG_noBMI.txt
rs4241577	a	c	0.2856	-0.1641	0.0255	1.168e-10	3724	meta_filt_MIG_noBMI.txt
rs13105416	t	g	0.3187	-0.1451	0.0249	5.969e-09	3724	meta_filt_MIG_noBMI.txt
rs13129896	a	g	0.2869	-0.1628	0.0254	1.433e-10	3724	meta_filt_MIG_noBMI.txt
rs6679677	a	c	0.1458	0.1628	0.0327	6.514e-07	3724	meta_filt_MIG_noBMI.txt
rs112747234	a	g	0.9526	-0.2559	0.0548	3.048e-06	3724	meta_filt_MIG_noBMI.txt
rs11408635	ca	c	0.3478	-0.1184	0.0245	1.365e-06	3724	meta_filt_MIG_noBMI.txt
rs4859567	a	t	0.316	-0.1443	0.025	7.956e-09	3724	meta_filt_MIG_noBMI.txt
rs11629028	a	g	0.0471	0.2525	0.0551	4.682e-06	3724	meta_filt_MIG_noBMI.txt
rs33956047	ca	c	0.3475	-0.119	0.0245	1.204e-06	3724	meta_filt_MIG_noBMI.txt
rs28564530	a	g	0.7672	0.1698	0.0278	1.009e-09	3724	meta_filt_MIG_noBMI.txt
rs111779321	t	c	0.0607	0.2396	0.0492	1.129e-06	3724	meta_filt_MIG_noBMI.txt
rs3733235	a	g	0.3393	-0.1211	0.0249	1.203e-06	3724	meta_filt_MIG_noBMI.txt
rs7670521	a	g	0.6522	0.1183	0.0245	1.386e-06	3724	meta_filt_MIG_noBMI.txt
rs28595360	a	g	0.2717	-0.1565	0.0258	1.422e-09	3724	meta_filt_MIG_noBMI.txt
rs113973407	t	c	0.0603	0.2418	0.0495	1.026e-06	3724	meta_filt_MIG_noBMI.txt
rs35882473	a	g	0.3314	-0.1325	0.0244	5.332e-08	3724	meta_filt_MIG_noBMI.txt
rs118159976	t	c	0.0591	0.2448	0.0501	1.014e-06	3724	meta_filt_MIG_noBMI.txt
rs182692989	t	c	0.0163	-0.465	0.0954	1.087e-06	3724	meta_filt_MIG_noBMI.txt
rs13118503	t	c	0.2862	-0.1631	0.0254	1.35e-10	3724	meta_filt_MIG_noBMI.txt
rs1796086	t	c	0.9127	-0.2172	0.04	5.623e-08	3724	meta_filt_MIG_noBMI.txt
rs6824910	t	c	0.6548	0.1186	0.0247	1.623e-06	3724	meta_filt_MIG_noBMI.txt
rs4859572	t	c	0.271	-0.1552	0.0258	1.871e-09	3724	meta_filt_MIG_noBMI.txt
rs113302091	t	c	0.0468	0.2537	0.0553	4.402e-06	3724	meta_filt_MIG_noBMI.txt
rs113794010	a	g	0.0604	0.2415	0.0494	1.031e-06	3724	meta_filt_MIG_noBMI.txt
rs28535831	a	t	0.7293	0.1545	0.0259	2.338e-09	3724	meta_filt_MIG_noBMI.txt
rs191555775	a	t	0.909	0.2279	0.0412	3.278e-08	3724	meta_filt_MIG_noBMI.txt
rs2707420	t	c	0.9115	-0.207	0.0398	1.929e-07	3724	meta_filt_MIG_noBMI.txt
rs12651402	t	c	0.2785	-0.1598	0.0257	4.989e-10	3724	meta_filt_MIG_noBMI.txt
rs9559183	c	g	0.3827	0.1086	0.0238	4.898e-06	3724	meta_filt_MIG_noBMI.txt
rs2707419	a	g	0.0885	0.207	0.0398	1.931e-07	3724	meta_filt_MIG_noBMI.txt
rs112118807	a	g	0.0322	0.3076	0.0659	3.011e-06	3724	meta_filt_MIG_noBMI.txt
rs112197434	a	t	0.7062	0.1488	0.0255	5.249e-09	3724	meta_filt_MIG_noBMI.txt
rs816960	t	c	0.3692	-0.1179	0.0242	1.15e-06	3724	meta_filt_MIG_noBMI.txt
rs2476601	a	g	0.1463	0.1563	0.0326	1.632e-06	3724	meta_filt_MIG_noBMI.txt
rs13112512	t	c	0.703	0.1558	0.0251	5.369e-10	3724	meta_filt_MIG_noBMI.txt
rs113189605	t	c	0.9397	-0.2418	0.0495	1.027e-06	3724	meta_filt_MIG_noBMI.txt
rs112141435	t	c	0.9396	-0.2417	0.0495	1.029e-06	3724	meta_filt_MIG_noBMI.txt
rs2014091	t	c	0.0884	0.2068	0.0398	2.061e-07	3724	meta_filt_MIG_noBMI.txt
rs4859573	a	g	0.729	0.1552	0.0258	1.871e-09	3724	meta_filt_MIG_noBMI.txt
rs111437112	t	c	0.0605	0.2412	0.0494	1.038e-06	3724	meta_filt_MIG_noBMI.txt
rs111823959	t	c	0.2704	-0.1544	0.0259	2.565e-09	3724	meta_filt_MIG_noBMI.txt
rs4859570	t	c	0.2708	-0.1549	0.0258	1.974e-09	3724	meta_filt_MIG_noBMI.txt
rs56148877	t	c	0.3465	-0.1192	0.0246	1.283e-06	3724	meta_filt_MIG_noBMI.txt
rs112861654	a	g	0.9454	-0.2682	0.0527	3.639e-07	3724	meta_filt_MIG_noBMI.txt
rs4859609	a	g	0.7151	0.1594	0.0258	6.872e-10	3724	meta_filt_MIG_noBMI.txt
rs75515553	a	g	0.0593	0.2419	0.0499	1.241e-06	3724	meta_filt_MIG_noBMI.txt
rs62562991	a	g	0.0097	0.6239	0.1259	7.237e-07	3724	meta_filt_MIG_noBMI.txt
rs4859571	t	c	0.264	-0.1564	0.026	1.78e-09	3724	meta_filt_MIG_noBMI.txt
rs13121161	t	g	0.7236	0.1587	0.0257	6.751e-10	3724	meta_filt_MIG_noBMI.txt
rs28507618	a	t	0.7083	0.1595	0.0253	2.861e-10	3724	meta_filt_MIG_noBMI.txt
rs10483829	a	g	0.9528	-0.2531	0.055	4.147e-06	3724	meta_filt_MIG_noBMI.txt
rs35035038	t	g	0.2559	-0.1632	0.0269	1.221e-09	3724	meta_filt_MIG_noBMI.txt
rs4859577	t	c	0.713	0.1638	0.0254	1.05e-10	3724	meta_filt_MIG_noBMI.txt
rs13143163	c	g	0.0512	0.2735	0.0582	2.622e-06	3724	meta_filt_MIG_noBMI.txt
rs1796083	t	c	0.0885	0.207	0.0398	1.947e-07	3724	meta_filt_MIG_noBMI.txt
rs71210228	a	ac	0.684	0.1435	0.025	9.637e-09	3724	meta_filt_MIG_noBMI.txt
rs11629320	c	g	0.9532	-0.2556	0.0553	3.8e-06	3724	meta_filt_MIG_noBMI.txt
rs56300358	t	c	0.6531	0.119	0.0246	1.322e-06	3724	meta_filt_MIG_noBMI.txt
rs4719083	t	c	0.9115	-0.207	0.0398	1.927e-07	3724	meta_filt_MIG_noBMI.txt
rs1796089	t	g	0.9117	-0.2057	0.0398	2.403e-07	3724	meta_filt_MIG_noBMI.txt
rs113658455	a	c	0.9392	-0.239	0.0492	1.181e-06	3724	meta_filt_MIG_noBMI.txt
rs1636479	a	g	0.9115	-0.207	0.0398	1.928e-07	3724	meta_filt_MIG_noBMI.txt
rs201731346	t	tc	0.9134	-0.2015	0.0405	6.443e-07	3724	meta_filt_MIG_noBMI.txt
rs118021561	a	g	0.9386	-0.2424	0.0491	7.894e-07	3724	meta_filt_MIG_noBMI.txt
rs6841333	t	g	0.7154	0.1624	0.0256	2.435e-10	3724	meta_filt_MIG_noBMI.txt
rs11409899	t	tc	0.9132	-0.2126	0.0402	1.264e-07	3724	meta_filt_MIG_noBMI.txt
rs9520611	t	c	0.3827	0.1089	0.0238	4.579e-06	3724	meta_filt_MIG_noBMI.txt
rs139277810	t	c	0.0597	0.2431	0.0498	1.047e-06	3724	meta_filt_MIG_noBMI.txt
rs28818603	t	g	0.2767	-0.1584	0.0257	7.364e-10	3724	meta_filt_MIG_noBMI.txt
rs1796085	a	c	0.9127	-0.2172	0.04	5.611e-08	3724	meta_filt_MIG_noBMI.txt
rs3733238	a	g	0.7134	0.1637	0.0254	1.129e-10	3724	meta_filt_MIG_noBMI.txt
rs884004	t	g	0.2767	-0.1602	0.0257	4.591e-10	3724	meta_filt_MIG_noBMI.txt
rs28647886	t	c	0.7293	0.1547	0.0259	2.195e-09	3724	meta_filt_MIG_noBMI.txt
rs144300523	a	g	0.9395	-0.241	0.0493	1.042e-06	3724	meta_filt_MIG_noBMI.txt
rs111300226	a	ag	0.0849	0.2187	0.0407	7.996e-08	3724	meta_filt_MIG_noBMI.txt
rs111981122	a	c	0.7296	0.1544	0.0259	2.591e-09	3724	meta_filt_MIG_noBMI.txt
rs1636480	a	g	0.9115	-0.207	0.0398	1.927e-07	3724	meta_filt_MIG_noBMI.txt
rs4508917	a	g	0.6686	0.1324	0.0243	5.287e-08	3724	meta_filt_MIG_noBMI.txt
rs28451731	t	c	0.2711	-0.1556	0.0259	1.872e-09	3724	meta_filt_MIG_noBMI.txt
rs28375800	t	c	0.2707	-0.1546	0.0259	2.23e-09	3724	meta_filt_MIG_noBMI.txt
rs3733234	c	g	0.3394	-0.1211	0.0249	1.208e-06	3724	meta_filt_MIG_noBMI.txt
rs35030597	t	ta	0.7131	0.1638	0.0254	1.055e-10	3724	meta_filt_MIG_noBMI.txt
rs4719090	a	g	0.9115	-0.2069	0.0398	1.955e-07	3724	meta_filt_MIG_noBMI.txt
rs4859569	a	t	0.6838	0.1448	0.025	6.888e-09	3724	meta_filt_MIG_noBMI.txt
rs3973935	a	g	0.0884	0.2068	0.0398	2.066e-07	3724	meta_filt_MIG_noBMI.txt
rs2271528	a	g	0.287	-0.1638	0.0254	1.049e-10	3724	meta_filt_MIG_noBMI.txt
rs116894708	a	t	0.9937	0.7857	0.1624	1.311e-06	3724	meta_filt_MIG_noBMI.txt
rs4719082	a	c	0.9109	-0.2016	0.0397	3.77e-07	3724	meta_filt_MIG_noBMI.txt
rs1636481	t	g	0.0885	0.207	0.0398	1.927e-07	3724	meta_filt_MIG_noBMI.txt
rs2869462	c	g	0.7234	0.1602	0.0257	4.576e-10	3724	meta_filt_MIG_noBMI.txt
rs3973937	c	g	0.0885	0.207	0.0398	1.938e-07	3724	meta_filt_MIG_noBMI.txt
rs140799884	cagaaact	c	0.8944	0.2049	0.039	1.518e-07	3724	meta_filt_MIG_noBMI.txt
rs34467552	a	at	0.2707	-0.1546	0.0259	2.271e-09	3724	meta_filt_MIG_noBMI.txt
rs9996608	t	c	0.3473	-0.1188	0.0246	1.331e-06	3724	meta_filt_MIG_noBMI.txt
rs113896980	t	c	0.9364	-0.2259	0.0487	3.454e-06	3724	meta_filt_MIG_noBMI.txt
rs146534467	t	tag	0.9407	-0.242	0.0499	1.234e-06	3724	meta_filt_MIG_noBMI.txt
rs1636477	t	c	0.9115	-0.2069	0.0398	1.958e-07	3724	meta_filt_MIG_noBMI.txt
rs4398791	t	c	0.0886	0.2075	0.0398	1.82e-07	3724	meta_filt_MIG_noBMI.txt
rs78870324	a	g	0.0593	0.242	0.0499	1.235e-06	3724	meta_filt_MIG_noBMI.txt
rs112433568	t	c	0.9393	-0.2401	0.0493	1.095e-06	3724	meta_filt_MIG_noBMI.txt
rs4859568	a	c	0.3162	-0.1448	0.025	6.987e-09	3724	meta_filt_MIG_noBMI.txt
rs111607343	a	g	0.0134	-0.5235	0.1119	2.928e-06	3724	meta_filt_MIG_noBMI.txt
rs13111494	t	c	0.7236	0.1587	0.0257	6.743e-10	3724	meta_filt_MIG_noBMI.txt
rs1636478	t	c	0.0885	0.207	0.0398	1.928e-07	3724	meta_filt_MIG_noBMI.txt
rs884304	a	g	0.3307	-0.1344	0.0244	3.53e-08	3724	meta_filt_MIG_noBMI.txt
rs4407340	t	g	0.9394	-0.2409	0.0493	1.044e-06	3724	meta_filt_MIG_noBMI.txt
rs6841837	a	g	0.3446	-0.1186	0.0247	1.637e-06	3724	meta_filt_MIG_noBMI.txt
rs7161219	a	t	0.9521	-0.2494	0.0545	4.804e-06	3724	meta_filt_MIG_noBMI.txt
rs3796484	a	t	0.2869	-0.1638	0.0254	1.063e-10	3724	meta_filt_MIG_noBMI.txt
rs6460643	c	g	0.0885	0.207	0.0398	1.934e-07	3724	meta_filt_MIG_noBMI.txt
rs117674136	t	g	0.0057	-0.8716	0.1717	3.856e-07	3724	meta_filt_MIG_noBMI.txt
rs66498356	c	g	0.3042	-0.128	0.0251	3.483e-07	3724	meta_filt_MIG_noBMI.txt
rs1796088	a	g	0.0885	0.2064	0.0398	2.107e-07	3724	meta_filt_MIG_noBMI.txt
rs7375640	a	g	0.3803	-0.1109	0.0238	3.141e-06	3724	meta_filt_MIG_noBMI.txt
rs199988400	ca	c	0.2638	-0.157	0.0265	2.955e-09	3724	meta_filt_MIG_noBMI.txt
rs113642070	t	c	0.942	-0.2508	0.0509	8.24e-07	3724	meta_filt_MIG_noBMI.txt
rs117900671	a	g	0.0606	0.2409	0.0494	1.102e-06	3724	meta_filt_MIG_noBMI.txt
rs111698868	c	g	0.9398	-0.2423	0.0496	1.018e-06	3724	meta_filt_MIG_noBMI.txt
rs113650677	t	c	0.0608	0.2385	0.0492	1.237e-06	3724	meta_filt_MIG_noBMI.txt
rs10226342	c	g	0.0849	0.2187	0.0407	7.831e-08	3724	meta_filt_MIG_noBMI.txt
rs6824911	t	c	0.6548	0.1186	0.0247	1.623e-06	3724	meta_filt_MIG_noBMI.txt
rs10268304	a	g	0.9115	-0.207	0.0398	1.926e-07	3724	meta_filt_MIG_noBMI.txt
rs8127917	t	g	0.0608	0.2382	0.0492	1.278e-06	3724	meta_filt_MIG_noBMI.txt
rs4429750	a	g	0.7234	0.1583	0.0257	7.296e-10	3724	meta_filt_MIG_noBMI.txt
rs10029157	a	g	0.2712	-0.1607	0.0259	5.641e-10	3724	meta_filt_MIG_noBMI.txt
rs113852821	a	t	0.9392	-0.2393	0.0492	1.154e-06	3724	meta_filt_MIG_noBMI.txt
rs112674789	t	c	0.0606	0.2407	0.0493	1.054e-06	3724	meta_filt_MIG_noBMI.txt
rs2242470	a	g	0.287	-0.1638	0.0254	1.055e-10	3724	meta_filt_MIG_noBMI.txt
rs9456663	t	c	0.6702	-0.1186	0.0255	3.423e-06	3724	meta_filt_MIG_noBMI.txt
rs7670697	a	t	0.6525	0.119	0.0245	1.204e-06	3724	meta_filt_MIG_noBMI.txt
rs199760038	a	at	0.0885	0.207	0.0398	1.97e-07	3724	meta_filt_MIG_noBMI.txt
rs201675884	g	gc	0.9394	-0.2409	0.0493	1.044e-06	3724	meta_filt_MIG_noBMI.txt
rs77041705	t	g	0.0474	0.2559	0.0548	3.03e-06	3724	meta_filt_MIG_noBMI.txt
rs41272086	a	g	0.0908	-0.2278	0.0413	3.366e-08	3724	meta_filt_MIG_noBMI.txt
rs61589462	g	gc	0.0885	0.2064	0.0398	2.132e-07	3724	meta_filt_MIG_noBMI.txt
rs111963734	a	g	0.0609	0.2379	0.0492	1.296e-06	3724	meta_filt_MIG_noBMI.txt
rs74365519	t	c	0.0287	0.3261	0.0694	2.63e-06	3724	meta_filt_MIG_noBMI.txt
rs34630680	a	t	0.7282	0.1563	0.0258	1.478e-09	3724	meta_filt_MIG_noBMI.txt
rs117026926	t	c	0.0063	-0.7853	0.1625	1.359e-06	3724	meta_filt_MIG_noBMI.txt
rs149980921	a	g	0.9403	-0.2431	0.0498	1.047e-06	3724	meta_filt_MIG_noBMI.txt
rs148279792	t	c	0.9395	-0.241	0.0494	1.041e-06	3724	meta_filt_MIG_noBMI.txt
rs112483570	t	c	0.9393	-0.24	0.0493	1.104e-06	3724	meta_filt_MIG_noBMI.txt
rs189095298	t	c	0.0061	-0.8043	0.1676	1.594e-06	3724	meta_filt_MIG_noBMI.txt
rs111623692	a	g	0.0608	0.2395	0.0492	1.139e-06	3724	meta_filt_MIG_noBMI.txt
rs113195838	a	c	0.0602	0.2422	0.0496	1.019e-06	3724	meta_filt_MIG_noBMI.txt
rs1002731	c	g	0.9115	-0.207	0.0398	1.926e-07	3724	meta_filt_MIG_noBMI.txt
rs112416665	a	c	0.0603	0.242	0.0495	1.023e-06	3724	meta_filt_MIG_noBMI.txt
rs3832275	ca	c	0.6606	0.121	0.0249	1.208e-06	3724	meta_filt_MIG_noBMI.txt
rs77086208	t	c	0.0286	0.327	0.0694	2.501e-06	3724	meta_filt_MIG_noBMI.txt
rs12374321	t	c	0.2717	-0.1562	0.0258	1.487e-09	3724	meta_filt_MIG_noBMI.txt
rs111893966	a	g	0.0604	0.2416	0.0494	1.03e-06	3724	meta_filt_MIG_noBMI.txt
rs113208204	a	t	0.9397	-0.2419	0.0495	1.027e-06	3724	meta_filt_MIG_noBMI.txt
rs55876513	t	g	0.7131	0.1638	0.0254	1.048e-10	3724	meta_filt_MIG_noBMI.txt
rs8003186	t	g	0.0477	0.2501	0.0546	4.724e-06	3724	meta_filt_MIG_noBMI.txt
rs28588114	a	g	0.2713	-0.1556	0.0258	1.708e-09	3724	meta_filt_MIG_noBMI.txt
rs6816425	t	c	0.6198	0.111	0.0238	3.086e-06	3724	meta_filt_MIG_noBMI.txt
rs13130917	t	c	0.2764	-0.1587	0.0257	6.703e-10	3724	meta_filt_MIG_noBMI.txt
rs3973936	t	c	0.0885	0.2069	0.0398	1.948e-07	3724	meta_filt_MIG_noBMI.txt
rs113385692	a	t	0.9392	-0.2392	0.0492	1.159e-06	3724	meta_filt_MIG_noBMI.txt
rs10009947	a	g	0.2863	-0.1632	0.0254	1.314e-10	3724	meta_filt_MIG_noBMI.txt
rs28532601	a	g	0.2708	-0.1548	0.0258	2.116e-09	3724	meta_filt_MIG_noBMI.txt
rs4717584	t	c	0.9115	-0.2069	0.0398	1.957e-07	3724	meta_filt_MIG_noBMI.txt
rs113133457	c	g	0.9394	-0.2403	0.0493	1.085e-06	3724	meta_filt_MIG_noBMI.txt
rs113583966	a	t	0.0634	0.2421	0.049	7.85e-07	3724	meta_filt_MIG_noBMI.txt
rs6847815	t	c	0.7109	0.1636	0.0254	1.166e-10	3724	meta_filt_MIG_noBMI.txt
rs34740469	a	g	0.2862	-0.1636	0.0254	1.192e-10	3724	meta_filt_MIG_noBMI.txt
rs10031733	t	c	0.2867	-0.1637	0.0254	1.111e-10	3724	meta_filt_MIG_noBMI.txt
rs1796084	a	t	0.9115	-0.2069	0.0398	1.958e-07	3724	meta_filt_MIG_noBMI.txt
rs2158733	a	g	0.9115	-0.207	0.0398	1.926e-07	3724	meta_filt_MIG_noBMI.txt
rs181519314	t	c	0.1282	-0.2095	0.0386	5.665e-08	3724	meta_filt_MIG_noBMI.txt
rs17001247	t	c	0.7134	0.1632	0.0254	1.272e-10	3724	meta_filt_MIG_noBMI.txt
rs28897072	a	g	0.2786	-0.1593	0.0257	5.489e-10	3724	meta_filt_MIG_noBMI.txt
rs112427818	t	c	0.0604	0.2416	0.0494	1.03e-06	3724	meta_filt_MIG_noBMI.txt
rs73289085	t	c	0.9523	-0.2501	0.0546	4.714e-06	3724	meta_filt_MIG_noBMI.txt
rs4719091	a	t	0.0885	0.207	0.0398	1.945e-07	3724	meta_filt_MIG_noBMI.txt
rs79625673	a	g	0.0594	0.2418	0.0499	1.242e-06	3724	meta_filt_MIG_noBMI.txt
rs3733233	t	c	0.6588	0.1223	0.025	1.049e-06	3724	meta_filt_MIG_noBMI.txt
rs112190507	t	c	0.0606	0.2403	0.0493	1.084e-06	3724	meta_filt_MIG_noBMI.txt
rs111685970	t	g	0.0608	0.2391	0.0492	1.175e-06	3724	meta_filt_MIG_noBMI.txt
rs4859578	t	c	0.287	-0.1638	0.0254	1.049e-10	3724	meta_filt_MIG_noBMI.txt
rs113492840	a	g	0.0607	0.2397	0.0492	1.128e-06	3724	meta_filt_MIG_noBMI.txt
rs2276886	t	c	0.2852	-0.1631	0.0254	1.447e-10	3724	meta_filt_MIG_noBMI.txt
rs10007919	c	g	0.7236	0.1587	0.0257	6.703e-10	3724	meta_filt_MIG_noBMI.txt
rs10031983	c	g	0.2766	-0.1583	0.0257	7.299e-10	3724	meta_filt_MIG_noBMI.txt
rs10002977	a	g	0.7236	0.1587	0.0257	6.75e-10	3724	meta_filt_MIG_noBMI.txt
rs117831247	t	c	0.0056	-0.8819	0.173	3.445e-07	3724	meta_filt_MIG_noBMI.txt
rs11847692	c	g	0.9523	-0.2503	0.0546	4.618e-06	3724	meta_filt_MIG_noBMI.txt
rs111746900	a	t	0.9394	-0.2406	0.0493	1.06e-06	3724	meta_filt_MIG_noBMI.txt
rs10272163	a	g	0.9115	-0.207	0.0398	1.926e-07	3724	meta_filt_MIG_noBMI.txt
rs112167443	a	t	0.06	0.2427	0.0496	1.014e-06	3724	meta_filt_MIG_noBMI.txt
rs112741463	t	c	0.0602	0.2422	0.0495	1.02e-06	3724	meta_filt_MIG_noBMI.txt
rs77498011	a	g	0.9403	-0.2412	0.0497	1.234e-06	3724	meta_filt_MIG_noBMI.txt
rs113006396	c	g	0.9396	-0.2415	0.0494	1.031e-06	3724	meta_filt_MIG_noBMI.txt
rs11347622	g	ga	0.0929	0.2007	0.0392	3.16e-07	3724	meta_filt_MIG_noBMI.txt
rs111636040	a	g	0.0189	-0.4379	0.0906	1.36e-06	3724	meta_filt_MIG_noBMI.txt
rs28655366	a	g	0.2767	-0.1584	0.0257	7.306e-10	3724	meta_filt_MIG_noBMI.txt
rs28422144	t	c	0.2707	-0.1545	0.0259	2.418e-09	3724	meta_filt_MIG_noBMI.txt
rs113138100	t	c	0.9394	-0.2406	0.0493	1.066e-06	3724	meta_filt_MIG_noBMI.txt
rs12374370	a	g	0.7282	0.1563	0.0258	1.479e-09	3724	meta_filt_MIG_noBMI.txt
