# Supplementary material for: Inflammatory cytokine profiles in erectile dysfunction: a bidirectional Mendelian randomization
Source: Front Immunol. 2024 Apr 12;15:1342658. doi: 10.3389/fimmu.2024.1342658 (PMC11045927; doi:10.3389/fimmu.2024.1342658)
Supplement: Supplementary file 2 [file DataSheet_2.zip › 41 Inflammatory cytokines exposure data/meta_filt_MIP_1A_noBMI.txt]

MarkerName	Allele1	Allele2	Freq1	Effect	StdErr	P-value	Total_N	PHENO
rs7926896	a	c	0.0304	0.3165	0.0693	4.912e-06	3561	meta_filt_MIP_1A_noBMI.txt
rs111734142	a	t	0.0306	0.3161	0.0691	4.769e-06	3561	meta_filt_MIP_1A_noBMI.txt
rs61357760	a	c	0.0804	-0.2034	0.0441	3.889e-06	3561	meta_filt_MIP_1A_noBMI.txt
rs184154340	a	g	0.0304	0.3251	0.0689	2.399e-06	3561	meta_filt_MIP_1A_noBMI.txt
rs17140744	c	g	0.0305	0.3167	0.0693	4.863e-06	3561	meta_filt_MIP_1A_noBMI.txt
rs1877178	t	c	0.8768	-0.1707	0.036	2.126e-06	3561	meta_filt_MIP_1A_noBMI.txt
rs77640231	t	c	0.0305	0.3166	0.0693	4.884e-06	3561	meta_filt_MIP_1A_noBMI.txt
rs117160530	t	c	0.0307	0.3223	0.0687	2.686e-06	3561	meta_filt_MIP_1A_noBMI.txt
rs142265987	a	atact	0.0305	0.3165	0.0693	4.902e-06	3561	meta_filt_MIP_1A_noBMI.txt
rs12159394	a	g	0.1183	-0.1708	0.0366	3.112e-06	3561	meta_filt_MIP_1A_noBMI.txt
rs7926790	t	c	0.0304	0.3164	0.0693	4.938e-06	3561	meta_filt_MIP_1A_noBMI.txt
rs6900267	a	c	0.9308	-0.2472	0.0515	1.604e-06	3561	meta_filt_MIP_1A_noBMI.txt
rs117506943	t	c	0.0323	0.3128	0.0682	4.484e-06	3561	meta_filt_MIP_1A_noBMI.txt
rs1775591	a	g	0.8772	-0.1685	0.0361	3.057e-06	3561	meta_filt_MIP_1A_noBMI.txt
rs60064896	a	t	0.0305	0.3179	0.0693	4.494e-06	3561	meta_filt_MIP_1A_noBMI.txt
rs2666970	t	c	0.1235	0.1692	0.0358	2.281e-06	3561	meta_filt_MIP_1A_noBMI.txt
rs1775589	t	c	0.8753	-0.1687	0.0358	2.416e-06	3561	meta_filt_MIP_1A_noBMI.txt
rs17140748	a	g	0.0304	0.3179	0.0693	4.44e-06	3561	meta_filt_MIP_1A_noBMI.txt
rs118138385	a	c	0.0305	0.3245	0.0688	2.427e-06	3561	meta_filt_MIP_1A_noBMI.txt
rs1473037	a	t	0.8643	-0.1605	0.035	4.539e-06	3561	meta_filt_MIP_1A_noBMI.txt
rs1775590	t	c	0.8772	-0.1684	0.0361	3.093e-06	3561	meta_filt_MIP_1A_noBMI.txt
rs6956239	t	c	0.2927	0.119	0.026	4.583e-06	3561	meta_filt_MIP_1A_noBMI.txt
rs117839469	a	t	0.0304	0.3265	0.0695	2.617e-06	3561	meta_filt_MIP_1A_noBMI.txt
rs78982784	a	t	0.0305	0.3167	0.0693	4.86e-06	3561	meta_filt_MIP_1A_noBMI.txt
rs916260	a	g	0.0942	-0.1878	0.0408	4.183e-06	3561	meta_filt_MIP_1A_noBMI.txt
rs12690897	a	g	0.292	0.1215	0.026	3.073e-06	3561	meta_filt_MIP_1A_noBMI.txt
rs144546420	cact	c	0.9698	-0.3304	0.0697	2.1e-06	3561	meta_filt_MIP_1A_noBMI.txt
rs57786342	a	g	0.2336	0.139	0.0283	8.909e-07	3561	meta_filt_MIP_1A_noBMI.txt
rs60198979	a	g	0.0788	-0.2154	0.0455	2.215e-06	3561	meta_filt_MIP_1A_noBMI.txt
rs2671422	a	g	0.1215	0.1703	0.036	2.191e-06	3561	meta_filt_MIP_1A_noBMI.txt
rs116615337	a	g	0.4232	0.1286	0.0278	3.657e-06	3561	meta_filt_MIP_1A_noBMI.txt
