# Supplementary material for: Inflammatory cytokine profiles in erectile dysfunction: a bidirectional Mendelian randomization
Source: Front Immunol. 2024 Apr 12;15:1342658. doi: 10.3389/fimmu.2024.1342658 (PMC11045927; doi:10.3389/fimmu.2024.1342658)
Supplement: Supplementary file 2 [file DataSheet_2.zip › 41 Inflammatory cytokines exposure data/meta_filt_MIP_1B_noBMI.txt]

MarkerName	Allele1	Allele2	Freq1	Effect	StdErr	P-value	Total_N	PHENO
rs7637372	c	g	0.7808	0.1012	0.0188	7.59e-08	8287	meta_filt_MIP_1B_noBMI.txt
rs13078053	a	t	0.4358	0.1172	0.0157	8.163e-14	8287	meta_filt_MIP_1B_noBMI.txt
rs860556	t	g	0.7978	-0.1488	0.0194	1.529e-14	8287	meta_filt_MIP_1B_noBMI.txt
rs8070260	a	g	0.4363	0.1257	0.0158	1.624e-15	8287	meta_filt_MIP_1B_noBMI.txt
rs13070099	t	c	0.8728	0.1105	0.0233	2.222e-06	8287	meta_filt_MIP_1B_noBMI.txt
rs13062022	a	g	0.6082	0.0846	0.016	1.207e-07	8287	meta_filt_MIP_1B_noBMI.txt
rs17261269	t	g	0.3471	-0.0803	0.0162	7.646e-07	8287	meta_filt_MIP_1B_noBMI.txt
rs41334652	a	t	0.3947	-0.0971	0.0161	1.586e-09	8287	meta_filt_MIP_1B_noBMI.txt
rs56002857	t	c	0.1096	0.1639	0.0252	8.037e-11	8287	meta_filt_MIP_1B_noBMI.txt
rs34448949	a	t	0.864	0.1388	0.0227	1.026e-09	8287	meta_filt_MIP_1B_noBMI.txt
rs202080727	a	ag	0.3627	-0.0843	0.0162	1.923e-07	8287	meta_filt_MIP_1B_noBMI.txt
rs295887	a	g	0.7289	-0.1254	0.0176	1.005e-12	8287	meta_filt_MIP_1B_noBMI.txt
rs4833093	t	g	0.124	0.1086	0.0235	3.822e-06	8287	meta_filt_MIP_1B_noBMI.txt
rs61604377	a	g	0.8657	-0.1253	0.0227	3.363e-08	8287	meta_filt_MIP_1B_noBMI.txt
rs2742362	t	g	0.2109	-0.0963	0.0193	6.399e-07	8287	meta_filt_MIP_1B_noBMI.txt
rs2742361	a	g	0.7891	0.0964	0.0193	6.257e-07	8287	meta_filt_MIP_1B_noBMI.txt
rs6441963	t	c	0.3652	-0.1588	0.0163	1.667e-22	8287	meta_filt_MIP_1B_noBMI.txt
rs13085054	t	c	0.7316	0.1017	0.0176	8.164e-09	8287	meta_filt_MIP_1B_noBMI.txt
rs28213	a	g	0.5943	-0.0734	0.0157	3.175e-06	8287	meta_filt_MIP_1B_noBMI.txt
rs7625839	t	c	0.5021	0.1444	0.0156	2.553e-20	8287	meta_filt_MIP_1B_noBMI.txt
rs34996724	a	g	0.4422	0.0775	0.0162	1.619e-06	8287	meta_filt_MIP_1B_noBMI.txt
rs112088397	t	g	0.1497	0.4931	0.022	6.71e-111	8287	meta_filt_MIP_1B_noBMI.txt
rs74876899	t	c	0.0319	-0.2183	0.0453	1.438e-06	8287	meta_filt_MIP_1B_noBMI.txt
rs199740248	g	gtt	0.6671	0.0774	0.0169	4.761e-06	8287	meta_filt_MIP_1B_noBMI.txt
rs62248603	a	g	0.3771	-0.0799	0.0161	6.659e-07	8287	meta_filt_MIP_1B_noBMI.txt
rs71615441	a	t	0.8897	0.1278	0.0248	2.603e-07	8287	meta_filt_MIP_1B_noBMI.txt
rs190682753	a	c	0.1518	-0.1203	0.0217	2.982e-08	8287	meta_filt_MIP_1B_noBMI.txt
rs3836258	a	agccctgcagagggaggccccaggcag	0.1956	-0.0984	0.0197	5.854e-07	8287	meta_filt_MIP_1B_noBMI.txt
rs72829264	a	g	0.8833	-0.1517	0.0277	4.329e-08	8287	meta_filt_MIP_1B_noBMI.txt
rs34693386	t	c	0.1281	-0.1092	0.0232	2.586e-06	8287	meta_filt_MIP_1B_noBMI.txt
rs199779881	t	ttc	0.0764	0.3558	0.0317	3.27e-29	8287	meta_filt_MIP_1B_noBMI.txt
rs111959715	a	c	0.8467	-0.4909	0.022	2.62e-110	8287	meta_filt_MIP_1B_noBMI.txt
rs74819318	a	c	0.9681	0.2185	0.0453	1.422e-06	8287	meta_filt_MIP_1B_noBMI.txt
rs201257631	g	gacac	0.598	-0.1248	0.016	6.752e-15	8287	meta_filt_MIP_1B_noBMI.txt
rs9911836	a	c	0.1389	0.1139	0.0225	4.033e-07	8287	meta_filt_MIP_1B_noBMI.txt
rs1635282	a	g	0.8701	-0.1942	0.0234	1.162e-16	8287	meta_filt_MIP_1B_noBMI.txt
rs9893734	t	c	0.21	-0.089	0.019	2.666e-06	8287	meta_filt_MIP_1B_noBMI.txt
rs200340363	t	ta	0.4126	0.1156	0.0173	2.585e-11	8287	meta_filt_MIP_1B_noBMI.txt
rs11651305	t	c	0.6395	0.0769	0.0162	2.053e-06	8287	meta_filt_MIP_1B_noBMI.txt
rs56322622	t	g	0.8534	-0.1192	0.0219	4.894e-08	8287	meta_filt_MIP_1B_noBMI.txt
rs75998992	c	g	0.1304	-0.6089	0.024	8.44e-142	8287	meta_filt_MIP_1B_noBMI.txt
rs13068276	c	g	0.1352	-0.1411	0.0227	5.255e-10	8287	meta_filt_MIP_1B_noBMI.txt
rs7633435	a	g	0.3728	-0.0861	0.0161	8.939e-08	8287	meta_filt_MIP_1B_noBMI.txt
rs2680401	c	g	0.7894	0.0883	0.0189	2.92e-06	8287	meta_filt_MIP_1B_noBMI.txt
rs148710154	t	c	0.6407	0.0864	0.0162	1.008e-07	8287	meta_filt_MIP_1B_noBMI.txt
rs9866206	t	c	0.8492	0.1189	0.0218	4.844e-08	8287	meta_filt_MIP_1B_noBMI.txt
rs116892077	c	g	0.0317	-0.2266	0.0458	7.615e-07	8287	meta_filt_MIP_1B_noBMI.txt
rs145733422	t	c	0.1256	0.1378	0.0233	3.464e-09	8287	meta_filt_MIP_1B_noBMI.txt
rs13096307	t	c	0.1272	-0.1105	0.0233	2.2e-06	8287	meta_filt_MIP_1B_noBMI.txt
rs2280407	a	g	0.4225	0.2048	0.0159	3.572e-38	8287	meta_filt_MIP_1B_noBMI.txt
rs191683532	t	c	0.0072	0.6103	0.1167	1.71e-07	6632	meta_filt_MIP_1B_noBMI.txt
rs9682509	c	g	0.3199	-0.0977	0.0168	5.482e-09	8287	meta_filt_MIP_1B_noBMI.txt
rs11080342	t	g	0.4958	-0.0757	0.0155	1.04e-06	8287	meta_filt_MIP_1B_noBMI.txt
rs7222917	a	t	0.6395	0.0769	0.0162	2.053e-06	8287	meta_filt_MIP_1B_noBMI.txt
rs6778896	a	t	0.4606	0.1145	0.0156	2.18e-13	8287	meta_filt_MIP_1B_noBMI.txt
rs72818340	a	g	0.1583	-0.4571	0.0214	4.28e-101	8287	meta_filt_MIP_1B_noBMI.txt
rs9839075	a	g	0.6936	0.1038	0.0168	6.328e-10	8287	meta_filt_MIP_1B_noBMI.txt
rs4683301	a	t	0.3923	-0.0905	0.0163	3.021e-08	8287	meta_filt_MIP_1B_noBMI.txt
rs34158984	t	c	0.1879	-0.1271	0.0202	2.972e-10	8287	meta_filt_MIP_1B_noBMI.txt
rs71327062	t	c	0.6935	-0.2057	0.017	1.056e-33	8287	meta_filt_MIP_1B_noBMI.txt
rs11263772	a	g	0.3607	-0.2007	0.0163	9.575e-35	8287	meta_filt_MIP_1B_noBMI.txt
rs11714942	a	g	0.2193	-0.1009	0.0188	8.323e-08	8287	meta_filt_MIP_1B_noBMI.txt
rs1027241	a	g	0.4572	0.1555	0.0157	3.926e-23	8287	meta_filt_MIP_1B_noBMI.txt
rs11714518	t	c	0.2666	-0.1022	0.0177	7.139e-09	8287	meta_filt_MIP_1B_noBMI.txt
rs7614743	c	g	0.1299	0.1302	0.0235	2.952e-08	8287	meta_filt_MIP_1B_noBMI.txt
rs59340027	t	tg	0.8	-0.1229	0.0194	2.486e-10	8287	meta_filt_MIP_1B_noBMI.txt
rs9311383	t	c	0.291	-0.096	0.017	1.729e-08	8287	meta_filt_MIP_1B_noBMI.txt
rs1348389	t	c	0.5315	0.0826	0.0158	1.592e-07	8287	meta_filt_MIP_1B_noBMI.txt
rs140316381	t	g	0.9675	-0.2576	0.044	4.713e-09	8287	meta_filt_MIP_1B_noBMI.txt
rs7634822	c	g	0.7799	0.1075	0.0188	1.047e-08	8287	meta_filt_MIP_1B_noBMI.txt
rs76209610	t	g	0.1312	0.1363	0.0229	2.494e-09	8287	meta_filt_MIP_1B_noBMI.txt
rs6789386	c	g	0.6116	0.1362	0.0159	1.122e-17	8287	meta_filt_MIP_1B_noBMI.txt
rs4536515	a	g	0.8285	-0.2075	0.0269	1.342e-14	6632	meta_filt_MIP_1B_noBMI.txt
rs13094672	t	c	0.6069	0.0844	0.016	1.303e-07	8287	meta_filt_MIP_1B_noBMI.txt
rs80155490	t	c	0.2	0.1229	0.0194	2.485e-10	8287	meta_filt_MIP_1B_noBMI.txt
rs139682949	c	g	0.1563	0.1577	0.0216	2.69e-13	8287	meta_filt_MIP_1B_noBMI.txt
rs3736177	t	c	0.3769	-0.0792	0.0161	8.366e-07	8287	meta_filt_MIP_1B_noBMI.txt
rs78629618	t	c	0.8876	-0.2871	0.0257	5.451e-29	8287	meta_filt_MIP_1B_noBMI.txt
rs9911839	t	g	0.9011	-0.1377	0.027	3.518e-07	8287	meta_filt_MIP_1B_noBMI.txt
rs34474200	t	c	0.1876	-0.1266	0.0202	3.445e-10	8287	meta_filt_MIP_1B_noBMI.txt
rs7640397	t	c	0.6076	0.0816	0.016	3.417e-07	8287	meta_filt_MIP_1B_noBMI.txt
rs974380	a	g	0.7523	0.1123	0.018	4.024e-10	8287	meta_filt_MIP_1B_noBMI.txt
rs6772051	a	g	0.513	-0.1185	0.0155	2.301e-14	8287	meta_filt_MIP_1B_noBMI.txt
rs57263506	a	g	0.8694	-0.1298	0.0236	3.704e-08	8287	meta_filt_MIP_1B_noBMI.txt
rs28808964	t	c	0.4298	0.1352	0.0157	7.295e-18	8287	meta_filt_MIP_1B_noBMI.txt
rs7610636	a	c	0.6067	0.0842	0.016	1.363e-07	8287	meta_filt_MIP_1B_noBMI.txt
rs141793738	a	g	0.0432	0.1815	0.0389	3.149e-06	8287	meta_filt_MIP_1B_noBMI.txt
rs113877493	t	c	0.1645	-0.607	0.0217	3.67e-172	8287	meta_filt_MIP_1B_noBMI.txt
rs41290656	a	g	0.0962	0.21	0.027	7.932e-15	8287	meta_filt_MIP_1B_noBMI.txt
rs7221322	a	g	0.6107	0.0751	0.0159	2.292e-06	8287	meta_filt_MIP_1B_noBMI.txt
rs11652913	a	g	0.2244	0.0876	0.0187	2.914e-06	8287	meta_filt_MIP_1B_noBMI.txt
rs7664239	t	c	0.8756	-0.1089	0.0235	3.497e-06	8287	meta_filt_MIP_1B_noBMI.txt
rs11707679	t	c	0.7805	0.1018	0.0188	6.349e-08	8287	meta_filt_MIP_1B_noBMI.txt
rs150652635	g	ggt	0.1487	0.4904	0.022	1.13e-109	8287	meta_filt_MIP_1B_noBMI.txt
rs3816279	c	g	0.5816	0.0929	0.0165	1.959e-08	8287	meta_filt_MIP_1B_noBMI.txt
rs17715106	t	c	0.1541	-0.1418	0.0216	5.437e-11	8287	meta_filt_MIP_1B_noBMI.txt
rs34677490	t	g	0.1102	-0.1279	0.0248	2.591e-07	8287	meta_filt_MIP_1B_noBMI.txt
rs7207912	a	g	0.21	-0.0886	0.0189	2.901e-06	8287	meta_filt_MIP_1B_noBMI.txt
rs56673427	a	g	0.1949	-0.3329	0.0257	3.029e-38	6632	meta_filt_MIP_1B_noBMI.txt
rs113595266	a	g	0.157	0.4759	0.0219	7.38e-105	8287	meta_filt_MIP_1B_noBMI.txt
rs11868056	t	c	0.7147	0.0839	0.0173	1.172e-06	8287	meta_filt_MIP_1B_noBMI.txt
rs9855780	a	g	0.5863	0.104	0.0159	5.985e-11	8287	meta_filt_MIP_1B_noBMI.txt
rs34445878	a	t	0.8474	-0.4871	0.0219	2.11e-109	8287	meta_filt_MIP_1B_noBMI.txt
rs9900378	t	c	0.3434	-0.0944	0.0163	6.251e-09	8287	meta_filt_MIP_1B_noBMI.txt
rs13060713	a	c	0.8892	0.1288	0.0249	2.257e-07	8287	meta_filt_MIP_1B_noBMI.txt
rs225301	a	t	0.7236	0.1244	0.0173	6.844e-13	8287	meta_filt_MIP_1B_noBMI.txt
rs4858863	a	g	0.2189	-0.1006	0.0188	9.348e-08	8287	meta_filt_MIP_1B_noBMI.txt
rs56351005	t	g	0.3772	-0.0803	0.0161	5.733e-07	8287	meta_filt_MIP_1B_noBMI.txt
rs4683228	a	c	0.3982	-0.1002	0.0159	3.24e-10	8287	meta_filt_MIP_1B_noBMI.txt
rs143920918	g	gc	0.8889	-0.1472	0.0255	8.272e-09	8287	meta_filt_MIP_1B_noBMI.txt
rs9817247	t	c	0.6081	0.0983	0.0162	1.232e-09	8287	meta_filt_MIP_1B_noBMI.txt
rs11574433	a	g	0.4515	-0.1123	0.0157	8.636e-13	8287	meta_filt_MIP_1B_noBMI.txt
rs13097340	a	g	0.1539	-0.124	0.0215	7.566e-09	8287	meta_filt_MIP_1B_noBMI.txt
rs11927371	a	g	0.3817	-0.0815	0.016	3.726e-07	8287	meta_filt_MIP_1B_noBMI.txt
rs4630979	c	g	0.1876	-0.1266	0.0202	3.457e-10	8287	meta_filt_MIP_1B_noBMI.txt
rs13074065	a	g	0.3715	-0.1102	0.0163	1.404e-11	8287	meta_filt_MIP_1B_noBMI.txt
rs6771917	t	c	0.2108	-0.092	0.0195	2.323e-06	8287	meta_filt_MIP_1B_noBMI.txt
rs12452009	a	g	0.9674	0.3764	0.0443	1.847e-17	8287	meta_filt_MIP_1B_noBMI.txt
rs67722888	g	gaggccat	0.1272	-0.1104	0.0233	2.237e-06	8287	meta_filt_MIP_1B_noBMI.txt
rs75589899	t	c	0.1163	0.1518	0.0241	3.061e-10	8287	meta_filt_MIP_1B_noBMI.txt
rs34668658	a	c	0.9159	0.1374	0.0284	1.305e-06	8287	meta_filt_MIP_1B_noBMI.txt
rs11080343	t	c	0.4958	-0.076	0.0155	9.403e-07	8287	meta_filt_MIP_1B_noBMI.txt
rs144138556	a	ag	0.779	0.1049	0.0187	1.895e-08	8287	meta_filt_MIP_1B_noBMI.txt
rs8073935	t	c	0.6564	0.0943	0.0163	6.635e-09	8287	meta_filt_MIP_1B_noBMI.txt
rs17138349	a	g	0.0319	-0.2186	0.0454	1.473e-06	8287	meta_filt_MIP_1B_noBMI.txt
rs9905691	c	g	0.6979	0.0945	0.017	2.504e-08	8287	meta_filt_MIP_1B_noBMI.txt
rs76582507	a	g	0.0156	0.3259	0.0676	1.421e-06	8287	meta_filt_MIP_1B_noBMI.txt
rs60446735	a	g	0.7804	0.1021	0.0188	5.843e-08	8287	meta_filt_MIP_1B_noBMI.txt
rs183096552	a	c	0.0067	-0.6554	0.1058	5.808e-10	8287	meta_filt_MIP_1B_noBMI.txt
rs73064425	t	c	0.0841	-0.1386	0.0281	8.403e-07	8287	meta_filt_MIP_1B_noBMI.txt
rs6777145	t	g	0.3728	-0.0861	0.0161	8.944e-08	8287	meta_filt_MIP_1B_noBMI.txt
rs6783573	a	g	0.6016	0.0988	0.0159	5.506e-10	8287	meta_filt_MIP_1B_noBMI.txt
rs4234464	a	g	0.5006	-0.1317	0.0158	6.153e-17	8287	meta_filt_MIP_1B_noBMI.txt
rs113241950	t	c	0.0528	0.1609	0.0352	4.917e-06	8287	meta_filt_MIP_1B_noBMI.txt
rs67228693	c	g	0.1527	-0.1196	0.0217	3.674e-08	8287	meta_filt_MIP_1B_noBMI.txt
rs883662	c	g	0.7601	0.1062	0.0182	5.813e-09	8287	meta_filt_MIP_1B_noBMI.txt
rs869701	t	c	0.438	-0.1463	0.0159	3.245e-20	8287	meta_filt_MIP_1B_noBMI.txt
rs9905302	t	c	0.0248	0.3753	0.0536	2.476e-12	8287	meta_filt_MIP_1B_noBMI.txt
rs7626061	a	g	0.1508	-0.1188	0.0218	4.836e-08	8287	meta_filt_MIP_1B_noBMI.txt
rs71637594	a	ac	0.7813	0.1007	0.0188	9.052e-08	8287	meta_filt_MIP_1B_noBMI.txt
rs17138329	a	g	0.0321	-0.2264	0.0465	1.109e-06	8287	meta_filt_MIP_1B_noBMI.txt
rs9838883	t	c	0.3399	0.079	0.0166	1.788e-06	8287	meta_filt_MIP_1B_noBMI.txt
rs9822459	t	c	0.416	0.1704	0.0157	2.522e-27	8287	meta_filt_MIP_1B_noBMI.txt
rs34005848	t	c	0.1103	-0.1278	0.0248	2.613e-07	8287	meta_filt_MIP_1B_noBMI.txt
rs1384220	t	c	0.5493	-0.0885	0.0155	1.227e-08	8287	meta_filt_MIP_1B_noBMI.txt
rs72818319	a	g	0.1282	-0.4945	0.0241	1.67e-93	8287	meta_filt_MIP_1B_noBMI.txt
rs777015	t	c	0.7804	0.1018	0.0188	6.347e-08	8287	meta_filt_MIP_1B_noBMI.txt
rs11869392	t	g	0.0622	-0.1764	0.0336	1.469e-07	8287	meta_filt_MIP_1B_noBMI.txt
rs59276231	t	c	0.0718	-0.1502	0.0321	2.859e-06	8287	meta_filt_MIP_1B_noBMI.txt
rs7624071	a	g	0.3917	-0.0966	0.0162	2.214e-09	8287	meta_filt_MIP_1B_noBMI.txt
rs1949263	a	g	0.5052	0.0756	0.0155	1.077e-06	8287	meta_filt_MIP_1B_noBMI.txt
rs6441977	a	g	0.1529	0.4891	0.022	5.49e-110	8287	meta_filt_MIP_1B_noBMI.txt
rs140339848	caagtt	c	0.6978	0.0967	0.0172	1.938e-08	8287	meta_filt_MIP_1B_noBMI.txt
rs73072389	t	g	0.8435	-0.1556	0.0216	5.482e-13	8287	meta_filt_MIP_1B_noBMI.txt
rs72964042	a	c	0.8469	-0.1223	0.0215	1.345e-08	8287	meta_filt_MIP_1B_noBMI.txt
rs12940950	a	c	0.3605	-0.0769	0.0162	2.054e-06	8287	meta_filt_MIP_1B_noBMI.txt
rs11656285	a	g	0.4865	-0.0724	0.0157	3.918e-06	8287	meta_filt_MIP_1B_noBMI.txt
rs34455547	c	g	0.1541	-0.1418	0.0216	5.529e-11	8287	meta_filt_MIP_1B_noBMI.txt
rs117789363	t	c	0.9003	0.1514	0.026	5.743e-09	8287	meta_filt_MIP_1B_noBMI.txt
rs11653987	t	c	0.6395	0.0769	0.0162	2.057e-06	8287	meta_filt_MIP_1B_noBMI.txt
rs56185965	a	t	0.2165	0.1162	0.0198	4.605e-09	8287	meta_filt_MIP_1B_noBMI.txt
rs113441737	a	g	0.0725	0.4084	0.032	2.766e-37	8287	meta_filt_MIP_1B_noBMI.txt
rs8073269	t	c	0.869	0.1208	0.0259	3.234e-06	8287	meta_filt_MIP_1B_noBMI.txt
rs2101247	a	g	0.377	-0.079	0.0161	8.828e-07	8287	meta_filt_MIP_1B_noBMI.txt
rs13075836	t	c	0.8461	0.1239	0.0215	7.618e-09	8287	meta_filt_MIP_1B_noBMI.txt
rs1015164	a	g	0.3253	-0.1017	0.017	2.242e-09	8287	meta_filt_MIP_1B_noBMI.txt
rs7610620	a	g	0.3728	-0.0861	0.0161	9.196e-08	8287	meta_filt_MIP_1B_noBMI.txt
rs79700037	a	g	0.8742	-0.1353	0.0238	1.3e-08	8287	meta_filt_MIP_1B_noBMI.txt
rs7613332	a	g	0.1312	0.1363	0.0229	2.489e-09	8287	meta_filt_MIP_1B_noBMI.txt
rs1061003	c	g	0.2205	-0.1014	0.0188	7.229e-08	8287	meta_filt_MIP_1B_noBMI.txt
rs140295517	a	g	0.8639	0.1391	0.0227	8.943e-10	8287	meta_filt_MIP_1B_noBMI.txt
rs146891	t	c	0.2711	0.1258	0.0175	6.479e-13	8287	meta_filt_MIP_1B_noBMI.txt
rs35148469	t	g	0.2193	-0.1009	0.0188	8.323e-08	8287	meta_filt_MIP_1B_noBMI.txt
rs2037389	t	c	0.7301	0.1051	0.0176	2.34e-09	8287	meta_filt_MIP_1B_noBMI.txt
rs62261476	t	c	0.1362	0.1868	0.0226	1.265e-16	8287	meta_filt_MIP_1B_noBMI.txt
rs57756484	a	g	0.6273	0.0859	0.0161	9.816e-08	8287	meta_filt_MIP_1B_noBMI.txt
rs67676925	t	c	0.8886	0.1287	0.0249	2.335e-07	8287	meta_filt_MIP_1B_noBMI.txt
rs201316039	a	at	0.2522	-0.0983	0.0179	4.309e-08	8287	meta_filt_MIP_1B_noBMI.txt
rs200754677	a	ac	0.6398	0.0761	0.0166	4.285e-06	8287	meta_filt_MIP_1B_noBMI.txt
rs77523161	t	c	0.1311	-0.109	0.0231	2.452e-06	8287	meta_filt_MIP_1B_noBMI.txt
rs2411161	t	c	0.9508	0.1719	0.0365	2.547e-06	8287	meta_filt_MIP_1B_noBMI.txt
rs142701383	cctgt	c	0.7527	0.0976	0.0181	6.702e-08	8287	meta_filt_MIP_1B_noBMI.txt
rs11718490	t	c	0.3234	-0.0954	0.0166	8.317e-09	8287	meta_filt_MIP_1B_noBMI.txt
rs1520483	t	c	0.4294	0.2042	0.0158	4.561e-38	8287	meta_filt_MIP_1B_noBMI.txt
rs2061197	t	c	0.3929	-0.082	0.016	3.003e-07	8287	meta_filt_MIP_1B_noBMI.txt
rs67873052	g	ggctcagaaaggttaaggctatt	0.8157	-0.1219	0.0204	2.193e-09	8287	meta_filt_MIP_1B_noBMI.txt
rs6441930	t	c	0.6181	0.0903	0.0159	1.327e-08	8287	meta_filt_MIP_1B_noBMI.txt
rs7373821	a	c	0.3746	-0.0862	0.0161	8.634e-08	8287	meta_filt_MIP_1B_noBMI.txt
rs6800163	c	g	0.7501	0.1006	0.0179	2.103e-08	8287	meta_filt_MIP_1B_noBMI.txt
rs77629332	t	c	0.0642	0.2382	0.0322	1.296e-13	8287	meta_filt_MIP_1B_noBMI.txt
rs78424099	t	g	0.1312	0.1363	0.0229	2.478e-09	8287	meta_filt_MIP_1B_noBMI.txt
rs1001007	a	g	0.3902	-0.104	0.0161	1.112e-10	8287	meta_filt_MIP_1B_noBMI.txt
rs7433678	a	g	0.7528	0.0959	0.018	1.045e-07	8287	meta_filt_MIP_1B_noBMI.txt
rs4443214	t	c	0.8318	0.1172	0.0208	1.769e-08	8287	meta_filt_MIP_1B_noBMI.txt
rs6783629	t	c	0.2195	-0.102	0.0188	5.95e-08	8287	meta_filt_MIP_1B_noBMI.txt
rs35560301	t	g	0.8461	0.124	0.0215	7.374e-09	8287	meta_filt_MIP_1B_noBMI.txt
rs743661	t	c	0.6935	-0.2057	0.017	1.043e-33	8287	meta_filt_MIP_1B_noBMI.txt
rs34713024	a	g	0.3719	0.1594	0.0162	8.645e-23	8287	meta_filt_MIP_1B_noBMI.txt
rs145354500	g	ggt	0.5633	0.0796	0.0164	1.176e-06	8287	meta_filt_MIP_1B_noBMI.txt
rs76399503	a	g	0.2145	-0.1143	0.0201	1.312e-08	8287	meta_filt_MIP_1B_noBMI.txt
rs1907635	t	c	0.5966	0.0782	0.0162	1.458e-06	8287	meta_filt_MIP_1B_noBMI.txt
rs13081845	t	c	0.2861	-0.161	0.0173	1.199e-20	8287	meta_filt_MIP_1B_noBMI.txt
rs55771110	a	g	0.225	0.1125	0.0189	2.701e-09	8287	meta_filt_MIP_1B_noBMI.txt
rs117577105	t	c	0.0307	-0.3841	0.0457	4.197e-17	8287	meta_filt_MIP_1B_noBMI.txt
rs12638228	a	g	0.5702	-0.2024	0.0158	1.472e-37	8287	meta_filt_MIP_1B_noBMI.txt
rs62070707	a	t	0.3326	0.1552	0.0171	1.201e-19	8287	meta_filt_MIP_1B_noBMI.txt
rs190252591	a	g	0.0791	0.14	0.0293	1.81e-06	8287	meta_filt_MIP_1B_noBMI.txt
rs112708081	t	tc	0.1701	0.112	0.0233	1.564e-06	8287	meta_filt_MIP_1B_noBMI.txt
rs9913003	a	c	0.3434	-0.0943	0.0162	6.386e-09	8287	meta_filt_MIP_1B_noBMI.txt
rs11130111	t	c	0.6077	0.0822	0.016	2.904e-07	8287	meta_filt_MIP_1B_noBMI.txt
rs78943308	c	g	0.1257	-0.4464	0.0237	4.562e-79	8287	meta_filt_MIP_1B_noBMI.txt
rs35533636	t	g	0.2458	-0.1084	0.0182	2.525e-09	8287	meta_filt_MIP_1B_noBMI.txt
rs7639243	a	c	0.3489	-0.127	0.0163	6.926e-15	8287	meta_filt_MIP_1B_noBMI.txt
rs62246451	t	c	0.3727	-0.0859	0.0161	9.732e-08	8287	meta_filt_MIP_1B_noBMI.txt
rs1972452	a	g	0.0275	-0.4911	0.0492	1.705e-23	8287	meta_filt_MIP_1B_noBMI.txt
rs112188703	a	g	0.0302	-0.3226	0.0503	1.406e-10	8287	meta_filt_MIP_1B_noBMI.txt
rs76061303	a	c	0.0695	0.2679	0.0312	9.782e-18	8287	meta_filt_MIP_1B_noBMI.txt
rs854686	t	c	0.7685	-0.1277	0.0183	2.773e-12	8287	meta_filt_MIP_1B_noBMI.txt
rs1550914	a	c	0.7528	0.0959	0.018	1.046e-07	8287	meta_filt_MIP_1B_noBMI.txt
rs11453645	t	ta	0.3924	-0.0826	0.016	2.481e-07	8287	meta_filt_MIP_1B_noBMI.txt
rs4682844	t	c	0.6073	0.0823	0.016	2.8e-07	8287	meta_filt_MIP_1B_noBMI.txt
rs114115904	t	c	0.1103	-0.1278	0.0248	2.603e-07	8287	meta_filt_MIP_1B_noBMI.txt
rs116510961	t	g	0.1507	0.1016	0.0216	2.516e-06	8287	meta_filt_MIP_1B_noBMI.txt
rs2242116	a	g	0.3852	-0.0858	0.0162	1.214e-07	8287	meta_filt_MIP_1B_noBMI.txt
rs2034963	c	g	0.7348	0.1023	0.0179	1.047e-08	8287	meta_filt_MIP_1B_noBMI.txt
rs3828477	t	g	0.6493	0.0983	0.0167	4.085e-09	8287	meta_filt_MIP_1B_noBMI.txt
rs35218998	t	c	0.8646	0.1416	0.0227	4.361e-10	8287	meta_filt_MIP_1B_noBMI.txt
rs17784882	a	c	0.3773	-0.0799	0.0161	6.619e-07	8287	meta_filt_MIP_1B_noBMI.txt
rs7634816	a	c	0.7043	0.1678	0.0171	8.878e-23	8287	meta_filt_MIP_1B_noBMI.txt
rs6787422	t	g	0.6225	0.0812	0.0161	4.376e-07	8287	meta_filt_MIP_1B_noBMI.txt
rs201045437	t	tattg	0.9531	-0.2206	0.0406	5.69e-08	8287	meta_filt_MIP_1B_noBMI.txt
rs17661219	c	g	0.3457	0.0872	0.0172	3.888e-07	8287	meta_filt_MIP_1B_noBMI.txt
rs77465136	a	g	0.1111	0.1782	0.0249	9.175e-13	8287	meta_filt_MIP_1B_noBMI.txt
rs112107433	c	g	0.8229	-0.0959	0.0204	2.662e-06	8287	meta_filt_MIP_1B_noBMI.txt
rs4796046	a	g	0.4622	-0.1016	0.0156	6.91e-11	8287	meta_filt_MIP_1B_noBMI.txt
rs34198655	a	g	0.1283	-0.1097	0.0232	2.283e-06	8287	meta_filt_MIP_1B_noBMI.txt
rs3050532	g	gtt	0.1864	-0.4513	0.0201	4.6e-112	8287	meta_filt_MIP_1B_noBMI.txt
rs6442091	t	c	0.2472	-0.0959	0.018	1.045e-07	8287	meta_filt_MIP_1B_noBMI.txt
rs11130129	c	g	0.377	-0.079	0.0161	8.827e-07	8287	meta_filt_MIP_1B_noBMI.txt
rs6441990	c	g	0.6082	0.0967	0.0162	2.212e-09	8287	meta_filt_MIP_1B_noBMI.txt
rs3213480	a	g	0.6433	-0.2089	0.0165	1.406e-36	8287	meta_filt_MIP_1B_noBMI.txt
rs7207694	t	c	0.6395	0.0769	0.0162	2.053e-06	8287	meta_filt_MIP_1B_noBMI.txt
rs188154012	a	c	0.9835	0.4433	0.0649	8.445e-12	8287	meta_filt_MIP_1B_noBMI.txt
rs6781635	a	g	0.8539	-0.1194	0.0218	4.542e-08	8287	meta_filt_MIP_1B_noBMI.txt
rs6789154	c	g	0.5457	0.1392	0.0159	1.985e-18	8287	meta_filt_MIP_1B_noBMI.txt
rs2373148	t	c	0.2477	-0.1123	0.018	3.961e-10	8287	meta_filt_MIP_1B_noBMI.txt
rs1846616	a	t	0.3502	-0.1172	0.0162	5.332e-13	8287	meta_filt_MIP_1B_noBMI.txt
rs35203745	t	c	0.8645	0.1411	0.0227	4.994e-10	8287	meta_filt_MIP_1B_noBMI.txt
rs1561973	a	t	0.7852	-0.0876	0.0188	3.278e-06	8287	meta_filt_MIP_1B_noBMI.txt
rs17078577	a	g	0.4357	0.1162	0.0157	1.202e-13	8287	meta_filt_MIP_1B_noBMI.txt
rs33795	a	g	0.566	-0.0743	0.0157	2.141e-06	8287	meta_filt_MIP_1B_noBMI.txt
rs34193387	a	g	0.7051	0.1677	0.0171	9.46e-23	8287	meta_filt_MIP_1B_noBMI.txt
rs17650489	c	g	0.7761	0.0901	0.0185	1.115e-06	8287	meta_filt_MIP_1B_noBMI.txt
rs58041549	a	c	0.8742	0.4575	0.0238	1.776e-82	8287	meta_filt_MIP_1B_noBMI.txt
rs79111787	t	c	0.9218	-0.3265	0.0301	2.11e-27	8287	meta_filt_MIP_1B_noBMI.txt
rs191185501	a	g	0.0601	0.2103	0.0327	1.207e-10	8287	meta_filt_MIP_1B_noBMI.txt
rs17282391	a	g	0.8461	0.1239	0.0215	7.797e-09	8287	meta_filt_MIP_1B_noBMI.txt
rs7613132	a	g	0.8124	0.1266	0.0202	3.452e-10	8287	meta_filt_MIP_1B_noBMI.txt
rs6441968	t	c	0.16	-0.1388	0.0214	8.378e-11	8287	meta_filt_MIP_1B_noBMI.txt
rs76115558	t	c	0.9679	-0.3029	0.0461	5.134e-11	8287	meta_filt_MIP_1B_noBMI.txt
rs1464341	c	g	0.836	0.1073	0.0209	2.821e-07	8287	meta_filt_MIP_1B_noBMI.txt
rs7644072	c	g	0.5005	-0.1321	0.0158	5.245e-17	8287	meta_filt_MIP_1B_noBMI.txt
rs58162773	a	g	0.148	0.125	0.0243	2.57e-07	8287	meta_filt_MIP_1B_noBMI.txt
rs191351947	a	g	0.0364	-0.2303	0.0467	8.225e-07	8287	meta_filt_MIP_1B_noBMI.txt
rs112559646	a	g	0.2239	-0.0896	0.0185	1.263e-06	8287	meta_filt_MIP_1B_noBMI.txt
rs6776565	t	c	0.3412	-0.1037	0.0166	4.085e-10	8287	meta_filt_MIP_1B_noBMI.txt
rs138814707	t	c	0.1475	0.4938	0.0222	1.22e-109	8287	meta_filt_MIP_1B_noBMI.txt
rs77653097	t	c	0.1326	-0.1096	0.0229	1.786e-06	8287	meta_filt_MIP_1B_noBMI.txt
rs201041043	t	c	0.9815	0.4501	0.0616	2.851e-13	8287	meta_filt_MIP_1B_noBMI.txt
rs111327794	a	g	0.1264	0.1351	0.0237	1.224e-08	8287	meta_filt_MIP_1B_noBMI.txt
rs71327053	t	c	0.136	-0.1389	0.0227	9.798e-10	8287	meta_filt_MIP_1B_noBMI.txt
rs6795714	t	c	0.1165	0.1504	0.0241	4.38e-10	8287	meta_filt_MIP_1B_noBMI.txt
rs4683189	a	g	0.5165	-0.126	0.0159	1.932e-15	8287	meta_filt_MIP_1B_noBMI.txt
rs17638076	a	g	0.9002	0.149	0.026	9.706e-09	8287	meta_filt_MIP_1B_noBMI.txt
rs9904875	a	g	0.1301	0.1238	0.0236	1.51e-07	8287	meta_filt_MIP_1B_noBMI.txt
rs2671827	t	c	0.5702	0.0745	0.0155	1.578e-06	8287	meta_filt_MIP_1B_noBMI.txt
rs78580841	t	c	0.0971	0.216	0.0268	8.001e-16	8287	meta_filt_MIP_1B_noBMI.txt
rs72820259	a	g	0.0299	-0.3267	0.0505	1.021e-10	8287	meta_filt_MIP_1B_noBMI.txt
rs28379557	t	c	0.08	-0.146	0.0316	3.893e-06	8287	meta_filt_MIP_1B_noBMI.txt
rs116131395	a	g	0.0556	0.3737	0.0346	3.175e-27	8287	meta_filt_MIP_1B_noBMI.txt
rs9832957	a	g	0.2204	-0.0977	0.0188	1.981e-07	8287	meta_filt_MIP_1B_noBMI.txt
rs7222034	a	g	0.4506	0.0882	0.0155	1.375e-08	8287	meta_filt_MIP_1B_noBMI.txt
rs12940584	t	c	0.9002	0.1489	0.026	1.001e-08	8287	meta_filt_MIP_1B_noBMI.txt
rs11652926	t	c	0.5274	-0.0831	0.0167	6.648e-07	8287	meta_filt_MIP_1B_noBMI.txt
rs11716293	c	g	0.7698	0.0986	0.0189	1.689e-07	8287	meta_filt_MIP_1B_noBMI.txt
rs4796283	a	g	0.8524	-0.1103	0.0224	8.595e-07	8287	meta_filt_MIP_1B_noBMI.txt
rs11130137	a	g	0.6236	0.0814	0.0162	4.753e-07	8287	meta_filt_MIP_1B_noBMI.txt
rs7342878	a	g	0.4638	-0.0815	0.0158	2.382e-07	8287	meta_filt_MIP_1B_noBMI.txt
rs66482469	a	t	0.7625	0.1209	0.0191	2.465e-10	8287	meta_filt_MIP_1B_noBMI.txt
rs12107743	a	g	0.9472	-0.1608	0.0352	4.98e-06	8287	meta_filt_MIP_1B_noBMI.txt
rs4683140	t	c	0.4448	0.076	0.0164	3.511e-06	8287	meta_filt_MIP_1B_noBMI.txt
rs11654848	a	g	0.6336	0.2054	0.0164	4.293e-36	8287	meta_filt_MIP_1B_noBMI.txt
rs58447929	cca	c	0.6299	-0.1574	0.0162	3.262e-22	8287	meta_filt_MIP_1B_noBMI.txt
rs79706107	a	g	0.9346	-0.1636	0.0312	1.547e-07	8287	meta_filt_MIP_1B_noBMI.txt
rs1867288	c	g	0.2288	0.2034	0.0215	2.669e-21	8287	meta_filt_MIP_1B_noBMI.txt
rs34919616	a	g	0.1272	-0.1105	0.0233	2.218e-06	8287	meta_filt_MIP_1B_noBMI.txt
rs191600590	a	t	0.1326	0.1449	0.0246	3.775e-09	8287	meta_filt_MIP_1B_noBMI.txt
rs281723	t	c	0.7058	-0.079	0.0171	3.784e-06	8287	meta_filt_MIP_1B_noBMI.txt
rs34758451	t	c	0.3721	0.1558	0.0161	4.294e-22	8287	meta_filt_MIP_1B_noBMI.txt
rs200648269	t	ta	0.8692	-0.1263	0.0237	1.04e-07	8287	meta_filt_MIP_1B_noBMI.txt
rs6808742	a	g	0.6066	0.0841	0.016	1.397e-07	8287	meta_filt_MIP_1B_noBMI.txt
rs74424239	t	c	0.7804	0.1018	0.0188	6.332e-08	8287	meta_filt_MIP_1B_noBMI.txt
rs7210186	a	g	0.6585	0.1003	0.0164	1.024e-09	8287	meta_filt_MIP_1B_noBMI.txt
rs17670614	a	g	0.9004	0.1514	0.026	5.959e-09	8287	meta_filt_MIP_1B_noBMI.txt
rs1106908	a	g	0.4042	0.1255	0.016	3.857e-15	8287	meta_filt_MIP_1B_noBMI.txt
rs140738469	a	g	0.9473	-0.1609	0.0352	4.904e-06	8287	meta_filt_MIP_1B_noBMI.txt
rs6441984	a	t	0.5644	-0.163	0.0162	6.629e-24	8287	meta_filt_MIP_1B_noBMI.txt
rs34602794	a	g	0.3008	-0.098	0.0173	1.328e-08	8287	meta_filt_MIP_1B_noBMI.txt
rs4683184	a	g	0.604	0.1408	0.0159	8.481e-19	8287	meta_filt_MIP_1B_noBMI.txt
rs2054866	a	g	0.5726	-0.1233	0.0158	6.151e-15	8287	meta_filt_MIP_1B_noBMI.txt
rs76295636	t	g	0.1246	0.1375	0.0234	4.15e-09	8287	meta_filt_MIP_1B_noBMI.txt
rs12603276	t	c	0.565	-0.0767	0.0158	1.219e-06	8287	meta_filt_MIP_1B_noBMI.txt
rs1081681	t	g	0.5048	0.0755	0.0155	1.107e-06	8287	meta_filt_MIP_1B_noBMI.txt
rs112139900	c	g	0.1364	0.1248	0.0224	2.638e-08	8287	meta_filt_MIP_1B_noBMI.txt
rs1994488	c	g	0.5726	-0.1233	0.0158	6.183e-15	8287	meta_filt_MIP_1B_noBMI.txt
rs2255527	t	c	0.2106	-0.0883	0.0189	2.941e-06	8287	meta_filt_MIP_1B_noBMI.txt
rs75728789	t	c	0.1312	0.1363	0.0229	2.477e-09	8287	meta_filt_MIP_1B_noBMI.txt
rs200528269	a	at	0.9004	0.1514	0.026	5.964e-09	8287	meta_filt_MIP_1B_noBMI.txt
rs10656359	a	attc	0.2114	-0.0961	0.0193	6.524e-07	8287	meta_filt_MIP_1B_noBMI.txt
rs11360624	g	ga	0.7051	0.1676	0.0171	9.418e-23	8287	meta_filt_MIP_1B_noBMI.txt
rs6505476	a	g	0.615	-0.0731	0.016	4.972e-06	8287	meta_filt_MIP_1B_noBMI.txt
rs12629632	a	g	0.3352	-0.0761	0.0164	3.516e-06	8287	meta_filt_MIP_1B_noBMI.txt
rs7631853	t	c	0.864	0.1428	0.0226	2.838e-10	8287	meta_filt_MIP_1B_noBMI.txt
rs3918368	a	g	0.1359	-0.1386	0.0228	1.104e-09	8287	meta_filt_MIP_1B_noBMI.txt
rs6782522	a	t	0.1532	0.4908	0.022	2.61e-110	8287	meta_filt_MIP_1B_noBMI.txt
rs201396739	t	tg	0.3429	-0.0787	0.0165	1.948e-06	8287	meta_filt_MIP_1B_noBMI.txt
rs13080757	t	c	0.8637	0.1426	0.0227	3.175e-10	8287	meta_filt_MIP_1B_noBMI.txt
rs35481399	a	c	0.1108	-0.1267	0.0248	3.152e-07	8287	meta_filt_MIP_1B_noBMI.txt
rs117392945	t	c	0.9693	0.3852	0.0457	3.665e-17	8287	meta_filt_MIP_1B_noBMI.txt
rs181201469	c	g	0.9949	0.9257	0.1862	6.641e-07	3674	meta_filt_MIP_1B_noBMI.txt
rs7612219	t	c	0.2193	-0.1009	0.0188	8.323e-08	8287	meta_filt_MIP_1B_noBMI.txt
rs36189995	a	g	0.8545	0.1294	0.0222	5.523e-09	8287	meta_filt_MIP_1B_noBMI.txt
rs79556692	a	g	0.1404	-0.1268	0.0227	2.173e-08	8287	meta_filt_MIP_1B_noBMI.txt
rs6807578	a	g	0.212	-0.1015	0.019	9.511e-08	8287	meta_filt_MIP_1B_noBMI.txt
rs9311409	t	c	0.7615	0.1062	0.0183	6.456e-09	8287	meta_filt_MIP_1B_noBMI.txt
rs6442126	a	t	0.6466	-0.0807	0.0165	9.271e-07	8287	meta_filt_MIP_1B_noBMI.txt
rs35617677	t	c	0.1272	-0.1103	0.0233	2.329e-06	8287	meta_filt_MIP_1B_noBMI.txt
rs12636863	t	c	0.2331	-0.1068	0.0185	7.515e-09	8287	meta_filt_MIP_1B_noBMI.txt
rs4473594	a	g	0.1354	-0.1416	0.0227	4.373e-10	8287	meta_filt_MIP_1B_noBMI.txt
rs4134396	a	g	0.7044	0.1671	0.0171	1.31e-22	8287	meta_filt_MIP_1B_noBMI.txt
rs186558953	a	c	0.986	-0.5739	0.0688	7.086e-17	8287	meta_filt_MIP_1B_noBMI.txt
rs3176826	a	g	0.1272	-0.1105	0.0233	2.204e-06	8287	meta_filt_MIP_1B_noBMI.txt
rs2735489	a	t	0.846	-0.1513	0.0218	3.801e-12	8287	meta_filt_MIP_1B_noBMI.txt
rs2291285	a	g	0.3719	0.1586	0.0161	8.723e-23	8287	meta_filt_MIP_1B_noBMI.txt
rs8077562	t	c	0.5015	0.0932	0.0156	2.478e-09	8287	meta_filt_MIP_1B_noBMI.txt
rs34024447	t	c	0.1361	-0.139	0.0227	9.36e-10	8287	meta_filt_MIP_1B_noBMI.txt
rs2951874	t	c	0.812	-0.1157	0.0202	1.107e-08	8287	meta_filt_MIP_1B_noBMI.txt
rs2531748	a	g	0.5851	-0.1063	0.0167	1.89e-10	8287	meta_filt_MIP_1B_noBMI.txt
rs114160926	t	c	0.8688	-0.1363	0.0229	2.483e-09	8287	meta_filt_MIP_1B_noBMI.txt
rs17279465	a	g	0.5516	-0.0823	0.0163	4.781e-07	8287	meta_filt_MIP_1B_noBMI.txt
rs11575821	a	g	0.1525	0.487	0.0219	2.2e-109	8287	meta_filt_MIP_1B_noBMI.txt
rs11925560	a	t	0.6361	0.0834	0.0162	2.583e-07	8287	meta_filt_MIP_1B_noBMI.txt
rs9896155	a	g	0.5859	0.0814	0.016	3.717e-07	8287	meta_filt_MIP_1B_noBMI.txt
rs9892586	a	g	0.9203	-0.1643	0.0292	1.798e-08	8287	meta_filt_MIP_1B_noBMI.txt
rs8078006	a	g	0.032	-0.2175	0.0454	1.689e-06	8287	meta_filt_MIP_1B_noBMI.txt
rs141471475	t	c	0.8744	-0.1378	0.0233	3.465e-09	8287	meta_filt_MIP_1B_noBMI.txt
rs3181076	t	c	0.1272	-0.1104	0.0233	2.222e-06	8287	meta_filt_MIP_1B_noBMI.txt
rs58697594	a	g	0.148	0.4864	0.0222	4.2e-106	8287	meta_filt_MIP_1B_noBMI.txt
rs140846169	t	c	0.0721	0.1519	0.0306	6.971e-07	8287	meta_filt_MIP_1B_noBMI.txt
rs751552	a	t	0.5394	-0.1143	0.0156	2.447e-13	8287	meta_filt_MIP_1B_noBMI.txt
rs34682274	a	g	0.3029	-0.0904	0.0171	1.224e-07	8287	meta_filt_MIP_1B_noBMI.txt
rs2888511	a	c	0.7523	0.1123	0.018	3.936e-10	8287	meta_filt_MIP_1B_noBMI.txt
rs11130115	a	c	0.6082	0.0845	0.016	1.234e-07	8287	meta_filt_MIP_1B_noBMI.txt
rs112160248	a	c	0.8571	-0.5033	0.0229	2.25e-107	8287	meta_filt_MIP_1B_noBMI.txt
rs189356071	a	g	0.8601	0.1309	0.0229	1.05e-08	8287	meta_filt_MIP_1B_noBMI.txt
rs76060990	a	c	0.8798	-0.1438	0.0237	1.331e-09	8287	meta_filt_MIP_1B_noBMI.txt
rs202024122	cat	c	0.8609	-0.1157	0.0224	2.544e-07	8287	meta_filt_MIP_1B_noBMI.txt
rs201675823	a	atgt	0.0644	-0.2009	0.0327	8.215e-10	8287	meta_filt_MIP_1B_noBMI.txt
rs6771900	c	g	0.7051	0.1675	0.0171	9.425e-23	8287	meta_filt_MIP_1B_noBMI.txt
rs62069151	a	g	0.0923	0.2823	0.0289	1.389e-22	8287	meta_filt_MIP_1B_noBMI.txt
rs73075560	t	c	0.2663	0.2628	0.0177	5.078e-50	8287	meta_filt_MIP_1B_noBMI.txt
rs319684	t	c	0.2196	-0.1018	0.0188	6.336e-08	8287	meta_filt_MIP_1B_noBMI.txt
rs73069952	c	g	0.1508	-0.119	0.0218	4.69e-08	8287	meta_filt_MIP_1B_noBMI.txt
rs34326463	a	g	0.916	0.1386	0.0281	8.402e-07	8287	meta_filt_MIP_1B_noBMI.txt
rs140990981	a	g	0.0319	-0.2185	0.0453	1.44e-06	8287	meta_filt_MIP_1B_noBMI.txt
rs74345982	t	c	0.1312	0.1362	0.0229	2.589e-09	8287	meta_filt_MIP_1B_noBMI.txt
rs975576	a	g	0.9254	0.1726	0.0319	6.14e-08	8287	meta_filt_MIP_1B_noBMI.txt
rs61620099	t	c	0.2399	-0.1062	0.0182	5.797e-09	8287	meta_filt_MIP_1B_noBMI.txt
rs201651316	g	ga	0.057	0.2079	0.0341	1.021e-09	8287	meta_filt_MIP_1B_noBMI.txt
rs139258464	t	tc	0.8928	0.1302	0.0254	2.936e-07	8287	meta_filt_MIP_1B_noBMI.txt
rs17078930	t	c	0.8486	0.1192	0.0217	4.071e-08	8287	meta_filt_MIP_1B_noBMI.txt
rs80159857	t	g	0.9676	0.227	0.0463	9.189e-07	8287	meta_filt_MIP_1B_noBMI.txt
rs113702192	a	g	0.03	0.2455	0.0503	1.053e-06	8287	meta_filt_MIP_1B_noBMI.txt
rs35675823	c	g	0.2949	-0.1678	0.0171	9.481e-23	8287	meta_filt_MIP_1B_noBMI.txt
rs147078651	a	g	0.5332	0.0829	0.0157	1.171e-07	8287	meta_filt_MIP_1B_noBMI.txt
rs9858443	a	g	0.6272	0.0861	0.0161	9.156e-08	8287	meta_filt_MIP_1B_noBMI.txt
rs11713693	t	c	0.6399	0.0811	0.0162	5.829e-07	8287	meta_filt_MIP_1B_noBMI.txt
rs12497826	a	t	0.2206	-0.1009	0.0188	8.526e-08	8287	meta_filt_MIP_1B_noBMI.txt
rs9891906	t	c	0.0781	0.1466	0.0302	1.18e-06	8287	meta_filt_MIP_1B_noBMI.txt
rs35989475	t	ttaag	0.5327	0.1483	0.0157	4.334e-21	8287	meta_filt_MIP_1B_noBMI.txt
rs11080364	c	g	0.8829	0.1261	0.0247	3.476e-07	8287	meta_filt_MIP_1B_noBMI.txt
rs2248228	a	g	0.4254	0.1258	0.0158	1.942e-15	8287	meta_filt_MIP_1B_noBMI.txt
rs35775079	t	c	0.1269	-0.1092	0.0234	3.025e-06	8287	meta_filt_MIP_1B_noBMI.txt
rs11708582	t	c	0.4572	0.1556	0.0157	3.575e-23	8287	meta_filt_MIP_1B_noBMI.txt
rs201409533	ct	c	0.9356	0.2009	0.0327	8.215e-10	8287	meta_filt_MIP_1B_noBMI.txt
rs2631721	t	g	0.2196	-0.1018	0.0188	6.325e-08	8287	meta_filt_MIP_1B_noBMI.txt
rs2304968	t	c	0.3845	0.0741	0.0159	3.321e-06	8287	meta_filt_MIP_1B_noBMI.txt
rs751553	t	c	0.4606	0.1143	0.0156	2.458e-13	8287	meta_filt_MIP_1B_noBMI.txt
rs4858810	a	g	0.7528	0.0959	0.018	1.045e-07	8287	meta_filt_MIP_1B_noBMI.txt
rs34478154	t	c	0.3092	-0.1045	0.0168	4.698e-10	8287	meta_filt_MIP_1B_noBMI.txt
rs854627	t	c	0.201	0.1496	0.0194	1.153e-14	8287	meta_filt_MIP_1B_noBMI.txt
rs4858892	t	c	0.2205	-0.0978	0.0188	1.938e-07	8287	meta_filt_MIP_1B_noBMI.txt
rs352151	c	g	0.8543	-0.1208	0.022	3.739e-08	8287	meta_filt_MIP_1B_noBMI.txt
rs6607366	t	c	0.8588	0.5765	0.0226	4.42e-144	8287	meta_filt_MIP_1B_noBMI.txt
rs352150	a	g	0.8542	-0.1208	0.0219	3.694e-08	8287	meta_filt_MIP_1B_noBMI.txt
rs72818370	a	g	0.8731	0.4471	0.0235	2.174e-80	8287	meta_filt_MIP_1B_noBMI.txt
rs854630	t	c	0.4386	0.0876	0.0157	2.532e-08	8287	meta_filt_MIP_1B_noBMI.txt
rs74801519	a	g	0.1004	0.1318	0.0262	4.778e-07	8287	meta_filt_MIP_1B_noBMI.txt
rs7637950	t	c	0.2198	-0.101	0.0188	8.265e-08	8287	meta_filt_MIP_1B_noBMI.txt
rs77416070	a	g	0.058	0.2045	0.0335	1.086e-09	8287	meta_filt_MIP_1B_noBMI.txt
rs36056379	t	c	0.1876	-0.1266	0.0202	3.474e-10	8287	meta_filt_MIP_1B_noBMI.txt
rs11655794	t	c	0.871	0.1204	0.0256	2.454e-06	8287	meta_filt_MIP_1B_noBMI.txt
rs35759696	t	c	0.1216	0.1468	0.0236	4.98e-10	8287	meta_filt_MIP_1B_noBMI.txt
rs7627645	a	t	0.2472	-0.0959	0.018	1.042e-07	8287	meta_filt_MIP_1B_noBMI.txt
rs13089844	a	g	0.7185	0.1007	0.0177	1.369e-08	8287	meta_filt_MIP_1B_noBMI.txt
rs11326704	ca	c	0.1592	-0.1379	0.0213	8.937e-11	8287	meta_filt_MIP_1B_noBMI.txt
rs2170277	a	g	0.5327	0.0829	0.0156	1.15e-07	8287	meta_filt_MIP_1B_noBMI.txt
rs62248599	a	g	0.3776	-0.0799	0.0161	6.548e-07	8287	meta_filt_MIP_1B_noBMI.txt
rs4796275	a	c	0.1462	0.1064	0.0222	1.628e-06	8287	meta_filt_MIP_1B_noBMI.txt
rs62246455	a	t	0.3727	-0.0859	0.0161	9.803e-08	8287	meta_filt_MIP_1B_noBMI.txt
rs2036292	t	c	0.3988	0.1375	0.0159	5.193e-18	8287	meta_filt_MIP_1B_noBMI.txt
rs75192081	a	g	0.2	0.1235	0.0194	2.102e-10	8287	meta_filt_MIP_1B_noBMI.txt
rs34505903	a	c	0.7051	0.1678	0.0171	9.464e-23	8287	meta_filt_MIP_1B_noBMI.txt
rs6808142	t	c	0.7304	0.094	0.0174	7.14e-08	8287	meta_filt_MIP_1B_noBMI.txt
rs9902080	t	g	0.7363	0.0865	0.0176	9.089e-07	8287	meta_filt_MIP_1B_noBMI.txt
rs34306326	a	g	0.2361	-0.1241	0.0185	2.036e-11	8287	meta_filt_MIP_1B_noBMI.txt
rs62078065	t	c	0.1299	0.1977	0.0235	4.469e-17	8287	meta_filt_MIP_1B_noBMI.txt
rs7374376	t	c	0.2295	-0.0961	0.0185	2.191e-07	8287	meta_filt_MIP_1B_noBMI.txt
rs7207557	a	g	0.4221	0.0758	0.0158	1.749e-06	8287	meta_filt_MIP_1B_noBMI.txt
rs1520489	a	g	0.4993	0.1321	0.0157	4.814e-17	8287	meta_filt_MIP_1B_noBMI.txt
rs145535899	a	g	0.0318	-0.2315	0.0465	6.247e-07	8287	meta_filt_MIP_1B_noBMI.txt
rs60939770	a	g	0.692	0.1052	0.0171	7.271e-10	8287	meta_filt_MIP_1B_noBMI.txt
rs295884	a	g	0.4996	0.0734	0.0155	2.327e-06	8287	meta_filt_MIP_1B_noBMI.txt
rs117634181	t	c	0.9829	0.3165	0.061	2.137e-07	8287	meta_filt_MIP_1B_noBMI.txt
rs11386842	t	tc	0.6201	0.088	0.0159	3.19e-08	8287	meta_filt_MIP_1B_noBMI.txt
rs75507082	c	g	0.7967	-0.305	0.0204	1.782e-50	8287	meta_filt_MIP_1B_noBMI.txt
rs3091314	a	g	0.1539	-0.124	0.0215	7.431e-09	8287	meta_filt_MIP_1B_noBMI.txt
rs78342753	c	g	0.944	-0.2229	0.0345	1.011e-10	8287	meta_filt_MIP_1B_noBMI.txt
rs3733103	c	g	0.5739	-0.1245	0.0158	3.685e-15	8287	meta_filt_MIP_1B_noBMI.txt
rs147208613	a	g	0.9473	-0.1613	0.0352	4.68e-06	8287	meta_filt_MIP_1B_noBMI.txt
rs4683180	t	c	0.5136	-0.1179	0.0155	3.042e-14	8287	meta_filt_MIP_1B_noBMI.txt
rs9892037	t	c	0.1393	0.1136	0.0224	4.04e-07	8287	meta_filt_MIP_1B_noBMI.txt
rs73083115	a	g	0.204	0.1229	0.0197	4.717e-10	8287	meta_filt_MIP_1B_noBMI.txt
rs6908843	a	g	0.1684	0.0997	0.0209	1.779e-06	8287	meta_filt_MIP_1B_noBMI.txt
rs2856757	a	c	0.6893	0.0945	0.017	2.636e-08	8287	meta_filt_MIP_1B_noBMI.txt
rs149837951	t	tg	0.0058	0.5277	0.1151	4.52e-06	8287	meta_filt_MIP_1B_noBMI.txt
rs188747141	t	c	0.9823	0.4785	0.0619	1.082e-14	8287	meta_filt_MIP_1B_noBMI.txt
rs6414435	a	g	0.3745	-0.0857	0.0161	1.029e-07	8287	meta_filt_MIP_1B_noBMI.txt
rs2157057	a	g	0.2949	-0.1678	0.0171	9.507e-23	8287	meta_filt_MIP_1B_noBMI.txt
rs6794193	t	c	0.3926	-0.0847	0.016	1.192e-07	8287	meta_filt_MIP_1B_noBMI.txt
rs6809223	t	c	0.2477	-0.1126	0.018	3.565e-10	8287	meta_filt_MIP_1B_noBMI.txt
rs74282562	t	c	0.1285	0.1314	0.025	1.535e-07	8287	meta_filt_MIP_1B_noBMI.txt
rs199515866	t	tttc	0.8982	0.2687	0.0263	1.581e-24	8287	meta_filt_MIP_1B_noBMI.txt
rs55703408	t	c	0.4344	0.2019	0.0161	3.88e-36	8287	meta_filt_MIP_1B_noBMI.txt
rs6441972	a	g	0.2963	-0.1689	0.0172	7.381e-23	8287	meta_filt_MIP_1B_noBMI.txt
rs4858836	a	g	0.2386	-0.1062	0.0183	6.406e-09	8287	meta_filt_MIP_1B_noBMI.txt
rs1531137	t	c	0.4021	-0.0855	0.0161	1.189e-07	8287	meta_filt_MIP_1B_noBMI.txt
rs6780395	a	t	0.241	-0.1034	0.0183	1.602e-08	8287	meta_filt_MIP_1B_noBMI.txt
rs9817966	a	g	0.7044	-0.2356	0.0173	1.994e-42	8287	meta_filt_MIP_1B_noBMI.txt
rs7221878	t	c	0.9674	-0.3042	0.0462	4.416e-11	8287	meta_filt_MIP_1B_noBMI.txt
rs4683173	a	g	0.2908	-0.096	0.017	1.689e-08	8287	meta_filt_MIP_1B_noBMI.txt
rs17290490	t	c	0.7811	0.1006	0.0188	9.363e-08	8287	meta_filt_MIP_1B_noBMI.txt
rs10865943	t	c	0.3614	-0.0803	0.0164	1.008e-06	8287	meta_filt_MIP_1B_noBMI.txt
rs146480615	a	g	0.0297	-0.2659	0.048	2.933e-08	8287	meta_filt_MIP_1B_noBMI.txt
rs7430913	t	g	0.7528	0.0959	0.018	1.044e-07	8287	meta_filt_MIP_1B_noBMI.txt
rs34073838	a	c	0.8645	0.1416	0.0227	4.428e-10	8287	meta_filt_MIP_1B_noBMI.txt
rs79837477	t	c	0.1397	0.4461	0.0234	1.07e-80	8287	meta_filt_MIP_1B_noBMI.txt
rs74479687	a	g	0.9681	0.2184	0.0453	1.453e-06	8287	meta_filt_MIP_1B_noBMI.txt
rs12488225	a	g	0.6083	0.0842	0.016	1.387e-07	8287	meta_filt_MIP_1B_noBMI.txt
rs35567508	a	g	0.5641	-0.1172	0.0157	7.943e-14	8287	meta_filt_MIP_1B_noBMI.txt
rs41295964	a	g	0.0599	0.1995	0.0331	1.657e-09	8287	meta_filt_MIP_1B_noBMI.txt
rs2898659	a	g	0.2102	-0.089	0.0189	2.546e-06	8287	meta_filt_MIP_1B_noBMI.txt
rs6442059	c	g	0.3727	-0.0859	0.0161	9.598e-08	8287	meta_filt_MIP_1B_noBMI.txt
rs35767371	t	c	0.6409	0.2016	0.0163	4.078e-35	8287	meta_filt_MIP_1B_noBMI.txt
rs111770819	a	aaaat	0.8688	-0.1363	0.0229	2.476e-09	8287	meta_filt_MIP_1B_noBMI.txt
rs4858857	t	c	0.7811	0.1006	0.0188	9.303e-08	8287	meta_filt_MIP_1B_noBMI.txt
rs185219760	a	g	0.0035	-0.7989	0.1701	2.645e-06	6632	meta_filt_MIP_1B_noBMI.txt
rs2872753	a	g	0.5304	-0.0736	0.0157	2.814e-06	8287	meta_filt_MIP_1B_noBMI.txt
rs75169503	t	c	0.1297	0.1257	0.0229	4.179e-08	8287	meta_filt_MIP_1B_noBMI.txt
rs79553417	t	c	0.2854	0.2535	0.0172	4.878e-49	8287	meta_filt_MIP_1B_noBMI.txt
rs144909830	g	gttgc	0.1514	-0.1193	0.0217	4.046e-08	8287	meta_filt_MIP_1B_noBMI.txt
rs62244840	a	c	0.2949	-0.1678	0.0171	9.529e-23	8287	meta_filt_MIP_1B_noBMI.txt
rs113387657	ctcca	c	0.3351	-0.0761	0.0164	3.539e-06	8287	meta_filt_MIP_1B_noBMI.txt
rs11657290	t	c	0.4389	0.0852	0.0156	4.706e-08	8287	meta_filt_MIP_1B_noBMI.txt
rs9830078	c	g	0.1405	-0.127	0.0227	2.07e-08	8287	meta_filt_MIP_1B_noBMI.txt
rs150641077	a	g	0.0284	-0.28	0.0491	1.162e-08	8287	meta_filt_MIP_1B_noBMI.txt
rs13084656	c	g	0.5655	-0.1104	0.0158	2.591e-12	8287	meta_filt_MIP_1B_noBMI.txt
rs904083	t	c	0.5616	0.0987	0.0156	2.659e-10	8287	meta_filt_MIP_1B_noBMI.txt
rs141324133	a	g	0.0367	0.1933	0.0417	3.479e-06	8287	meta_filt_MIP_1B_noBMI.txt
rs9862388	a	g	0.5999	0.102	0.016	1.758e-10	8287	meta_filt_MIP_1B_noBMI.txt
rs2735496	a	t	0.1459	0.1162	0.024	1.268e-06	8287	meta_filt_MIP_1B_noBMI.txt
rs4683145	a	g	0.7872	0.0956	0.0193	6.868e-07	8287	meta_filt_MIP_1B_noBMI.txt
rs200426998	cat	c	0.7898	0.088	0.0189	3.318e-06	8287	meta_filt_MIP_1B_noBMI.txt
rs4858803	t	c	0.2443	-0.1056	0.0182	7.043e-09	8287	meta_filt_MIP_1B_noBMI.txt
rs111576376	a	t	0.1876	-0.1266	0.0202	3.473e-10	8287	meta_filt_MIP_1B_noBMI.txt
rs9809977	t	c	0.8537	-0.1199	0.0218	4.04e-08	8287	meta_filt_MIP_1B_noBMI.txt
rs3216712	ca	c	0.7616	0.1069	0.0183	5.237e-09	8287	meta_filt_MIP_1B_noBMI.txt
rs1060407	t	g	0.2195	-0.1018	0.0188	6.349e-08	8287	meta_filt_MIP_1B_noBMI.txt
rs2250517	a	c	0.5624	0.0713	0.0155	4.205e-06	8287	meta_filt_MIP_1B_noBMI.txt
rs281749	t	c	0.2957	0.0795	0.0171	3.295e-06	8287	meta_filt_MIP_1B_noBMI.txt
rs72198699	ctct	c	0.8501	0.1258	0.0219	9.706e-09	8287	meta_filt_MIP_1B_noBMI.txt
rs3816779	a	g	0.6211	0.081	0.0161	4.625e-07	8287	meta_filt_MIP_1B_noBMI.txt
rs7222903	t	g	0.439	0.1237	0.0157	3.44e-15	8287	meta_filt_MIP_1B_noBMI.txt
rs796566	c	g	0.2196	-0.1018	0.0188	6.382e-08	8287	meta_filt_MIP_1B_noBMI.txt
rs35878193	a	g	0.6935	-0.2057	0.017	1.058e-33	8287	meta_filt_MIP_1B_noBMI.txt
rs7621549	t	c	0.6908	0.1044	0.0168	4.97e-10	8287	meta_filt_MIP_1B_noBMI.txt
rs11922338	t	c	0.4076	-0.0898	0.0159	1.515e-08	8287	meta_filt_MIP_1B_noBMI.txt
rs2062278	a	g	0.6228	0.0808	0.0161	4.973e-07	8287	meta_filt_MIP_1B_noBMI.txt
rs7637302	t	c	0.3951	-0.0846	0.016	1.283e-07	8287	meta_filt_MIP_1B_noBMI.txt
rs28413725	t	c	0.4227	0.2047	0.0158	3.839e-38	8287	meta_filt_MIP_1B_noBMI.txt
rs854651	t	c	0.87	-0.1943	0.0234	1.087e-16	8287	meta_filt_MIP_1B_noBMI.txt
rs111410234	t	c	0.1533	0.4908	0.022	3.69e-110	8287	meta_filt_MIP_1B_noBMI.txt
rs2252547	t	c	0.4397	0.09	0.0173	2.084e-07	8287	meta_filt_MIP_1B_noBMI.txt
rs6791062	a	t	0.6272	0.0862	0.0161	8.804e-08	8287	meta_filt_MIP_1B_noBMI.txt
rs72820204	t	c	0.9411	0.2361	0.0331	1.046e-12	8287	meta_filt_MIP_1B_noBMI.txt
rs1297420	t	c	0.7943	-0.0891	0.0193	4.01e-06	8287	meta_filt_MIP_1B_noBMI.txt
rs12495073	t	g	0.5712	-0.1358	0.0157	5.587e-18	8287	meta_filt_MIP_1B_noBMI.txt
rs8077306	a	g	0.3412	-0.0843	0.0164	2.54e-07	8287	meta_filt_MIP_1B_noBMI.txt
rs4683205	a	g	0.5924	0.0898	0.0159	1.515e-08	8287	meta_filt_MIP_1B_noBMI.txt
rs79975788	a	g	0.8688	-0.1363	0.0229	2.473e-09	8287	meta_filt_MIP_1B_noBMI.txt
rs3736167	a	c	0.6281	-0.1571	0.0161	2.311e-22	8287	meta_filt_MIP_1B_noBMI.txt
rs73058466	a	g	0.1182	0.1208	0.0242	6.234e-07	8287	meta_filt_MIP_1B_noBMI.txt
rs7649902	c	g	0.4161	0.1708	0.0157	1.877e-27	8287	meta_filt_MIP_1B_noBMI.txt
rs79895048	c	g	0.8754	-0.1377	0.0234	3.998e-09	8287	meta_filt_MIP_1B_noBMI.txt
rs72828042	a	g	0.018	-0.3486	0.061	1.071e-08	8287	meta_filt_MIP_1B_noBMI.txt
rs4683148	t	c	0.426	0.1246	0.0158	3.495e-15	8287	meta_filt_MIP_1B_noBMI.txt
rs11915074	a	t	0.6372	0.0843	0.0162	1.919e-07	8287	meta_filt_MIP_1B_noBMI.txt
rs112581593	t	c	0.9705	0.3992	0.047	1.883e-17	8287	meta_filt_MIP_1B_noBMI.txt
rs146948889	a	g	0.0712	0.2855	0.0305	8.739e-21	8287	meta_filt_MIP_1B_noBMI.txt
rs2304505	t	c	0.8534	-0.1202	0.0219	3.825e-08	8287	meta_filt_MIP_1B_noBMI.txt
rs79510663	t	c	0.1306	-0.1098	0.0231	2.045e-06	8287	meta_filt_MIP_1B_noBMI.txt
rs6441961	t	c	0.2949	-0.1675	0.0171	9.407e-23	8287	meta_filt_MIP_1B_noBMI.txt
rs200897526	a	aacaac	0.3738	-0.1174	0.0167	2.08e-12	8287	meta_filt_MIP_1B_noBMI.txt
rs6773521	a	g	0.6273	0.0859	0.0161	9.806e-08	8287	meta_filt_MIP_1B_noBMI.txt
rs2053767	a	g	0.7527	0.096	0.018	1.024e-07	8287	meta_filt_MIP_1B_noBMI.txt
rs2001442	a	g	0.3772	0.1834	0.016	1.87e-30	8287	meta_filt_MIP_1B_noBMI.txt
rs3087251	a	g	0.4779	0.1628	0.0158	6.472e-25	8287	meta_filt_MIP_1B_noBMI.txt
rs192311430	a	c	0.1141	-0.1173	0.025	2.593e-06	8287	meta_filt_MIP_1B_noBMI.txt
rs11710586	a	g	0.5485	0.1325	0.0159	7.319e-17	8287	meta_filt_MIP_1B_noBMI.txt
rs1899652	t	c	0.7242	0.0997	0.0174	1.082e-08	8287	meta_filt_MIP_1B_noBMI.txt
rs854649	a	c	0.1534	0.1512	0.0218	3.87e-12	8287	meta_filt_MIP_1B_noBMI.txt
rs854685	t	c	0.1798	0.101	0.0203	6.515e-07	8287	meta_filt_MIP_1B_noBMI.txt
rs7621911	a	g	0.6074	0.0845	0.016	1.285e-07	8287	meta_filt_MIP_1B_noBMI.txt
rs8067621	c	g	0.3958	-0.0883	0.0163	6.274e-08	8287	meta_filt_MIP_1B_noBMI.txt
rs11316723	t	tc	0.2206	-0.4539	0.0192	4.48e-123	8287	meta_filt_MIP_1B_noBMI.txt
rs2373243	a	g	0.2798	-0.1173	0.0178	4.062e-11	8287	meta_filt_MIP_1B_noBMI.txt
rs141380881	c	g	0.989	0.4291	0.0769	2.41e-08	8287	meta_filt_MIP_1B_noBMI.txt
rs1874583	c	g	0.2045	0.1042	0.0199	1.731e-07	8287	meta_filt_MIP_1B_noBMI.txt
rs13061412	t	c	0.2399	-0.1061	0.0182	5.974e-09	8287	meta_filt_MIP_1B_noBMI.txt
rs9856098	t	c	0.7051	0.1675	0.0171	9.38e-23	8287	meta_filt_MIP_1B_noBMI.txt
rs62078064	t	g	0.2183	0.0928	0.0195	1.867e-06	8287	meta_filt_MIP_1B_noBMI.txt
rs4682826	a	g	0.3341	-0.1092	0.0167	6.776e-11	8287	meta_filt_MIP_1B_noBMI.txt
rs141584824	a	atg	0.6371	0.0843	0.0162	1.872e-07	8287	meta_filt_MIP_1B_noBMI.txt
rs3087252	t	c	0.3028	-0.0894	0.0171	1.634e-07	8287	meta_filt_MIP_1B_noBMI.txt
rs111546679	a	c	0.9002	0.1506	0.026	7.049e-09	8287	meta_filt_MIP_1B_noBMI.txt
rs79304810	t	c	0.0528	0.1608	0.0352	4.981e-06	8287	meta_filt_MIP_1B_noBMI.txt
rs62242419	t	c	0.2002	0.1235	0.0194	2.103e-10	8287	meta_filt_MIP_1B_noBMI.txt
rs4682831	a	g	0.6072	0.0837	0.016	1.787e-07	8287	meta_filt_MIP_1B_noBMI.txt
rs1491952	t	c	0.0796	-0.1331	0.0291	4.893e-06	8287	meta_filt_MIP_1B_noBMI.txt
rs73090430	a	g	0.9684	-0.2564	0.0502	3.223e-07	8287	meta_filt_MIP_1B_noBMI.txt
rs113942981	t	c	0.1532	0.4906	0.022	2.97e-110	8287	meta_filt_MIP_1B_noBMI.txt
rs35220256	a	at	0.6001	0.1019	0.016	1.67e-10	8287	meta_filt_MIP_1B_noBMI.txt
rs11130098	a	g	0.4621	0.1489	0.0159	7.464e-21	8287	meta_filt_MIP_1B_noBMI.txt
rs35827293	t	tca	0.4073	-0.0905	0.0159	1.189e-08	8287	meta_filt_MIP_1B_noBMI.txt
rs56954180	a	c	0.8215	0.0994	0.0207	1.619e-06	8287	meta_filt_MIP_1B_noBMI.txt
rs116567227	a	g	0.0581	0.206	0.0335	7.727e-10	8287	meta_filt_MIP_1B_noBMI.txt
rs9865911	t	c	0.8492	0.1189	0.0218	4.841e-08	8287	meta_filt_MIP_1B_noBMI.txt
rs13098228	a	g	0.3918	-0.0846	0.016	1.208e-07	8287	meta_filt_MIP_1B_noBMI.txt
rs6442031	c	g	0.1312	0.1363	0.0229	2.489e-09	8287	meta_filt_MIP_1B_noBMI.txt
rs35359253	a	g	0.6648	0.0761	0.0164	3.511e-06	8287	meta_filt_MIP_1B_noBMI.txt
rs1994490	t	c	0.3969	-0.082	0.0159	2.548e-07	8287	meta_filt_MIP_1B_noBMI.txt
rs8078883	t	c	0.693	-0.0916	0.0171	8.126e-08	8287	meta_filt_MIP_1B_noBMI.txt
rs9825114	a	g	0.2671	-0.1021	0.0176	7.049e-09	8287	meta_filt_MIP_1B_noBMI.txt
rs6774170	a	c	0.7601	0.1062	0.0182	5.758e-09	8287	meta_filt_MIP_1B_noBMI.txt
rs2373252	a	t	0.721	0.1167	0.0178	5.032e-11	8287	meta_filt_MIP_1B_noBMI.txt
rs71070222	a	ataac	0.2193	-0.1012	0.0188	7.596e-08	8287	meta_filt_MIP_1B_noBMI.txt
rs12945522	a	c	0.6395	0.0769	0.0162	2.053e-06	8287	meta_filt_MIP_1B_noBMI.txt
rs201894367	t	tca	0.2934	-0.0877	0.0174	4.989e-07	8287	meta_filt_MIP_1B_noBMI.txt
rs6766754	t	c	0.2198	-0.096	0.0188	3.429e-07	8287	meta_filt_MIP_1B_noBMI.txt
rs149948388	t	c	0.0319	-0.2187	0.0454	1.469e-06	8287	meta_filt_MIP_1B_noBMI.txt
rs4683297	t	c	0.6563	0.0784	0.0165	2.107e-06	8287	meta_filt_MIP_1B_noBMI.txt
rs11130146	a	c	0.7602	0.1058	0.0182	6.522e-09	8287	meta_filt_MIP_1B_noBMI.txt
rs6441973	a	g	0.6341	0.164	0.0163	1.019e-23	8287	meta_filt_MIP_1B_noBMI.txt
rs201747836	t	tg	0.8681	-0.1936	0.0233	1.114e-16	8287	meta_filt_MIP_1B_noBMI.txt
rs73081205	a	c	0.6226	0.0798	0.0161	6.722e-07	8287	meta_filt_MIP_1B_noBMI.txt
rs149088876	a	g	0.0931	-0.1436	0.0272	1.274e-07	8287	meta_filt_MIP_1B_noBMI.txt
rs35474812	t	c	0.2148	0.0875	0.0188	3.299e-06	8287	meta_filt_MIP_1B_noBMI.txt
rs1463680	a	g	0.7581	0.1068	0.0182	4.713e-09	8287	meta_filt_MIP_1B_noBMI.txt
rs71327055	a	c	0.864	0.1389	0.0227	9.769e-10	8287	meta_filt_MIP_1B_noBMI.txt
rs79843361	a	g	0.184	0.1016	0.0206	7.936e-07	8287	meta_filt_MIP_1B_noBMI.txt
rs72062414	ct	c	0.1458	-0.1392	0.0223	4.182e-10	8287	meta_filt_MIP_1B_noBMI.txt
rs2087727	c	g	0.1465	0.4159	0.023	4.235e-73	8287	meta_filt_MIP_1B_noBMI.txt
rs885485	a	c	0.4301	0.2029	0.0158	1.16e-37	8287	meta_filt_MIP_1B_noBMI.txt
rs147021281	a	c	0.9701	-0.2687	0.0517	1.986e-07	8287	meta_filt_MIP_1B_noBMI.txt
rs3050539	t	tacag	0.3634	0.1118	0.017	5.196e-11	8287	meta_filt_MIP_1B_noBMI.txt
rs2172247	t	c	0.3961	-0.1406	0.0159	8.506e-19	8287	meta_filt_MIP_1B_noBMI.txt
rs9854454	t	c	0.2472	-0.0959	0.018	1.045e-07	8287	meta_filt_MIP_1B_noBMI.txt
rs72830000	a	g	0.0796	0.165	0.0293	1.686e-08	8287	meta_filt_MIP_1B_noBMI.txt
rs76029562	a	g	0.868	0.1076	0.023	2.905e-06	8287	meta_filt_MIP_1B_noBMI.txt
rs77814639	a	g	0.8084	-0.1409	0.021	1.964e-11	8287	meta_filt_MIP_1B_noBMI.txt
rs72820195	t	g	0.1063	-0.1331	0.0255	1.727e-07	8287	meta_filt_MIP_1B_noBMI.txt
rs295458	a	c	0.6183	0.0815	0.016	3.694e-07	8287	meta_filt_MIP_1B_noBMI.txt
rs77663456	t	g	0.2195	-0.1018	0.0188	6.31e-08	8287	meta_filt_MIP_1B_noBMI.txt
rs11929489	a	c	0.1274	-0.1096	0.0233	2.641e-06	8287	meta_filt_MIP_1B_noBMI.txt
rs76847684	a	t	0.9681	0.2187	0.0454	1.472e-06	8287	meta_filt_MIP_1B_noBMI.txt
rs34025851	a	c	0.2195	-0.1018	0.0188	6.349e-08	8287	meta_filt_MIP_1B_noBMI.txt
rs35283688	a	t	0.3852	-0.1311	0.0159	1.761e-16	8287	meta_filt_MIP_1B_noBMI.txt
rs73072380	a	g	0.1556	0.1583	0.0216	2.315e-13	8287	meta_filt_MIP_1B_noBMI.txt
rs2270662	t	c	0.5091	0.095	0.0154	6.799e-10	8287	meta_filt_MIP_1B_noBMI.txt
rs141374223	c	g	0.9317	-0.2356	0.0309	2.313e-14	8287	meta_filt_MIP_1B_noBMI.txt
rs56004364	t	c	0.5182	-0.0884	0.0162	5.169e-08	8287	meta_filt_MIP_1B_noBMI.txt
rs1961017	t	c	0.4651	-0.0716	0.0155	4.069e-06	8287	meta_filt_MIP_1B_noBMI.txt
rs12374053	t	c	0.8222	0.1417	0.022	1.244e-10	8287	meta_filt_MIP_1B_noBMI.txt
rs112097121	a	ataaatt	0.1313	0.1366	0.0229	2.339e-09	8287	meta_filt_MIP_1B_noBMI.txt
rs6765990	a	g	0.6222	0.0803	0.0161	5.81e-07	8287	meta_filt_MIP_1B_noBMI.txt
rs76320014	t	g	0.1312	0.1364	0.0229	2.471e-09	8287	meta_filt_MIP_1B_noBMI.txt
rs73078304	a	g	0.795	-0.0934	0.0197	2.115e-06	8287	meta_filt_MIP_1B_noBMI.txt
rs2898663	a	g	0.032	-0.2183	0.0453	1.414e-06	8287	meta_filt_MIP_1B_noBMI.txt
rs7628174	a	c	0.1441	0.1151	0.022	1.77e-07	8287	meta_filt_MIP_1B_noBMI.txt
rs142148338	a	g	0.533	0.0829	0.0156	1.162e-07	8287	meta_filt_MIP_1B_noBMI.txt
rs11712464	t	c	0.7812	0.0999	0.0189	1.147e-07	8287	meta_filt_MIP_1B_noBMI.txt
rs553989	a	g	0.6184	0.0814	0.016	3.742e-07	8287	meta_filt_MIP_1B_noBMI.txt
rs8073923	a	g	0.1702	0.1572	0.0207	3.11e-14	8287	meta_filt_MIP_1B_noBMI.txt
rs35238788	t	c	0.5159	0.0988	0.0158	3.952e-10	8287	meta_filt_MIP_1B_noBMI.txt
rs12485978	t	c	0.3352	-0.0761	0.0164	3.515e-06	8287	meta_filt_MIP_1B_noBMI.txt
rs34622981	t	c	0.1641	-0.1041	0.0209	6.599e-07	8287	meta_filt_MIP_1B_noBMI.txt
rs75446712	a	g	0.9681	0.2185	0.0453	1.437e-06	8287	meta_filt_MIP_1B_noBMI.txt
rs11869333	a	c	0.3021	-0.0945	0.017	2.501e-08	8287	meta_filt_MIP_1B_noBMI.txt
rs12451576	a	c	0.5047	0.0748	0.0155	1.371e-06	8287	meta_filt_MIP_1B_noBMI.txt
rs319694	t	c	0.7564	0.1066	0.0182	4.811e-09	8287	meta_filt_MIP_1B_noBMI.txt
rs73982480	t	c	0.9344	-0.1624	0.0311	1.833e-07	8287	meta_filt_MIP_1B_noBMI.txt
rs7637722	t	c	0.1312	0.1363	0.0229	2.496e-09	8287	meta_filt_MIP_1B_noBMI.txt
rs74324437	a	g	0.0999	-0.15	0.026	8.079e-09	8287	meta_filt_MIP_1B_noBMI.txt
rs7429162	t	c	0.2399	-0.1061	0.0182	5.982e-09	8287	meta_filt_MIP_1B_noBMI.txt
rs7613140	a	g	0.8124	0.1266	0.0202	3.452e-10	8287	meta_filt_MIP_1B_noBMI.txt
rs12601380	a	c	0.5942	-0.2131	0.0162	1.869e-39	8287	meta_filt_MIP_1B_noBMI.txt
rs12600638	a	g	0.6395	0.0769	0.0162	2.053e-06	8287	meta_filt_MIP_1B_noBMI.txt
rs6801761	t	c	0.16	-0.1388	0.0214	8.368e-11	8287	meta_filt_MIP_1B_noBMI.txt
rs1005107	t	c	0.1249	-0.1423	0.026	4.258e-08	8287	meta_filt_MIP_1B_noBMI.txt
rs35788011	g	gaa	0.1517	-0.1429	0.0221	9.292e-11	8287	meta_filt_MIP_1B_noBMI.txt
rs77958568	a	g	0.8792	-0.1427	0.0237	1.709e-09	8287	meta_filt_MIP_1B_noBMI.txt
rs72820212	t	c	0.0584	-0.2399	0.0335	7.352e-13	8287	meta_filt_MIP_1B_noBMI.txt
rs13353428	t	c	0.1518	-0.1197	0.0217	3.476e-08	8287	meta_filt_MIP_1B_noBMI.txt
rs893566	a	g	0.6412	0.0765	0.0162	2.269e-06	8287	meta_filt_MIP_1B_noBMI.txt
rs41341749	a	g	0.9203	-0.1656	0.0294	1.674e-08	8287	meta_filt_MIP_1B_noBMI.txt
rs33776	t	c	0.4058	0.0734	0.0158	3.196e-06	8287	meta_filt_MIP_1B_noBMI.txt
rs78124692	t	c	0.1363	-0.1358	0.0231	4.016e-09	8287	meta_filt_MIP_1B_noBMI.txt
rs1058961	t	c	0.3307	-0.0896	0.0166	6.384e-08	8287	meta_filt_MIP_1B_noBMI.txt
rs7215259	t	c	0.5349	0.0716	0.0155	4.002e-06	8287	meta_filt_MIP_1B_noBMI.txt
rs34922937	t	ta	0.4041	-0.1198	0.0161	1.075e-13	8287	meta_filt_MIP_1B_noBMI.txt
rs79558344	t	c	0.0577	0.2017	0.0336	1.964e-09	8287	meta_filt_MIP_1B_noBMI.txt
rs13088766	a	g	0.1275	-0.11	0.0233	2.42e-06	8287	meta_filt_MIP_1B_noBMI.txt
rs6768699	a	g	0.2193	-0.1009	0.0188	8.318e-08	8287	meta_filt_MIP_1B_noBMI.txt
rs78775208	a	g	0.2641	-0.089	0.0176	4.619e-07	8287	meta_filt_MIP_1B_noBMI.txt
rs58253750	t	c	0.3761	-0.0954	0.0161	3.394e-09	8287	meta_filt_MIP_1B_noBMI.txt
rs245215	t	c	0.3795	0.0874	0.016	4.43e-08	8287	meta_filt_MIP_1B_noBMI.txt
rs117695737	t	c	0.0842	-0.137	0.0295	3.339e-06	8287	meta_filt_MIP_1B_noBMI.txt
rs142242702	a	t	0.9631	-0.2307	0.0425	5.526e-08	8287	meta_filt_MIP_1B_noBMI.txt
rs115192074	c	g	0.0565	0.2296	0.0337	9.965e-12	8287	meta_filt_MIP_1B_noBMI.txt
rs17078495	t	g	0.4606	0.1139	0.0156	2.925e-13	8287	meta_filt_MIP_1B_noBMI.txt
rs57705647	t	c	0.5958	-0.1256	0.016	3.734e-15	8287	meta_filt_MIP_1B_noBMI.txt
rs12449922	t	c	0.3273	-0.1813	0.0167	1.532e-27	8287	meta_filt_MIP_1B_noBMI.txt
rs13079098	a	g	0.3769	-0.0794	0.0161	7.817e-07	8287	meta_filt_MIP_1B_noBMI.txt
rs9843299	t	g	0.1455	0.1208	0.0219	3.65e-08	8287	meta_filt_MIP_1B_noBMI.txt
rs1392293	t	g	0.7524	0.1121	0.0179	4.245e-10	8287	meta_filt_MIP_1B_noBMI.txt
rs33786	a	g	0.4053	0.0733	0.0157	3.194e-06	8287	meta_filt_MIP_1B_noBMI.txt
rs113934302	a	c	0.153	0.4866	0.0219	3.85e-109	8287	meta_filt_MIP_1B_noBMI.txt
rs143208781	a	g	0.0588	0.2073	0.0333	4.59e-10	8287	meta_filt_MIP_1B_noBMI.txt
rs7221357	a	g	0.263	-0.1066	0.0176	1.463e-09	8287	meta_filt_MIP_1B_noBMI.txt
rs12947274	t	c	0.0996	-0.1515	0.026	5.802e-09	8287	meta_filt_MIP_1B_noBMI.txt
rs7642590	a	g	0.7528	0.096	0.018	1.036e-07	8287	meta_filt_MIP_1B_noBMI.txt
rs7616215	t	c	0.6032	0.14	0.0159	1.091e-18	8287	meta_filt_MIP_1B_noBMI.txt
rs2171528	t	c	0.3851	-0.1313	0.0159	1.495e-16	8287	meta_filt_MIP_1B_noBMI.txt
rs201776488	t	tcg	0.1156	-0.1309	0.0248	1.285e-07	8287	meta_filt_MIP_1B_noBMI.txt
rs4683315	a	g	0.1349	-0.1315	0.0236	2.399e-08	8287	meta_filt_MIP_1B_noBMI.txt
rs35036738	t	tga	0.1468	0.1057	0.0221	1.729e-06	8287	meta_filt_MIP_1B_noBMI.txt
rs2411192	a	t	0.6282	-0.1583	0.0161	1.046e-22	8287	meta_filt_MIP_1B_noBMI.txt
rs56250009	c	g	0.3629	-0.0844	0.0162	1.849e-07	8287	meta_filt_MIP_1B_noBMI.txt
rs141138642	ctta	c	0.6272	0.0862	0.0161	8.919e-08	8287	meta_filt_MIP_1B_noBMI.txt
rs6789719	a	g	0.6118	0.1376	0.0159	5.226e-18	8287	meta_filt_MIP_1B_noBMI.txt
rs7617689	t	c	0.3924	-0.0817	0.016	3.313e-07	8287	meta_filt_MIP_1B_noBMI.txt
rs245208	t	c	0.3836	0.0856	0.016	8.59e-08	8287	meta_filt_MIP_1B_noBMI.txt
rs183029	a	g	0.8542	-0.1208	0.0219	3.685e-08	8287	meta_filt_MIP_1B_noBMI.txt
rs7433347	t	c	0.3445	0.0772	0.0165	2.886e-06	8287	meta_filt_MIP_1B_noBMI.txt
rs201028356	g	gaata	0.4281	0.2119	0.016	8.291e-40	8287	meta_filt_MIP_1B_noBMI.txt
rs35433352	a	ag	0.3229	-0.0953	0.0166	9.069e-09	8287	meta_filt_MIP_1B_noBMI.txt
rs72818323	t	c	0.1258	-0.4636	0.0239	4.261e-84	8287	meta_filt_MIP_1B_noBMI.txt
rs8064395	a	c	0.1166	-0.1263	0.0246	2.936e-07	8287	meta_filt_MIP_1B_noBMI.txt
rs185879469	a	g	0.0182	0.2897	0.0606	1.776e-06	8287	meta_filt_MIP_1B_noBMI.txt
rs6442083	a	c	0.7807	0.1009	0.0188	8.319e-08	8287	meta_filt_MIP_1B_noBMI.txt
rs2373251	t	c	0.1531	-0.142	0.0217	6.578e-11	8287	meta_filt_MIP_1B_noBMI.txt
rs871636	t	c	0.3772	0.1834	0.016	2.018e-30	8287	meta_filt_MIP_1B_noBMI.txt
rs4858881	c	g	0.2477	-0.0965	0.018	8.882e-08	8287	meta_filt_MIP_1B_noBMI.txt
rs2072091	t	c	0.1433	0.1397	0.0234	2.233e-09	8287	meta_filt_MIP_1B_noBMI.txt
rs6792420	t	c	0.1517	-0.1202	0.0217	3.098e-08	8287	meta_filt_MIP_1B_noBMI.txt
rs319693	t	g	0.219	-0.1009	0.0188	8.531e-08	8287	meta_filt_MIP_1B_noBMI.txt
rs10643082	a	aaac	0.8844	0.1305	0.0248	1.427e-07	8287	meta_filt_MIP_1B_noBMI.txt
rs62260830	t	c	0.2472	-0.0961	0.018	9.97e-08	8287	meta_filt_MIP_1B_noBMI.txt
rs3744593	t	c	0.4043	0.1256	0.016	3.71e-15	8287	meta_filt_MIP_1B_noBMI.txt
rs4619820	a	g	0.1917	-0.0962	0.0203	2.189e-06	8287	meta_filt_MIP_1B_noBMI.txt
rs7427952	a	g	0.864	0.1388	0.0227	1.005e-09	8287	meta_filt_MIP_1B_noBMI.txt
rs6441950	t	c	0.1504	-0.1255	0.0218	8.426e-09	8287	meta_filt_MIP_1B_noBMI.txt
rs67222447	c	g	0.1517	-0.1198	0.0217	3.5e-08	8287	meta_filt_MIP_1B_noBMI.txt
rs6785790	t	c	0.6069	0.0844	0.016	1.296e-07	8287	meta_filt_MIP_1B_noBMI.txt
rs35624553	a	g	0.9159	0.1384	0.0281	8.61e-07	8287	meta_filt_MIP_1B_noBMI.txt
rs9847073	a	g	0.8538	-0.12	0.0219	3.992e-08	8287	meta_filt_MIP_1B_noBMI.txt
rs9897400	t	g	0.8297	-0.1571	0.0207	3.171e-14	8287	meta_filt_MIP_1B_noBMI.txt
rs1894388	t	c	0.136	-0.1387	0.0227	1.052e-09	8287	meta_filt_MIP_1B_noBMI.txt
rs1899655	a	c	0.7242	0.0997	0.0174	1.078e-08	8287	meta_filt_MIP_1B_noBMI.txt
rs35754688	t	c	0.1281	-0.1093	0.0232	2.553e-06	8287	meta_filt_MIP_1B_noBMI.txt
rs117909950	a	t	0.9059	0.1291	0.028	3.994e-06	8287	meta_filt_MIP_1B_noBMI.txt
rs9838191	a	g	0.8641	0.142	0.0226	3.473e-10	8287	meta_filt_MIP_1B_noBMI.txt
rs181406449	t	c	0.0131	-0.5661	0.0796	1.146e-12	8287	meta_filt_MIP_1B_noBMI.txt
rs56288081	c	g	0.1518	-0.1203	0.0217	3.027e-08	8287	meta_filt_MIP_1B_noBMI.txt
rs6780080	a	g	0.2458	-0.1084	0.0182	2.525e-09	8287	meta_filt_MIP_1B_noBMI.txt
rs148711762	t	c	0.3924	-0.0826	0.016	2.473e-07	8287	meta_filt_MIP_1B_noBMI.txt
rs4795064	t	c	0.5495	-0.0878	0.0155	1.571e-08	8287	meta_filt_MIP_1B_noBMI.txt
rs7213136	a	g	0.5371	0.0922	0.0158	5.939e-09	8287	meta_filt_MIP_1B_noBMI.txt
rs55813593	a	g	0.1414	-0.5795	0.0226	7.82e-145	8287	meta_filt_MIP_1B_noBMI.txt
rs12386365	t	c	0.1464	0.1199	0.0218	4.04e-08	8287	meta_filt_MIP_1B_noBMI.txt
rs34570200	t	c	0.1539	-0.124	0.0215	7.374e-09	8287	meta_filt_MIP_1B_noBMI.txt
rs34106801	g	gc	0.3498	-0.1181	0.0163	3.813e-13	8287	meta_filt_MIP_1B_noBMI.txt
rs9683033	t	c	0.6227	0.0795	0.0161	7.679e-07	8287	meta_filt_MIP_1B_noBMI.txt
rs71327042	t	c	0.8901	0.127	0.0249	3.256e-07	8287	meta_filt_MIP_1B_noBMI.txt
rs56161020	a	c	0.7243	0.1	0.0174	1.012e-08	8287	meta_filt_MIP_1B_noBMI.txt
rs4796225	a	g	0.5959	-0.1287	0.016	1.008e-15	8287	meta_filt_MIP_1B_noBMI.txt
rs182503250	t	c	0.0184	-0.4909	0.0614	1.251e-15	8287	meta_filt_MIP_1B_noBMI.txt
rs8079268	a	g	0.5357	0.071	0.0155	4.689e-06	8287	meta_filt_MIP_1B_noBMI.txt
rs2673059	t	c	0.7787	0.0921	0.0192	1.676e-06	8287	meta_filt_MIP_1B_noBMI.txt
rs3204850	a	g	0.8465	0.142	0.0217	5.675e-11	8287	meta_filt_MIP_1B_noBMI.txt
rs5848792	ctctt	c	0.2952	-0.1678	0.0171	9.711e-23	8287	meta_filt_MIP_1B_noBMI.txt
rs149588566	t	g	0.1363	-0.1426	0.0227	3.208e-10	8287	meta_filt_MIP_1B_noBMI.txt
rs4796217	t	c	0.5955	0.2878	0.0161	8.902e-72	8287	meta_filt_MIP_1B_noBMI.txt
rs6768879	t	c	0.739	0.1164	0.0181	1.231e-10	8287	meta_filt_MIP_1B_noBMI.txt
rs55843455	a	c	0.608	0.0815	0.016	3.601e-07	8287	meta_filt_MIP_1B_noBMI.txt
rs34059564	t	c	0.8458	0.125	0.0214	5.539e-09	8287	meta_filt_MIP_1B_noBMI.txt
rs4521280	a	t	0.1917	-0.0958	0.0203	2.441e-06	8287	meta_filt_MIP_1B_noBMI.txt
rs77448841	a	g	0.0626	0.23	0.0326	1.683e-12	8287	meta_filt_MIP_1B_noBMI.txt
rs6441970	a	g	0.16	-0.1389	0.0214	8.371e-11	8287	meta_filt_MIP_1B_noBMI.txt
rs1979672	a	g	0.8601	0.1257	0.0228	3.602e-08	8287	meta_filt_MIP_1B_noBMI.txt
rs4535265	t	c	0.4284	0.1225	0.0158	9.183e-15	8287	meta_filt_MIP_1B_noBMI.txt
rs1392288	t	c	0.2083	-0.1111	0.0192	7.397e-09	8287	meta_filt_MIP_1B_noBMI.txt
rs67928913	a	ac	0.2195	-0.1018	0.0188	6.312e-08	8287	meta_filt_MIP_1B_noBMI.txt
rs10865940	t	c	0.7051	0.1675	0.0171	9.379e-23	8287	meta_filt_MIP_1B_noBMI.txt
rs12939690	c	g	0.3727	0.1557	0.0161	4.979e-22	8287	meta_filt_MIP_1B_noBMI.txt
rs7372094	a	g	0.7051	0.1675	0.0171	9.358e-23	8287	meta_filt_MIP_1B_noBMI.txt
rs12951387	a	g	0.3721	0.1559	0.0161	4.135e-22	8287	meta_filt_MIP_1B_noBMI.txt
rs877680	a	g	0.4956	-0.1343	0.0159	3.324e-17	8287	meta_filt_MIP_1B_noBMI.txt
rs113064717	t	c	0.8466	-0.4907	0.022	4.05e-110	8287	meta_filt_MIP_1B_noBMI.txt
rs56106816	t	c	0.1518	-0.1204	0.0217	2.949e-08	8287	meta_filt_MIP_1B_noBMI.txt
rs854222	a	c	0.2696	0.0809	0.0177	4.953e-06	8287	meta_filt_MIP_1B_noBMI.txt
rs3138042	a	g	0.7037	0.1691	0.0172	7.488e-23	8287	meta_filt_MIP_1B_noBMI.txt
rs34935085	a	c	0.1165	0.1508	0.0241	3.884e-10	8287	meta_filt_MIP_1B_noBMI.txt
rs77591301	t	c	0.9679	-0.303	0.0461	5.072e-11	8287	meta_filt_MIP_1B_noBMI.txt
rs4683142	c	g	0.8006	0.0955	0.0198	1.424e-06	8287	meta_filt_MIP_1B_noBMI.txt
rs112905888	t	c	0.6935	-0.2057	0.017	1.051e-33	8287	meta_filt_MIP_1B_noBMI.txt
rs11707736	t	g	0.3727	-0.0861	0.0161	9.252e-08	8287	meta_filt_MIP_1B_noBMI.txt
rs2373151	a	g	0.3346	-0.0761	0.0164	3.644e-06	8287	meta_filt_MIP_1B_noBMI.txt
rs77459111	t	c	0.8732	-0.1333	0.0237	1.863e-08	8287	meta_filt_MIP_1B_noBMI.txt
rs4683146	a	g	0.4473	0.1698	0.0157	2.213e-27	8287	meta_filt_MIP_1B_noBMI.txt
rs13083665	a	g	0.2562	-0.0888	0.018	8.334e-07	8287	meta_filt_MIP_1B_noBMI.txt
rs6781402	t	c	0.1364	0.1248	0.0224	2.633e-08	8287	meta_filt_MIP_1B_noBMI.txt
rs7628747	a	t	0.393	-0.082	0.016	3.007e-07	8287	meta_filt_MIP_1B_noBMI.txt
rs201885714	t	ttac	0.2474	-0.096	0.018	1.019e-07	8287	meta_filt_MIP_1B_noBMI.txt
rs199747151	g	ga	0.6378	0.2003	0.0164	2.378e-34	8287	meta_filt_MIP_1B_noBMI.txt
rs5848772	a	atat	0.4968	0.1454	0.0156	1.326e-20	8287	meta_filt_MIP_1B_noBMI.txt
rs1075218	t	g	0.6304	-0.1565	0.0163	7.237e-22	8287	meta_filt_MIP_1B_noBMI.txt
rs36030692	a	g	0.153	-0.1419	0.0218	6.831e-11	8287	meta_filt_MIP_1B_noBMI.txt
rs139288509	a	t	0.9869	0.3573	0.0776	4.138e-06	8287	meta_filt_MIP_1B_noBMI.txt
rs11354043	a	at	0.7537	0.0966	0.0181	8.896e-08	8287	meta_filt_MIP_1B_noBMI.txt
rs2671831	a	g	0.5613	0.0716	0.0155	3.829e-06	8287	meta_filt_MIP_1B_noBMI.txt
rs2285641	t	c	0.4043	0.1254	0.016	4.225e-15	8287	meta_filt_MIP_1B_noBMI.txt
rs116237296	a	g	0.0054	0.5284	0.1115	2.153e-06	8287	meta_filt_MIP_1B_noBMI.txt
rs35582375	a	g	0.2189	-0.1006	0.0188	9.367e-08	8287	meta_filt_MIP_1B_noBMI.txt
rs4493469	t	c	0.8323	0.117	0.0208	1.913e-08	8287	meta_filt_MIP_1B_noBMI.txt
rs9835605	t	c	0.239	-0.1067	0.0183	5.361e-09	8287	meta_filt_MIP_1B_noBMI.txt
rs34567015	a	g	0.1539	-0.1242	0.0215	7.142e-09	8287	meta_filt_MIP_1B_noBMI.txt
rs12945102	c	g	0.9004	0.1515	0.026	5.752e-09	8287	meta_filt_MIP_1B_noBMI.txt
rs740913	t	g	0.8606	-0.1137	0.0225	4.154e-07	8287	meta_filt_MIP_1B_noBMI.txt
rs145940493	cacat	c	0.402	0.1248	0.016	6.752e-15	8287	meta_filt_MIP_1B_noBMI.txt
rs62081560	t	g	0.7689	0.0984	0.0195	4.63e-07	8287	meta_filt_MIP_1B_noBMI.txt
rs6442030	t	c	0.1312	0.1363	0.0229	2.496e-09	8287	meta_filt_MIP_1B_noBMI.txt
rs139499738	t	c	0.9555	-0.2455	0.0404	1.254e-09	8287	meta_filt_MIP_1B_noBMI.txt
rs1034382	a	t	0.8397	0.1402	0.0214	6.172e-11	8287	meta_filt_MIP_1B_noBMI.txt
rs117620244	t	c	0.0318	-0.3438	0.0496	3.977e-12	8287	meta_filt_MIP_1B_noBMI.txt
rs2742417	t	c	0.5347	0.0739	0.0155	1.988e-06	8287	meta_filt_MIP_1B_noBMI.txt
rs180894213	a	g	0.0097	-0.6213	0.0913	1.025e-11	8287	meta_filt_MIP_1B_noBMI.txt
rs146408240	a	g	0.0272	-0.5042	0.0493	1.524e-24	8287	meta_filt_MIP_1B_noBMI.txt
rs35042136	t	c	0.6684	0.1283	0.0168	1.884e-14	8287	meta_filt_MIP_1B_noBMI.txt
rs150718057	a	c	0.9409	-0.2011	0.033	1.144e-09	8287	meta_filt_MIP_1B_noBMI.txt
rs11344368	cg	c	0.3734	-0.0855	0.0161	1.181e-07	8287	meta_filt_MIP_1B_noBMI.txt
rs72893671	a	t	0.0866	-0.1409	0.0279	4.286e-07	8287	meta_filt_MIP_1B_noBMI.txt
rs13083881	c	g	0.8461	0.1239	0.0215	7.685e-09	8287	meta_filt_MIP_1B_noBMI.txt
rs6442074	t	c	0.2399	-0.1061	0.0182	5.998e-09	8287	meta_filt_MIP_1B_noBMI.txt
rs17282175	t	c	0.1685	-0.0991	0.0207	1.71e-06	8287	meta_filt_MIP_1B_noBMI.txt
rs199709031	t	tta	0.6046	-0.138	0.0159	4.436e-18	8287	meta_filt_MIP_1B_noBMI.txt
rs9989992	a	t	0.5716	-0.1223	0.0158	9.887e-15	8287	meta_filt_MIP_1B_noBMI.txt
rs11263776	a	g	0.2686	-0.1369	0.0177	1.03e-14	8287	meta_filt_MIP_1B_noBMI.txt
rs11709755	a	g	0.3909	-0.073	0.016	4.815e-06	8287	meta_filt_MIP_1B_noBMI.txt
rs187989634	t	c	0.0337	0.2349	0.0486	1.346e-06	8287	meta_filt_MIP_1B_noBMI.txt
rs34041956	a	g	0.1359	-0.1386	0.0227	1.108e-09	8287	meta_filt_MIP_1B_noBMI.txt
rs12635619	t	c	0.3918	-0.0844	0.016	1.31e-07	8287	meta_filt_MIP_1B_noBMI.txt
rs724449	t	c	0.6196	0.0808	0.0164	7.891e-07	8287	meta_filt_MIP_1B_noBMI.txt
rs1391008	t	c	0.2654	-0.0891	0.0176	4.151e-07	8287	meta_filt_MIP_1B_noBMI.txt
rs199912443	g	gt	0.8324	0.1061	0.0222	1.764e-06	8287	meta_filt_MIP_1B_noBMI.txt
rs9851060	t	c	0.4637	0.0984	0.016	8.358e-10	8287	meta_filt_MIP_1B_noBMI.txt
rs72818393	a	g	0.874	0.443	0.0236	1.52e-78	8287	meta_filt_MIP_1B_noBMI.txt
rs6771787	t	c	0.7782	0.098	0.0188	1.854e-07	8287	meta_filt_MIP_1B_noBMI.txt
rs12940422	a	g	0.9004	0.1515	0.026	5.768e-09	8287	meta_filt_MIP_1B_noBMI.txt
rs3772399	c	g	0.2189	-0.1006	0.0188	9.367e-08	8287	meta_filt_MIP_1B_noBMI.txt
rs916091	t	c	0.3029	-0.0899	0.0171	1.415e-07	8287	meta_filt_MIP_1B_noBMI.txt
rs6793850	t	g	0.5656	-0.1102	0.0158	2.881e-12	8287	meta_filt_MIP_1B_noBMI.txt
rs61087263	a	g	0.872	-0.1323	0.0236	2.019e-08	8287	meta_filt_MIP_1B_noBMI.txt
rs62071128	t	c	0.7762	0.0899	0.0185	1.17e-06	8287	meta_filt_MIP_1B_noBMI.txt
rs6800730	a	g	0.2202	-0.0978	0.0188	2.084e-07	8287	meta_filt_MIP_1B_noBMI.txt
rs2385858	t	c	0.5381	-0.1494	0.0159	6.076e-21	8287	meta_filt_MIP_1B_noBMI.txt
rs76801172	a	g	0.8688	-0.1363	0.0229	2.494e-09	8287	meta_filt_MIP_1B_noBMI.txt
rs57470482	a	g	0.0265	-0.5634	0.0527	1.188e-26	8287	meta_filt_MIP_1B_noBMI.txt
rs13062681	a	g	0.3925	-0.0823	0.016	2.73e-07	8287	meta_filt_MIP_1B_noBMI.txt
rs71327060	a	g	0.3072	0.2048	0.017	1.879e-33	8287	meta_filt_MIP_1B_noBMI.txt
rs34197745	ca	c	0.2472	-0.0959	0.018	1.042e-07	8287	meta_filt_MIP_1B_noBMI.txt
rs4321566	t	c	0.2478	-0.1119	0.0179	4.584e-10	8287	meta_filt_MIP_1B_noBMI.txt
rs884207	a	g	0.4381	-0.099	0.0156	2.212e-10	8287	meta_filt_MIP_1B_noBMI.txt
rs117042407	t	c	0.9832	0.4362	0.0628	3.633e-12	8287	meta_filt_MIP_1B_noBMI.txt
rs11385942	g	ga	0.9157	0.1393	0.0281	7.172e-07	8287	meta_filt_MIP_1B_noBMI.txt
rs78513034	a	g	0.8688	-0.1363	0.0229	2.494e-09	8287	meta_filt_MIP_1B_noBMI.txt
rs17565060	t	g	0.132	-0.1075	0.023	3.014e-06	8287	meta_filt_MIP_1B_noBMI.txt
rs73076566	a	g	0.0387	0.2372	0.0412	8.538e-09	8287	meta_filt_MIP_1B_noBMI.txt
rs225285	c	g	0.7248	0.1251	0.0173	5.161e-13	8287	meta_filt_MIP_1B_noBMI.txt
rs12939481	a	c	0.9004	0.1515	0.026	5.767e-09	8287	meta_filt_MIP_1B_noBMI.txt
rs6763280	a	g	0.4298	0.2019	0.0158	2.081e-37	8287	meta_filt_MIP_1B_noBMI.txt
rs79815064	a	g	0.8628	-0.5357	0.023	3.01e-120	8287	meta_filt_MIP_1B_noBMI.txt
rs10586359	a	aatat	0.4281	0.2119	0.016	8.264e-40	8287	meta_filt_MIP_1B_noBMI.txt
rs12449620	a	g	0.7149	0.084	0.0173	1.147e-06	8287	meta_filt_MIP_1B_noBMI.txt
rs1520493	t	c	0.7288	-0.2445	0.0174	1.029e-44	8287	meta_filt_MIP_1B_noBMI.txt
rs7616464	a	c	0.6009	-0.1378	0.0159	3.966e-18	8287	meta_filt_MIP_1B_noBMI.txt
rs34940111	g	ggca	0.8461	0.124	0.0215	7.381e-09	8287	meta_filt_MIP_1B_noBMI.txt
rs2373244	c	g	0.2798	-0.1173	0.0178	4.065e-11	8287	meta_filt_MIP_1B_noBMI.txt
rs17279437	a	g	0.1005	0.1454	0.026	2.256e-08	8287	meta_filt_MIP_1B_noBMI.txt
rs6442101	t	c	0.7527	0.098	0.0181	5.999e-08	8287	meta_filt_MIP_1B_noBMI.txt
rs7222011	t	c	0.7901	0.0881	0.0189	3.268e-06	8287	meta_filt_MIP_1B_noBMI.txt
rs9811301	t	g	0.3944	-0.0974	0.0161	1.314e-09	8287	meta_filt_MIP_1B_noBMI.txt
rs78350137	a	g	0.8835	-0.1509	0.0241	3.815e-10	8287	meta_filt_MIP_1B_noBMI.txt
rs12185926	c	g	0.6011	0.0994	0.0159	4.113e-10	8287	meta_filt_MIP_1B_noBMI.txt
rs55911015	a	g	0.1303	0.1238	0.0236	1.552e-07	8287	meta_filt_MIP_1B_noBMI.txt
rs35832211	t	c	0.1876	-0.1266	0.0202	3.456e-10	8287	meta_filt_MIP_1B_noBMI.txt
rs6442037	a	g	0.6683	0.0843	0.0168	5.052e-07	8287	meta_filt_MIP_1B_noBMI.txt
rs35111399	c	g	0.1538	-0.1254	0.0215	4.991e-09	8287	meta_filt_MIP_1B_noBMI.txt
rs11538155	t	g	0.0638	0.2365	0.0323	2.303e-13	8287	meta_filt_MIP_1B_noBMI.txt
rs35508621	t	c	0.9159	0.1385	0.0281	8.559e-07	8287	meta_filt_MIP_1B_noBMI.txt
rs140599222	t	c	0.0084	-0.618	0.1091	1.484e-08	6632	meta_filt_MIP_1B_noBMI.txt
rs111378194	t	ta	0.3775	-0.0799	0.0161	6.676e-07	8287	meta_filt_MIP_1B_noBMI.txt
rs2531741	a	t	0.6187	-0.1728	0.0161	8.787e-27	8287	meta_filt_MIP_1B_noBMI.txt
rs115622727	t	c	0.9347	-0.247	0.0325	3.132e-14	8287	meta_filt_MIP_1B_noBMI.txt
rs138584915	t	c	0.1256	0.1378	0.0233	3.464e-09	8287	meta_filt_MIP_1B_noBMI.txt
rs112337896	a	g	0.0288	0.2891	0.063	4.402e-06	6268	meta_filt_MIP_1B_noBMI.txt
rs2735487	a	g	0.8156	-0.1219	0.0204	2.396e-09	8287	meta_filt_MIP_1B_noBMI.txt
rs712048	a	c	0.1219	0.1088	0.0237	4.246e-06	8287	meta_filt_MIP_1B_noBMI.txt
rs13064183	a	c	0.7807	0.1009	0.0188	8.314e-08	8287	meta_filt_MIP_1B_noBMI.txt
rs12952492	c	g	0.6274	-0.1557	0.0161	4.984e-22	8287	meta_filt_MIP_1B_noBMI.txt
rs76125513	t	c	0.1115	0.1742	0.0249	2.47e-12	8287	meta_filt_MIP_1B_noBMI.txt
rs112479910	a	c	0.8431	-0.4758	0.0219	7.61e-105	8287	meta_filt_MIP_1B_noBMI.txt
rs1969352	a	g	0.4608	-0.1191	0.0154	1.255e-14	8287	meta_filt_MIP_1B_noBMI.txt
rs2010290	t	c	0.6314	0.1238	0.0163	2.558e-14	8287	meta_filt_MIP_1B_noBMI.txt
rs114933663	t	c	0.0694	0.3178	0.0307	3.714e-25	8287	meta_filt_MIP_1B_noBMI.txt
rs9850154	t	c	0.2189	-0.1006	0.0188	9.347e-08	8287	meta_filt_MIP_1B_noBMI.txt
rs113870902	a	g	0.2179	0.1015	0.0208	1.09e-06	8287	meta_filt_MIP_1B_noBMI.txt
rs10445389	t	c	0.1058	-0.1325	0.0255	2.094e-07	8287	meta_filt_MIP_1B_noBMI.txt
rs185443458	a	c	0.0185	-0.4501	0.0616	2.857e-13	8287	meta_filt_MIP_1B_noBMI.txt
rs2088368	t	c	0.0702	0.1582	0.031	3.307e-07	8287	meta_filt_MIP_1B_noBMI.txt
rs1520487	t	c	0.3777	-0.1068	0.0162	4.748e-11	8287	meta_filt_MIP_1B_noBMI.txt
rs199921017	a	aaatttcc	0.2976	-0.1666	0.017	1.376e-22	8287	meta_filt_MIP_1B_noBMI.txt
rs1500005	a	g	0.3991	0.1378	0.0159	4.01e-18	8287	meta_filt_MIP_1B_noBMI.txt
rs5848848	a	ag	0.7745	0.0917	0.0187	9.518e-07	8287	meta_filt_MIP_1B_noBMI.txt
rs77426564	t	c	0.8743	-0.1349	0.0238	1.401e-08	8287	meta_filt_MIP_1B_noBMI.txt
rs11263771	t	c	0.6413	0.2019	0.0163	3.044e-35	8287	meta_filt_MIP_1B_noBMI.txt
rs7646982	c	g	0.78	0.1014	0.0188	7.179e-08	8287	meta_filt_MIP_1B_noBMI.txt
rs62070730	t	c	0.5636	-0.0771	0.0158	1.114e-06	8287	meta_filt_MIP_1B_noBMI.txt
rs139853420	t	c	0.0566	0.2054	0.0342	1.814e-09	8287	meta_filt_MIP_1B_noBMI.txt
rs114900769	a	g	0.9421	-0.2042	0.0336	1.199e-09	8287	meta_filt_MIP_1B_noBMI.txt
rs59019021	g	gt	0.2504	-0.1074	0.0179	2.073e-09	8287	meta_filt_MIP_1B_noBMI.txt
rs169463	a	g	0.2942	0.079	0.0171	3.814e-06	8287	meta_filt_MIP_1B_noBMI.txt
rs7633268	a	g	0.1514	-0.1236	0.0217	1.196e-08	8287	meta_filt_MIP_1B_noBMI.txt
rs1140865	a	t	0.847	-0.4892	0.022	5.36e-110	8287	meta_filt_MIP_1B_noBMI.txt
rs71323371	a	t	0.7804	0.1017	0.0188	6.562e-08	8287	meta_filt_MIP_1B_noBMI.txt
rs6441948	a	g	0.4561	0.1554	0.0157	3.778e-23	8287	meta_filt_MIP_1B_noBMI.txt
rs11710322	t	c	0.3815	-0.0818	0.016	3.298e-07	8287	meta_filt_MIP_1B_noBMI.txt
rs13096371	a	t	0.8728	0.1105	0.0233	2.202e-06	8287	meta_filt_MIP_1B_noBMI.txt
rs4858853	a	c	0.7802	0.101	0.0188	8.227e-08	8287	meta_filt_MIP_1B_noBMI.txt
rs13089744	a	g	0.3467	-0.0803	0.0163	7.879e-07	8287	meta_filt_MIP_1B_noBMI.txt
rs112709339	a	g	0.3065	0.2056	0.017	1.077e-33	8287	meta_filt_MIP_1B_noBMI.txt
rs2373156	a	t	0.8893	0.1273	0.0248	2.784e-07	8287	meta_filt_MIP_1B_noBMI.txt
rs35465473	a	g	0.5729	-0.1237	0.0158	5.48e-15	8287	meta_filt_MIP_1B_noBMI.txt
rs1049667	a	c	0.399	-0.0994	0.0159	4.006e-10	8287	meta_filt_MIP_1B_noBMI.txt
rs34079287	t	g	0.1359	-0.142	0.0226	3.562e-10	8287	meta_filt_MIP_1B_noBMI.txt
rs6767218	t	c	0.3742	-0.0857	0.0161	1.038e-07	8287	meta_filt_MIP_1B_noBMI.txt
rs35861720	g	ga	0.8335	-0.1248	0.0222	1.775e-08	8287	meta_filt_MIP_1B_noBMI.txt
rs13062450	t	g	0.8459	0.1242	0.0214	7.007e-09	8287	meta_filt_MIP_1B_noBMI.txt
rs28288	a	g	0.4058	0.0734	0.0157	3.149e-06	8287	meta_filt_MIP_1B_noBMI.txt
rs2411170	t	c	0.5085	0.0966	0.0155	4.305e-10	8287	meta_filt_MIP_1B_noBMI.txt
rs61701255	a	g	0.2287	0.0941	0.0203	3.694e-06	8287	meta_filt_MIP_1B_noBMI.txt
rs17669281	a	g	0.9004	0.1515	0.026	5.757e-09	8287	meta_filt_MIP_1B_noBMI.txt
rs11718385	t	c	0.4555	0.1561	0.0157	2.901e-23	8287	meta_filt_MIP_1B_noBMI.txt
rs6442012	a	g	0.5003	-0.1323	0.0158	4.611e-17	8287	meta_filt_MIP_1B_noBMI.txt
rs151009319	a	t	0.0168	0.5216	0.0661	3.064e-15	8287	meta_filt_MIP_1B_noBMI.txt
rs2213288	a	g	0.1599	-0.1388	0.0214	8.368e-11	8287	meta_filt_MIP_1B_noBMI.txt
rs7612402	t	c	0.3853	-0.1309	0.0159	1.956e-16	8287	meta_filt_MIP_1B_noBMI.txt
rs115549790	t	c	0.0633	0.2247	0.0324	3.998e-12	8287	meta_filt_MIP_1B_noBMI.txt
rs36058052	a	ag	0.2195	-0.1018	0.0188	6.34e-08	8287	meta_filt_MIP_1B_noBMI.txt
rs13075270	t	c	0.8724	0.1112	0.0233	1.828e-06	8287	meta_filt_MIP_1B_noBMI.txt
rs2411194	t	c	0.459	0.0903	0.0158	1.103e-08	8287	meta_filt_MIP_1B_noBMI.txt
rs11266744	a	c	0.6678	0.0962	0.0167	7.866e-09	8287	meta_filt_MIP_1B_noBMI.txt
rs9811555	a	t	0.2477	-0.1124	0.018	3.828e-10	8287	meta_filt_MIP_1B_noBMI.txt
rs12630732	a	t	0.2438	-0.1139	0.019	1.86e-09	8287	meta_filt_MIP_1B_noBMI.txt
rs9812878	t	c	0.3586	-0.0815	0.0162	5.282e-07	8287	meta_filt_MIP_1B_noBMI.txt
rs13077923	a	g	0.432	0.1183	0.0158	6.47e-14	8287	meta_filt_MIP_1B_noBMI.txt
rs11707895	a	g	0.3771	-0.0802	0.0161	6.639e-07	8287	meta_filt_MIP_1B_noBMI.txt
rs2254914	t	c	0.7894	0.0884	0.0189	2.866e-06	8287	meta_filt_MIP_1B_noBMI.txt
rs7649393	a	c	0.2193	-0.1009	0.0188	8.3e-08	8287	meta_filt_MIP_1B_noBMI.txt
rs2159281	a	t	0.8836	-0.1516	0.0277	4.486e-08	8287	meta_filt_MIP_1B_noBMI.txt
rs56032309	a	g	0.3772	-0.0803	0.0161	5.763e-07	8287	meta_filt_MIP_1B_noBMI.txt
rs34423565	t	ta	0.607	0.082	0.016	3.015e-07	8287	meta_filt_MIP_1B_noBMI.txt
rs34158148	c	g	0.8459	0.1418	0.0216	5.565e-11	8287	meta_filt_MIP_1B_noBMI.txt
rs4683271	a	g	0.543	0.1282	0.0158	5.08e-16	8287	meta_filt_MIP_1B_noBMI.txt
rs6778559	t	c	0.5977	0.1	0.016	4.062e-10	8287	meta_filt_MIP_1B_noBMI.txt
rs144768730	t	ttctc	0.3767	-0.0808	0.0161	5.02e-07	8287	meta_filt_MIP_1B_noBMI.txt
rs28800005	a	g	0.5721	-0.0773	0.0165	2.742e-06	8287	meta_filt_MIP_1B_noBMI.txt
rs111290695	t	taaag	0.2974	-0.1604	0.0171	6.264e-21	8287	meta_filt_MIP_1B_noBMI.txt
rs13081325	t	c	0.8575	0.1231	0.0227	5.689e-08	8287	meta_filt_MIP_1B_noBMI.txt
rs7223004	a	g	0.737	0.1065	0.0176	1.544e-09	8287	meta_filt_MIP_1B_noBMI.txt
rs34675748	a	c	0.628	-0.1593	0.0162	6.896e-23	8287	meta_filt_MIP_1B_noBMI.txt
rs146565944	t	c	0.0235	0.2863	0.0558	2.899e-07	8287	meta_filt_MIP_1B_noBMI.txt
rs140968674	t	ttcaaa	0.2942	0.079	0.0171	3.786e-06	8287	meta_filt_MIP_1B_noBMI.txt
rs17784127	t	c	0.6258	0.0857	0.0161	1.039e-07	8287	meta_filt_MIP_1B_noBMI.txt
rs8081787	t	c	0.968	0.2183	0.0452	1.395e-06	8287	meta_filt_MIP_1B_noBMI.txt
rs35689209	a	g	0.2477	-0.0965	0.018	8.963e-08	8287	meta_filt_MIP_1B_noBMI.txt
rs13091821	a	t	0.5865	-0.127	0.0161	3.021e-15	8287	meta_filt_MIP_1B_noBMI.txt
rs34437725	t	c	0.9697	-0.2571	0.0481	9.169e-08	8287	meta_filt_MIP_1B_noBMI.txt
rs8077662	a	g	0.0302	0.2538	0.0477	1.054e-07	8287	meta_filt_MIP_1B_noBMI.txt
rs6442005	a	c	0.479	0.1288	0.0156	1.463e-16	8287	meta_filt_MIP_1B_noBMI.txt
rs7211728	t	g	0.8588	0.5774	0.0226	2.86e-144	8287	meta_filt_MIP_1B_noBMI.txt
rs74433128	t	g	0.8524	-0.4868	0.0222	2.57e-106	8287	meta_filt_MIP_1B_noBMI.txt
rs6442107	t	c	0.2211	-0.0988	0.0188	1.484e-07	8287	meta_filt_MIP_1B_noBMI.txt
rs62260741	t	c	0.3775	-0.0818	0.0161	4.014e-07	8287	meta_filt_MIP_1B_noBMI.txt
rs6774733	a	g	0.6076	0.0816	0.016	3.412e-07	8287	meta_filt_MIP_1B_noBMI.txt
rs75008450	a	g	0.0321	-0.2281	0.0465	9.093e-07	8287	meta_filt_MIP_1B_noBMI.txt
rs3918362	a	t	0.864	0.1387	0.0227	1.078e-09	8287	meta_filt_MIP_1B_noBMI.txt
rs55927279	t	c	0.3727	-0.0861	0.0161	9.252e-08	8287	meta_filt_MIP_1B_noBMI.txt
rs200463030	ca	c	0.8868	0.6004	0.0265	5.45e-114	8287	meta_filt_MIP_1B_noBMI.txt
rs59826903	a	g	0.7305	0.0917	0.0176	1.744e-07	8287	meta_filt_MIP_1B_noBMI.txt
rs149101566	t	c	0.1541	-0.1244	0.0214	6.451e-09	8287	meta_filt_MIP_1B_noBMI.txt
rs13319345	t	c	0.3679	0.1885	0.0164	1.441e-30	8287	meta_filt_MIP_1B_noBMI.txt
rs59689369	a	t	0.3816	-0.0814	0.016	3.744e-07	8287	meta_filt_MIP_1B_noBMI.txt
rs73142654	a	t	0.1242	0.1079	0.0235	4.377e-06	8287	meta_filt_MIP_1B_noBMI.txt
rs72906488	c	g	0.2185	-0.1001	0.0188	1.078e-07	8287	meta_filt_MIP_1B_noBMI.txt
rs9908158	t	c	0.6407	0.0784	0.0161	1.109e-06	8287	meta_filt_MIP_1B_noBMI.txt
rs67044455	a	g	0.4606	0.1139	0.0156	2.879e-13	8287	meta_filt_MIP_1B_noBMI.txt
rs35937775	t	c	0.6748	0.1018	0.017	2.33e-09	8287	meta_filt_MIP_1B_noBMI.txt
rs2411191	c	g	0.0754	-0.2058	0.0303	1.085e-11	8287	meta_filt_MIP_1B_noBMI.txt
rs2171529	a	g	0.6148	0.1313	0.0159	1.478e-16	8287	meta_filt_MIP_1B_noBMI.txt
rs1125823	a	g	0.4978	-0.1435	0.0156	3.919e-20	8287	meta_filt_MIP_1B_noBMI.txt
rs111960587	c	g	0.8417	-0.4753	0.0219	1.02e-104	8287	meta_filt_MIP_1B_noBMI.txt
rs10707226	t	ta	0.5614	-0.1222	0.0157	8.358e-15	8287	meta_filt_MIP_1B_noBMI.txt
rs9809254	t	c	0.8536	-0.119	0.0218	4.903e-08	8287	meta_filt_MIP_1B_noBMI.txt
rs33778	a	g	0.5942	-0.0734	0.0157	3.149e-06	8287	meta_filt_MIP_1B_noBMI.txt
rs1106907	a	t	0.5958	-0.1255	0.016	3.932e-15	8287	meta_filt_MIP_1B_noBMI.txt
rs145022026	a	g	0.9768	0.2907	0.0543	8.644e-08	8287	meta_filt_MIP_1B_noBMI.txt
rs72822385	a	g	0.7869	0.105	0.0196	8.467e-08	8287	meta_filt_MIP_1B_noBMI.txt
rs199824328	t	tttc	0.2065	-0.1212	0.0197	7.944e-10	8287	meta_filt_MIP_1B_noBMI.txt
rs17571920	a	g	0.3442	0.1121	0.0166	1.393e-11	8287	meta_filt_MIP_1B_noBMI.txt
rs6774048	c	g	0.5282	-0.1428	0.0159	2.91e-19	8287	meta_filt_MIP_1B_noBMI.txt
rs7621236	a	c	0.7601	0.1061	0.0182	5.973e-09	8287	meta_filt_MIP_1B_noBMI.txt
rs6505461	a	c	0.5356	0.071	0.0155	4.766e-06	8287	meta_filt_MIP_1B_noBMI.txt
rs73076581	a	t	0.9614	-0.2365	0.0412	9.447e-09	8287	meta_filt_MIP_1B_noBMI.txt
rs142391899	a	c	0.9859	-0.3297	0.0686	1.518e-06	8287	meta_filt_MIP_1B_noBMI.txt
rs2007374	t	g	0.4704	-0.0949	0.0156	1.064e-09	8287	meta_filt_MIP_1B_noBMI.txt
rs9793308	a	g	0.6036	0.0842	0.0177	2.042e-06	8287	meta_filt_MIP_1B_noBMI.txt
rs74437884	a	t	0.0996	-0.1515	0.026	5.783e-09	8287	meta_filt_MIP_1B_noBMI.txt
rs11917474	a	g	0.6075	0.0823	0.016	2.708e-07	8287	meta_filt_MIP_1B_noBMI.txt
rs62078067	t	c	0.133	0.1972	0.0235	4.585e-17	8287	meta_filt_MIP_1B_noBMI.txt
rs11871674	a	g	0.9347	-0.1619	0.0311	2.015e-07	8287	meta_filt_MIP_1B_noBMI.txt
rs66485735	a	g	0.7184	-0.2529	0.0173	1.691e-48	8287	meta_filt_MIP_1B_noBMI.txt
rs28690449	t	c	0.1241	0.1082	0.0235	4.115e-06	8287	meta_filt_MIP_1B_noBMI.txt
rs6442102	a	g	0.2666	-0.1022	0.0177	7.139e-09	8287	meta_filt_MIP_1B_noBMI.txt
rs2133660	t	c	0.6498	0.1174	0.0162	4.8e-13	8287	meta_filt_MIP_1B_noBMI.txt
rs6801759	c	g	0.2673	0.2501	0.0176	9.116e-46	8287	meta_filt_MIP_1B_noBMI.txt
rs147310089	g	gatcccc	0.1362	-0.1393	0.0227	8.036e-10	8287	meta_filt_MIP_1B_noBMI.txt
rs17138323	t	c	0.0316	-0.2324	0.0467	6.407e-07	8287	meta_filt_MIP_1B_noBMI.txt
rs7624155	t	c	0.8891	0.1286	0.0248	2.106e-07	8287	meta_filt_MIP_1B_noBMI.txt
rs73290724	a	c	0.0159	0.6888	0.0644	1.129e-26	8287	meta_filt_MIP_1B_noBMI.txt
rs56079044	a	at	0.8692	-0.1263	0.0237	1.038e-07	8287	meta_filt_MIP_1B_noBMI.txt
rs16971277	a	g	0.1393	0.1135	0.0224	4.128e-07	8287	meta_filt_MIP_1B_noBMI.txt
rs6797383	a	g	0.8688	-0.1363	0.0229	2.49e-09	8287	meta_filt_MIP_1B_noBMI.txt
rs1237830	t	c	0.8537	-0.1196	0.0219	4.582e-08	8287	meta_filt_MIP_1B_noBMI.txt
rs34378541	t	c	0.1537	-0.1243	0.0215	6.796e-09	8287	meta_filt_MIP_1B_noBMI.txt
rs183139656	t	c	0.0447	0.3046	0.0408	7.905e-14	8287	meta_filt_MIP_1B_noBMI.txt
rs9714000	a	g	0.8443	0.1417	0.0217	6.738e-11	8287	meta_filt_MIP_1B_noBMI.txt
rs7741916	t	c	0.8308	-0.098	0.0208	2.478e-06	8287	meta_filt_MIP_1B_noBMI.txt
rs12937411	t	c	0.3727	0.1556	0.0161	5.353e-22	8287	meta_filt_MIP_1B_noBMI.txt
rs917443	t	c	0.7475	0.1042	0.0178	4.764e-09	8287	meta_filt_MIP_1B_noBMI.txt
rs78798833	t	c	0.8754	-0.1375	0.0234	4.154e-09	8287	meta_filt_MIP_1B_noBMI.txt
rs74361156	c	g	0.0321	-0.2279	0.0464	9.211e-07	8287	meta_filt_MIP_1B_noBMI.txt
rs34473395	t	c	0.136	-0.1387	0.0227	1.055e-09	8287	meta_filt_MIP_1B_noBMI.txt
rs62244092	a	g	0.0664	0.3078	0.0316	1.966e-22	8287	meta_filt_MIP_1B_noBMI.txt
rs143283473	t	c	0.0794	0.3524	0.0314	3.408e-29	8287	meta_filt_MIP_1B_noBMI.txt
rs2018033	a	g	0.5845	-0.1715	0.0158	1.403e-27	8287	meta_filt_MIP_1B_noBMI.txt
rs6768722	a	g	0.6261	0.0855	0.0161	1.107e-07	8287	meta_filt_MIP_1B_noBMI.txt
rs4683253	t	c	0.6902	0.103	0.0171	1.839e-09	8287	meta_filt_MIP_1B_noBMI.txt
rs35540623	t	c	0.4456	-0.0994	0.0174	1.107e-08	8287	meta_filt_MIP_1B_noBMI.txt
rs13091054	t	c	0.6081	0.0845	0.016	1.225e-07	8287	meta_filt_MIP_1B_noBMI.txt
rs4683194	t	c	0.8505	0.1243	0.0218	1.202e-08	8287	meta_filt_MIP_1B_noBMI.txt
rs36118141	a	g	0.1496	-0.1243	0.0219	1.461e-08	8287	meta_filt_MIP_1B_noBMI.txt
rs112064679	a	g	0.8688	-0.1363	0.0229	2.479e-09	8287	meta_filt_MIP_1B_noBMI.txt
rs71327041	t	c	0.1103	-0.1278	0.0248	2.603e-07	8287	meta_filt_MIP_1B_noBMI.txt
rs854655	a	c	0.7928	-0.1514	0.019	1.689e-15	8287	meta_filt_MIP_1B_noBMI.txt
rs6441989	a	g	0.4634	-0.1165	0.0164	1.241e-12	8287	meta_filt_MIP_1B_noBMI.txt
rs145427941	g	gattc	0.1282	-0.4343	0.0235	5.9e-76	8287	meta_filt_MIP_1B_noBMI.txt
rs13079407	t	g	0.7811	0.1006	0.0188	9.284e-08	8287	meta_filt_MIP_1B_noBMI.txt
rs2166770	a	c	0.7528	0.096	0.018	1.031e-07	8287	meta_filt_MIP_1B_noBMI.txt
rs1546076	a	g	0.212	-0.1015	0.019	9.34e-08	8287	meta_filt_MIP_1B_noBMI.txt
rs2742452	t	c	0.536	0.0737	0.0159	3.416e-06	8287	meta_filt_MIP_1B_noBMI.txt
rs3176824	t	c	0.8718	0.1136	0.0233	1.123e-06	8287	meta_filt_MIP_1B_noBMI.txt
rs281748	c	g	0.7041	-0.0794	0.0171	3.277e-06	8287	meta_filt_MIP_1B_noBMI.txt
rs138778453	t	c	0.3919	-0.0983	0.0162	1.229e-09	8287	meta_filt_MIP_1B_noBMI.txt
rs201753100	g	gc	0.9215	-0.2678	0.0289	1.956e-20	8287	meta_filt_MIP_1B_noBMI.txt
rs6778415	a	g	0.1517	-0.1188	0.0218	4.893e-08	8287	meta_filt_MIP_1B_noBMI.txt
rs144385139	t	c	0.051	0.2203	0.038	6.625e-09	8287	meta_filt_MIP_1B_noBMI.txt
rs79202434	ca	c	0.3937	-0.0841	0.016	1.438e-07	8287	meta_filt_MIP_1B_noBMI.txt
rs319689	t	c	0.2196	-0.1018	0.0188	6.326e-08	8287	meta_filt_MIP_1B_noBMI.txt
rs319681	t	c	0.2196	-0.1018	0.0188	6.368e-08	8287	meta_filt_MIP_1B_noBMI.txt
rs13095946	a	g	0.1272	-0.1104	0.0233	2.251e-06	8287	meta_filt_MIP_1B_noBMI.txt
rs13081356	t	c	0.7601	0.1061	0.0182	5.99e-09	8287	meta_filt_MIP_1B_noBMI.txt
rs4327428	a	c	0.1043	0.1386	0.0256	5.901e-08	8287	meta_filt_MIP_1B_noBMI.txt
rs1684942	t	c	0.2183	-0.1015	0.0189	7.264e-08	8287	meta_filt_MIP_1B_noBMI.txt
rs200256656	cacag	c	0.4865	0.1556	0.0158	7.168e-23	8287	meta_filt_MIP_1B_noBMI.txt
rs75485436	a	g	0.0857	0.3348	0.0283	3.051e-32	8287	meta_filt_MIP_1B_noBMI.txt
rs7625067	t	c	0.3919	-0.0846	0.016	1.214e-07	8287	meta_filt_MIP_1B_noBMI.txt
rs142174137	c	g	0.8688	-0.1363	0.0229	2.493e-09	8287	meta_filt_MIP_1B_noBMI.txt
rs1635280	c	g	0.1843	0.1217	0.0203	2.124e-09	8287	meta_filt_MIP_1B_noBMI.txt
rs73074459	t	c	0.9613	-0.2377	0.0412	8.05e-09	8287	meta_filt_MIP_1B_noBMI.txt
rs4018905	a	g	0.3727	-0.0862	0.0161	8.903e-08	8287	meta_filt_MIP_1B_noBMI.txt
rs3102033	t	c	0.8714	0.1207	0.0256	2.4e-06	8287	meta_filt_MIP_1B_noBMI.txt
rs7625070	a	g	0.3919	-0.0846	0.016	1.214e-07	8287	meta_filt_MIP_1B_noBMI.txt
rs35971655	a	t	0.7051	0.1678	0.0171	9.479e-23	8287	meta_filt_MIP_1B_noBMI.txt
rs186346413	t	c	0.0103	-0.5963	0.0882	1.384e-11	8287	meta_filt_MIP_1B_noBMI.txt
rs6775208	c	g	0.7051	0.1675	0.0171	9.407e-23	8287	meta_filt_MIP_1B_noBMI.txt
rs34289272	t	c	0.1103	-0.128	0.0248	2.466e-07	8287	meta_filt_MIP_1B_noBMI.txt
rs7217416	a	g	0.8245	-0.1133	0.023	8.904e-07	8287	meta_filt_MIP_1B_noBMI.txt
rs6790763	a	c	0.6226	0.0806	0.0161	5.925e-07	8287	meta_filt_MIP_1B_noBMI.txt
rs4683177	t	c	0.2113	-0.1006	0.019	1.173e-07	8287	meta_filt_MIP_1B_noBMI.txt
rs144602390	a	g	0.1511	-0.1191	0.0218	4.905e-08	8287	meta_filt_MIP_1B_noBMI.txt
rs35732784	t	c	0.0296	0.2619	0.0486	7.209e-08	8287	meta_filt_MIP_1B_noBMI.txt
rs7503092	a	g	0.7313	0.1371	0.0177	9.465e-15	8287	meta_filt_MIP_1B_noBMI.txt
rs12489211	a	t	0.6078	0.0849	0.016	1.111e-07	8287	meta_filt_MIP_1B_noBMI.txt
rs7631551	a	c	0.1542	-0.1241	0.0214	6.985e-09	8287	meta_filt_MIP_1B_noBMI.txt
rs71098409	t	ttctc	0.8484	0.1196	0.0217	3.756e-08	8287	meta_filt_MIP_1B_noBMI.txt
rs9908590	t	c	0.2141	0.0875	0.0188	3.286e-06	8287	meta_filt_MIP_1B_noBMI.txt
rs12637699	t	c	0.3234	-0.0956	0.0166	7.804e-09	8287	meta_filt_MIP_1B_noBMI.txt
rs916094	a	c	0.847	-0.4889	0.022	7.43e-110	8287	meta_filt_MIP_1B_noBMI.txt
rs6770016	a	g	0.1514	-0.1193	0.0217	4.027e-08	8287	meta_filt_MIP_1B_noBMI.txt
rs4858805	t	c	0.3714	-0.078	0.0162	1.479e-06	8287	meta_filt_MIP_1B_noBMI.txt
rs975577	a	g	0.2979	-0.105	0.0181	7.111e-09	8287	meta_filt_MIP_1B_noBMI.txt
rs34997146	t	g	0.1588	-0.1385	0.0213	8.583e-11	8287	meta_filt_MIP_1B_noBMI.txt
rs4858880	a	c	0.7523	0.0963	0.018	9.224e-08	8287	meta_filt_MIP_1B_noBMI.txt
rs12233670	t	c	0.1242	0.108	0.0235	4.25e-06	8287	meta_filt_MIP_1B_noBMI.txt
rs9856760	a	g	0.7888	0.0965	0.0193	5.816e-07	8287	meta_filt_MIP_1B_noBMI.txt
rs76132367	c	g	0.8754	-0.1375	0.0234	4.155e-09	8287	meta_filt_MIP_1B_noBMI.txt
rs7222584	t	c	0.3592	-0.102	0.0162	3.081e-10	8287	meta_filt_MIP_1B_noBMI.txt
rs2097282	t	c	0.7038	0.169	0.0171	6.395e-23	8287	meta_filt_MIP_1B_noBMI.txt
rs8069214	t	c	0.277	-0.116	0.0175	3.057e-11	8287	meta_filt_MIP_1B_noBMI.txt
rs8074705	a	g	0.737	0.1054	0.0177	2.392e-09	8287	meta_filt_MIP_1B_noBMI.txt
rs6441981	a	c	0.1916	-0.0959	0.0203	2.373e-06	8287	meta_filt_MIP_1B_noBMI.txt
rs9821974	t	c	0.437	-0.0796	0.0164	1.171e-06	8287	meta_filt_MIP_1B_noBMI.txt
rs2314809	t	c	0.5305	-0.0735	0.0157	2.904e-06	8287	meta_filt_MIP_1B_noBMI.txt
rs11651720	t	c	0.1584	-0.1189	0.0219	5.688e-08	8287	meta_filt_MIP_1B_noBMI.txt
rs9837343	a	g	0.6273	0.0862	0.0161	8.9e-08	8287	meta_filt_MIP_1B_noBMI.txt
rs71095067	cca	c	0.5917	0.0885	0.0159	2.733e-08	8287	meta_filt_MIP_1B_noBMI.txt
rs10626701	g	gaa	0.3707	0.0835	0.0162	2.547e-07	8287	meta_filt_MIP_1B_noBMI.txt
rs7430879	t	c	0.7528	0.0959	0.018	1.045e-07	8287	meta_filt_MIP_1B_noBMI.txt
rs71327027	t	g	0.8317	0.0983	0.0207	2.113e-06	8287	meta_filt_MIP_1B_noBMI.txt
rs193011628	t	c	0.0154	0.383	0.0656	5.156e-09	8287	meta_filt_MIP_1B_noBMI.txt
rs72818346	t	c	0.1258	-0.4484	0.0236	1.981e-80	8287	meta_filt_MIP_1B_noBMI.txt
rs9898340	a	g	0.6988	0.094	0.0169	2.756e-08	8287	meta_filt_MIP_1B_noBMI.txt
rs9890977	t	c	0.1882	-0.0974	0.0199	9.515e-07	8287	meta_filt_MIP_1B_noBMI.txt
rs11869011	a	c	0.0679	0.1554	0.0313	6.893e-07	8287	meta_filt_MIP_1B_noBMI.txt
rs35919278	a	g	0.872	0.1094	0.0232	2.499e-06	8287	meta_filt_MIP_1B_noBMI.txt
rs147729235	a	g	0.8847	0.1306	0.0248	1.345e-07	8287	meta_filt_MIP_1B_noBMI.txt
rs4333119	t	g	0.3991	0.138	0.0159	3.666e-18	8287	meta_filt_MIP_1B_noBMI.txt
rs6442089	t	c	0.2195	-0.1018	0.0188	6.349e-08	8287	meta_filt_MIP_1B_noBMI.txt
rs4683182	a	g	0.22	-0.1065	0.0187	1.249e-08	8287	meta_filt_MIP_1B_noBMI.txt
rs35359910	a	c	0.1875	-0.1266	0.0202	3.467e-10	8287	meta_filt_MIP_1B_noBMI.txt
rs12051658	a	g	0.8609	-0.1161	0.0226	2.925e-07	8287	meta_filt_MIP_1B_noBMI.txt
rs78580352	t	c	0.0319	-0.2184	0.0453	1.418e-06	8287	meta_filt_MIP_1B_noBMI.txt
rs2187669	c	g	0.8412	0.1383	0.0213	8.811e-11	8287	meta_filt_MIP_1B_noBMI.txt
rs34818312	a	at	0.8467	-0.1518	0.0218	3.197e-12	8287	meta_filt_MIP_1B_noBMI.txt
rs10527525	a	agtc	0.7882	0.0956	0.0194	7.845e-07	8287	meta_filt_MIP_1B_noBMI.txt
rs117503347	t	c	0.98	0.3039	0.062	9.603e-07	8287	meta_filt_MIP_1B_noBMI.txt
rs1826342	a	g	0.212	-0.1015	0.019	9.456e-08	8287	meta_filt_MIP_1B_noBMI.txt
rs4858848	a	g	0.3776	-0.0811	0.0161	4.459e-07	8287	meta_filt_MIP_1B_noBMI.txt
rs13086149	a	g	0.7811	0.1006	0.0188	9.313e-08	8287	meta_filt_MIP_1B_noBMI.txt
rs225254	a	g	0.6566	0.0944	0.0163	6.323e-09	8287	meta_filt_MIP_1B_noBMI.txt
rs111713092	t	c	0.1528	0.4873	0.0219	1.99e-109	8287	meta_filt_MIP_1B_noBMI.txt
rs226417	a	g	0.1158	0.1333	0.0249	9.184e-08	8287	meta_filt_MIP_1B_noBMI.txt
rs2590729	a	t	0.209	-0.0886	0.019	3.121e-06	8287	meta_filt_MIP_1B_noBMI.txt
rs1466275	t	g	0.5936	0.093	0.0162	8.851e-09	8287	meta_filt_MIP_1B_noBMI.txt
rs13068271	a	g	0.1352	-0.1411	0.0227	5.255e-10	8287	meta_filt_MIP_1B_noBMI.txt
rs4251772	t	g	0.0198	-0.438	0.0607	5.341e-13	8287	meta_filt_MIP_1B_noBMI.txt
rs17138374	t	c	0.9687	-0.5519	0.0569	3.168e-22	6632	meta_filt_MIP_1B_noBMI.txt
rs6787643	a	g	0.3913	-0.0964	0.0161	2.249e-09	8287	meta_filt_MIP_1B_noBMI.txt
rs62260762	t	c	0.0841	0.1285	0.0281	4.885e-06	8287	meta_filt_MIP_1B_noBMI.txt
rs144753473	t	c	0.0297	-0.3943	0.0465	2.277e-17	8287	meta_filt_MIP_1B_noBMI.txt
rs115899015	t	c	0.0591	0.2009	0.033	1.158e-09	8287	meta_filt_MIP_1B_noBMI.txt
rs7637813	a	g	0.6848	0.1001	0.0171	4.775e-09	8287	meta_filt_MIP_1B_noBMI.txt
rs807937	t	g	0.6184	0.0818	0.016	3.37e-07	8287	meta_filt_MIP_1B_noBMI.txt
rs17284187	a	g	0.1354	-0.1416	0.0227	4.365e-10	8287	meta_filt_MIP_1B_noBMI.txt
rs1554045	t	g	0.5046	0.0747	0.0155	1.414e-06	8287	meta_filt_MIP_1B_noBMI.txt
rs13069467	c	g	0.8461	0.1242	0.0215	7.139e-09	8287	meta_filt_MIP_1B_noBMI.txt
rs3806701	a	g	0.319	-0.0985	0.0167	3.405e-09	8287	meta_filt_MIP_1B_noBMI.txt
rs12497921	t	c	0.7599	0.1068	0.0182	4.742e-09	8287	meta_filt_MIP_1B_noBMI.txt
rs9893160	t	g	0.5358	0.071	0.0155	4.71e-06	8287	meta_filt_MIP_1B_noBMI.txt
rs7628631	t	c	0.3771	-0.0802	0.0161	6.625e-07	8287	meta_filt_MIP_1B_noBMI.txt
rs143808641	t	g	0.9707	-0.2651	0.0469	1.612e-08	8287	meta_filt_MIP_1B_noBMI.txt
rs73833033	a	c	0.8522	-0.4866	0.0222	3.51e-106	8287	meta_filt_MIP_1B_noBMI.txt
rs4073837	a	g	0.2678	-0.1106	0.0176	3.445e-10	8287	meta_filt_MIP_1B_noBMI.txt
rs1001284	c	g	0.4063	-0.0927	0.0162	9.867e-09	8287	meta_filt_MIP_1B_noBMI.txt
rs9845998	a	g	0.4995	0.1319	0.0158	5.531e-17	8287	meta_filt_MIP_1B_noBMI.txt
rs13087255	a	c	0.537	0.1204	0.0159	4.165e-14	8287	meta_filt_MIP_1B_noBMI.txt
rs34013035	a	g	0.1542	-0.1243	0.0214	6.668e-09	8287	meta_filt_MIP_1B_noBMI.txt
rs295449	a	g	0.6178	0.0813	0.016	3.981e-07	8287	meta_filt_MIP_1B_noBMI.txt
rs78266901	a	g	0.0581	0.2064	0.0335	7.31e-10	8287	meta_filt_MIP_1B_noBMI.txt
rs4683222	a	t	0.3909	-0.1028	0.0162	1.942e-10	8287	meta_filt_MIP_1B_noBMI.txt
rs143489803	t	c	0.3508	-0.0761	0.0165	4.092e-06	8287	meta_filt_MIP_1B_noBMI.txt
rs11710199	a	g	0.7811	0.1006	0.0188	9.365e-08	8287	meta_filt_MIP_1B_noBMI.txt
rs35217732	a	t	0.1876	-0.1266	0.0202	3.469e-10	8287	meta_filt_MIP_1B_noBMI.txt
rs35601704	a	g	0.136	-0.1388	0.0227	1.03e-09	8287	meta_filt_MIP_1B_noBMI.txt
rs12496322	a	c	0.4357	0.1164	0.0157	1.123e-13	8287	meta_filt_MIP_1B_noBMI.txt
rs13353497	t	g	0.4152	0.1702	0.0157	2.691e-27	8287	meta_filt_MIP_1B_noBMI.txt
rs62079736	a	g	0.1266	0.1811	0.0246	1.774e-13	8287	meta_filt_MIP_1B_noBMI.txt
rs116643069	t	c	0.9367	-0.2247	0.0324	3.998e-12	8287	meta_filt_MIP_1B_noBMI.txt
rs2735488	t	c	0.8467	-0.1516	0.0218	3.396e-12	8287	meta_filt_MIP_1B_noBMI.txt
rs149929072	c	g	0.1148	0.1261	0.0254	6.668e-07	8287	meta_filt_MIP_1B_noBMI.txt
rs12633604	t	c	0.7601	0.1061	0.0182	5.999e-09	8287	meta_filt_MIP_1B_noBMI.txt
rs76190126	a	c	0.1402	0.1154	0.0228	4.184e-07	8287	meta_filt_MIP_1B_noBMI.txt
rs62260779	t	c	0.0965	0.135	0.0269	4.979e-07	8287	meta_filt_MIP_1B_noBMI.txt
rs7631950	a	g	0.2399	-0.1062	0.0182	5.87e-09	8287	meta_filt_MIP_1B_noBMI.txt
rs2285642	c	g	0.5599	-0.1192	0.0158	4.049e-14	8287	meta_filt_MIP_1B_noBMI.txt
rs79387698	t	c	0.8688	-0.1363	0.0229	2.488e-09	8287	meta_filt_MIP_1B_noBMI.txt
rs11649918	t	c	0.2696	-0.0904	0.0175	2.56e-07	8287	meta_filt_MIP_1B_noBMI.txt
rs8078470	a	g	0.4395	-0.0966	0.0158	8.747e-10	8287	meta_filt_MIP_1B_noBMI.txt
rs2157056	a	g	0.3005	-0.0983	0.0173	1.272e-08	8287	meta_filt_MIP_1B_noBMI.txt
rs147721468	c	g	0.5286	0.0864	0.0156	3.303e-08	8287	meta_filt_MIP_1B_noBMI.txt
rs9902774	a	g	0.7372	0.0871	0.0177	8.189e-07	8287	meta_filt_MIP_1B_noBMI.txt
rs7130	a	t	0.2198	-0.1136	0.0188	1.41e-09	8287	meta_filt_MIP_1B_noBMI.txt
rs6442086	t	c	0.7809	0.1003	0.0188	1.007e-07	8287	meta_filt_MIP_1B_noBMI.txt
rs854682	a	t	0.2363	0.1226	0.0184	2.887e-11	8287	meta_filt_MIP_1B_noBMI.txt
rs57424606	t	tg	0.0384	0.237	0.0414	1.019e-08	8287	meta_filt_MIP_1B_noBMI.txt
rs201198611	g	ggc	0.4267	-0.0879	0.016	3.56e-08	8287	meta_filt_MIP_1B_noBMI.txt
rs4683234	c	g	0.6005	0.1007	0.0159	2.342e-10	8287	meta_filt_MIP_1B_noBMI.txt
rs34421491	a	at	0.6391	0.1229	0.0161	2.596e-14	8287	meta_filt_MIP_1B_noBMI.txt
rs9810934	a	g	0.2198	-0.1135	0.0188	1.481e-09	8287	meta_filt_MIP_1B_noBMI.txt
rs352149	a	c	0.1458	0.1206	0.0219	3.734e-08	8287	meta_filt_MIP_1B_noBMI.txt
rs4683159	a	g	0.3417	-0.1182	0.0163	4.791e-13	8287	meta_filt_MIP_1B_noBMI.txt
rs7624804	t	c	0.8124	0.1266	0.0202	3.472e-10	8287	meta_filt_MIP_1B_noBMI.txt
rs6767895	t	g	0.7051	0.1675	0.0171	9.39e-23	8287	meta_filt_MIP_1B_noBMI.txt
rs9817653	t	g	0.8537	-0.1199	0.0218	4.045e-08	8287	meta_filt_MIP_1B_noBMI.txt
rs142332387	t	g	0.9766	-0.7561	0.0549	4.316e-43	8287	meta_filt_MIP_1B_noBMI.txt
rs9890585	a	g	0.9079	-0.1361	0.0278	9.887e-07	8287	meta_filt_MIP_1B_noBMI.txt
rs11653632	t	c	0.2757	-0.1	0.0175	9.944e-09	8287	meta_filt_MIP_1B_noBMI.txt
rs3136673	t	c	0.154	-0.125	0.0215	5.783e-09	8287	meta_filt_MIP_1B_noBMI.txt
rs9853223	a	g	0.4343	0.1108	0.0158	2.077e-12	8287	meta_filt_MIP_1B_noBMI.txt
rs3136535	a	g	0.1505	0.4933	0.022	3.49e-111	8287	meta_filt_MIP_1B_noBMI.txt
rs200713824	a	at	0.7367	0.084	0.0181	3.369e-06	8287	meta_filt_MIP_1B_noBMI.txt
rs60315948	a	g	0.9434	-0.1903	0.0366	2.015e-07	8287	meta_filt_MIP_1B_noBMI.txt
rs7225958	a	c	0.3279	-0.0845	0.0166	3.44e-07	8287	meta_filt_MIP_1B_noBMI.txt
rs9899684	a	g	0.1391	0.1159	0.0226	3.032e-07	8287	meta_filt_MIP_1B_noBMI.txt
rs62242411	a	g	0.2	0.1229	0.0194	2.468e-10	8287	meta_filt_MIP_1B_noBMI.txt
rs200260117	a	agat	0.9691	0.2331	0.0465	5.464e-07	8287	meta_filt_MIP_1B_noBMI.txt
rs202182633	a	attttc	0.5479	0.1147	0.0161	9.871e-13	8287	meta_filt_MIP_1B_noBMI.txt
rs17141101	c	g	0.3068	0.2061	0.017	8.533e-34	8287	meta_filt_MIP_1B_noBMI.txt
rs2542660	a	c	0.7894	0.0883	0.0189	2.919e-06	8287	meta_filt_MIP_1B_noBMI.txt
rs730983	c	g	0.4606	0.1137	0.0156	3.18e-13	8287	meta_filt_MIP_1B_noBMI.txt
rs35230968	t	c	0.5957	-0.1254	0.016	4.189e-15	8287	meta_filt_MIP_1B_noBMI.txt
rs13090848	a	g	0.1541	-0.1244	0.0214	6.451e-09	8287	meta_filt_MIP_1B_noBMI.txt
rs79371877	a	g	0.1163	0.1515	0.0241	3.301e-10	8287	meta_filt_MIP_1B_noBMI.txt
rs71327035	t	c	0.8458	0.1242	0.0214	6.772e-09	8287	meta_filt_MIP_1B_noBMI.txt
rs34759782	a	g	0.1275	-0.1104	0.0233	2.245e-06	8287	meta_filt_MIP_1B_noBMI.txt
rs2285640	a	g	0.5612	-0.1225	0.0158	7.998e-15	8287	meta_filt_MIP_1B_noBMI.txt
rs201299538	g	ga	0.7285	0.0867	0.0184	2.594e-06	8287	meta_filt_MIP_1B_noBMI.txt
rs6441958	a	c	0.8506	0.1289	0.0219	3.664e-09	8287	meta_filt_MIP_1B_noBMI.txt
rs1488374	t	c	0.7802	0.1136	0.0188	1.389e-09	8287	meta_filt_MIP_1B_noBMI.txt
rs35712149	t	g	0.3721	0.1569	0.0162	3.987e-22	8287	meta_filt_MIP_1B_noBMI.txt
rs79438810	a	t	0.6616	0.0785	0.0168	2.846e-06	8287	meta_filt_MIP_1B_noBMI.txt
rs200587556	g	ga	0.8096	0.435	0.0198	1.74e-106	8287	meta_filt_MIP_1B_noBMI.txt
rs11714294	a	g	0.3815	-0.0815	0.016	3.736e-07	8287	meta_filt_MIP_1B_noBMI.txt
rs6804520	c	g	0.7329	0.1022	0.0176	6.974e-09	8287	meta_filt_MIP_1B_noBMI.txt
rs67486235	t	g	0.256	-0.1023	0.0178	9.643e-09	8287	meta_filt_MIP_1B_noBMI.txt
rs11130100	a	t	0.469	0.1426	0.0158	1.529e-19	8287	meta_filt_MIP_1B_noBMI.txt
rs12495221	t	c	0.7802	0.096	0.0188	3.496e-07	8287	meta_filt_MIP_1B_noBMI.txt
rs62247795	t	c	0.8272	0.1003	0.0207	1.27e-06	8287	meta_filt_MIP_1B_noBMI.txt
rs6782707	a	t	0.7542	0.1084	0.0182	2.524e-09	8287	meta_filt_MIP_1B_noBMI.txt
rs34377433	t	c	0.0299	0.2557	0.0482	1.156e-07	8287	meta_filt_MIP_1B_noBMI.txt
rs199515965	a	at	0.7625	0.1209	0.0191	2.465e-10	8287	meta_filt_MIP_1B_noBMI.txt
rs2097279	c	g	0.5957	-0.1815	0.0162	5.453e-29	8287	meta_filt_MIP_1B_noBMI.txt
rs79544064	a	c	0.0434	0.2453	0.0397	6.478e-10	8287	meta_filt_MIP_1B_noBMI.txt
rs2101446	t	c	0.2018	-0.1138	0.0194	4.845e-09	8287	meta_filt_MIP_1B_noBMI.txt
rs17138367	t	c	0.9681	0.2184	0.0453	1.454e-06	8287	meta_filt_MIP_1B_noBMI.txt
rs1126478	t	c	0.6004	0.1008	0.0159	2.155e-10	8287	meta_filt_MIP_1B_noBMI.txt
rs149326635	t	c	0.9804	0.2775	0.0572	1.218e-06	8287	meta_filt_MIP_1B_noBMI.txt
rs2157053	a	g	0.8341	0.1398	0.0212	4.242e-11	8287	meta_filt_MIP_1B_noBMI.txt
rs191580517	t	g	0.0098	-0.4646	0.0836	2.738e-08	8287	meta_filt_MIP_1B_noBMI.txt
rs11870726	t	c	0.2144	0.0875	0.0188	3.252e-06	8287	meta_filt_MIP_1B_noBMI.txt
rs58571002	a	g	0.2562	-0.1027	0.0178	8.206e-09	8287	meta_filt_MIP_1B_noBMI.txt
rs9889428	a	g	0.2103	-0.0887	0.0189	2.825e-06	8287	meta_filt_MIP_1B_noBMI.txt
rs199588035	t	ttc	0.2644	-0.088	0.0177	6.381e-07	8287	meta_filt_MIP_1B_noBMI.txt
rs77661475	t	g	0.8688	-0.1363	0.0229	2.489e-09	8287	meta_filt_MIP_1B_noBMI.txt
rs201498299	a	atatatatatat	0.5307	0.0736	0.016	4.276e-06	8287	meta_filt_MIP_1B_noBMI.txt
rs4795065	t	c	0.5494	-0.088	0.0155	1.469e-08	8287	meta_filt_MIP_1B_noBMI.txt
rs144563201	a	g	0.9231	0.6367	0.0319	1.984e-88	8287	meta_filt_MIP_1B_noBMI.txt
rs186512951	c	g	0.011	-0.4285	0.0769	2.497e-08	8287	meta_filt_MIP_1B_noBMI.txt
rs7620586	t	g	0.8893	0.1274	0.0248	2.779e-07	8287	meta_filt_MIP_1B_noBMI.txt
rs9911737	t	g	0.197	0.1027	0.0209	9.099e-07	8287	meta_filt_MIP_1B_noBMI.txt
rs76137834	a	g	0.1246	0.1375	0.0234	4.152e-09	8287	meta_filt_MIP_1B_noBMI.txt
rs67490327	a	agtaccat	0.6574	0.0942	0.0163	7.386e-09	8287	meta_filt_MIP_1B_noBMI.txt
rs11080371	t	c	0.5882	0.105	0.0164	1.398e-10	8287	meta_filt_MIP_1B_noBMI.txt
rs77062602	a	c	0.1312	0.1362	0.0229	2.56e-09	8287	meta_filt_MIP_1B_noBMI.txt
rs10641518	g	gcatc	0.8802	-0.1744	0.0242	5.427e-13	8287	meta_filt_MIP_1B_noBMI.txt
rs6781941	a	g	0.3727	-0.0859	0.0161	9.804e-08	8287	meta_filt_MIP_1B_noBMI.txt
rs79539493	a	g	0.1484	0.4845	0.0221	7.65e-107	8287	meta_filt_MIP_1B_noBMI.txt
rs4607147	c	g	0.1876	-0.1266	0.0202	3.456e-10	8287	meta_filt_MIP_1B_noBMI.txt
rs9909601	a	g	0.3689	0.0842	0.0163	2.372e-07	8287	meta_filt_MIP_1B_noBMI.txt
rs71325088	t	c	0.916	0.1387	0.0281	8.259e-07	8287	meta_filt_MIP_1B_noBMI.txt
rs225243	a	g	0.3434	-0.0944	0.0163	6.302e-09	8287	meta_filt_MIP_1B_noBMI.txt
rs4682801	t	g	0.8004	0.1126	0.0195	7.449e-09	8287	meta_filt_MIP_1B_noBMI.txt
rs2245093	a	c	0.2097	-0.0887	0.0189	2.881e-06	8287	meta_filt_MIP_1B_noBMI.txt
rs185128671	a	g	0.9924	-0.6134	0.0967	2.292e-10	8287	meta_filt_MIP_1B_noBMI.txt
rs7618163	t	c	0.2479	-0.0963	0.018	9.4e-08	8287	meta_filt_MIP_1B_noBMI.txt
rs11130097	t	c	0.4793	0.1289	0.0156	1.293e-16	8287	meta_filt_MIP_1B_noBMI.txt
rs929578	t	g	0.1951	0.1214	0.0196	5.792e-10	8287	meta_filt_MIP_1B_noBMI.txt
rs35989249	t	c	0.6271	-0.1596	0.0162	4.895e-23	8287	meta_filt_MIP_1B_noBMI.txt
rs12051551	t	c	0.7504	-0.1096	0.0229	1.764e-06	6632	meta_filt_MIP_1B_noBMI.txt
rs62260711	c	g	0.3771	-0.0802	0.0161	6.633e-07	8287	meta_filt_MIP_1B_noBMI.txt
rs6793477	a	c	0.2671	-0.1022	0.0176	6.99e-09	8287	meta_filt_MIP_1B_noBMI.txt
rs7432080	t	c	0.1588	-0.1383	0.0213	8.776e-11	8287	meta_filt_MIP_1B_noBMI.txt
rs2028068	t	c	0.3273	-0.1813	0.0167	1.559e-27	8287	meta_filt_MIP_1B_noBMI.txt
rs138492432	a	ag	0.5987	0.3242	0.017	3.915e-81	8287	meta_filt_MIP_1B_noBMI.txt
rs80065926	a	t	0.883	0.1264	0.0247	3.183e-07	8287	meta_filt_MIP_1B_noBMI.txt
rs11650038	c	g	0.1154	-0.1311	0.0248	1.248e-07	8287	meta_filt_MIP_1B_noBMI.txt
rs111650116	t	c	0.0996	-0.1515	0.026	5.757e-09	8287	meta_filt_MIP_1B_noBMI.txt
rs864105	a	g	0.4043	0.0853	0.0163	1.537e-07	8287	meta_filt_MIP_1B_noBMI.txt
rs71615445	t	c	0.1361	-0.139	0.0227	9.443e-10	8287	meta_filt_MIP_1B_noBMI.txt
rs12496623	a	c	0.5698	-0.2034	0.0158	6.746e-38	8287	meta_filt_MIP_1B_noBMI.txt
rs78835904	t	g	0.8834	-0.1504	0.0241	4.371e-10	8287	meta_filt_MIP_1B_noBMI.txt
rs7374516	t	c	0.7528	0.0959	0.018	1.046e-07	8287	meta_filt_MIP_1B_noBMI.txt
rs35373513	t	c	0.1355	-0.1422	0.0227	3.647e-10	8287	meta_filt_MIP_1B_noBMI.txt
rs2373088	t	c	0.2238	-0.109	0.0187	6.183e-09	8287	meta_filt_MIP_1B_noBMI.txt
rs2888523	t	c	0.083	-0.1704	0.0296	8.078e-09	8287	meta_filt_MIP_1B_noBMI.txt
rs4490403	t	c	0.3885	-0.1264	0.0159	1.851e-15	8287	meta_filt_MIP_1B_noBMI.txt
rs757010	t	c	0.1641	-0.1472	0.0231	1.745e-10	8287	meta_filt_MIP_1B_noBMI.txt
rs6773263	a	g	0.5475	0.0982	0.0166	3.181e-09	8287	meta_filt_MIP_1B_noBMI.txt
rs35731912	t	c	0.0842	-0.139	0.0281	7.771e-07	8287	meta_filt_MIP_1B_noBMI.txt
rs73058498	t	g	0.9089	-0.1824	0.0271	1.717e-11	8287	meta_filt_MIP_1B_noBMI.txt
rs6441992	a	c	0.3916	-0.0971	0.0162	1.911e-09	8287	meta_filt_MIP_1B_noBMI.txt
rs4560336	t	g	0.3323	-0.0965	0.0167	7.304e-09	8287	meta_filt_MIP_1B_noBMI.txt
rs11654377	a	g	0.2634	-0.0869	0.0176	8.081e-07	8287	meta_filt_MIP_1B_noBMI.txt
rs72820211	t	c	0.0585	-0.2396	0.0334	7.561e-13	8287	meta_filt_MIP_1B_noBMI.txt
rs13089907	t	c	0.1283	-0.1097	0.0232	2.285e-06	8287	meta_filt_MIP_1B_noBMI.txt
rs12493953	a	g	0.3226	0.1902	0.0172	1.981e-28	8287	meta_filt_MIP_1B_noBMI.txt
rs2040388	a	g	0.5339	-0.1682	0.0158	2.015e-26	8287	meta_filt_MIP_1B_noBMI.txt
rs6803980	a	g	0.5878	0.1009	0.0158	1.768e-10	8287	meta_filt_MIP_1B_noBMI.txt
rs11719306	a	g	0.6081	0.0846	0.016	1.221e-07	8287	meta_filt_MIP_1B_noBMI.txt
rs114164513	t	c	0.9403	-0.3087	0.0351	1.295e-18	8287	meta_filt_MIP_1B_noBMI.txt
rs112555644	t	c	0.08	0.1462	0.0294	6.925e-07	8287	meta_filt_MIP_1B_noBMI.txt
rs4795105	a	t	0.8701	-0.1976	0.0235	4.529e-17	8287	meta_filt_MIP_1B_noBMI.txt
rs8067765	t	c	0.859	0.5743	0.0225	1.35e-143	8287	meta_filt_MIP_1B_noBMI.txt
rs6442017	a	g	0.4579	0.135	0.0157	6.93e-18	8287	meta_filt_MIP_1B_noBMI.txt
rs11130110	t	c	0.393	-0.082	0.016	3.015e-07	8287	meta_filt_MIP_1B_noBMI.txt
rs201019216	t	ta	0.2302	0.0879	0.0189	3.14e-06	8287	meta_filt_MIP_1B_noBMI.txt
rs1108301	a	g	0.3926	-0.0838	0.016	1.731e-07	8287	meta_filt_MIP_1B_noBMI.txt
rs267239	c	g	0.3816	-0.0764	0.0159	1.621e-06	8287	meta_filt_MIP_1B_noBMI.txt
rs7617773	t	c	0.7794	0.0978	0.0188	1.933e-07	8287	meta_filt_MIP_1B_noBMI.txt
rs1392291	a	g	0.3969	-0.0815	0.0159	3.038e-07	8287	meta_filt_MIP_1B_noBMI.txt
rs1869871	t	c	0.6064	0.0834	0.016	1.919e-07	8287	meta_filt_MIP_1B_noBMI.txt
rs11130132	t	c	0.3774	-0.0799	0.0161	6.692e-07	8287	meta_filt_MIP_1B_noBMI.txt
rs141399348	t	c	0.5357	0.071	0.0155	4.688e-06	8287	meta_filt_MIP_1B_noBMI.txt
rs2373048	a	t	0.1789	-0.116	0.0215	6.927e-08	8287	meta_filt_MIP_1B_noBMI.txt
rs11716539	t	g	0.6082	0.0844	0.016	1.291e-07	8287	meta_filt_MIP_1B_noBMI.txt
rs34835245	t	tga	0.4301	0.1351	0.0157	7.744e-18	8287	meta_filt_MIP_1B_noBMI.txt
rs17287638	a	g	0.7172	-0.2443	0.0172	1.452e-45	8287	meta_filt_MIP_1B_noBMI.txt
rs7208053	a	g	0.7893	0.0886	0.0189	2.76e-06	8287	meta_filt_MIP_1B_noBMI.txt
rs75992129	t	c	0.0306	-0.2626	0.0485	5.96e-08	8287	meta_filt_MIP_1B_noBMI.txt
rs811115	t	c	0.6184	0.0818	0.016	3.359e-07	8287	meta_filt_MIP_1B_noBMI.txt
rs75179816	t	g	0.1256	0.1359	0.0239	1.209e-08	8287	meta_filt_MIP_1B_noBMI.txt
rs35429781	a	c	0.8728	0.1104	0.0233	2.249e-06	8287	meta_filt_MIP_1B_noBMI.txt
rs2159400	t	c	0.6185	0.0815	0.016	3.681e-07	8287	meta_filt_MIP_1B_noBMI.txt
rs17283712	t	g	0.8642	0.1418	0.0226	3.792e-10	8287	meta_filt_MIP_1B_noBMI.txt
rs74440419	c	g	0.7231	0.1391	0.0177	4.582e-15	8287	meta_filt_MIP_1B_noBMI.txt
rs11427177	ca	c	0.1271	-0.1087	0.0234	3.437e-06	8287	meta_filt_MIP_1B_noBMI.txt
rs35249173	a	aacc	0.2176	-0.1012	0.019	9.829e-08	8287	meta_filt_MIP_1B_noBMI.txt
rs72964044	c	g	0.1467	0.1215	0.0218	2.574e-08	8287	meta_filt_MIP_1B_noBMI.txt
rs57388925	t	g	0.6273	0.0859	0.0161	9.736e-08	8287	meta_filt_MIP_1B_noBMI.txt
rs9842649	a	g	0.2196	-0.1023	0.0188	5.494e-08	8287	meta_filt_MIP_1B_noBMI.txt
rs79839327	t	c	0.0319	-0.2185	0.0453	1.422e-06	8287	meta_filt_MIP_1B_noBMI.txt
rs13094153	a	g	0.6533	0.0803	0.0163	7.87e-07	8287	meta_filt_MIP_1B_noBMI.txt
rs12152493	a	g	0.6062	0.0843	0.0161	1.513e-07	8287	meta_filt_MIP_1B_noBMI.txt
rs74536257	t	g	0.8732	-0.1345	0.0237	1.366e-08	8287	meta_filt_MIP_1B_noBMI.txt
rs191849120	t	g	0.0161	-0.6158	0.0689	4.027e-19	8287	meta_filt_MIP_1B_noBMI.txt
rs11650056	t	c	0.1156	-0.1309	0.0248	1.281e-07	8287	meta_filt_MIP_1B_noBMI.txt
rs58472056	t	c	0.6433	0.0874	0.0164	9.081e-08	8287	meta_filt_MIP_1B_noBMI.txt
rs57093591	t	c	0.8511	-0.4892	0.022	3.7e-109	8287	meta_filt_MIP_1B_noBMI.txt
rs115562858	c	g	0.0683	0.2356	0.0309	2.313e-14	8287	meta_filt_MIP_1B_noBMI.txt
rs35646896	t	g	0.1354	-0.1417	0.0227	4.332e-10	8287	meta_filt_MIP_1B_noBMI.txt
rs71327065	a	t	0.8588	0.132	0.0224	3.777e-09	8287	meta_filt_MIP_1B_noBMI.txt
rs7217787	t	c	0.9278	-0.162	0.0309	1.656e-07	8287	meta_filt_MIP_1B_noBMI.txt
rs7374971	t	g	0.4106	0.1751	0.0164	1.214e-26	8287	meta_filt_MIP_1B_noBMI.txt
rs76800447	a	g	0.7905	-0.1195	0.0198	1.494e-09	8287	meta_filt_MIP_1B_noBMI.txt
rs147940642	a	g	0.1351	-0.1224	0.0264	3.445e-06	8287	meta_filt_MIP_1B_noBMI.txt
rs201641174	g	gtcac	0.4026	0.1163	0.0161	4.724e-13	8287	meta_filt_MIP_1B_noBMI.txt
rs8068351	t	c	0.6281	-0.156	0.0161	4.075e-22	8287	meta_filt_MIP_1B_noBMI.txt
rs8072238	a	t	0.857	0.5718	0.0225	2.45e-142	8287	meta_filt_MIP_1B_noBMI.txt
rs74780677	a	g	0.9304	-0.2663	0.0312	1.391e-17	8287	meta_filt_MIP_1B_noBMI.txt
rs56063910	t	c	0.1745	0.4353	0.0211	1.78e-94	8287	meta_filt_MIP_1B_noBMI.txt
rs4796221	a	g	0.434	0.201	0.0161	5.896e-36	8287	meta_filt_MIP_1B_noBMI.txt
rs2373247	t	g	0.7211	0.1169	0.0178	4.762e-11	8287	meta_filt_MIP_1B_noBMI.txt
rs200334832	cttct	c	0.7356	0.088	0.0177	6.381e-07	8287	meta_filt_MIP_1B_noBMI.txt
rs13082280	c	g	0.3351	-0.0761	0.0164	3.528e-06	8287	meta_filt_MIP_1B_noBMI.txt
rs145526037	t	g	0.9604	-0.1863	0.0406	4.473e-06	8287	meta_filt_MIP_1B_noBMI.txt
rs9846062	a	g	0.7528	0.0959	0.018	1.046e-07	8287	meta_filt_MIP_1B_noBMI.txt
rs7222703	a	g	0.8801	-0.1751	0.0242	4.365e-13	8287	meta_filt_MIP_1B_noBMI.txt
rs201554365	g	gaa	0.8451	-0.1038	0.0227	4.605e-06	8287	meta_filt_MIP_1B_noBMI.txt
rs1034385	t	c	0.2726	-0.1145	0.0178	1.287e-10	8287	meta_filt_MIP_1B_noBMI.txt
rs78389144	t	c	0.913	-0.2233	0.0278	1.006e-15	8287	meta_filt_MIP_1B_noBMI.txt
rs55842014	a	g	0.2972	0.2143	0.0171	6.985e-36	8287	meta_filt_MIP_1B_noBMI.txt
rs76431813	a	g	0.0319	-0.2176	0.0453	1.589e-06	8287	meta_filt_MIP_1B_noBMI.txt
rs7225031	a	g	0.2112	-0.0888	0.0189	2.725e-06	8287	meta_filt_MIP_1B_noBMI.txt
rs8078390	c	g	0.4043	0.1255	0.016	3.813e-15	8287	meta_filt_MIP_1B_noBMI.txt
rs6762662	a	g	0.1238	0.1538	0.0239	1.223e-10	8287	meta_filt_MIP_1B_noBMI.txt
rs939421	t	c	0.7284	-0.2439	0.0174	1.354e-44	8287	meta_filt_MIP_1B_noBMI.txt
rs4794752	a	g	0.7901	0.0881	0.0189	3.296e-06	8287	meta_filt_MIP_1B_noBMI.txt
rs924187	t	c	0.0652	0.1622	0.0311	1.904e-07	8287	meta_filt_MIP_1B_noBMI.txt
rs117715247	a	g	0.0235	-0.3629	0.059	7.723e-10	8287	meta_filt_MIP_1B_noBMI.txt
rs199522721	a	ag	0.7528	0.0959	0.018	1.045e-07	8287	meta_filt_MIP_1B_noBMI.txt
rs11130089	a	c	0.2949	-0.1675	0.0171	9.379e-23	8287	meta_filt_MIP_1B_noBMI.txt
rs7628489	a	g	0.1107	-0.1274	0.0248	2.779e-07	8287	meta_filt_MIP_1B_noBMI.txt
rs79419322	a	t	0.1312	0.1363	0.0229	2.478e-09	8287	meta_filt_MIP_1B_noBMI.txt
rs4858887	a	c	0.7528	0.0959	0.018	1.043e-07	8287	meta_filt_MIP_1B_noBMI.txt
esv2677458	t	tgctgtttagggtcagatgcacgtatgttagttctgaggaacagcccaagagttcatatgcaactttatgagttcaatttgttgagctccttcctctacacaatcttcctaacactttccagatcccaagggcccctttcctggtcttctggctaaaagtcaggggtttaatttccctaacctgctgagtacctcccacaactgtgactacctccaaggaaaagcaatgagagaaaggaaagaacaaaatcaaggattccctccatgctcctgggaccacagtccctttaaatagaagacttcctctcctatccatttgccaatgtcactgctgtctccaccactacacaattacgtggagggccagagcaagagaaaaggagaaaagacaaagcaaac…	0.377	-0.079	0.0161	8.827e-07	8287	meta_filt_MIP_1B_noBMI.txt
rs3755638	t	c	0.2399	-0.1051	0.0183	8.549e-09	8287	meta_filt_MIP_1B_noBMI.txt
rs114209632	t	c	0.1453	0.1206	0.022	3.942e-08	8287	meta_filt_MIP_1B_noBMI.txt
rs200078942	g	ga	0.9705	0.2384	0.0497	1.642e-06	8287	meta_filt_MIP_1B_noBMI.txt
rs56864879	a	c	0.776	0.09	0.0185	1.129e-06	8287	meta_filt_MIP_1B_noBMI.txt
rs13434029	t	c	0.6649	0.0761	0.0164	3.525e-06	8287	meta_filt_MIP_1B_noBMI.txt
rs1488373	t	c	0.78	0.1138	0.0188	1.301e-09	8287	meta_filt_MIP_1B_noBMI.txt
rs6441953	t	c	0.715	0.1594	0.0172	2.228e-20	8287	meta_filt_MIP_1B_noBMI.txt
rs1464256	t	c	0.2103	-0.0886	0.0189	2.83e-06	8287	meta_filt_MIP_1B_noBMI.txt
rs201756637	a	atc	0.2103	-0.0895	0.0189	2.253e-06	8287	meta_filt_MIP_1B_noBMI.txt
rs11130157	t	g	0.7797	0.0977	0.0188	2.108e-07	8287	meta_filt_MIP_1B_noBMI.txt
rs34777284	t	c	0.2193	-0.1009	0.0188	8.3e-08	8287	meta_filt_MIP_1B_noBMI.txt
rs1879325	a	g	0.3446	0.2192	0.0165	3.102e-40	8287	meta_filt_MIP_1B_noBMI.txt
rs4078466	t	c	0.6064	0.0842	0.016	1.385e-07	8287	meta_filt_MIP_1B_noBMI.txt
rs199699451	ca	c	0.0383	-0.2175	0.0461	2.353e-06	8287	meta_filt_MIP_1B_noBMI.txt
rs6442090	t	c	0.2472	-0.0959	0.018	1.043e-07	8287	meta_filt_MIP_1B_noBMI.txt
rs7624805	a	g	0.812	0.1265	0.0202	3.46e-10	8287	meta_filt_MIP_1B_noBMI.txt
rs61198498	a	g	0.9191	0.2743	0.0314	2.701e-18	8287	meta_filt_MIP_1B_noBMI.txt
rs4858894	c	g	0.3774	-0.0789	0.0161	9.053e-07	8287	meta_filt_MIP_1B_noBMI.txt
rs17138364	t	g	0.9703	0.2608	0.0478	4.925e-08	8287	meta_filt_MIP_1B_noBMI.txt
rs2187673	t	c	0.3902	-0.104	0.0161	1.108e-10	8287	meta_filt_MIP_1B_noBMI.txt
rs12485445	t	c	0.6148	0.131	0.0159	1.817e-16	8287	meta_filt_MIP_1B_noBMI.txt
rs4858868	a	g	0.6223	0.0806	0.0161	5.397e-07	8287	meta_filt_MIP_1B_noBMI.txt
rs75352297	t	c	0.8513	-0.4904	0.022	1.17e-109	8287	meta_filt_MIP_1B_noBMI.txt
rs55654069	a	g	0.874	0.4432	0.0236	1.29e-78	8287	meta_filt_MIP_1B_noBMI.txt
rs115736720	c	g	0.8744	-0.1378	0.0233	3.469e-09	8287	meta_filt_MIP_1B_noBMI.txt
rs1138518	t	c	0.3827	-0.081	0.0162	6.058e-07	8287	meta_filt_MIP_1B_noBMI.txt
rs13098128	a	c	0.7802	0.101	0.0188	8.304e-08	8287	meta_filt_MIP_1B_noBMI.txt
rs72799710	t	c	0.1514	-0.1037	0.0217	1.792e-06	8287	meta_filt_MIP_1B_noBMI.txt
rs6802820	t	c	0.0989	-0.1217	0.0262	3.473e-06	8287	meta_filt_MIP_1B_noBMI.txt
rs76422492	c	g	0.126	0.1346	0.0238	1.456e-08	8287	meta_filt_MIP_1B_noBMI.txt
rs116630764	a	g	0.1115	0.1709	0.0248	5.482e-12	8287	meta_filt_MIP_1B_noBMI.txt
rs76699143	a	g	0.1165	0.1507	0.0241	4.052e-10	8287	meta_filt_MIP_1B_noBMI.txt
rs11714743	t	g	0.4328	0.199	0.0158	2.329e-36	8287	meta_filt_MIP_1B_noBMI.txt
rs11914913	a	c	0.6222	0.0803	0.0161	5.826e-07	8287	meta_filt_MIP_1B_noBMI.txt
rs4683324	t	c	0.3913	-0.0851	0.016	1.058e-07	8287	meta_filt_MIP_1B_noBMI.txt
rs8067251	c	g	0.6588	0.0842	0.0163	2.574e-07	8287	meta_filt_MIP_1B_noBMI.txt
rs147126294	a	g	0.0252	-0.2673	0.0514	2.043e-07	8287	meta_filt_MIP_1B_noBMI.txt
rs2166772	t	c	0.7528	0.0959	0.018	1.044e-07	8287	meta_filt_MIP_1B_noBMI.txt
rs3181039	a	c	0.6972	0.0897	0.0171	1.492e-07	8287	meta_filt_MIP_1B_noBMI.txt
rs77531300	a	c	0.1312	0.1363	0.0229	2.493e-09	8287	meta_filt_MIP_1B_noBMI.txt
rs17078348	a	g	0.9116	0.1397	0.0278	5.134e-07	8287	meta_filt_MIP_1B_noBMI.txt
rs11653309	a	g	0.0165	-0.4342	0.067	9.09e-11	8287	meta_filt_MIP_1B_noBMI.txt
rs144926231	a	g	0.5941	0.0976	0.0158	7.271e-10	8287	meta_filt_MIP_1B_noBMI.txt
rs76289381	a	g	0.0319	-0.2183	0.0454	1.515e-06	8287	meta_filt_MIP_1B_noBMI.txt
rs6791599	a	g	0.1533	0.4909	0.022	2.63e-110	8287	meta_filt_MIP_1B_noBMI.txt
rs2373249	c	g	0.2789	-0.1169	0.0178	4.758e-11	8287	meta_filt_MIP_1B_noBMI.txt
rs59586735	t	c	0.3774	-0.0798	0.0161	6.703e-07	8287	meta_filt_MIP_1B_noBMI.txt
rs58956475	c	g	0.3725	-0.0863	0.0161	8.52e-08	8287	meta_filt_MIP_1B_noBMI.txt
rs6798291	t	c	0.8473	-0.4892	0.0219	4.78e-110	8287	meta_filt_MIP_1B_noBMI.txt
rs13096142	t	c	0.2862	-0.1611	0.0173	1.178e-20	8287	meta_filt_MIP_1B_noBMI.txt
rs9891800	c	g	0.3434	-0.0943	0.0162	6.375e-09	8287	meta_filt_MIP_1B_noBMI.txt
rs916093	t	c	0.8471	-0.4889	0.022	7.17e-110	8287	meta_filt_MIP_1B_noBMI.txt
rs6442096	t	c	0.2472	-0.0959	0.018	1.044e-07	8287	meta_filt_MIP_1B_noBMI.txt
rs10865948	a	g	0.7613	0.1059	0.0183	6.849e-09	8287	meta_filt_MIP_1B_noBMI.txt
rs3092963	a	g	0.7037	0.1689	0.0172	7.911e-23	8287	meta_filt_MIP_1B_noBMI.txt
rs2681073	a	t	0.4302	-0.074	0.0155	1.922e-06	8287	meta_filt_MIP_1B_noBMI.txt
rs35348280	g	ggga	0.228	-0.0871	0.0189	3.855e-06	8287	meta_filt_MIP_1B_noBMI.txt
rs182352077	c	g	0.0097	-0.4736	0.0954	6.956e-07	8287	meta_filt_MIP_1B_noBMI.txt
rs34327767	a	g	0.4042	0.1255	0.016	3.932e-15	8287	meta_filt_MIP_1B_noBMI.txt
rs148742710	c	g	0.1114	0.2946	0.0255	9.04e-31	8287	meta_filt_MIP_1B_noBMI.txt
rs79600837	t	c	0.1051	-0.1218	0.0255	1.868e-06	8287	meta_filt_MIP_1B_noBMI.txt
rs114554694	a	g	0.0568	0.2025	0.034	2.7e-09	8287	meta_filt_MIP_1B_noBMI.txt
rs4410463	t	c	0.2399	-0.1061	0.0182	5.982e-09	8287	meta_filt_MIP_1B_noBMI.txt
rs2040390	t	c	0.8401	0.1388	0.0214	8.345e-11	8287	meta_filt_MIP_1B_noBMI.txt
rs1032588	a	g	0.2241	-0.0879	0.0185	2.113e-06	8287	meta_filt_MIP_1B_noBMI.txt
rs62242417	c	g	0.2	0.1213	0.0194	4.199e-10	8287	meta_filt_MIP_1B_noBMI.txt
rs877681	c	g	0.4986	-0.1351	0.0159	2.086e-17	8287	meta_filt_MIP_1B_noBMI.txt
rs6441978	t	c	0.6569	-0.1921	0.0166	5.069e-31	8287	meta_filt_MIP_1B_noBMI.txt
rs7374675	c	g	0.8276	0.1044	0.0205	3.569e-07	8287	meta_filt_MIP_1B_noBMI.txt
rs28452586	a	g	0.8538	-0.1197	0.0219	4.255e-08	8287	meta_filt_MIP_1B_noBMI.txt
rs72818342	t	c	0.1257	-0.4485	0.0236	1.884e-80	8287	meta_filt_MIP_1B_noBMI.txt
rs191589181	a	g	0.0209	-0.5295	0.0555	1.414e-21	8287	meta_filt_MIP_1B_noBMI.txt
rs2373155	t	c	0.216	-0.1012	0.0189	8.655e-08	8287	meta_filt_MIP_1B_noBMI.txt
rs114218357	a	g	0.0053	0.5305	0.1124	2.364e-06	8287	meta_filt_MIP_1B_noBMI.txt
rs67962987	t	c	0.1517	-0.1198	0.0217	3.487e-08	8287	meta_filt_MIP_1B_noBMI.txt
rs7342897	a	g	0.5371	0.0816	0.0157	2.222e-07	8287	meta_filt_MIP_1B_noBMI.txt
rs10718461	g	gc	0.1508	-0.1188	0.0218	4.877e-08	8287	meta_filt_MIP_1B_noBMI.txt
rs4796235	a	g	0.4736	0.0959	0.0179	7.653e-08	8287	meta_filt_MIP_1B_noBMI.txt
rs115970881	t	g	0.0661	0.2436	0.0322	3.639e-14	8287	meta_filt_MIP_1B_noBMI.txt
rs1799865	t	c	0.7037	0.169	0.0172	7.661e-23	8287	meta_filt_MIP_1B_noBMI.txt
rs6442040	a	c	0.6404	0.0787	0.0164	1.562e-06	8287	meta_filt_MIP_1B_noBMI.txt
rs113647051	t	c	0.8519	-0.4951	0.0221	1.14e-110	8287	meta_filt_MIP_1B_noBMI.txt
rs34692251	a	g	0.1101	-0.1274	0.025	3.314e-07	8287	meta_filt_MIP_1B_noBMI.txt
rs35265123	t	g	0.3254	0.1912	0.0171	6.835e-29	8287	meta_filt_MIP_1B_noBMI.txt
rs13093282	t	c	0.1511	-0.1194	0.0218	4.086e-08	8287	meta_filt_MIP_1B_noBMI.txt
rs17138264	a	g	0.9311	0.2427	0.0327	1.152e-13	8287	meta_filt_MIP_1B_noBMI.txt
rs2946344	a	g	0.2101	-0.0887	0.0189	2.845e-06	8287	meta_filt_MIP_1B_noBMI.txt
rs883663	a	g	0.7601	0.1062	0.0182	5.774e-09	8287	meta_filt_MIP_1B_noBMI.txt
rs2097276	t	g	0.1877	-0.1267	0.0202	3.395e-10	8287	meta_filt_MIP_1B_noBMI.txt
rs1034657	t	c	0.8071	0.3974	0.0252	4.506e-56	6632	meta_filt_MIP_1B_noBMI.txt
rs76603325	a	c	0.9703	0.2659	0.0479	2.923e-08	8287	meta_filt_MIP_1B_noBMI.txt
rs35664069	a	g	0.2399	-0.1061	0.0182	6.002e-09	8287	meta_filt_MIP_1B_noBMI.txt
rs7632501	t	c	0.6369	0.0843	0.0162	1.925e-07	8287	meta_filt_MIP_1B_noBMI.txt
rs11707471	t	g	0.6005	0.1003	0.0159	2.744e-10	8287	meta_filt_MIP_1B_noBMI.txt
rs55823214	t	c	0.6422	0.2007	0.0163	1.186e-34	8287	meta_filt_MIP_1B_noBMI.txt
rs3092957	a	g	0.1359	-0.1386	0.0228	1.108e-09	8287	meta_filt_MIP_1B_noBMI.txt
rs202054291	t	ta	0.4005	0.1243	0.0161	1.083e-14	8287	meta_filt_MIP_1B_noBMI.txt
rs4858890	a	g	0.6113	0.0841	0.016	1.466e-07	8287	meta_filt_MIP_1B_noBMI.txt
rs4683300	a	c	0.5988	0.0868	0.0162	8.174e-08	8287	meta_filt_MIP_1B_noBMI.txt
rs187974748	t	c	0.0233	0.7568	0.0549	3.721e-43	8287	meta_filt_MIP_1B_noBMI.txt
rs4683147	a	g	0.3938	0.1422	0.0161	9.803e-19	8287	meta_filt_MIP_1B_noBMI.txt
rs13081482	a	t	0.9148	0.1399	0.0282	7.059e-07	8287	meta_filt_MIP_1B_noBMI.txt
rs7645278	t	g	0.3435	-0.0787	0.0165	1.918e-06	8287	meta_filt_MIP_1B_noBMI.txt
rs28463714	t	c	0.2705	-0.0995	0.0174	1.063e-08	8287	meta_filt_MIP_1B_noBMI.txt
rs9909036	a	g	0.9198	-0.1378	0.0299	4.14e-06	8287	meta_filt_MIP_1B_noBMI.txt
rs62244815	t	c	0.4503	0.1671	0.0157	2.106e-26	8287	meta_filt_MIP_1B_noBMI.txt
rs11130093	a	t	0.5773	-0.2049	0.0159	3.327e-38	8287	meta_filt_MIP_1B_noBMI.txt
rs141001840	a	g	0.0416	-0.2033	0.0432	2.451e-06	8287	meta_filt_MIP_1B_noBMI.txt
rs2073495	c	g	0.7272	0.1142	0.0178	1.372e-10	8287	meta_filt_MIP_1B_noBMI.txt
rs77659562	a	g	0.1256	0.1378	0.0233	3.475e-09	8287	meta_filt_MIP_1B_noBMI.txt
rs2531757	a	c	0.3366	0.1805	0.0167	2.542e-27	8287	meta_filt_MIP_1B_noBMI.txt
rs974381	a	t	0.7523	0.1123	0.018	4.028e-10	8287	meta_filt_MIP_1B_noBMI.txt
rs7648466	a	g	0.2419	-0.0941	0.0182	2.235e-07	8287	meta_filt_MIP_1B_noBMI.txt
rs11130143	t	c	0.7601	0.1062	0.0182	5.749e-09	8287	meta_filt_MIP_1B_noBMI.txt
rs7502022	t	c	0.7902	0.0889	0.019	2.749e-06	8287	meta_filt_MIP_1B_noBMI.txt
rs11391659	t	ta	0.2716	0.2452	0.0175	7.591e-45	8287	meta_filt_MIP_1B_noBMI.txt
rs12452320	a	c	0.0716	0.2139	0.0319	2.094e-11	8287	meta_filt_MIP_1B_noBMI.txt
rs73280703	t	c	0.0721	-0.1503	0.032	2.696e-06	8287	meta_filt_MIP_1B_noBMI.txt
rs199684547	a	ac	0.79	0.0882	0.0189	3.203e-06	8287	meta_filt_MIP_1B_noBMI.txt
rs873944	t	c	0.0726	0.2392	0.0322	1.034e-13	8287	meta_filt_MIP_1B_noBMI.txt
rs9311380	t	c	0.4304	-0.0863	0.0158	4.443e-08	8287	meta_filt_MIP_1B_noBMI.txt
rs67091203	t	c	0.1517	-0.1198	0.0217	3.491e-08	8287	meta_filt_MIP_1B_noBMI.txt
rs11657203	c	g	0.7344	0.0894	0.0176	3.778e-07	8287	meta_filt_MIP_1B_noBMI.txt
rs36076592	a	g	0.4504	0.1683	0.0158	1.252e-26	8287	meta_filt_MIP_1B_noBMI.txt
rs6804045	t	c	0.4181	-0.1398	0.0158	1.016e-18	8287	meta_filt_MIP_1B_noBMI.txt
rs56123512	a	c	0.2196	-0.1021	0.0188	5.812e-08	8287	meta_filt_MIP_1B_noBMI.txt
rs6762703	t	g	0.5702	-0.2023	0.0158	1.637e-37	8287	meta_filt_MIP_1B_noBMI.txt
rs2078447	a	g	0.628	-0.1566	0.0162	4.617e-22	8287	meta_filt_MIP_1B_noBMI.txt
rs140191313	t	c	0.059	0.2018	0.033	1.008e-09	8287	meta_filt_MIP_1B_noBMI.txt
rs922957	c	g	0.3777	-0.0814	0.0161	4.129e-07	8287	meta_filt_MIP_1B_noBMI.txt
rs1388606	t	c	0.212	-0.1015	0.019	9.456e-08	8287	meta_filt_MIP_1B_noBMI.txt
rs62248605	a	c	0.3773	-0.08	0.0161	6.5e-07	8287	meta_filt_MIP_1B_noBMI.txt
rs11130085	a	g	0.4357	0.1164	0.0157	1.125e-13	8287	meta_filt_MIP_1B_noBMI.txt
rs807932	t	c	0.6184	0.082	0.016	3.152e-07	8287	meta_filt_MIP_1B_noBMI.txt
rs10510748	a	g	0.8459	0.1242	0.0215	7.114e-09	8287	meta_filt_MIP_1B_noBMI.txt
rs1879326	t	c	0.2718	-0.0995	0.0184	6.622e-08	8287	meta_filt_MIP_1B_noBMI.txt
rs2306589	t	c	0.4378	0.1235	0.0157	4.395e-15	8287	meta_filt_MIP_1B_noBMI.txt
rs6766230	a	c	0.6273	0.0859	0.0161	9.684e-08	8287	meta_filt_MIP_1B_noBMI.txt
rs71098500	a	aaaaac	0.7601	0.1062	0.0182	5.871e-09	8287	meta_filt_MIP_1B_noBMI.txt
rs8079109	t	c	0.4194	-0.0994	0.0158	3.066e-10	8287	meta_filt_MIP_1B_noBMI.txt
rs35536218	t	ta	0.6404	0.0846	0.0168	4.963e-07	8287	meta_filt_MIP_1B_noBMI.txt
rs117491547	t	c	0.0299	-0.287	0.0509	1.739e-08	8287	meta_filt_MIP_1B_noBMI.txt
rs77400252	a	g	0.8688	-0.1363	0.0229	2.496e-09	8287	meta_filt_MIP_1B_noBMI.txt
rs4683298	c	g	0.3596	-0.0786	0.0164	1.611e-06	8287	meta_filt_MIP_1B_noBMI.txt
rs143733871	t	c	0.9845	-0.7098	0.065	9.483e-28	8287	meta_filt_MIP_1B_noBMI.txt
rs142455165	a	t	0.0319	-0.2184	0.0453	1.417e-06	8287	meta_filt_MIP_1B_noBMI.txt
rs8073434	a	g	0.7899	0.0892	0.019	2.567e-06	8287	meta_filt_MIP_1B_noBMI.txt
rs191011910	c	g	0.9854	-0.3055	0.0669	4.945e-06	8287	meta_filt_MIP_1B_noBMI.txt
rs3053295	a	act	0.6475	0.1131	0.0162	2.944e-12	8287	meta_filt_MIP_1B_noBMI.txt
rs5743604	a	g	0.8769	-0.1129	0.0236	1.729e-06	8287	meta_filt_MIP_1B_noBMI.txt
rs8066911	a	c	0.3413	-0.0842	0.0163	2.561e-07	8287	meta_filt_MIP_1B_noBMI.txt
rs4858811	c	g	0.377	-0.079	0.0161	8.806e-07	8287	meta_filt_MIP_1B_noBMI.txt
rs8064770	a	g	0.8839	0.1289	0.0247	1.815e-07	8287	meta_filt_MIP_1B_noBMI.txt
rs4683269	c	g	0.4578	0.1337	0.0157	1.443e-17	8287	meta_filt_MIP_1B_noBMI.txt
rs6808074	t	c	0.487	0.1184	0.0155	2.411e-14	8287	meta_filt_MIP_1B_noBMI.txt
rs116215574	t	c	0.9296	-0.158	0.0309	3.196e-07	8287	meta_filt_MIP_1B_noBMI.txt
rs146008124	t	c	0.6258	0.0857	0.0161	1.038e-07	8287	meta_filt_MIP_1B_noBMI.txt
rs11710798	a	c	0.7922	-0.0919	0.0196	2.674e-06	8287	meta_filt_MIP_1B_noBMI.txt
rs117010890	t	c	0.9347	-0.2043	0.0393	2.029e-07	6268	meta_filt_MIP_1B_noBMI.txt
rs2280412	a	g	0.5836	-0.1701	0.0157	2.979e-27	8287	meta_filt_MIP_1B_noBMI.txt
rs9847378	t	c	0.1166	0.1504	0.0241	4.351e-10	8287	meta_filt_MIP_1B_noBMI.txt
rs1635273	t	c	0.1859	0.1262	0.0203	5.615e-10	8287	meta_filt_MIP_1B_noBMI.txt
rs75657944	a	c	0.8744	-0.1378	0.0233	3.462e-09	8287	meta_filt_MIP_1B_noBMI.txt
rs6780013	a	g	0.363	-0.0794	0.0162	9.126e-07	8287	meta_filt_MIP_1B_noBMI.txt
rs6786001	a	g	0.7812	0.0999	0.0188	1.147e-07	8287	meta_filt_MIP_1B_noBMI.txt
rs80130551	a	g	0.0274	-0.4997	0.0491	2.31e-24	8287	meta_filt_MIP_1B_noBMI.txt
rs2270661	t	c	0.2311	-0.0917	0.0184	6.407e-07	8287	meta_filt_MIP_1B_noBMI.txt
rs12939138	t	c	0.0998	-0.149	0.026	9.707e-09	8287	meta_filt_MIP_1B_noBMI.txt
rs17141079	a	t	0.6931	-0.2042	0.017	2.285e-33	8287	meta_filt_MIP_1B_noBMI.txt
rs865922	a	c	0.1539	0.1508	0.0218	4.285e-12	8287	meta_filt_MIP_1B_noBMI.txt
rs10461018	t	c	0.3924	-0.0816	0.016	3.382e-07	8287	meta_filt_MIP_1B_noBMI.txt
rs7431572	t	g	0.7493	0.0925	0.0181	3.151e-07	8287	meta_filt_MIP_1B_noBMI.txt
rs138153523	t	c	0.1804	-0.4388	0.0212	3.11e-95	8287	meta_filt_MIP_1B_noBMI.txt
rs3774634	c	g	0.4275	0.1232	0.0158	6.769e-15	8287	meta_filt_MIP_1B_noBMI.txt
rs72818344	t	c	0.1259	-0.4483	0.0236	2.049e-80	8287	meta_filt_MIP_1B_noBMI.txt
rs189636230	t	g	0.9832	0.438	0.0624	2.232e-12	8287	meta_filt_MIP_1B_noBMI.txt
rs2293788	a	g	0.0155	0.3491	0.0656	1.033e-07	8287	meta_filt_MIP_1B_noBMI.txt
rs10664252	cta	c	0.7897	0.0895	0.0189	2.253e-06	8287	meta_filt_MIP_1B_noBMI.txt
rs35780440	g	ga	0.5645	-0.1122	0.0158	1.103e-12	8287	meta_filt_MIP_1B_noBMI.txt
rs11710264	t	c	0.5383	-0.1485	0.0159	1.009e-20	8287	meta_filt_MIP_1B_noBMI.txt
rs4683267	a	g	0.5609	0.1145	0.0159	6.779e-13	8287	meta_filt_MIP_1B_noBMI.txt
rs6442006	c	g	0.6765	0.0954	0.0166	8.413e-09	8287	meta_filt_MIP_1B_noBMI.txt
rs62262129	t	c	0.7601	0.1061	0.0182	6.002e-09	8287	meta_filt_MIP_1B_noBMI.txt
rs35060576	a	g	0.3903	-0.1026	0.0161	2.039e-10	8287	meta_filt_MIP_1B_noBMI.txt
rs79091774	a	c	0.988	-0.4542	0.0751	1.467e-09	8287	meta_filt_MIP_1B_noBMI.txt
rs11574430	a	c	0.3066	0.2057	0.017	1.04e-33	8287	meta_filt_MIP_1B_noBMI.txt
rs34827868	a	g	0.1507	-0.1236	0.0217	1.167e-08	8287	meta_filt_MIP_1B_noBMI.txt
rs1719208	a	g	0.2071	0.1511	0.019	1.969e-15	8287	meta_filt_MIP_1B_noBMI.txt
rs17765882	t	c	0.1542	-0.1419	0.0216	5.068e-11	8287	meta_filt_MIP_1B_noBMI.txt
rs62071131	a	t	0.2239	-0.0898	0.0185	1.218e-06	8287	meta_filt_MIP_1B_noBMI.txt
rs13325613	t	g	0.1362	-0.1431	0.0226	2.528e-10	8287	meta_filt_MIP_1B_noBMI.txt
rs4682816	c	g	0.5893	-0.1575	0.0162	2.169e-22	8287	meta_filt_MIP_1B_noBMI.txt
rs34103310	t	c	0.6066	0.0842	0.016	1.376e-07	8287	meta_filt_MIP_1B_noBMI.txt
rs12491473	a	g	0.3924	-0.0816	0.016	3.413e-07	8287	meta_filt_MIP_1B_noBMI.txt
rs6791906	t	c	0.1312	0.1363	0.0229	2.489e-09	8287	meta_filt_MIP_1B_noBMI.txt
rs4796071	t	g	0.6979	0.0946	0.017	2.429e-08	8287	meta_filt_MIP_1B_noBMI.txt
rs79010821	t	c	0.0731	-0.1376	0.0299	4.333e-06	8287	meta_filt_MIP_1B_noBMI.txt
rs7219864	a	c	0.5349	0.0716	0.0155	4.048e-06	8287	meta_filt_MIP_1B_noBMI.txt
rs117657747	a	g	0.0526	0.2089	0.0453	4.013e-06	6268	meta_filt_MIP_1B_noBMI.txt
rs12450170	t	g	0.7148	0.0839	0.0173	1.16e-06	8287	meta_filt_MIP_1B_noBMI.txt
rs147751182	ct	c	0.7995	-0.1048	0.0203	2.455e-07	8287	meta_filt_MIP_1B_noBMI.txt
rs34406035	t	c	0.1364	-0.1429	0.0227	2.912e-10	8287	meta_filt_MIP_1B_noBMI.txt
rs2373248	a	g	0.5471	-0.1579	0.0161	1.22e-22	8287	meta_filt_MIP_1B_noBMI.txt
rs11263779	a	g	0.8666	0.2373	0.0232	1.767e-24	8287	meta_filt_MIP_1B_noBMI.txt
rs62260751	a	g	0.0819	0.1326	0.0286	3.545e-06	8287	meta_filt_MIP_1B_noBMI.txt
rs57447586	t	c	0.9242	0.2926	0.0331	9.135e-19	8287	meta_filt_MIP_1B_noBMI.txt
rs6441934	t	c	0.2009	-0.0972	0.0195	6.204e-07	8287	meta_filt_MIP_1B_noBMI.txt
rs59797189	a	g	0.3134	0.0932	0.0172	6.4e-08	8287	meta_filt_MIP_1B_noBMI.txt
rs2734648	t	g	0.3027	-0.0891	0.0171	1.804e-07	8287	meta_filt_MIP_1B_noBMI.txt
rs16971802	t	c	0.9859	-0.3885	0.0681	1.178e-08	8287	meta_filt_MIP_1B_noBMI.txt
rs319695	t	c	0.2102	-0.1036	0.0192	6.661e-08	8287	meta_filt_MIP_1B_noBMI.txt
rs6774629	t	c	0.3525	-0.113	0.0162	3.017e-12	8287	meta_filt_MIP_1B_noBMI.txt
rs4795022	a	t	0.7758	-0.0867	0.0187	3.386e-06	8287	meta_filt_MIP_1B_noBMI.txt
rs71327063	a	g	0.1532	-0.1419	0.0217	6.399e-11	8287	meta_filt_MIP_1B_noBMI.txt
rs115291774	c	g	0.2289	0.0941	0.0203	3.708e-06	8287	meta_filt_MIP_1B_noBMI.txt
rs1894387	t	g	0.136	-0.1387	0.0227	1.051e-09	8287	meta_filt_MIP_1B_noBMI.txt
rs1076394	a	g	0.3816	-0.0817	0.016	3.411e-07	8287	meta_filt_MIP_1B_noBMI.txt
rs71619611	g	ga	0.0843	-0.1394	0.0281	7.127e-07	8287	meta_filt_MIP_1B_noBMI.txt
rs62071127	t	c	0.2239	-0.09	0.0185	1.139e-06	8287	meta_filt_MIP_1B_noBMI.txt
rs2351248	t	g	0.7824	0.1008	0.019	1.141e-07	8287	meta_filt_MIP_1B_noBMI.txt
rs1566419	a	c	0.2113	-0.1007	0.019	1.145e-07	8287	meta_filt_MIP_1B_noBMI.txt
rs1520484	a	c	0.2208	-0.1158	0.0186	5.02e-10	8287	meta_filt_MIP_1B_noBMI.txt
rs150168772	t	g	0.0695	0.2256	0.0311	3.903e-13	8287	meta_filt_MIP_1B_noBMI.txt
rs62064821	t	c	0.0931	-0.143	0.0272	1.405e-07	8287	meta_filt_MIP_1B_noBMI.txt
rs9848284	t	c	0.3092	-0.1044	0.0168	4.925e-10	8287	meta_filt_MIP_1B_noBMI.txt
rs2088694	a	g	0.0774	-0.1362	0.0296	4.2e-06	8287	meta_filt_MIP_1B_noBMI.txt
rs893056	a	g	0.1428	0.1253	0.0221	1.432e-08	8287	meta_filt_MIP_1B_noBMI.txt
rs186218230	a	g	0.0301	-0.2798	0.0472	3.094e-09	8287	meta_filt_MIP_1B_noBMI.txt
rs2276853	a	g	0.6181	0.0826	0.016	2.565e-07	8287	meta_filt_MIP_1B_noBMI.txt
rs192733532	a	g	0.1156	0.1542	0.0242	1.769e-10	8287	meta_filt_MIP_1B_noBMI.txt
rs66702674	c	g	0.8486	0.1192	0.0217	4.087e-08	8287	meta_filt_MIP_1B_noBMI.txt
rs7431567	t	g	0.7458	0.09	0.0181	6.413e-07	8287	meta_filt_MIP_1B_noBMI.txt
rs200788279	ct	c	0.978	-0.3297	0.0548	1.764e-09	8287	meta_filt_MIP_1B_noBMI.txt
rs4637320	a	g	0.3881	-0.1261	0.0159	2.095e-15	8287	meta_filt_MIP_1B_noBMI.txt
rs61546679	t	g	0.126	0.1344	0.0238	1.527e-08	8287	meta_filt_MIP_1B_noBMI.txt
rs201033603	a	aaag	0.2192	0.1133	0.0195	6.469e-09	8287	meta_filt_MIP_1B_noBMI.txt
rs201455748	g	ga	0.9359	-0.1904	0.0336	1.462e-08	8287	meta_filt_MIP_1B_noBMI.txt
rs2278963	a	c	0.3727	-0.0861	0.0161	9.281e-08	8287	meta_filt_MIP_1B_noBMI.txt
rs11651338	t	c	0.5355	0.2891	0.0168	2.384e-66	8287	meta_filt_MIP_1B_noBMI.txt
rs13064616	t	c	0.3853	-0.1308	0.0159	2.034e-16	8287	meta_filt_MIP_1B_noBMI.txt
rs62262091	t	c	0.1005	0.1318	0.0261	4.674e-07	8287	meta_filt_MIP_1B_noBMI.txt
rs202088523	t	ttttc	0.0725	0.155	0.0317	1.001e-06	8287	meta_filt_MIP_1B_noBMI.txt
rs6767559	c	g	0.7887	0.1006	0.019	1.17e-07	8287	meta_filt_MIP_1B_noBMI.txt
rs62242404	t	g	0.9443	-0.3728	0.0346	4.686e-27	8287	meta_filt_MIP_1B_noBMI.txt
rs12637421	t	c	0.5693	-0.1574	0.0159	5.07e-23	8287	meta_filt_MIP_1B_noBMI.txt
rs77481436	a	g	0.1057	0.1611	0.0258	4.492e-10	8287	meta_filt_MIP_1B_noBMI.txt
rs17217831	a	c	0.1358	-0.1418	0.0227	3.882e-10	8287	meta_filt_MIP_1B_noBMI.txt
rs138114070	t	c	0.0996	-0.1515	0.026	5.756e-09	8287	meta_filt_MIP_1B_noBMI.txt
rs9839630	a	g	0.6053	0.0971	0.0161	1.592e-09	8287	meta_filt_MIP_1B_noBMI.txt
rs145203857	t	c	0.0319	-0.2186	0.0454	1.479e-06	8287	meta_filt_MIP_1B_noBMI.txt
rs62625034	t	g	0.1063	0.5947	0.0304	3.648e-85	6268	meta_filt_MIP_1B_noBMI.txt
rs34400747	t	c	0.1588	-0.1381	0.0213	8.96e-11	8287	meta_filt_MIP_1B_noBMI.txt
rs6791703	t	g	0.6908	0.1044	0.0168	4.906e-10	8287	meta_filt_MIP_1B_noBMI.txt
rs79468963	a	g	0.9004	0.1512	0.026	6.132e-09	8287	meta_filt_MIP_1B_noBMI.txt
rs1096038	t	c	0.7896	0.0877	0.0189	3.491e-06	8287	meta_filt_MIP_1B_noBMI.txt
rs13094438	a	g	0.6181	0.0826	0.016	2.557e-07	8287	meta_filt_MIP_1B_noBMI.txt
rs225259	a	g	0.3434	-0.0944	0.0163	6.444e-09	8287	meta_filt_MIP_1B_noBMI.txt
rs7429990	a	c	0.1984	-0.0911	0.0195	3.161e-06	8287	meta_filt_MIP_1B_noBMI.txt
rs115638527	a	g	0.1312	0.1363	0.0229	2.482e-09	8287	meta_filt_MIP_1B_noBMI.txt
rs80295964	a	t	0.9681	0.2186	0.0454	1.479e-06	8287	meta_filt_MIP_1B_noBMI.txt
rs17664812	t	g	0.2571	-0.1133	0.0177	1.753e-10	8287	meta_filt_MIP_1B_noBMI.txt
rs142292185	g	gt	0.0326	-0.2147	0.0447	1.533e-06	8287	meta_filt_MIP_1B_noBMI.txt
rs5848787	a	ac	0.1501	-0.1279	0.022	5.962e-09	8287	meta_filt_MIP_1B_noBMI.txt
rs2742373	c	g	0.4368	-0.0796	0.0164	1.174e-06	8287	meta_filt_MIP_1B_noBMI.txt
rs11867917	t	c	0.0693	0.1576	0.0311	4.062e-07	8287	meta_filt_MIP_1B_noBMI.txt
rs138893523	g	gac	0.7796	0.1014	0.0188	7.305e-08	8287	meta_filt_MIP_1B_noBMI.txt
rs12943361	t	g	0.3379	-0.1423	0.0178	1.505e-15	8287	meta_filt_MIP_1B_noBMI.txt
rs9904880	t	g	0.4644	-0.071	0.0155	4.753e-06	8287	meta_filt_MIP_1B_noBMI.txt
rs34249203	a	g	0.2194	-0.1008	0.0188	8.858e-08	8287	meta_filt_MIP_1B_noBMI.txt
rs7431293	a	g	0.7794	0.0977	0.0188	1.971e-07	8287	meta_filt_MIP_1B_noBMI.txt
rs11298823	ca	c	0.8451	-0.4819	0.0218	4.69e-108	8287	meta_filt_MIP_1B_noBMI.txt
rs12493425	t	g	0.3727	-0.0862	0.0161	8.9e-08	8287	meta_filt_MIP_1B_noBMI.txt
rs7215361	t	c	0.2238	-0.0896	0.0185	1.277e-06	8287	meta_filt_MIP_1B_noBMI.txt
rs34042186	a	g	0.1875	-0.1266	0.0202	3.464e-10	8287	meta_filt_MIP_1B_noBMI.txt
rs34015673	t	c	0.4844	-0.0931	0.0167	2.385e-08	8287	meta_filt_MIP_1B_noBMI.txt
rs71327039	a	c	0.8728	0.1103	0.0233	2.307e-06	8287	meta_filt_MIP_1B_noBMI.txt
rs71327061	a	g	0.3069	0.2052	0.017	1.346e-33	8287	meta_filt_MIP_1B_noBMI.txt
rs12103451	t	c	0.1392	0.114	0.0224	3.754e-07	8287	meta_filt_MIP_1B_noBMI.txt
rs116306035	a	c	0.968	0.2182	0.0452	1.412e-06	8287	meta_filt_MIP_1B_noBMI.txt
rs862819	t	c	0.8467	-0.1517	0.0218	3.268e-12	8287	meta_filt_MIP_1B_noBMI.txt
rs76606170	a	t	0.1246	0.1377	0.0234	3.986e-09	8287	meta_filt_MIP_1B_noBMI.txt
rs2306590	a	g	0.3712	0.1569	0.0161	2.162e-22	8287	meta_filt_MIP_1B_noBMI.txt
rs2036293	t	c	0.7523	0.1121	0.0179	4.224e-10	8287	meta_filt_MIP_1B_noBMI.txt
rs6802312	t	c	0.1996	-0.1124	0.0195	7.885e-09	8287	meta_filt_MIP_1B_noBMI.txt
rs112119017	t	c	0.8127	0.1225	0.0214	1.087e-08	8287	meta_filt_MIP_1B_noBMI.txt
rs142588253	c	g	0.4669	-0.0829	0.0157	1.166e-07	8287	meta_filt_MIP_1B_noBMI.txt
rs13078564	t	c	0.8646	0.1416	0.0227	4.363e-10	8287	meta_filt_MIP_1B_noBMI.txt
rs56249396	a	g	0.6258	0.0857	0.0161	1.038e-07	8287	meta_filt_MIP_1B_noBMI.txt
rs6441938	c	g	0.7697	0.1153	0.0185	4.329e-10	8287	meta_filt_MIP_1B_noBMI.txt
rs10514713	a	c	0.4302	0.2035	0.0158	6.576e-38	8287	meta_filt_MIP_1B_noBMI.txt
rs60516659	a	g	0.1209	0.2682	0.0248	2.784e-27	8287	meta_filt_MIP_1B_noBMI.txt
rs113435750	a	g	0.1803	-0.4397	0.0212	6.8e-96	8287	meta_filt_MIP_1B_noBMI.txt
rs73064431	t	c	0.0942	-0.1259	0.0272	3.694e-06	8287	meta_filt_MIP_1B_noBMI.txt
rs201278523	ct	c	0.3799	-0.088	0.0159	3.191e-08	8287	meta_filt_MIP_1B_noBMI.txt
rs34927844	t	c	0.1508	-0.1237	0.0217	1.165e-08	8287	meta_filt_MIP_1B_noBMI.txt
rs72370203	t	ttcccatagcccg	0.1199	0.1752	0.0242	4.356e-13	8287	meta_filt_MIP_1B_noBMI.txt
rs7650254	a	t	0.6959	-0.0936	0.0193	1.202e-06	8287	meta_filt_MIP_1B_noBMI.txt
rs1491953	t	c	0.4148	-0.0797	0.0157	4.074e-07	8287	meta_filt_MIP_1B_noBMI.txt
rs9897876	t	c	0.7855	-0.0875	0.0188	3.238e-06	8287	meta_filt_MIP_1B_noBMI.txt
rs111514151	t	c	0.8469	-0.4903	0.022	3.31e-110	8287	meta_filt_MIP_1B_noBMI.txt
rs11656872	a	g	0.0997	-0.1519	0.026	5.226e-09	8287	meta_filt_MIP_1B_noBMI.txt
rs144252109	a	g	0.9802	0.4416	0.0608	3.646e-13	8287	meta_filt_MIP_1B_noBMI.txt
rs62246398	a	c	0.6258	0.0857	0.0161	1.038e-07	8287	meta_filt_MIP_1B_noBMI.txt
rs3755637	a	g	0.2399	-0.1051	0.0183	8.564e-09	8287	meta_filt_MIP_1B_noBMI.txt
rs57893487	c	g	0.213	-0.1075	0.0214	4.916e-07	8287	meta_filt_MIP_1B_noBMI.txt
rs13314125	t	c	0.1453	0.1203	0.0219	4.131e-08	8287	meta_filt_MIP_1B_noBMI.txt
rs74586684	t	c	0.1312	0.1363	0.0229	2.482e-09	8287	meta_filt_MIP_1B_noBMI.txt
rs11654542	a	g	0.0996	-0.1515	0.026	5.859e-09	8287	meta_filt_MIP_1B_noBMI.txt
rs7615975	t	g	0.1984	-0.093	0.02	3.356e-06	8287	meta_filt_MIP_1B_noBMI.txt
rs6768318	t	c	0.2477	-0.0964	0.018	9.01e-08	8287	meta_filt_MIP_1B_noBMI.txt
rs7636252	t	g	0.3924	-0.0827	0.016	2.429e-07	8287	meta_filt_MIP_1B_noBMI.txt
rs9900901	a	g	0.4672	-0.0829	0.0156	1.155e-07	8287	meta_filt_MIP_1B_noBMI.txt
rs7646799	t	c	0.5558	-0.0972	0.0176	3.356e-08	8287	meta_filt_MIP_1B_noBMI.txt
rs3204849	a	t	0.3319	-0.0959	0.0167	8.902e-09	8287	meta_filt_MIP_1B_noBMI.txt
rs112055772	a	g	0.9527	-0.2133	0.037	8.293e-09	8287	meta_filt_MIP_1B_noBMI.txt
rs17670584	t	c	0.9004	0.1514	0.026	5.96e-09	8287	meta_filt_MIP_1B_noBMI.txt
rs17548645	t	c	0.0741	-0.1413	0.0305	3.588e-06	8287	meta_filt_MIP_1B_noBMI.txt
rs33767	a	g	0.3725	0.0934	0.016	5.599e-09	8287	meta_filt_MIP_1B_noBMI.txt
rs62064775	t	c	0.1063	-0.1331	0.0255	1.728e-07	8287	meta_filt_MIP_1B_noBMI.txt
rs35716910	cg	c	0.4859	0.0925	0.0157	3.962e-09	8287	meta_filt_MIP_1B_noBMI.txt
rs17138328	a	g	0.9682	0.2317	0.0465	6.313e-07	8287	meta_filt_MIP_1B_noBMI.txt
rs4683152	t	c	0.4285	0.1223	0.0158	1.008e-14	8287	meta_filt_MIP_1B_noBMI.txt
rs35587265	a	g	0.8729	0.1101	0.0234	2.405e-06	8287	meta_filt_MIP_1B_noBMI.txt
rs41308269	t	c	0.0568	0.2024	0.034	2.756e-09	8287	meta_filt_MIP_1B_noBMI.txt
rs35915570	t	c	0.3732	0.1562	0.0163	7.572e-22	8287	meta_filt_MIP_1B_noBMI.txt
rs13063042	t	c	0.2401	-0.1067	0.0182	4.811e-09	8287	meta_filt_MIP_1B_noBMI.txt
rs73085151	t	c	0.7802	0.1009	0.0188	8.333e-08	8287	meta_filt_MIP_1B_noBMI.txt
rs201911700	cactcg	c	0.9004	0.151	0.026	6.479e-09	8287	meta_filt_MIP_1B_noBMI.txt
rs1994489	c	g	0.5696	0.0863	0.0158	4.446e-08	8287	meta_filt_MIP_1B_noBMI.txt
rs139222603	ct	c	0.0319	-0.2185	0.0453	1.428e-06	8287	meta_filt_MIP_1B_noBMI.txt
rs2188976	t	c	0.3809	0.0951	0.0174	4.667e-08	8287	meta_filt_MIP_1B_noBMI.txt
rs2201150	t	c	0.3952	-0.1444	0.016	1.746e-19	8287	meta_filt_MIP_1B_noBMI.txt
rs1531875	a	g	0.6224	0.0804	0.0161	5.572e-07	8287	meta_filt_MIP_1B_noBMI.txt
rs904634	a	c	0.1994	-0.1129	0.0195	7.031e-09	8287	meta_filt_MIP_1B_noBMI.txt
rs34767161	t	c	0.1502	-0.1186	0.0219	5.841e-08	8287	meta_filt_MIP_1B_noBMI.txt
rs17282238	a	g	0.8315	0.0999	0.0207	1.399e-06	8287	meta_filt_MIP_1B_noBMI.txt
rs9877782	a	c	0.6877	-0.0995	0.0177	1.89e-08	8287	meta_filt_MIP_1B_noBMI.txt
rs117132030	t	g	0.0222	0.3854	0.0585	4.527e-11	8287	meta_filt_MIP_1B_noBMI.txt
rs138291909	t	c	0.986	-0.332	0.0685	1.243e-06	8287	meta_filt_MIP_1B_noBMI.txt
rs13096172	a	g	0.3993	-0.0996	0.0159	3.544e-10	8287	meta_filt_MIP_1B_noBMI.txt
rs1403578	t	c	0.7601	0.1062	0.0182	5.775e-09	8287	meta_filt_MIP_1B_noBMI.txt
rs79832987	c	g	0.032	-0.2181	0.0452	1.421e-06	8287	meta_filt_MIP_1B_noBMI.txt
rs12630101	a	g	0.5746	-0.1261	0.0158	1.76e-15	8287	meta_filt_MIP_1B_noBMI.txt
rs13092887	a	c	0.0943	-0.1255	0.0272	3.971e-06	8287	meta_filt_MIP_1B_noBMI.txt
rs57115330	t	c	0.8722	0.1098	0.0233	2.494e-06	8287	meta_filt_MIP_1B_noBMI.txt
rs200495345	a	at	0.9317	-0.2356	0.0309	2.308e-14	8287	meta_filt_MIP_1B_noBMI.txt
rs4858882	a	g	0.7527	0.0976	0.0181	6.699e-08	8287	meta_filt_MIP_1B_noBMI.txt
rs7218993	a	g	0.224	-0.0898	0.0185	1.219e-06	8287	meta_filt_MIP_1B_noBMI.txt
rs7621046	c	g	0.7771	0.1096	0.0194	1.719e-08	8287	meta_filt_MIP_1B_noBMI.txt
rs202002949	a	aaatt	0.0652	0.2436	0.0316	1.388e-14	8287	meta_filt_MIP_1B_noBMI.txt
rs12453315	c	g	0.7148	0.0839	0.0173	1.174e-06	8287	meta_filt_MIP_1B_noBMI.txt
rs144289776	cgtg	c	0.7976	-0.1238	0.0201	7.247e-10	8287	meta_filt_MIP_1B_noBMI.txt
rs11923720	t	c	0.2866	-0.1613	0.0172	8.096e-21	8287	meta_filt_MIP_1B_noBMI.txt
rs34850133	t	c	0.1502	-0.1185	0.0219	6.058e-08	8287	meta_filt_MIP_1B_noBMI.txt
rs860559	t	c	0.7929	-0.1513	0.019	1.78e-15	8287	meta_filt_MIP_1B_noBMI.txt
rs12715416	a	t	0.3945	-0.0971	0.0161	1.486e-09	8287	meta_filt_MIP_1B_noBMI.txt
rs13096905	a	g	0.1029	-0.1359	0.0261	1.966e-07	8287	meta_filt_MIP_1B_noBMI.txt
rs8067314	a	g	0.6588	0.0842	0.0163	2.571e-07	8287	meta_filt_MIP_1B_noBMI.txt
rs7223170	a	c	0.7853	-0.0875	0.0188	3.3e-06	8287	meta_filt_MIP_1B_noBMI.txt
rs7215469	a	g	0.2561	-0.1008	0.0178	1.585e-08	8287	meta_filt_MIP_1B_noBMI.txt
rs33774	t	c	0.4054	0.073	0.0158	3.683e-06	8287	meta_filt_MIP_1B_noBMI.txt
rs200508228	cta	c	0.6439	-0.1779	0.017	9.617e-26	8287	meta_filt_MIP_1B_noBMI.txt
rs112481213	a	t	0.3189	-0.0983	0.0167	3.74e-09	8287	meta_filt_MIP_1B_noBMI.txt
rs66826527	a	t	0.1527	-0.1195	0.0217	3.729e-08	8287	meta_filt_MIP_1B_noBMI.txt
rs75114699	t	c	0.8688	-0.1363	0.0229	2.478e-09	8287	meta_filt_MIP_1B_noBMI.txt
rs77996010	a	g	0.8754	-0.1375	0.0234	4.155e-09	8287	meta_filt_MIP_1B_noBMI.txt
rs146326944	a	g	0.143	-0.5816	0.0226	1.97e-145	8287	meta_filt_MIP_1B_noBMI.txt
rs6792737	t	c	0.7807	0.1009	0.0188	8.323e-08	8287	meta_filt_MIP_1B_noBMI.txt
rs867620	t	c	0.6312	0.1237	0.0161	1.797e-14	8287	meta_filt_MIP_1B_noBMI.txt
rs1109442	t	c	0.5622	-0.1234	0.0158	4.688e-15	8287	meta_filt_MIP_1B_noBMI.txt
rs6768992	t	c	0.8911	0.1151	0.0252	4.898e-06	8287	meta_filt_MIP_1B_noBMI.txt
rs9862913	t	c	0.7528	0.0959	0.018	1.045e-07	8287	meta_filt_MIP_1B_noBMI.txt
rs11652390	a	g	0.0996	-0.1515	0.026	5.845e-09	8287	meta_filt_MIP_1B_noBMI.txt
rs6442085	a	g	0.7802	0.101	0.0188	8.23e-08	8287	meta_filt_MIP_1B_noBMI.txt
rs190404148	a	g	0.0154	0.4134	0.0638	9.469e-11	8287	meta_filt_MIP_1B_noBMI.txt
rs1872166	a	g	0.2597	-0.1079	0.0179	1.654e-09	8287	meta_filt_MIP_1B_noBMI.txt
rs9846049	a	g	0.8538	-0.1194	0.0218	4.467e-08	8287	meta_filt_MIP_1B_noBMI.txt
rs78372062	a	g	0.1486	0.4853	0.0221	2.6e-107	8287	meta_filt_MIP_1B_noBMI.txt
rs111915509	t	g	0.3434	-0.0946	0.0162	5.909e-09	8287	meta_filt_MIP_1B_noBMI.txt
rs2190980	a	g	0.3253	-0.1022	0.0166	7.591e-10	8287	meta_filt_MIP_1B_noBMI.txt
rs13062049	a	c	0.1517	-0.12	0.0217	3.222e-08	8287	meta_filt_MIP_1B_noBMI.txt
rs192235643	a	g	0.0148	-0.5661	0.0695	3.746e-16	8287	meta_filt_MIP_1B_noBMI.txt
rs75994669	t	g	0.8515	-0.4839	0.0221	1.3e-106	8287	meta_filt_MIP_1B_noBMI.txt
rs11263770	a	g	0.4379	0.1231	0.0157	5.479e-15	8287	meta_filt_MIP_1B_noBMI.txt
rs34464091	t	g	0.8845	0.131	0.0248	1.258e-07	8287	meta_filt_MIP_1B_noBMI.txt
rs72483219	t	c	0.1153	-0.1308	0.0248	1.308e-07	8287	meta_filt_MIP_1B_noBMI.txt
rs187010596	t	c	0.9901	0.5173	0.103	5.143e-07	6632	meta_filt_MIP_1B_noBMI.txt
rs1402151	t	c	0.5695	-0.2025	0.0158	1.275e-37	8287	meta_filt_MIP_1B_noBMI.txt
rs138940209	a	g	0.1361	-0.1391	0.0227	9.101e-10	8287	meta_filt_MIP_1B_noBMI.txt
rs150388842	a	ag	0.1375	-0.1039	0.0227	4.853e-06	8287	meta_filt_MIP_1B_noBMI.txt
rs113010081	t	c	0.867	-0.5799	0.0236	1.57e-133	8287	meta_filt_MIP_1B_noBMI.txt
rs6441976	t	c	0.0829	-0.1332	0.0289	4.221e-06	8287	meta_filt_MIP_1B_noBMI.txt
rs959833	c	g	0.7353	0.0892	0.0177	4.414e-07	8287	meta_filt_MIP_1B_noBMI.txt
rs1617208	t	g	0.7952	-0.1511	0.0192	3.176e-15	8287	meta_filt_MIP_1B_noBMI.txt
rs184129636	t	c	0.0141	-0.5757	0.1135	3.905e-07	3674	meta_filt_MIP_1B_noBMI.txt
rs146706706	a	g	0.9198	-0.3478	0.0299	2.465e-31	8287	meta_filt_MIP_1B_noBMI.txt
rs34376347	a	c	0.8722	0.1114	0.0233	1.731e-06	8287	meta_filt_MIP_1B_noBMI.txt
rs6777875	t	g	0.3069	0.2043	0.017	2.251e-33	8287	meta_filt_MIP_1B_noBMI.txt
rs2173640	a	g	0.3888	-0.1269	0.0159	1.434e-15	8287	meta_filt_MIP_1B_noBMI.txt
rs75394422	t	c	0.9534	-0.3527	0.0409	6.133e-18	8287	meta_filt_MIP_1B_noBMI.txt
rs9914285	t	c	0.4902	-0.0956	0.0154	5.726e-10	8287	meta_filt_MIP_1B_noBMI.txt
rs62244827	t	c	0.7051	0.1677	0.0171	9.186e-23	8287	meta_filt_MIP_1B_noBMI.txt
rs112215695	t	c	0.8688	-0.1363	0.0229	2.495e-09	8287	meta_filt_MIP_1B_noBMI.txt
rs34272024	a	g	0.1367	-0.144	0.0226	1.971e-10	8287	meta_filt_MIP_1B_noBMI.txt
rs74735576	a	g	0.0924	0.2861	0.0271	4.45e-26	8287	meta_filt_MIP_1B_noBMI.txt
rs13066048	t	c	0.4274	0.1231	0.0158	7.222e-15	8287	meta_filt_MIP_1B_noBMI.txt
rs4683158	t	c	0.8006	0.113	0.0195	6.614e-09	8287	meta_filt_MIP_1B_noBMI.txt
rs11268924	g	gccgaggcgggtggat	0.2472	-0.0976	0.0181	6.788e-08	8287	meta_filt_MIP_1B_noBMI.txt
rs1500004	a	g	0.1207	0.5315	0.0249	3.7e-101	8287	meta_filt_MIP_1B_noBMI.txt
rs191957506	t	c	0.0097	-0.5686	0.0858	3.515e-11	8287	meta_filt_MIP_1B_noBMI.txt
rs62244813	a	c	0.1587	-0.1379	0.0213	9.237e-11	8287	meta_filt_MIP_1B_noBMI.txt
rs11263794	a	g	0.2638	-0.0864	0.0176	9.303e-07	8287	meta_filt_MIP_1B_noBMI.txt
rs11130148	a	g	0.7806	0.1005	0.0188	9.083e-08	8287	meta_filt_MIP_1B_noBMI.txt
rs78199917	t	c	0.8694	0.1098	0.0231	2.052e-06	8287	meta_filt_MIP_1B_noBMI.txt
rs11919665	a	t	0.2476	-0.0962	0.018	9.846e-08	8287	meta_filt_MIP_1B_noBMI.txt
rs1491957	t	c	0.4858	0.126	0.0158	1.358e-15	8287	meta_filt_MIP_1B_noBMI.txt
rs74573604	a	g	0.0259	-0.2286	0.05	4.838e-06	8287	meta_filt_MIP_1B_noBMI.txt
rs9110	a	g	0.6228	0.1109	0.0165	1.558e-11	8287	meta_filt_MIP_1B_noBMI.txt
rs149956668	t	c	0.027	-0.4907	0.0492	2.094e-23	8287	meta_filt_MIP_1B_noBMI.txt
rs113890833	a	g	0.1559	0.4883	0.022	5.14e-109	8287	meta_filt_MIP_1B_noBMI.txt
rs963045	a	c	0.7051	0.1678	0.0171	9.492e-23	8287	meta_filt_MIP_1B_noBMI.txt
rs4683156	t	c	0.5727	-0.1233	0.0158	6.254e-15	8287	meta_filt_MIP_1B_noBMI.txt
rs75423501	a	g	0.8801	-0.2035	0.0244	7.019e-17	8287	meta_filt_MIP_1B_noBMI.txt
rs3830269	cgaaag	c	0.1904	-0.435	0.0198	1.74e-106	8287	meta_filt_MIP_1B_noBMI.txt
rs4683170	a	c	0.612	0.1262	0.0159	2.069e-15	8287	meta_filt_MIP_1B_noBMI.txt
rs11714282	a	g	0.6076	0.085	0.016	1.055e-07	8287	meta_filt_MIP_1B_noBMI.txt
rs4683198	a	g	0.715	0.1594	0.0172	2.227e-20	8287	meta_filt_MIP_1B_noBMI.txt
rs185307114	a	g	0.015	0.4981	0.067	1.064e-13	8287	meta_filt_MIP_1B_noBMI.txt
rs34245951	t	c	0.8469	0.142	0.0217	6.466e-11	8287	meta_filt_MIP_1B_noBMI.txt
rs1514490	t	c	0.5048	0.0751	0.0155	1.244e-06	8287	meta_filt_MIP_1B_noBMI.txt
rs2291470	t	c	0.4262	0.1246	0.0158	3.57e-15	8287	meta_filt_MIP_1B_noBMI.txt
rs41515644	a	g	0.7011	0.0922	0.0172	8.441e-08	8287	meta_filt_MIP_1B_noBMI.txt
rs6505458	t	c	0.5357	0.071	0.0155	4.78e-06	8287	meta_filt_MIP_1B_noBMI.txt
rs2531742	a	g	0.3603	0.1846	0.0161	1.953e-30	8287	meta_filt_MIP_1B_noBMI.txt
rs8072769	t	c	0.1914	-0.4213	0.0203	3.41e-95	8287	meta_filt_MIP_1B_noBMI.txt
rs34883716	a	g	0.846	0.1416	0.0216	6.028e-11	8287	meta_filt_MIP_1B_noBMI.txt
rs10671233	cat	c	0.2251	-0.0911	0.0187	1.094e-06	8287	meta_filt_MIP_1B_noBMI.txt
rs2049300	t	g	0.7377	0.1185	0.0178	2.863e-11	8287	meta_filt_MIP_1B_noBMI.txt
rs7212704	t	c	0.3434	-0.0946	0.0162	5.886e-09	8287	meta_filt_MIP_1B_noBMI.txt
rs142804486	t	c	0.1395	0.147	0.0236	4.904e-10	8287	meta_filt_MIP_1B_noBMI.txt
rs72820206	a	t	0.0586	-0.2389	0.0334	7.924e-13	8287	meta_filt_MIP_1B_noBMI.txt
rs6783993	c	g	0.1588	-0.1384	0.0213	7.938e-11	8287	meta_filt_MIP_1B_noBMI.txt
rs17285324	a	t	0.8407	-0.4735	0.0218	1.53e-104	8287	meta_filt_MIP_1B_noBMI.txt
rs8180040	a	t	0.3816	-0.0814	0.016	3.774e-07	8287	meta_filt_MIP_1B_noBMI.txt
rs3902986	a	g	0.4957	-0.0755	0.0155	1.096e-06	8287	meta_filt_MIP_1B_noBMI.txt
rs9904187	a	g	0.1759	0.0975	0.0204	1.857e-06	8287	meta_filt_MIP_1B_noBMI.txt
rs62263001	a	g	0.2272	-0.0985	0.0188	1.55e-07	8287	meta_filt_MIP_1B_noBMI.txt
rs8070528	a	g	0.3008	-0.0945	0.0169	2.474e-08	8287	meta_filt_MIP_1B_noBMI.txt
rs71381465	a	g	0.9004	0.1515	0.026	5.824e-09	8287	meta_filt_MIP_1B_noBMI.txt
rs7652037	a	c	0.8475	-0.487	0.0219	2.18e-109	8287	meta_filt_MIP_1B_noBMI.txt
rs139468846	t	tttcc	0.6918	-0.2433	0.0175	7.039e-44	8287	meta_filt_MIP_1B_noBMI.txt
rs4683259	t	c	0.5481	0.1325	0.0159	8.759e-17	8287	meta_filt_MIP_1B_noBMI.txt
rs34874411	c	g	0.6274	-0.1558	0.0161	4.722e-22	8287	meta_filt_MIP_1B_noBMI.txt
rs6607368	a	c	0.7896	0.5043	0.0203	1.94e-136	8287	meta_filt_MIP_1B_noBMI.txt
rs144680160	cg	c	0.9004	0.1515	0.026	5.79e-09	8287	meta_filt_MIP_1B_noBMI.txt
rs9889991	t	c	0.2638	-0.0865	0.0176	9.198e-07	8287	meta_filt_MIP_1B_noBMI.txt
rs17030627	t	g	0.4597	-0.1531	0.0157	1.335e-22	8287	meta_filt_MIP_1B_noBMI.txt
rs11270376	a	agaggcttatgctt	0.2197	-0.1007	0.0188	8.828e-08	8287	meta_filt_MIP_1B_noBMI.txt
rs202131224	cat	c	0.4518	-0.1172	0.0159	1.58e-13	8287	meta_filt_MIP_1B_noBMI.txt
rs295883	a	c	0.4947	0.0719	0.0156	4.216e-06	8287	meta_filt_MIP_1B_noBMI.txt
rs77581010	t	g	0.131	-0.1087	0.0231	2.61e-06	8287	meta_filt_MIP_1B_noBMI.txt
rs9896211	a	g	0.1426	0.1407	0.0234	1.838e-09	8287	meta_filt_MIP_1B_noBMI.txt
rs11925823	c	g	0.3771	-0.0797	0.0161	7.045e-07	8287	meta_filt_MIP_1B_noBMI.txt
rs6801427	a	g	0.8483	0.1201	0.0217	3.142e-08	8287	meta_filt_MIP_1B_noBMI.txt
rs2742396	t	c	0.4146	0.1071	0.0168	1.832e-10	8287	meta_filt_MIP_1B_noBMI.txt
rs4796240	a	g	0.6625	-0.0788	0.0167	2.52e-06	8287	meta_filt_MIP_1B_noBMI.txt
rs34971514	t	c	0.1528	0.4863	0.0219	4.27e-109	8287	meta_filt_MIP_1B_noBMI.txt
rs35258073	t	c	0.5956	-0.1253	0.016	4.423e-15	8287	meta_filt_MIP_1B_noBMI.txt
rs11263778	t	c	0.7313	0.1367	0.0177	1.119e-14	8287	meta_filt_MIP_1B_noBMI.txt
rs4396933	a	c	0.2924	-0.106	0.0172	6.514e-10	8287	meta_filt_MIP_1B_noBMI.txt
rs6766332	a	g	0.3881	-0.1261	0.0159	2.093e-15	8287	meta_filt_MIP_1B_noBMI.txt
rs1800023	a	g	0.6974	0.0889	0.0171	1.888e-07	8287	meta_filt_MIP_1B_noBMI.txt
rs140948668	cagaga	c	0.5801	0.1022	0.0169	1.564e-09	8287	meta_filt_MIP_1B_noBMI.txt
rs2213292	t	c	0.2949	-0.1677	0.0171	9.173e-23	8287	meta_filt_MIP_1B_noBMI.txt
rs9877860	t	c	0.8504	0.125	0.0218	1.003e-08	8287	meta_filt_MIP_1B_noBMI.txt
rs112905563	t	c	0.1472	0.1196	0.0219	4.604e-08	8287	meta_filt_MIP_1B_noBMI.txt
rs13321616	a	g	0.3755	0.1869	0.0161	3.525e-31	8287	meta_filt_MIP_1B_noBMI.txt
rs1972453	t	c	0.0274	-0.4911	0.0492	1.699e-23	8287	meta_filt_MIP_1B_noBMI.txt
rs4683260	t	c	0.3031	-0.0976	0.0173	1.633e-08	8287	meta_filt_MIP_1B_noBMI.txt
rs6763236	t	c	0.6081	0.0846	0.016	1.214e-07	8287	meta_filt_MIP_1B_noBMI.txt
rs2028070	a	g	0.0318	-0.2315	0.0464	6.243e-07	8287	meta_filt_MIP_1B_noBMI.txt
rs7646906	a	g	0.5984	0.0852	0.0161	1.276e-07	8287	meta_filt_MIP_1B_noBMI.txt
rs7653368	t	c	0.2196	-0.1023	0.0188	5.483e-08	8287	meta_filt_MIP_1B_noBMI.txt
rs201628701	ca	c	0.7024	0.1666	0.017	1.376e-22	8287	meta_filt_MIP_1B_noBMI.txt
rs76842834	t	c	0.0371	-0.4207	0.0471	4.458e-19	8287	meta_filt_MIP_1B_noBMI.txt
rs1383541	t	c	0.5175	0.0866	0.0156	2.704e-08	8287	meta_filt_MIP_1B_noBMI.txt
rs35413141	a	g	0.136	-0.1388	0.0227	1.031e-09	8287	meta_filt_MIP_1B_noBMI.txt
rs202057620	a	ac	0.1812	-0.1003	0.0205	1.039e-06	8287	meta_filt_MIP_1B_noBMI.txt
rs295880	a	c	0.5345	-0.0868	0.0164	1.189e-07	8287	meta_filt_MIP_1B_noBMI.txt
rs6765031	t	c	0.84	0.1389	0.0214	8.402e-11	8287	meta_filt_MIP_1B_noBMI.txt
rs148993617	t	taac	0.224	-0.0904	0.0185	1.026e-06	8287	meta_filt_MIP_1B_noBMI.txt
rs67814017	a	g	0.6731	0.1095	0.0166	3.984e-11	8287	meta_filt_MIP_1B_noBMI.txt
rs11656613	a	g	0.8844	0.1305	0.0248	1.391e-07	8287	meta_filt_MIP_1B_noBMI.txt
rs2157054	a	g	0.1534	-0.1421	0.0217	6.124e-11	8287	meta_filt_MIP_1B_noBMI.txt
rs1554046	t	c	0.4954	-0.0747	0.0155	1.409e-06	8287	meta_filt_MIP_1B_noBMI.txt
rs200765145	ctatt	c	0.6903	0.0939	0.017	3.391e-08	8287	meta_filt_MIP_1B_noBMI.txt
rs72820301	c	g	0.7239	0.1013	0.0174	6.187e-09	8287	meta_filt_MIP_1B_noBMI.txt
rs28498461	a	t	0.6146	0.1314	0.0159	1.502e-16	8287	meta_filt_MIP_1B_noBMI.txt
rs4503848	t	c	0.4948	-0.0743	0.0155	1.608e-06	8287	meta_filt_MIP_1B_noBMI.txt
rs12330414	t	c	0.5378	-0.1488	0.0159	7.919e-21	8287	meta_filt_MIP_1B_noBMI.txt
rs201174384	t	taca	0.6176	0.0826	0.0161	2.795e-07	8287	meta_filt_MIP_1B_noBMI.txt
rs76863419	t	g	0.073	-0.2833	0.0341	9.77e-17	8287	meta_filt_MIP_1B_noBMI.txt
rs11711129	a	g	0.2552	-0.096	0.0181	1.052e-07	8287	meta_filt_MIP_1B_noBMI.txt
rs112445131	t	c	0.2329	0.0923	0.0188	8.744e-07	8287	meta_filt_MIP_1B_noBMI.txt
rs9811707	a	g	0.1462	0.1196	0.0218	4.362e-08	8287	meta_filt_MIP_1B_noBMI.txt
rs35035328	t	c	0.8635	0.1433	0.0227	2.626e-10	8287	meta_filt_MIP_1B_noBMI.txt
rs146629014	t	c	0.1312	0.1363	0.0229	2.479e-09	8287	meta_filt_MIP_1B_noBMI.txt
rs9682544	t	c	0.8688	-0.1363	0.0229	2.494e-09	8287	meta_filt_MIP_1B_noBMI.txt
rs3806702	t	c	0.681	0.0985	0.0167	3.405e-09	8287	meta_filt_MIP_1B_noBMI.txt
rs34531115	t	c	0.8728	0.1103	0.0233	2.31e-06	8287	meta_filt_MIP_1B_noBMI.txt
rs34227041	t	g	0.1502	-0.1186	0.0219	5.964e-08	8287	meta_filt_MIP_1B_noBMI.txt
rs11263777	c	g	0.7313	0.1367	0.0177	1.116e-14	8287	meta_filt_MIP_1B_noBMI.txt
rs13069677	c	g	0.1161	0.1192	0.025	1.873e-06	8287	meta_filt_MIP_1B_noBMI.txt
rs55833429	t	c	0.1556	0.1991	0.0221	2.256e-19	8287	meta_filt_MIP_1B_noBMI.txt
rs73073714	t	c	0.6613	0.1069	0.0179	2.474e-09	8287	meta_filt_MIP_1B_noBMI.txt
rs159309	t	c	0.1102	0.1254	0.0258	1.179e-06	8287	meta_filt_MIP_1B_noBMI.txt
rs726311	c	g	0.6257	-0.1708	0.0163	8.118e-26	8287	meta_filt_MIP_1B_noBMI.txt
rs17138293	t	c	0.0758	-0.2018	0.0294	6.265e-12	8287	meta_filt_MIP_1B_noBMI.txt
rs199505589	ca	c	0.9704	0.3963	0.0465	1.651e-17	8287	meta_filt_MIP_1B_noBMI.txt
rs7645961	t	c	0.1876	-0.1266	0.0202	3.454e-10	8287	meta_filt_MIP_1B_noBMI.txt
rs57542549	t	c	0.3853	-0.1309	0.0159	1.992e-16	8287	meta_filt_MIP_1B_noBMI.txt
rs139829721	a	c	0.0269	-0.422	0.0497	1.949e-17	8287	meta_filt_MIP_1B_noBMI.txt
rs11710121	t	g	0.6486	0.08	0.0163	9.004e-07	8287	meta_filt_MIP_1B_noBMI.txt
rs9890468	c	g	0.0781	0.1467	0.0302	1.182e-06	8287	meta_filt_MIP_1B_noBMI.txt
rs9849771	t	c	0.1995	-0.1127	0.0195	7.312e-09	8287	meta_filt_MIP_1B_noBMI.txt
rs6791834	a	c	0.7523	0.0964	0.018	9.046e-08	8287	meta_filt_MIP_1B_noBMI.txt
rs868340	a	t	0.5659	-0.1997	0.016	1.423e-35	8287	meta_filt_MIP_1B_noBMI.txt
rs829168	c	g	0.2107	-0.0888	0.0189	2.678e-06	8287	meta_filt_MIP_1B_noBMI.txt
rs9861962	t	c	0.4034	-0.1452	0.0161	1.915e-19	8287	meta_filt_MIP_1B_noBMI.txt
rs141040281	a	g	0.1698	-0.1048	0.0209	5.461e-07	8287	meta_filt_MIP_1B_noBMI.txt
rs113229741	t	c	0.8472	-0.4874	0.0219	1.97e-109	8287	meta_filt_MIP_1B_noBMI.txt
rs72818384	a	t	0.126	-0.4432	0.0236	1.341e-78	8287	meta_filt_MIP_1B_noBMI.txt
rs140395303	a	g	0.6294	0.0809	0.0162	5.579e-07	8287	meta_filt_MIP_1B_noBMI.txt
rs138239021	a	g	0.0499	0.2144	0.0378	1.378e-08	8287	meta_filt_MIP_1B_noBMI.txt
rs4682823	t	g	0.3282	-0.0923	0.0165	2.341e-08	8287	meta_filt_MIP_1B_noBMI.txt
rs6805749	t	c	0.3775	-0.1061	0.0162	6.348e-11	8287	meta_filt_MIP_1B_noBMI.txt
rs777017	t	c	0.2196	-0.1018	0.0188	6.377e-08	8287	meta_filt_MIP_1B_noBMI.txt
rs75937328	a	g	0.0996	-0.1513	0.026	6.022e-09	8287	meta_filt_MIP_1B_noBMI.txt
rs35117954	a	g	0.8643	0.1414	0.0227	4.784e-10	8287	meta_filt_MIP_1B_noBMI.txt
rs200652952	cat	c	0.9383	0.1918	0.0359	9.092e-08	8287	meta_filt_MIP_1B_noBMI.txt
rs12489046	t	g	0.3778	-0.0803	0.0161	5.797e-07	8287	meta_filt_MIP_1B_noBMI.txt
rs7610518	a	g	0.3354	-0.0763	0.0164	3.288e-06	8287	meta_filt_MIP_1B_noBMI.txt
rs6768221	c	g	0.6371	0.0844	0.0162	1.848e-07	8287	meta_filt_MIP_1B_noBMI.txt
rs749512	t	c	0.3585	-0.0816	0.0163	5.188e-07	8287	meta_filt_MIP_1B_noBMI.txt
rs190073028	a	g	0.9767	0.2862	0.054	1.132e-07	8287	meta_filt_MIP_1B_noBMI.txt
rs4392441	t	c	0.7528	0.0959	0.018	1.043e-07	8287	meta_filt_MIP_1B_noBMI.txt
rs75480740	a	t	0.9681	0.2185	0.0453	1.424e-06	8287	meta_filt_MIP_1B_noBMI.txt
rs112257251	a	g	0.1954	-0.1146	0.0196	5.014e-09	8287	meta_filt_MIP_1B_noBMI.txt
rs35142214	a	g	0.7794	0.0977	0.0188	1.97e-07	8287	meta_filt_MIP_1B_noBMI.txt
rs62260785	a	g	0.9166	-0.1288	0.0282	4.921e-06	8287	meta_filt_MIP_1B_noBMI.txt
rs113507038	t	c	0.1489	0.4907	0.022	8.06e-110	8287	meta_filt_MIP_1B_noBMI.txt
rs2047559	t	c	0.2385	-0.1065	0.0183	6.411e-09	8287	meta_filt_MIP_1B_noBMI.txt
rs28547364	a	g	0.1429	0.1407	0.0234	1.955e-09	8287	meta_filt_MIP_1B_noBMI.txt
rs41432345	t	c	0.8723	0.1112	0.0233	1.802e-06	8287	meta_filt_MIP_1B_noBMI.txt
rs35088929	a	c	0.8485	0.1235	0.0217	1.209e-08	8287	meta_filt_MIP_1B_noBMI.txt
rs6441962	c	g	0.7051	0.1675	0.0171	9.401e-23	8287	meta_filt_MIP_1B_noBMI.txt
rs12489117	t	c	0.4302	0.2035	0.0158	7.135e-38	8287	meta_filt_MIP_1B_noBMI.txt
rs56037528	a	g	0.1257	-0.4485	0.0236	1.889e-80	8287	meta_filt_MIP_1B_noBMI.txt
rs34906469	t	c	0.7815	0.1001	0.0188	1.074e-07	8287	meta_filt_MIP_1B_noBMI.txt
rs35893577	t	c	0.1495	-0.1236	0.0219	1.63e-08	8287	meta_filt_MIP_1B_noBMI.txt
rs11651588	t	c	0.7358	0.0863	0.0176	9.727e-07	8287	meta_filt_MIP_1B_noBMI.txt
rs1635271	a	g	0.188	0.1157	0.0202	1.105e-08	8287	meta_filt_MIP_1B_noBMI.txt
rs60986461	t	c	0.4224	0.2049	0.0159	3.726e-38	8287	meta_filt_MIP_1B_noBMI.txt
rs79817367	a	g	0.133	0.1384	0.0236	4.209e-09	8287	meta_filt_MIP_1B_noBMI.txt
rs35943069	t	g	0.864	0.1388	0.0227	1.043e-09	8287	meta_filt_MIP_1B_noBMI.txt
rs13069424	c	g	0.8483	0.1198	0.0217	3.565e-08	8287	meta_filt_MIP_1B_noBMI.txt
rs2280411	a	g	0.6225	-0.1829	0.016	2.457e-30	8287	meta_filt_MIP_1B_noBMI.txt
rs140771481	ctctt	c	0.8995	-0.1478	0.026	1.382e-08	8287	meta_filt_MIP_1B_noBMI.txt
rs11709660	a	g	0.3742	-0.0857	0.0161	1.038e-07	8287	meta_filt_MIP_1B_noBMI.txt
rs9867359	a	g	0.8595	0.127	0.0227	2.07e-08	8287	meta_filt_MIP_1B_noBMI.txt
rs2027820	a	g	0.6745	0.1017	0.017	2.189e-09	8287	meta_filt_MIP_1B_noBMI.txt
rs62243191	a	g	0.9434	-0.3643	0.0343	2.479e-26	8287	meta_filt_MIP_1B_noBMI.txt
rs150935793	a	t	0.9704	0.3969	0.0466	1.666e-17	8287	meta_filt_MIP_1B_noBMI.txt
rs9828959	t	c	0.7525	0.0961	0.018	1.004e-07	8287	meta_filt_MIP_1B_noBMI.txt
rs138066517	t	c	0.0714	0.2082	0.033	2.842e-10	8287	meta_filt_MIP_1B_noBMI.txt
rs2542663	t	c	0.7894	0.0883	0.0189	2.929e-06	8287	meta_filt_MIP_1B_noBMI.txt
rs35082490	a	t	0.8491	0.1191	0.0218	4.433e-08	8287	meta_filt_MIP_1B_noBMI.txt
rs17619821	a	g	0.3725	0.1558	0.0161	4.674e-22	8287	meta_filt_MIP_1B_noBMI.txt
rs13063250	t	c	0.6082	0.0844	0.016	1.318e-07	8287	meta_filt_MIP_1B_noBMI.txt
rs28670418	a	t	0.1505	-0.1189	0.0219	5.277e-08	8287	meta_filt_MIP_1B_noBMI.txt
rs114758453	a	g	0.9681	0.2186	0.0453	1.362e-06	8287	meta_filt_MIP_1B_noBMI.txt
rs2087726	a	g	0.6039	0.1406	0.0159	8.505e-19	8287	meta_filt_MIP_1B_noBMI.txt
rs1719189	t	c	0.1532	0.1519	0.0218	3.254e-12	8287	meta_filt_MIP_1B_noBMI.txt
rs61738887	t	c	0.9674	0.3764	0.0445	2.667e-17	8287	meta_filt_MIP_1B_noBMI.txt
rs7629850	t	c	0.2189	-0.1006	0.0188	9.348e-08	8287	meta_filt_MIP_1B_noBMI.txt
rs117302385	t	c	0.9693	0.3841	0.0457	4.271e-17	8287	meta_filt_MIP_1B_noBMI.txt
rs11653647	c	g	0.4381	-0.098	0.0166	3.252e-09	8287	meta_filt_MIP_1B_noBMI.txt
rs2131092	a	g	0.1103	-0.1278	0.0248	2.606e-07	8287	meta_filt_MIP_1B_noBMI.txt
rs2291298	a	c	0.6224	0.0805	0.0161	5.433e-07	8287	meta_filt_MIP_1B_noBMI.txt
rs62248439	a	g	0.6076	0.0816	0.016	3.376e-07	8287	meta_filt_MIP_1B_noBMI.txt
rs72828059	c	g	0.1394	0.1136	0.0224	3.983e-07	8287	meta_filt_MIP_1B_noBMI.txt
rs201537513	a	ataat	0.5635	-0.1398	0.0159	1.195e-18	8287	meta_filt_MIP_1B_noBMI.txt
rs145943094	t	c	0.086	0.3326	0.0282	3.675e-32	8287	meta_filt_MIP_1B_noBMI.txt
rs4987053	t	c	0.8639	0.1426	0.0226	2.955e-10	8287	meta_filt_MIP_1B_noBMI.txt
rs61276493	ct	c	0.6971	0.1014	0.0171	3.357e-09	8287	meta_filt_MIP_1B_noBMI.txt
rs11711100	t	c	0.4698	0.1331	0.0156	1.512e-17	8287	meta_filt_MIP_1B_noBMI.txt
rs1635278	a	g	0.8161	-0.1216	0.0204	2.347e-09	8287	meta_filt_MIP_1B_noBMI.txt
rs11130114	t	g	0.3918	-0.0846	0.016	1.207e-07	8287	meta_filt_MIP_1B_noBMI.txt
rs6607327	t	c	0.7212	0.1145	0.0174	4.887e-11	8287	meta_filt_MIP_1B_noBMI.txt
rs9855938	a	g	0.6401	0.0788	0.0164	1.476e-06	8287	meta_filt_MIP_1B_noBMI.txt
rs79954429	a	g	0.1163	0.1519	0.0241	3.057e-10	8287	meta_filt_MIP_1B_noBMI.txt
rs201114927	a	agt	0.411	0.1273	0.0162	3.936e-15	8287	meta_filt_MIP_1B_noBMI.txt
rs148259165	a	g	0.0519	0.3186	0.0392	4.625e-16	8287	meta_filt_MIP_1B_noBMI.txt
rs80322601	t	c	0.9468	-0.1915	0.038	4.685e-07	8287	meta_filt_MIP_1B_noBMI.txt
rs55730069	g	gttct	0.8652	-0.1082	0.0232	3.167e-06	8287	meta_filt_MIP_1B_noBMI.txt
rs200672977	t	ttg	0.3141	-0.1032	0.0178	7.1e-09	8287	meta_filt_MIP_1B_noBMI.txt
rs201587346	t	tta	0.0527	0.161	0.0352	4.847e-06	8287	meta_filt_MIP_1B_noBMI.txt
rs75918461	t	c	0.2794	-0.0976	0.0175	2.29e-08	8287	meta_filt_MIP_1B_noBMI.txt
rs12453048	t	c	0.4849	0.0928	0.0156	2.739e-09	8287	meta_filt_MIP_1B_noBMI.txt
rs55702201	a	g	0.8507	0.1168	0.0219	1.015e-07	8287	meta_filt_MIP_1B_noBMI.txt
rs28413591	t	c	0.92	0.1455	0.0316	4.238e-06	8287	meta_filt_MIP_1B_noBMI.txt
rs1607737	c	g	0.5	0.1314	0.0158	7.456e-17	8287	meta_filt_MIP_1B_noBMI.txt
rs200451834	t	ta	0.1256	0.1378	0.0233	3.475e-09	8287	meta_filt_MIP_1B_noBMI.txt
rs35162796	t	c	0.128	-0.1094	0.0232	2.5e-06	8287	meta_filt_MIP_1B_noBMI.txt
rs281752	t	c	0.2942	0.0791	0.0171	3.792e-06	8287	meta_filt_MIP_1B_noBMI.txt
rs13099560	t	c	0.7748	0.0923	0.0187	8.188e-07	8287	meta_filt_MIP_1B_noBMI.txt
rs79722151	a	c	0.9681	0.2186	0.0454	1.471e-06	8287	meta_filt_MIP_1B_noBMI.txt
rs35118578	a	c	0.8467	0.142	0.0217	6.136e-11	8287	meta_filt_MIP_1B_noBMI.txt
rs80078680	a	g	0.1246	0.1378	0.0234	3.892e-09	8287	meta_filt_MIP_1B_noBMI.txt
rs10012017	t	g	0.1242	0.1078	0.0235	4.449e-06	8287	meta_filt_MIP_1B_noBMI.txt
rs9681819	a	g	0.1307	0.1377	0.0229	1.942e-09	8287	meta_filt_MIP_1B_noBMI.txt
rs76356863	a	t	0.9852	-0.3456	0.0667	2.219e-07	8287	meta_filt_MIP_1B_noBMI.txt
rs112359020	a	g	0.8471	-0.4864	0.0219	4.1e-109	8287	meta_filt_MIP_1B_noBMI.txt
rs41276529	a	c	0.8506	0.1233	0.0218	1.569e-08	8287	meta_filt_MIP_1B_noBMI.txt
rs8068794	a	c	0.301	-0.0938	0.0169	2.995e-08	8287	meta_filt_MIP_1B_noBMI.txt
rs6778305	a	g	0.1508	-0.1188	0.0218	4.873e-08	8287	meta_filt_MIP_1B_noBMI.txt
rs180928666	a	g	0.0131	-0.5836	0.0793	1.785e-13	8287	meta_filt_MIP_1B_noBMI.txt
rs2131091	t	c	0.4103	0.1367	0.0158	5.385e-18	8287	meta_filt_MIP_1B_noBMI.txt
rs9895481	a	c	0.3849	0.0733	0.016	4.683e-06	8287	meta_filt_MIP_1B_noBMI.txt
rs2385867	t	c	0.6067	0.0842	0.016	1.363e-07	8287	meta_filt_MIP_1B_noBMI.txt
rs187102925	t	c	0.0087	0.546	0.0861	2.32e-10	8287	meta_filt_MIP_1B_noBMI.txt
rs6441955	a	g	0.4076	-0.0898	0.0159	1.514e-08	8287	meta_filt_MIP_1B_noBMI.txt
rs13093758	t	c	0.8494	0.119	0.0218	5.12e-08	8287	meta_filt_MIP_1B_noBMI.txt
rs13093063	t	c	0.1354	-0.1416	0.0227	4.363e-10	8287	meta_filt_MIP_1B_noBMI.txt
rs12635438	a	g	0.7601	0.1061	0.0182	6.004e-09	8287	meta_filt_MIP_1B_noBMI.txt
rs758390	t	c	0.0801	-0.1412	0.0294	1.513e-06	8287	meta_filt_MIP_1B_noBMI.txt
rs11130126	a	g	0.6371	0.0844	0.0162	1.848e-07	8287	meta_filt_MIP_1B_noBMI.txt
rs2133661	a	g	0.2477	-0.1121	0.018	4.326e-10	8287	meta_filt_MIP_1B_noBMI.txt
rs17636179	a	g	0.2001	0.1228	0.0194	2.55e-10	8287	meta_filt_MIP_1B_noBMI.txt
rs2306595	t	c	0.8743	0.4485	0.0236	1.868e-80	8287	meta_filt_MIP_1B_noBMI.txt
rs192429455	a	g	0.964	-0.1937	0.0422	4.354e-06	8287	meta_filt_MIP_1B_noBMI.txt
rs56157642	t	tc	0.5566	-0.0853	0.0159	7.984e-08	8287	meta_filt_MIP_1B_noBMI.txt
rs182424393	t	c	0.0196	-0.2845	0.0592	1.557e-06	8287	meta_filt_MIP_1B_noBMI.txt
rs146179438	a	c	0.0922	0.2895	0.0271	1.221e-26	8287	meta_filt_MIP_1B_noBMI.txt
rs4629304	a	g	0.9477	-0.1642	0.0353	3.229e-06	8287	meta_filt_MIP_1B_noBMI.txt
rs4683264	a	c	0.4152	-0.1099	0.0161	9.4e-12	8287	meta_filt_MIP_1B_noBMI.txt
rs2044204	a	g	0.5332	0.082	0.0157	1.886e-07	8287	meta_filt_MIP_1B_noBMI.txt
rs72818336	t	c	0.8743	0.4489	0.0236	1.745e-80	8287	meta_filt_MIP_1B_noBMI.txt
rs59890038	a	g	0.8538	-0.12	0.0219	4e-08	8287	meta_filt_MIP_1B_noBMI.txt
rs6792461	t	c	0.3769	-0.0792	0.0161	8.378e-07	8287	meta_filt_MIP_1B_noBMI.txt
rs7624932	c	g	0.8483	0.12	0.0217	3.269e-08	8287	meta_filt_MIP_1B_noBMI.txt
rs4796074	t	g	0.5049	0.0756	0.0155	1.078e-06	8287	meta_filt_MIP_1B_noBMI.txt
rs13064843	t	c	0.6225	0.0812	0.0161	4.313e-07	8287	meta_filt_MIP_1B_noBMI.txt
[truncated: 2,403 more rows]
