# Supplementary material for: Inflammatory cytokine profiles in erectile dysfunction: a bidirectional Mendelian randomization
Source: Front Immunol. 2024 Apr 12;15:1342658. doi: 10.3389/fimmu.2024.1342658 (PMC11045927; doi:10.3389/fimmu.2024.1342658)
Supplement: Supplementary file 2 [file DataSheet_2.zip › 41 Inflammatory cytokines exposure data/meta_filt_PDGF_BB_noBMI.txt]

MarkerName	Allele1	Allele2	Freq1	Effect	StdErr	P-value	Total_N	PHENO
rs1982461	a	g	0.5456	0.1025	0.0155	3.34e-11	8337	meta_filt_PDGF_BB_noBMI.txt
rs2602675	t	c	0.5525	0.0832	0.0156	9.663e-08	8337	meta_filt_PDGF_BB_noBMI.txt
rs113685646	a	g	0.0222	0.3387	0.0556	1.105e-09	8337	meta_filt_PDGF_BB_noBMI.txt
rs34416854	ca	c	0.8638	0.1404	0.0226	5.276e-10	8337	meta_filt_PDGF_BB_noBMI.txt
rs2643354	a	g	0.8921	0.1251	0.0261	1.633e-06	8337	meta_filt_PDGF_BB_noBMI.txt
rs1180204	a	g	0.3909	-0.0738	0.0161	4.546e-06	8337	meta_filt_PDGF_BB_noBMI.txt
rs2643356	t	c	0.3296	0.0849	0.0166	3.315e-07	8337	meta_filt_PDGF_BB_noBMI.txt
rs1144190	t	c	0.2738	-0.0836	0.0175	1.688e-06	8337	meta_filt_PDGF_BB_noBMI.txt
rs12901469	a	g	0.6406	0.1146	0.0163	2.143e-12	8337	meta_filt_PDGF_BB_noBMI.txt
rs4461248	a	g	0.0998	-0.1422	0.0263	6.286e-08	8337	meta_filt_PDGF_BB_noBMI.txt
rs13008520	a	g	0.1465	-0.1296	0.0221	4.227e-09	8337	meta_filt_PDGF_BB_noBMI.txt
rs56724318	a	g	0.1926	-0.0954	0.02	1.81e-06	8337	meta_filt_PDGF_BB_noBMI.txt
rs6738726	t	c	0.7205	0.1495	0.0173	5.219e-18	8337	meta_filt_PDGF_BB_noBMI.txt
rs1552951	a	g	0.7457	-0.1758	0.0179	8.333e-23	8337	meta_filt_PDGF_BB_noBMI.txt
rs36032501	t	g	0.111	-0.1232	0.025	8.628e-07	8337	meta_filt_PDGF_BB_noBMI.txt
rs11422929	a	ag	0.2164	-0.0937	0.0188	6.439e-07	8337	meta_filt_PDGF_BB_noBMI.txt
rs112946899	a	g	0.0181	0.2818	0.0587	1.615e-06	8337	meta_filt_PDGF_BB_noBMI.txt
rs6755111	t	c	0.4229	-0.1013	0.0158	1.366e-10	8337	meta_filt_PDGF_BB_noBMI.txt
rs765825	a	g	0.202	-0.0995	0.0196	4e-07	8337	meta_filt_PDGF_BB_noBMI.txt
rs199558761	t	ta	0.6116	0.0779	0.0164	2.18e-06	8337	meta_filt_PDGF_BB_noBMI.txt
rs188592169	t	c	0.0244	0.2578	0.0514	5.232e-07	8337	meta_filt_PDGF_BB_noBMI.txt
rs6724308	a	t	0.5448	0.1011	0.0157	1.23e-10	8337	meta_filt_PDGF_BB_noBMI.txt
rs861441	t	g	0.3241	-0.1388	0.0171	5.404e-16	8337	meta_filt_PDGF_BB_noBMI.txt
rs11431544	t	tg	0.2796	-0.1494	0.0173	5.532e-18	8337	meta_filt_PDGF_BB_noBMI.txt
rs13412535	a	g	0.1892	0.3317	0.0214	2.893e-54	8337	meta_filt_PDGF_BB_noBMI.txt
rs10171423	c	g	0.6193	-0.0798	0.016	6.456e-07	8337	meta_filt_PDGF_BB_noBMI.txt
rs116154010	t	c	0.0179	0.3225	0.0662	1.113e-06	8337	meta_filt_PDGF_BB_noBMI.txt
rs983140	a	t	0.237	-0.0844	0.0182	3.731e-06	8337	meta_filt_PDGF_BB_noBMI.txt
rs2013796	a	t	0.4188	-0.1019	0.0159	1.361e-10	8337	meta_filt_PDGF_BB_noBMI.txt
rs74450339	a	g	0.9492	-0.1855	0.0394	2.487e-06	8337	meta_filt_PDGF_BB_noBMI.txt
rs12911813	a	g	0.7814	0.0933	0.0188	7.473e-07	8337	meta_filt_PDGF_BB_noBMI.txt
rs147424760	t	c	0.0179	0.2821	0.0591	1.803e-06	8337	meta_filt_PDGF_BB_noBMI.txt
rs10056209	c	g	0.0181	0.2818	0.0588	1.632e-06	8337	meta_filt_PDGF_BB_noBMI.txt
rs28458325	t	c	0.7682	0.0958	0.0186	2.46e-07	8337	meta_filt_PDGF_BB_noBMI.txt
rs4965873	t	c	0.781	0.0938	0.0189	6.412e-07	8337	meta_filt_PDGF_BB_noBMI.txt
rs62191444	t	g	0.1492	-0.112	0.0239	2.678e-06	8337	meta_filt_PDGF_BB_noBMI.txt
rs150779234	t	c	0.0301	0.2133	0.0465	4.519e-06	8337	meta_filt_PDGF_BB_noBMI.txt
rs1823825	a	g	0.5818	0.0838	0.0157	9.57e-08	8337	meta_filt_PDGF_BB_noBMI.txt
rs13392412	t	c	0.1146	-0.1168	0.0248	2.401e-06	8337	meta_filt_PDGF_BB_noBMI.txt
rs11332635	t	ta	0.7212	0.1515	0.0173	2.042e-18	8337	meta_filt_PDGF_BB_noBMI.txt
rs2076924	t	c	0.6193	-0.0798	0.016	6.509e-07	8337	meta_filt_PDGF_BB_noBMI.txt
rs11677148	a	g	0.5815	0.0844	0.0157	7.993e-08	8337	meta_filt_PDGF_BB_noBMI.txt
rs34549725	t	c	0.0997	-0.1408	0.0263	8.305e-08	8337	meta_filt_PDGF_BB_noBMI.txt
rs6754984	t	c	0.4225	-0.1018	0.0158	1.085e-10	8337	meta_filt_PDGF_BB_noBMI.txt
rs200856731	g	gaa	0.0536	0.1638	0.0356	4.257e-06	8337	meta_filt_PDGF_BB_noBMI.txt
rs13405717	a	g	0.2808	-0.1487	0.0172	6.307e-18	8337	meta_filt_PDGF_BB_noBMI.txt
rs6715768	a	g	0.1149	-0.118	0.0247	1.759e-06	8337	meta_filt_PDGF_BB_noBMI.txt
rs1453660	a	g	0.4502	-0.0826	0.0156	1.181e-07	8337	meta_filt_PDGF_BB_noBMI.txt
rs11634252	a	g	0.7457	-0.1765	0.0178	3.472e-23	8337	meta_filt_PDGF_BB_noBMI.txt
rs10933046	a	c	0.6877	0.1022	0.0168	1.202e-09	8337	meta_filt_PDGF_BB_noBMI.txt
rs146481824	a	g	0.0297	0.225	0.0478	2.49e-06	8337	meta_filt_PDGF_BB_noBMI.txt
rs28406863	t	g	0.9434	-0.208	0.0382	5.209e-08	8337	meta_filt_PDGF_BB_noBMI.txt
rs7584132	a	g	0.849	0.1238	0.0218	1.354e-08	8337	meta_filt_PDGF_BB_noBMI.txt
rs2894528	a	g	0.4191	-0.0833	0.0157	1.177e-07	8337	meta_filt_PDGF_BB_noBMI.txt
rs720634	t	c	0.1474	-0.1277	0.022	6.378e-09	8337	meta_filt_PDGF_BB_noBMI.txt
rs13016241	t	g	0.1658	-0.1252	0.0208	1.82e-09	8337	meta_filt_PDGF_BB_noBMI.txt
rs66519549	t	g	0.0999	-0.143	0.0263	5.236e-08	8337	meta_filt_PDGF_BB_noBMI.txt
rs12474553	a	g	0.4518	-0.0837	0.0156	7.838e-08	8337	meta_filt_PDGF_BB_noBMI.txt
rs12479146	c	g	0.1149	-0.118	0.0247	1.758e-06	8337	meta_filt_PDGF_BB_noBMI.txt
rs12101979	a	g	0.8543	0.1271	0.0219	6.719e-09	8337	meta_filt_PDGF_BB_noBMI.txt
rs12907397	t	c	0.6251	0.104	0.0164	2.167e-10	8337	meta_filt_PDGF_BB_noBMI.txt
rs184996054	t	c	0.0241	0.2674	0.0512	1.763e-07	8337	meta_filt_PDGF_BB_noBMI.txt
rs17255340	a	g	0.2374	-0.0849	0.0182	3.15e-06	8337	meta_filt_PDGF_BB_noBMI.txt
rs78084104	a	g	0.0537	0.1638	0.0356	4.253e-06	8337	meta_filt_PDGF_BB_noBMI.txt
rs1180200	a	c	0.6091	0.0739	0.0161	4.364e-06	8337	meta_filt_PDGF_BB_noBMI.txt
rs183355938	a	g	0.0244	0.2577	0.0514	5.266e-07	8337	meta_filt_PDGF_BB_noBMI.txt
rs116502077	a	g	0.9474	-0.2685	0.0367	2.672e-13	8337	meta_filt_PDGF_BB_noBMI.txt
rs112453417	t	c	0.982	-0.2821	0.0589	1.66e-06	8337	meta_filt_PDGF_BB_noBMI.txt
rs11630096	a	g	0.052	0.1831	0.0393	3.23e-06	8337	meta_filt_PDGF_BB_noBMI.txt
rs10196778	a	g	0.8851	0.118	0.0247	1.759e-06	8337	meta_filt_PDGF_BB_noBMI.txt
rs1180183	t	c	0.3139	-0.0777	0.0168	3.951e-06	8337	meta_filt_PDGF_BB_noBMI.txt
rs11637184	c	g	0.2526	0.1761	0.0178	5.407e-23	8337	meta_filt_PDGF_BB_noBMI.txt
rs11856843	t	c	0.7505	-0.1752	0.018	2.636e-22	8337	meta_filt_PDGF_BB_noBMI.txt
rs73162807	a	c	0.0259	-0.2313	0.0499	3.548e-06	8337	meta_filt_PDGF_BB_noBMI.txt
rs1170514	t	c	0.6143	0.0793	0.016	7.224e-07	8337	meta_filt_PDGF_BB_noBMI.txt
rs11247292	a	g	0.2276	-0.1061	0.0186	1.251e-08	8337	meta_filt_PDGF_BB_noBMI.txt
rs1982907	a	g	0.643	0.1139	0.0163	2.729e-12	8337	meta_filt_PDGF_BB_noBMI.txt
rs3081010	cct	c	0.5824	0.0839	0.0157	9.758e-08	8337	meta_filt_PDGF_BB_noBMI.txt
rs4965865	t	c	0.2479	0.1737	0.018	5.075e-22	8337	meta_filt_PDGF_BB_noBMI.txt
rs7172696	a	g	0.3211	-0.1422	0.0166	9.215e-18	8337	meta_filt_PDGF_BB_noBMI.txt
rs10203588	a	c	0.8856	0.1173	0.0248	2.267e-06	8337	meta_filt_PDGF_BB_noBMI.txt
rs918286	a	g	0.4347	-0.0891	0.0158	1.592e-08	8337	meta_filt_PDGF_BB_noBMI.txt
rs4965388	t	g	0.7756	0.0955	0.0188	3.531e-07	8337	meta_filt_PDGF_BB_noBMI.txt
rs1468988	a	c	0.1521	-0.1056	0.022	1.524e-06	8337	meta_filt_PDGF_BB_noBMI.txt
rs10197226	a	c	0.1274	-0.1114	0.0232	1.652e-06	8337	meta_filt_PDGF_BB_noBMI.txt
rs13390955	t	c	0.5815	0.0844	0.0157	8.005e-08	8337	meta_filt_PDGF_BB_noBMI.txt
rs7178458	t	c	0.321	-0.1419	0.0166	1.115e-17	8337	meta_filt_PDGF_BB_noBMI.txt
rs113209151	t	c	0.9825	-0.2806	0.0598	2.748e-06	8337	meta_filt_PDGF_BB_noBMI.txt
rs188103849	t	c	0.9473	-0.1765	0.0369	1.747e-06	8337	meta_filt_PDGF_BB_noBMI.txt
rs111896363	a	g	0.0181	0.2818	0.0588	1.619e-06	8337	meta_filt_PDGF_BB_noBMI.txt
rs66493547	t	c	0.7662	-0.0963	0.0186	2.24e-07	8337	meta_filt_PDGF_BB_noBMI.txt
rs58590133	a	g	0.1149	-0.118	0.0247	1.759e-06	8337	meta_filt_PDGF_BB_noBMI.txt
rs875408	a	t	0.4225	-0.1019	0.0158	1.08e-10	8337	meta_filt_PDGF_BB_noBMI.txt
rs66548248	t	ta	0.3807	0.0798	0.016	6.479e-07	8337	meta_filt_PDGF_BB_noBMI.txt
rs1180195	t	c	0.3734	-0.0843	0.0162	1.815e-07	8337	meta_filt_PDGF_BB_noBMI.txt
rs12994012	a	c	0.4225	-0.1021	0.0158	1.008e-10	8337	meta_filt_PDGF_BB_noBMI.txt
rs13410227	a	g	0.8851	0.118	0.0247	1.759e-06	8337	meta_filt_PDGF_BB_noBMI.txt
rs11631270	a	g	0.2543	0.1759	0.0179	8.337e-23	8337	meta_filt_PDGF_BB_noBMI.txt
rs4965869	t	c	0.2446	0.1843	0.0181	2.22e-24	8337	meta_filt_PDGF_BB_noBMI.txt
rs2629043	t	c	0.5818	0.0838	0.0157	9.581e-08	8337	meta_filt_PDGF_BB_noBMI.txt
rs9267070	t	c	0.958	-0.1908	0.0412	3.583e-06	8337	meta_filt_PDGF_BB_noBMI.txt
rs2602678	a	g	0.7204	0.1494	0.0173	5.337e-18	8337	meta_filt_PDGF_BB_noBMI.txt
rs4965877	a	g	0.6431	0.1138	0.0163	2.624e-12	8337	meta_filt_PDGF_BB_noBMI.txt
rs858646	a	t	0.2797	-0.1495	0.0173	5.101e-18	8337	meta_filt_PDGF_BB_noBMI.txt
rs2004026	t	c	0.5815	0.0835	0.0157	1.088e-07	8337	meta_filt_PDGF_BB_noBMI.txt
rs12906575	a	g	0.7791	0.0952	0.0189	4.611e-07	8337	meta_filt_PDGF_BB_noBMI.txt
rs143770895	t	c	0.0181	0.2818	0.0587	1.614e-06	8337	meta_filt_PDGF_BB_noBMI.txt
rs6726411	a	t	0.5775	0.1018	0.0158	1.084e-10	8337	meta_filt_PDGF_BB_noBMI.txt
rs12441560	a	g	0.2437	0.1831	0.0182	7.17e-24	8337	meta_filt_PDGF_BB_noBMI.txt
rs7170232	t	c	0.219	0.1609	0.0189	1.909e-17	8337	meta_filt_PDGF_BB_noBMI.txt
rs183976452	t	c	0.9731	-0.2521	0.0495	3.527e-07	8337	meta_filt_PDGF_BB_noBMI.txt
rs1552950	c	g	0.7457	-0.1758	0.0179	8.305e-23	8337	meta_filt_PDGF_BB_noBMI.txt
rs2412008	t	c	0.7931	0.0944	0.0192	8.635e-07	8337	meta_filt_PDGF_BB_noBMI.txt
rs1170459	t	g	0.3715	-0.0763	0.0161	2.162e-06	8337	meta_filt_PDGF_BB_noBMI.txt
rs4669406	a	g	0.7816	-0.0969	0.0192	4.541e-07	8337	meta_filt_PDGF_BB_noBMI.txt
rs17177518	a	g	0.8901	0.1314	0.0253	2.152e-07	8337	meta_filt_PDGF_BB_noBMI.txt
rs11766649	a	g	0.8018	0.0902	0.0196	3.964e-06	8337	meta_filt_PDGF_BB_noBMI.txt
rs140212137	a	g	0.9866	-0.3121	0.0683	4.844e-06	8337	meta_filt_PDGF_BB_noBMI.txt
rs68066031	t	c	0.8035	-0.3155	0.021	8.45e-51	8337	meta_filt_PDGF_BB_noBMI.txt
rs6910518	t	g	0.5924	0.0806	0.0162	6.005e-07	8337	meta_filt_PDGF_BB_noBMI.txt
rs865749	t	c	0.2787	-0.1518	0.0173	1.772e-18	8337	meta_filt_PDGF_BB_noBMI.txt
rs35047534	t	c	0.1475	-0.1273	0.022	7.364e-09	8337	meta_filt_PDGF_BB_noBMI.txt
rs57168086	g	gc	0.7813	0.0932	0.0188	7.246e-07	8337	meta_filt_PDGF_BB_noBMI.txt
rs1180207	a	g	0.6798	0.0784	0.0167	2.845e-06	8337	meta_filt_PDGF_BB_noBMI.txt
rs1180186	t	g	0.6067	0.0763	0.016	1.929e-06	8337	meta_filt_PDGF_BB_noBMI.txt
rs282254	t	c	0.5923	0.1162	0.0158	2.077e-13	8337	meta_filt_PDGF_BB_noBMI.txt
rs17250683	a	g	0.5446	0.1031	0.0154	2.442e-11	8337	meta_filt_PDGF_BB_noBMI.txt
rs145105548	a	g	0.566	0.0882	0.0158	2.319e-08	8337	meta_filt_PDGF_BB_noBMI.txt
rs2396063	t	c	0.5811	0.0842	0.0157	8.545e-08	8337	meta_filt_PDGF_BB_noBMI.txt
rs9806495	a	g	0.7933	0.0941	0.0192	9.568e-07	8337	meta_filt_PDGF_BB_noBMI.txt
rs35732462	a	at	0.3689	-0.0824	0.0164	4.823e-07	8337	meta_filt_PDGF_BB_noBMI.txt
rs61382622	a	g	0.6294	0.1155	0.0163	1.215e-12	8337	meta_filt_PDGF_BB_noBMI.txt
rs6422008	t	c	0.0923	-0.1447	0.027	8.466e-08	8337	meta_filt_PDGF_BB_noBMI.txt
rs4965871	a	t	0.2236	-0.0927	0.0187	7.643e-07	8337	meta_filt_PDGF_BB_noBMI.txt
rs2132194	a	g	0.7465	-0.177	0.0178	2.795e-23	8337	meta_filt_PDGF_BB_noBMI.txt
rs1587107	t	c	0.2164	-0.0932	0.0188	7.239e-07	8337	meta_filt_PDGF_BB_noBMI.txt
rs13432690	c	g	0.1149	-0.118	0.0247	1.759e-06	8337	meta_filt_PDGF_BB_noBMI.txt
rs13016473	a	g	0.1004	-0.1421	0.0263	6.498e-08	8337	meta_filt_PDGF_BB_noBMI.txt
rs4865529	t	c	0.9817	-0.283	0.0586	1.352e-06	8337	meta_filt_PDGF_BB_noBMI.txt
rs10933050	t	c	0.581	0.0839	0.0157	9.571e-08	8337	meta_filt_PDGF_BB_noBMI.txt
rs2047220	t	c	0.2294	-0.0962	0.0188	3.01e-07	8337	meta_filt_PDGF_BB_noBMI.txt
rs1145914	a	g	0.726	0.0833	0.0174	1.772e-06	8337	meta_filt_PDGF_BB_noBMI.txt
rs4965387	a	g	0.7751	0.0955	0.0188	3.96e-07	8337	meta_filt_PDGF_BB_noBMI.txt
rs2047215	t	c	0.7552	-0.1785	0.0184	2.492e-22	8337	meta_filt_PDGF_BB_noBMI.txt
rs1982462	a	g	0.5456	0.1025	0.0155	3.342e-11	8337	meta_filt_PDGF_BB_noBMI.txt
rs192607922	t	g	0.9741	-0.2407	0.0498	1.328e-06	8337	meta_filt_PDGF_BB_noBMI.txt
rs62027207	a	g	0.2932	0.1626	0.0175	1.493e-20	8337	meta_filt_PDGF_BB_noBMI.txt
rs13432693	c	g	0.1149	-0.118	0.0247	1.759e-06	8337	meta_filt_PDGF_BB_noBMI.txt
rs2143891	t	c	0.5958	0.0824	0.0161	3.393e-07	8337	meta_filt_PDGF_BB_noBMI.txt
rs12476888	t	c	0.5927	0.1169	0.0158	1.499e-13	8337	meta_filt_PDGF_BB_noBMI.txt
rs13032829	a	g	0.5806	0.102	0.0159	1.288e-10	8337	meta_filt_PDGF_BB_noBMI.txt
rs6598476	t	c	0.6685	0.1413	0.0165	9.449e-18	8337	meta_filt_PDGF_BB_noBMI.txt
rs191812979	t	c	0.0243	0.2619	0.0513	3.321e-07	8337	meta_filt_PDGF_BB_noBMI.txt
rs111996132	a	c	0.9789	-0.3127	0.0561	2.494e-08	8337	meta_filt_PDGF_BB_noBMI.txt
rs13392374	a	g	0.1146	-0.1169	0.0248	2.365e-06	8337	meta_filt_PDGF_BB_noBMI.txt
rs729834	a	g	0.1504	-0.1089	0.0221	8.474e-07	8337	meta_filt_PDGF_BB_noBMI.txt
rs35541772	t	c	0.1101	-0.1289	0.0252	3.143e-07	8337	meta_filt_PDGF_BB_noBMI.txt
rs12440721	a	g	0.8912	-0.1707	0.0273	4.382e-10	8337	meta_filt_PDGF_BB_noBMI.txt
rs13001652	t	c	0.5663	0.0912	0.0158	7.638e-09	8337	meta_filt_PDGF_BB_noBMI.txt
rs282263	c	g	0.4576	-0.1008	0.0155	7.111e-11	8337	meta_filt_PDGF_BB_noBMI.txt
rs34744966	t	c	0.3734	-0.0902	0.0169	8.829e-08	8337	meta_filt_PDGF_BB_noBMI.txt
rs55886075	a	g	0.7671	-0.0967	0.0187	2.21e-07	8337	meta_filt_PDGF_BB_noBMI.txt
rs13027940	t	c	0.1484	-0.1447	0.0218	3.478e-11	8337	meta_filt_PDGF_BB_noBMI.txt
rs1035311	t	c	0.4219	-0.1012	0.0158	1.648e-10	8337	meta_filt_PDGF_BB_noBMI.txt
rs34623973	t	c	0.6498	0.104	0.0171	1.108e-09	8337	meta_filt_PDGF_BB_noBMI.txt
rs111787482	a	t	0.056	0.2996	0.0367	3.06e-16	8337	meta_filt_PDGF_BB_noBMI.txt
rs113164640	a	c	0.0181	0.2817	0.0587	1.606e-06	8337	meta_filt_PDGF_BB_noBMI.txt
rs7403077	a	c	0.2318	-0.0957	0.0186	2.456e-07	8337	meta_filt_PDGF_BB_noBMI.txt
rs6747096	a	g	0.885	0.1182	0.0247	1.672e-06	8337	meta_filt_PDGF_BB_noBMI.txt
rs6892584	a	t	0.9819	-0.2817	0.0587	1.616e-06	8337	meta_filt_PDGF_BB_noBMI.txt
rs11888035	a	t	0.4472	-0.0832	0.0156	9.985e-08	8337	meta_filt_PDGF_BB_noBMI.txt
rs12907726	c	g	0.2209	-0.0952	0.0189	4.593e-07	8337	meta_filt_PDGF_BB_noBMI.txt
rs1180185	t	g	0.6082	0.075	0.0161	3.041e-06	8337	meta_filt_PDGF_BB_noBMI.txt
rs1180188	a	t	0.7276	0.0802	0.0175	4.623e-06	8337	meta_filt_PDGF_BB_noBMI.txt
rs7402924	a	g	0.2424	0.1849	0.0182	2.712e-24	8337	meta_filt_PDGF_BB_noBMI.txt
rs903552	t	c	0.2301	-0.0956	0.0188	3.498e-07	8337	meta_filt_PDGF_BB_noBMI.txt
rs11247293	t	c	0.3313	-0.141	0.0165	1.077e-17	8337	meta_filt_PDGF_BB_noBMI.txt
rs35859699	a	g	0.0109	-0.3854	0.0838	4.223e-06	8337	meta_filt_PDGF_BB_noBMI.txt
rs10512954	t	c	0.018	0.2845	0.059	1.437e-06	8337	meta_filt_PDGF_BB_noBMI.txt
rs2256727	a	g	0.4182	-0.0838	0.0157	9.579e-08	8337	meta_filt_PDGF_BB_noBMI.txt
rs2042089	a	c	0.5986	0.0846	0.016	1.147e-07	8337	meta_filt_PDGF_BB_noBMI.txt
rs13384685	t	c	0.1146	-0.1171	0.0247	2.208e-06	8337	meta_filt_PDGF_BB_noBMI.txt
rs282258	t	c	0.4276	-0.1107	0.0156	1.324e-12	8337	meta_filt_PDGF_BB_noBMI.txt
rs11247295	t	c	0.6402	0.1147	0.0163	1.801e-12	8337	meta_filt_PDGF_BB_noBMI.txt
rs13002555	a	g	0.15	-0.1091	0.0221	7.709e-07	8337	meta_filt_PDGF_BB_noBMI.txt
rs62027220	a	g	0.566	0.1029	0.0166	5.228e-10	8337	meta_filt_PDGF_BB_noBMI.txt
rs34447019	a	c	0.1174	-0.1346	0.0245	3.964e-08	8337	meta_filt_PDGF_BB_noBMI.txt
rs12694628	a	g	0.6936	0.1414	0.0167	2.731e-17	8337	meta_filt_PDGF_BB_noBMI.txt
rs28521402	a	c	0.7521	-0.1737	0.018	5.146e-22	8337	meta_filt_PDGF_BB_noBMI.txt
rs7442736	a	t	0.0181	0.2818	0.0587	1.618e-06	8337	meta_filt_PDGF_BB_noBMI.txt
rs13001823	a	g	0.9028	0.1442	0.027	9.623e-08	8337	meta_filt_PDGF_BB_noBMI.txt
rs2172851	t	c	0.7886	0.095	0.0192	7.252e-07	8337	meta_filt_PDGF_BB_noBMI.txt
rs2894530	t	g	0.565	0.0892	0.0158	1.487e-08	8337	meta_filt_PDGF_BB_noBMI.txt
rs34882671	a	ag	0.11	-0.1294	0.0252	2.925e-07	8337	meta_filt_PDGF_BB_noBMI.txt
rs13000697	a	g	0.4549	-0.1012	0.0157	1.161e-10	8337	meta_filt_PDGF_BB_noBMI.txt
rs192743385	t	c	0.0518	0.1807	0.0392	4.054e-06	8337	meta_filt_PDGF_BB_noBMI.txt
rs10174003	t	c	0.2992	-0.0906	0.017	9.884e-08	8337	meta_filt_PDGF_BB_noBMI.txt
rs2412009	a	g	0.7671	0.0942	0.0187	4.57e-07	8337	meta_filt_PDGF_BB_noBMI.txt
rs11631612	t	c	0.2543	0.1758	0.0179	8.35e-23	8337	meta_filt_PDGF_BB_noBMI.txt
rs2042088	a	g	0.4015	-0.0846	0.016	1.201e-07	8337	meta_filt_PDGF_BB_noBMI.txt
rs4668627	a	c	0.7857	-0.1023	0.0196	1.7e-07	8337	meta_filt_PDGF_BB_noBMI.txt
rs201611474	ca	c	0.2934	-0.1046	0.0191	4.634e-08	8337	meta_filt_PDGF_BB_noBMI.txt
rs71280733	g	gt	0.6436	-0.0767	0.0163	2.715e-06	8337	meta_filt_PDGF_BB_noBMI.txt
rs6761041	t	c	0.5529	0.0832	0.0156	9.988e-08	8337	meta_filt_PDGF_BB_noBMI.txt
rs3795877	a	g	0.8853	0.1178	0.0248	1.939e-06	8337	meta_filt_PDGF_BB_noBMI.txt
rs5839040	ct	c	0.319	-0.141	0.0172	2.498e-16	8337	meta_filt_PDGF_BB_noBMI.txt
rs17781719	a	g	0.89	0.129	0.0252	3.118e-07	8337	meta_filt_PDGF_BB_noBMI.txt
rs1170345	a	c	0.7626	0.0848	0.0182	3.276e-06	8337	meta_filt_PDGF_BB_noBMI.txt
rs1016242	a	t	0.6929	0.0814	0.017	1.606e-06	8337	meta_filt_PDGF_BB_noBMI.txt
rs1180202	a	c	0.6091	0.0739	0.0161	4.413e-06	8337	meta_filt_PDGF_BB_noBMI.txt
rs1180205	a	g	0.3909	-0.0737	0.0161	4.682e-06	8337	meta_filt_PDGF_BB_noBMI.txt
rs28453736	a	g	0.1864	-0.1003	0.02	5.583e-07	8337	meta_filt_PDGF_BB_noBMI.txt
rs11639051	a	c	0.2526	0.1773	0.0178	2.619e-23	8337	meta_filt_PDGF_BB_noBMI.txt
rs13028396	a	g	0.1479	-0.1338	0.0218	8.216e-10	8337	meta_filt_PDGF_BB_noBMI.txt
rs181459280	t	c	0.9572	-0.194	0.0412	2.431e-06	8337	meta_filt_PDGF_BB_noBMI.txt
rs72452723	t	tagtc	0.581	0.0845	0.0157	7.945e-08	8337	meta_filt_PDGF_BB_noBMI.txt
rs66998333	t	g	0.5794	0.1021	0.0158	1.169e-10	8337	meta_filt_PDGF_BB_noBMI.txt
rs59884015	a	g	0.7029	0.085	0.0181	2.548e-06	8337	meta_filt_PDGF_BB_noBMI.txt
rs2193716	t	g	0.565	0.0892	0.0158	1.491e-08	8337	meta_filt_PDGF_BB_noBMI.txt
rs1145915	a	g	0.726	0.0833	0.0174	1.772e-06	8337	meta_filt_PDGF_BB_noBMI.txt
rs11638263	a	g	0.7804	0.0949	0.0188	4.746e-07	8337	meta_filt_PDGF_BB_noBMI.txt
rs55907988	t	c	0.0997	-0.1404	0.0262	8.766e-08	8337	meta_filt_PDGF_BB_noBMI.txt
rs6741768	c	g	0.2835	-0.1504	0.0172	1.939e-18	8337	meta_filt_PDGF_BB_noBMI.txt
rs11247296	t	c	0.209	-0.0935	0.0192	1.079e-06	8337	meta_filt_PDGF_BB_noBMI.txt
rs11886558	t	c	0.5775	0.1019	0.0158	1.07e-10	8337	meta_filt_PDGF_BB_noBMI.txt
rs12908079	a	c	0.7764	0.0927	0.0187	7.637e-07	8337	meta_filt_PDGF_BB_noBMI.txt
rs2042087	c	g	0.8488	0.1078	0.0221	1.08e-06	8337	meta_filt_PDGF_BB_noBMI.txt
rs13014110	t	g	0.2759	-0.1539	0.0174	7.818e-19	8337	meta_filt_PDGF_BB_noBMI.txt
rs61303139	a	g	0.8899	0.1288	0.0252	3.191e-07	8337	meta_filt_PDGF_BB_noBMI.txt
rs181087477	t	c	0.0231	0.2648	0.0524	4.27e-07	8337	meta_filt_PDGF_BB_noBMI.txt
rs10536769	cag	c	0.3244	-0.1388	0.0171	5.548e-16	8337	meta_filt_PDGF_BB_noBMI.txt
rs34779891	t	g	0.1112	-0.1231	0.0251	8.905e-07	8337	meta_filt_PDGF_BB_noBMI.txt
rs1180187	a	g	0.6478	0.0756	0.0164	4.138e-06	8337	meta_filt_PDGF_BB_noBMI.txt
rs61010393	g	gttaac	0.1118	-0.1337	0.0252	1.179e-07	8337	meta_filt_PDGF_BB_noBMI.txt
rs34575398	t	c	0.3734	-0.0902	0.0169	8.828e-08	8337	meta_filt_PDGF_BB_noBMI.txt
rs35286141	a	g	0.4333	-0.0863	0.0158	4.501e-08	8337	meta_filt_PDGF_BB_noBMI.txt
rs111698196	t	c	0.9825	-0.2806	0.0598	2.707e-06	8337	meta_filt_PDGF_BB_noBMI.txt
rs72972467	c	g	0.0623	-0.1616	0.0328	8.286e-07	8337	meta_filt_PDGF_BB_noBMI.txt
rs11888821	t	c	0.6877	0.1022	0.0168	1.205e-09	8337	meta_filt_PDGF_BB_noBMI.txt
rs10183138	a	t	0.115	-0.118	0.0247	1.755e-06	8337	meta_filt_PDGF_BB_noBMI.txt
rs116442765	t	c	0.0175	0.2806	0.0598	2.746e-06	8337	meta_filt_PDGF_BB_noBMI.txt
rs1145917	t	c	0.726	0.0833	0.0174	1.773e-06	8337	meta_filt_PDGF_BB_noBMI.txt
rs4550662	c	g	0.3303	-0.1351	0.0164	1.471e-16	8337	meta_filt_PDGF_BB_noBMI.txt
rs2098533	t	c	0.5449	0.1011	0.0157	1.197e-10	8337	meta_filt_PDGF_BB_noBMI.txt
rs13026307	a	g	0.8998	0.1442	0.0263	4.038e-08	8337	meta_filt_PDGF_BB_noBMI.txt
rs4414510	a	g	0.3564	0.0766	0.0163	2.751e-06	8337	meta_filt_PDGF_BB_noBMI.txt
rs4674876	t	g	0.435	-0.0893	0.0158	1.474e-08	8337	meta_filt_PDGF_BB_noBMI.txt
rs138419372	t	c	0.0998	-0.1422	0.0263	6.239e-08	8337	meta_filt_PDGF_BB_noBMI.txt
rs10189547	t	c	0.8852	0.1184	0.0247	1.697e-06	8337	meta_filt_PDGF_BB_noBMI.txt
rs185869007	a	g	0.04	0.2595	0.0402	1.083e-10	8337	meta_filt_PDGF_BB_noBMI.txt
rs13008235	t	c	0.693	0.1406	0.0168	5.787e-17	8337	meta_filt_PDGF_BB_noBMI.txt
rs282269	a	g	0.5414	0.1008	0.0154	6.861e-11	8337	meta_filt_PDGF_BB_noBMI.txt
rs67124229	a	ag	0.2195	-0.095	0.0188	4.7e-07	8337	meta_filt_PDGF_BB_noBMI.txt
rs6738212	a	g	0.343	0.0772	0.0166	3.287e-06	8337	meta_filt_PDGF_BB_noBMI.txt
rs10933031	t	c	0.3807	0.0798	0.016	6.514e-07	8337	meta_filt_PDGF_BB_noBMI.txt
rs11690154	a	g	0.581	0.0845	0.0157	7.906e-08	8337	meta_filt_PDGF_BB_noBMI.txt
rs142963889	t	g	0.9865	-0.3156	0.0681	3.545e-06	8337	meta_filt_PDGF_BB_noBMI.txt
rs282262	a	g	0.5424	0.1009	0.0155	6.738e-11	8337	meta_filt_PDGF_BB_noBMI.txt
rs1530019	t	c	0.1505	-0.1265	0.0218	6.703e-09	8337	meta_filt_PDGF_BB_noBMI.txt
rs2629047	a	t	0.3441	-0.0988	0.0165	2.042e-09	8337	meta_filt_PDGF_BB_noBMI.txt
rs116737246	t	c	0.9799	-0.2672	0.0582	4.408e-06	8337	meta_filt_PDGF_BB_noBMI.txt
rs1550308	a	g	0.2755	-0.1536	0.0174	9.262e-19	8337	meta_filt_PDGF_BB_noBMI.txt
rs35262016	t	c	0.1173	-0.1341	0.0245	4.388e-08	8337	meta_filt_PDGF_BB_noBMI.txt
rs1347982	a	t	0.2488	0.1007	0.0181	2.619e-08	8337	meta_filt_PDGF_BB_noBMI.txt
rs13015733	t	c	0.1004	-0.1421	0.0263	6.444e-08	8337	meta_filt_PDGF_BB_noBMI.txt
rs2412014	t	c	0.7521	-0.1726	0.018	8.916e-22	8337	meta_filt_PDGF_BB_noBMI.txt
rs67896217	t	c	0.1122	-0.1272	0.0273	3.243e-06	8337	meta_filt_PDGF_BB_noBMI.txt
rs13392495	a	g	0.1149	-0.1177	0.0247	1.91e-06	8337	meta_filt_PDGF_BB_noBMI.txt
rs79580836	a	c	0.8174	-0.1449	0.0206	2.157e-12	8337	meta_filt_PDGF_BB_noBMI.txt
rs1180242	t	c	0.539	0.0758	0.0158	1.689e-06	8337	meta_filt_PDGF_BB_noBMI.txt
rs10933052	a	g	0.434	-0.0906	0.0158	9.285e-09	8337	meta_filt_PDGF_BB_noBMI.txt
rs6598473	a	g	0.1452	-0.1268	0.0219	7.173e-09	8337	meta_filt_PDGF_BB_noBMI.txt
rs34439826	a	c	0.0995	-0.1415	0.0264	7.911e-08	8337	meta_filt_PDGF_BB_noBMI.txt
rs2396062	t	c	0.4185	-0.0842	0.0157	8.71e-08	8337	meta_filt_PDGF_BB_noBMI.txt
rs35606488	t	c	0.257	-0.0904	0.0179	4.519e-07	8337	meta_filt_PDGF_BB_noBMI.txt
rs4965874	a	g	0.2217	-0.0943	0.0188	5.259e-07	8337	meta_filt_PDGF_BB_noBMI.txt
rs1530017	a	c	0.5445	0.1031	0.0154	2.483e-11	8337	meta_filt_PDGF_BB_noBMI.txt
rs13015588	t	c	0.5663	0.0912	0.0158	7.538e-09	8337	meta_filt_PDGF_BB_noBMI.txt
rs7569693	a	t	0.7241	0.1539	0.0174	7.817e-19	8337	meta_filt_PDGF_BB_noBMI.txt
rs146445300	a	g	0.9702	-0.2239	0.0477	2.675e-06	8337	meta_filt_PDGF_BB_noBMI.txt
rs116445074	t	g	0.0184	0.2869	0.0587	1.017e-06	8337	meta_filt_PDGF_BB_noBMI.txt
rs1180199	t	c	0.6265	0.084	0.0162	2.001e-07	8337	meta_filt_PDGF_BB_noBMI.txt
rs1552948	t	c	0.2559	0.1738	0.0178	1.508e-22	8337	meta_filt_PDGF_BB_noBMI.txt
rs17793645	a	g	0.5619	0.0925	0.0157	4.029e-09	8337	meta_filt_PDGF_BB_noBMI.txt
rs141556695	a	g	0.0998	-0.1423	0.0263	6.218e-08	8337	meta_filt_PDGF_BB_noBMI.txt
rs1170465	a	c	0.6147	0.0796	0.016	6.761e-07	8337	meta_filt_PDGF_BB_noBMI.txt
rs183050336	c	g	0.0031	-0.742	0.1568	2.229e-06	8337	meta_filt_PDGF_BB_noBMI.txt
rs10194024	a	c	0.5927	0.1169	0.0158	1.501e-13	8337	meta_filt_PDGF_BB_noBMI.txt
rs1371552	a	g	0.2482	0.1002	0.0181	3.02e-08	8337	meta_filt_PDGF_BB_noBMI.txt
rs13012418	a	g	0.1481	-0.1449	0.0219	3.568e-11	8337	meta_filt_PDGF_BB_noBMI.txt
rs11852310	c	g	0.7714	0.0959	0.0188	3.229e-07	8337	meta_filt_PDGF_BB_noBMI.txt
rs1738632	t	g	0.6066	0.0741	0.0161	4.154e-06	8337	meta_filt_PDGF_BB_noBMI.txt
rs111912483	a	g	0.0197	0.2743	0.0593	3.679e-06	8337	meta_filt_PDGF_BB_noBMI.txt
rs6598475	t	g	0.6584	0.1287	0.0164	4.034e-15	8337	meta_filt_PDGF_BB_noBMI.txt
rs13384766	c	g	0.8851	0.118	0.0247	1.765e-06	8337	meta_filt_PDGF_BB_noBMI.txt
rs1823826	c	g	0.5818	0.0838	0.0157	9.572e-08	8337	meta_filt_PDGF_BB_noBMI.txt
rs13405721	a	g	0.2808	-0.1487	0.0172	6.31e-18	8337	meta_filt_PDGF_BB_noBMI.txt
rs12907048	t	g	0.7765	0.0926	0.0187	7.783e-07	8337	meta_filt_PDGF_BB_noBMI.txt
rs2256738	t	g	0.5818	0.0838	0.0157	9.576e-08	8337	meta_filt_PDGF_BB_noBMI.txt
rs11376011	ca	c	0.4388	-0.0931	0.0157	3.22e-09	8337	meta_filt_PDGF_BB_noBMI.txt
rs920251	a	g	0.2788	-0.1515	0.0173	2.021e-18	8337	meta_filt_PDGF_BB_noBMI.txt
rs115876668	t	c	0.9819	-0.2817	0.0587	1.607e-06	8337	meta_filt_PDGF_BB_noBMI.txt
rs10438489	a	c	0.2222	-0.0999	0.0187	8.561e-08	8337	meta_filt_PDGF_BB_noBMI.txt
rs2047216	a	g	0.2448	0.1795	0.0185	2.285e-22	8337	meta_filt_PDGF_BB_noBMI.txt
rs72958564	a	t	0.9901	-0.4097	0.0864	2.118e-06	8337	meta_filt_PDGF_BB_noBMI.txt
rs1035312	a	g	0.4218	-0.1012	0.0158	1.658e-10	8337	meta_filt_PDGF_BB_noBMI.txt
rs1180244	a	g	0.2582	-0.0877	0.0179	9.422e-07	8337	meta_filt_PDGF_BB_noBMI.txt
rs13000676	c	g	0.0999	-0.1432	0.0263	5.027e-08	8337	meta_filt_PDGF_BB_noBMI.txt
rs58645709	t	c	0.2338	0.0964	0.0186	2.204e-07	8337	meta_filt_PDGF_BB_noBMI.txt
rs13397106	a	g	0.1149	-0.118	0.0247	1.77e-06	8337	meta_filt_PDGF_BB_noBMI.txt
rs4965385	a	g	0.755	-0.1789	0.0184	1.964e-22	8337	meta_filt_PDGF_BB_noBMI.txt
rs10171985	t	c	0.5815	0.0844	0.0157	8.003e-08	8337	meta_filt_PDGF_BB_noBMI.txt
rs1439932	t	c	0.7657	-0.1062	0.0185	8.824e-09	8337	meta_filt_PDGF_BB_noBMI.txt
rs1020118	a	g	0.2789	-0.1514	0.0173	2.127e-18	8337	meta_filt_PDGF_BB_noBMI.txt
rs12719737	c	g	0.2285	-0.0969	0.0188	2.399e-07	8337	meta_filt_PDGF_BB_noBMI.txt
rs199667534	ct	c	0.9938	0.4967	0.1081	4.362e-06	8337	meta_filt_PDGF_BB_noBMI.txt
rs11858491	t	c	0.2068	-0.0944	0.0192	8.901e-07	8337	meta_filt_PDGF_BB_noBMI.txt
rs34051616	t	c	0.0999	-0.1431	0.0263	5.119e-08	8337	meta_filt_PDGF_BB_noBMI.txt
rs9941733	a	g	0.8364	0.1165	0.0227	3.018e-07	8337	meta_filt_PDGF_BB_noBMI.txt
rs13013387	t	c	0.8525	0.1282	0.022	5.759e-09	8337	meta_filt_PDGF_BB_noBMI.txt
rs34478453	t	g	0.1472	-0.1286	0.022	5.199e-09	8337	meta_filt_PDGF_BB_noBMI.txt
rs112876855	a	g	0.0451	0.2266	0.0407	2.541e-08	8337	meta_filt_PDGF_BB_noBMI.txt
rs10512952	t	c	0.9819	-0.2816	0.0587	1.636e-06	8337	meta_filt_PDGF_BB_noBMI.txt
rs34131731	a	t	0.9594	0.2083	0.0411	4.01e-07	8337	meta_filt_PDGF_BB_noBMI.txt
rs4965386	a	g	0.7751	0.0955	0.0188	3.951e-07	8337	meta_filt_PDGF_BB_noBMI.txt
rs10933049	a	c	0.4189	-0.0842	0.0157	8.539e-08	8337	meta_filt_PDGF_BB_noBMI.txt
rs55794955	a	g	0.1866	-0.0988	0.02	7.588e-07	8337	meta_filt_PDGF_BB_noBMI.txt
rs10199299	t	c	0.5042	0.0903	0.016	1.731e-08	8337	meta_filt_PDGF_BB_noBMI.txt
rs35949987	ca	c	0.5787	0.102	0.0158	1.122e-10	8337	meta_filt_PDGF_BB_noBMI.txt
rs4674860	t	c	0.455	-0.1034	0.0155	2.273e-11	8337	meta_filt_PDGF_BB_noBMI.txt
rs55864163	a	g	0.0588	0.2198	0.0339	8.373e-11	8337	meta_filt_PDGF_BB_noBMI.txt
rs282257	a	g	0.698	0.1428	0.017	3.663e-17	8337	meta_filt_PDGF_BB_noBMI.txt
rs12992013	t	c	0.8698	0.1325	0.0241	3.89e-08	8337	meta_filt_PDGF_BB_noBMI.txt
rs4965878	t	c	0.7934	0.0943	0.0192	9.324e-07	8337	meta_filt_PDGF_BB_noBMI.txt
rs66786725	c	g	0.9002	0.1427	0.0263	5.723e-08	8337	meta_filt_PDGF_BB_noBMI.txt
rs12472341	a	c	0.885	0.1181	0.0247	1.72e-06	8337	meta_filt_PDGF_BB_noBMI.txt
rs55769268	a	g	0.1505	-0.1088	0.0221	8.805e-07	8337	meta_filt_PDGF_BB_noBMI.txt
rs151102440	t	c	0.1117	-0.1229	0.025	9.015e-07	8337	meta_filt_PDGF_BB_noBMI.txt
rs13037046	a	t	0.1871	-0.0948	0.0206	3.958e-06	8337	meta_filt_PDGF_BB_noBMI.txt
rs184517502	t	c	0.0264	0.2346	0.0494	2.064e-06	8337	meta_filt_PDGF_BB_noBMI.txt
rs12477529	a	g	0.0997	-0.1405	0.0262	8.748e-08	8337	meta_filt_PDGF_BB_noBMI.txt
rs35243639	t	ta	0.5812	0.1027	0.0159	1.016e-10	8337	meta_filt_PDGF_BB_noBMI.txt
rs71154333	t	tcactaagactg	0.3324	-0.1388	0.0167	7.819e-17	8337	meta_filt_PDGF_BB_noBMI.txt
rs1170515	a	g	0.2741	-0.0834	0.0174	1.72e-06	8337	meta_filt_PDGF_BB_noBMI.txt
rs181812613	a	g	0.0467	0.2799	0.0381	2.024e-13	8337	meta_filt_PDGF_BB_noBMI.txt
rs185525635	a	g	0.9936	-0.4979	0.1084	4.377e-06	8337	meta_filt_PDGF_BB_noBMI.txt
rs6756793	t	c	0.5716	0.0876	0.0157	2.684e-08	8337	meta_filt_PDGF_BB_noBMI.txt
rs4674836	a	g	0.6039	-0.0756	0.0161	2.618e-06	8337	meta_filt_PDGF_BB_noBMI.txt
rs34195309	a	t	0.6407	0.0968	0.0172	1.73e-08	8337	meta_filt_PDGF_BB_noBMI.txt
rs72964547	a	g	0.9001	0.1429	0.0263	5.381e-08	8337	meta_filt_PDGF_BB_noBMI.txt
rs113078369	t	c	0.045	0.1947	0.0414	2.541e-06	8337	meta_filt_PDGF_BB_noBMI.txt
rs34187375	t	c	0.5787	0.102	0.0158	1.118e-10	8337	meta_filt_PDGF_BB_noBMI.txt
rs978887	a	g	0.5499	0.0825	0.0156	1.244e-07	8337	meta_filt_PDGF_BB_noBMI.txt
rs16825654	t	g	0.0999	-0.1431	0.0263	5.199e-08	8337	meta_filt_PDGF_BB_noBMI.txt
rs201786082	t	tatatatatatatata	0.6414	0.1044	0.0164	1.718e-10	8337	meta_filt_PDGF_BB_noBMI.txt
rs144898125	c	g	0.9629	-0.2277	0.0411	3.086e-08	8337	meta_filt_PDGF_BB_noBMI.txt
rs143816759	a	c	0.6591	0.0891	0.0166	7.767e-08	8337	meta_filt_PDGF_BB_noBMI.txt
rs12991644	c	g	0.0998	-0.143	0.0263	5.319e-08	8337	meta_filt_PDGF_BB_noBMI.txt
rs4674883	t	c	0.5228	0.0955	0.0157	1.215e-09	8337	meta_filt_PDGF_BB_noBMI.txt
rs11674046	t	c	0.4187	-0.0842	0.0157	8.739e-08	8337	meta_filt_PDGF_BB_noBMI.txt
rs35933386	t	c	0.4551	-0.1009	0.0157	1.277e-10	8337	meta_filt_PDGF_BB_noBMI.txt
rs62027219	t	c	0.372	-0.1177	0.0164	6.659e-13	8337	meta_filt_PDGF_BB_noBMI.txt
rs2412012	a	g	0.248	0.1734	0.018	5.907e-22	8337	meta_filt_PDGF_BB_noBMI.txt
rs148133338	t	g	0.0181	0.2818	0.0588	1.616e-06	8337	meta_filt_PDGF_BB_noBMI.txt
rs11678926	a	g	0.4265	-0.0856	0.0158	6.001e-08	8337	meta_filt_PDGF_BB_noBMI.txt
rs145716019	t	c	0.0467	0.2799	0.0381	2.037e-13	8337	meta_filt_PDGF_BB_noBMI.txt
rs4383403	c	g	0.1874	-0.0944	0.0206	4.682e-06	8337	meta_filt_PDGF_BB_noBMI.txt
rs2894520	t	c	0.5445	0.1031	0.0154	2.482e-11	8337	meta_filt_PDGF_BB_noBMI.txt
rs10177151	c	g	0.1149	-0.1175	0.0247	2.015e-06	8337	meta_filt_PDGF_BB_noBMI.txt
rs1180197	t	c	0.3606	-0.087	0.0163	9.28e-08	8337	meta_filt_PDGF_BB_noBMI.txt
rs3839039	a	ac	0.8853	0.1178	0.0248	1.967e-06	8337	meta_filt_PDGF_BB_noBMI.txt
rs13432278	a	g	0.1149	-0.118	0.0247	1.759e-06	8337	meta_filt_PDGF_BB_noBMI.txt
rs34548635	a	g	0.2434	0.1809	0.0183	6.43e-23	8337	meta_filt_PDGF_BB_noBMI.txt
rs13033017	t	c	0.4193	-0.102	0.0159	1.285e-10	8337	meta_filt_PDGF_BB_noBMI.txt
rs10471357	a	g	0.9819	-0.2818	0.0588	1.617e-06	8337	meta_filt_PDGF_BB_noBMI.txt
rs1180189	a	t	0.7276	0.0802	0.0175	4.661e-06	8337	meta_filt_PDGF_BB_noBMI.txt
rs12904206	t	c	0.7813	0.0938	0.0188	6.028e-07	8337	meta_filt_PDGF_BB_noBMI.txt
rs1530018	a	g	0.8311	0.0964	0.0205	2.55e-06	8337	meta_filt_PDGF_BB_noBMI.txt
rs28470883	a	g	0.7704	0.0957	0.0186	2.628e-07	8337	meta_filt_PDGF_BB_noBMI.txt
rs10183743	a	g	0.1136	-0.117	0.025	2.74e-06	8337	meta_filt_PDGF_BB_noBMI.txt
rs9806551	t	c	0.7907	0.0917	0.0192	1.711e-06	8337	meta_filt_PDGF_BB_noBMI.txt
rs139158182	t	c	0.775	-0.0984	0.0191	2.443e-07	8337	meta_filt_PDGF_BB_noBMI.txt
rs6894169	a	g	0.9819	-0.2816	0.0587	1.625e-06	8337	meta_filt_PDGF_BB_noBMI.txt
rs13032842	a	g	0.8476	0.1323	0.022	1.716e-09	8337	meta_filt_PDGF_BB_noBMI.txt
rs1180203	a	g	0.6091	0.0738	0.0161	4.52e-06	8337	meta_filt_PDGF_BB_noBMI.txt
rs111765140	t	c	0.159	-0.1067	0.0233	4.742e-06	8337	meta_filt_PDGF_BB_noBMI.txt
rs1020117	a	c	0.7206	0.1496	0.0173	5.109e-18	8337	meta_filt_PDGF_BB_noBMI.txt
rs7173877	a	g	0.6679	0.1408	0.0165	1.24e-17	8337	meta_filt_PDGF_BB_noBMI.txt
rs36121487	t	tg	0.2786	-0.1512	0.0173	2.557e-18	8337	meta_filt_PDGF_BB_noBMI.txt
rs6598478	a	t	0.2299	-0.0957	0.0186	2.453e-07	8337	meta_filt_PDGF_BB_noBMI.txt
rs1143795	c	g	0.2738	-0.0835	0.0175	1.728e-06	8337	meta_filt_PDGF_BB_noBMI.txt
rs11634912	a	g	0.2186	-0.0932	0.0188	7.191e-07	8337	meta_filt_PDGF_BB_noBMI.txt
rs140548126	a	c	0.0179	0.2821	0.0591	1.797e-06	8337	meta_filt_PDGF_BB_noBMI.txt
rs72777070	t	g	0.7854	-0.1048	0.02	1.557e-07	8337	meta_filt_PDGF_BB_noBMI.txt
rs55680718	t	c	0.1173	-0.1359	0.0245	2.956e-08	8337	meta_filt_PDGF_BB_noBMI.txt
rs1973403	c	g	0.6208	0.1059	0.0166	1.752e-10	8337	meta_filt_PDGF_BB_noBMI.txt
rs183730977	t	c	0.9556	-0.193	0.0397	1.18e-06	8337	meta_filt_PDGF_BB_noBMI.txt
rs202171808	t	ttaaaa	0.0173	0.2794	0.0602	3.414e-06	8337	meta_filt_PDGF_BB_noBMI.txt
rs6753077	a	g	0.4552	-0.1011	0.0157	1.218e-10	8337	meta_filt_PDGF_BB_noBMI.txt
rs11630100	t	g	0.0502	0.1848	0.0396	3.008e-06	8337	meta_filt_PDGF_BB_noBMI.txt
rs995846	a	g	0.3092	-0.1009	0.0169	2.224e-09	8337	meta_filt_PDGF_BB_noBMI.txt
rs6708567	t	c	0.566	0.0907	0.0158	8.905e-09	8337	meta_filt_PDGF_BB_noBMI.txt
rs8041563	c	g	0.7812	0.0926	0.0188	8.534e-07	8337	meta_filt_PDGF_BB_noBMI.txt
rs1371551	a	t	0.7511	-0.1008	0.0181	2.535e-08	8337	meta_filt_PDGF_BB_noBMI.txt
rs1552949	a	g	0.255	0.174	0.0178	1.701e-22	8337	meta_filt_PDGF_BB_noBMI.txt
rs751795	t	c	0.4501	-0.0825	0.0156	1.225e-07	8337	meta_filt_PDGF_BB_noBMI.txt
rs11855154	t	c	0.1865	-0.0987	0.02	7.717e-07	8337	meta_filt_PDGF_BB_noBMI.txt
rs147862316	t	c	0.0371	0.2279	0.0411	2.987e-08	8337	meta_filt_PDGF_BB_noBMI.txt
rs138392027	a	g	0.7626	0.0849	0.0182	3.151e-06	8337	meta_filt_PDGF_BB_noBMI.txt
rs1823823	t	c	0.4182	-0.0838	0.0157	9.568e-08	8337	meta_filt_PDGF_BB_noBMI.txt
rs12903048	t	g	0.7812	0.0944	0.0188	5.006e-07	8337	meta_filt_PDGF_BB_noBMI.txt
rs1170502	a	t	0.726	0.0833	0.0174	1.768e-06	8337	meta_filt_PDGF_BB_noBMI.txt
rs11856811	a	g	0.7501	-0.1751	0.018	2.61e-22	8337	meta_filt_PDGF_BB_noBMI.txt
rs4965870	a	g	0.2404	-0.1375	0.0182	3.793e-14	8337	meta_filt_PDGF_BB_noBMI.txt
rs112612814	a	c	0.018	0.2821	0.0589	1.66e-06	8337	meta_filt_PDGF_BB_noBMI.txt
rs2602673	a	g	0.5489	0.0835	0.0156	8.7e-08	8337	meta_filt_PDGF_BB_noBMI.txt
rs189078033	t	c	0.1114	-0.1236	0.025	7.807e-07	8337	meta_filt_PDGF_BB_noBMI.txt
rs17794174	a	g	0.8494	0.1087	0.0221	8.926e-07	8337	meta_filt_PDGF_BB_noBMI.txt
rs1170353	t	c	0.636	0.074	0.0162	4.738e-06	8337	meta_filt_PDGF_BB_noBMI.txt
rs1466744	t	c	0.1179	-0.1292	0.0242	8.774e-08	8337	meta_filt_PDGF_BB_noBMI.txt
rs35354182	t	c	0.9002	0.1432	0.0263	5.078e-08	8337	meta_filt_PDGF_BB_noBMI.txt
rs34998358	a	at	0.7925	0.0944	0.0192	9.025e-07	8337	meta_filt_PDGF_BB_noBMI.txt
rs1170497	t	c	0.2738	-0.0837	0.0175	1.634e-06	8337	meta_filt_PDGF_BB_noBMI.txt
rs1180191	t	c	0.2723	-0.08	0.0175	4.862e-06	8337	meta_filt_PDGF_BB_noBMI.txt
rs17794132	a	g	0.1175	-0.135	0.0246	3.883e-08	8337	meta_filt_PDGF_BB_noBMI.txt
rs4965868	t	g	0.2479	0.1737	0.018	5.064e-22	8337	meta_filt_PDGF_BB_noBMI.txt
rs7591352	a	g	0.4187	-0.0842	0.0157	8.761e-08	8337	meta_filt_PDGF_BB_noBMI.txt
rs6598477	a	g	0.2416	0.1843	0.0182	4.178e-24	8337	meta_filt_PDGF_BB_noBMI.txt
rs1180190	a	g	0.2724	-0.0801	0.0175	4.723e-06	8337	meta_filt_PDGF_BB_noBMI.txt
rs13016405	a	t	0.9002	0.1422	0.0263	6.325e-08	8337	meta_filt_PDGF_BB_noBMI.txt
rs1170498	t	c	0.6128	0.0801	0.016	5.642e-07	8337	meta_filt_PDGF_BB_noBMI.txt
rs9941773	a	c	0.1493	-0.1115	0.0238	2.915e-06	8337	meta_filt_PDGF_BB_noBMI.txt
rs13004289	a	g	0.4472	-0.0832	0.0156	9.771e-08	8337	meta_filt_PDGF_BB_noBMI.txt
rs7607750	a	g	0.766	-0.096	0.0186	2.573e-07	8337	meta_filt_PDGF_BB_noBMI.txt
rs12908406	t	c	0.7815	0.0934	0.0189	7.344e-07	8337	meta_filt_PDGF_BB_noBMI.txt
rs1973928	t	c	0.5932	0.0796	0.0161	7.087e-07	8337	meta_filt_PDGF_BB_noBMI.txt
rs12903584	a	g	0.7742	0.0972	0.0188	2.27e-07	8337	meta_filt_PDGF_BB_noBMI.txt
rs80044205	a	g	0.889	0.1232	0.0251	9.08e-07	8337	meta_filt_PDGF_BB_noBMI.txt
rs13005716	t	c	0.0999	-0.1431	0.0263	5.133e-08	8337	meta_filt_PDGF_BB_noBMI.txt
rs2396065	a	t	0.111	-0.1232	0.025	8.628e-07	8337	meta_filt_PDGF_BB_noBMI.txt
rs6436455	a	c	0.151	-0.1238	0.0218	1.349e-08	8337	meta_filt_PDGF_BB_noBMI.txt
rs7590948	a	g	0.596	0.1058	0.0159	2.926e-11	8337	meta_filt_PDGF_BB_noBMI.txt
rs6721140	a	g	0.6148	-0.0819	0.0162	4.284e-07	8337	meta_filt_PDGF_BB_noBMI.txt
rs2602681	t	c	0.4502	-0.0825	0.0156	1.238e-07	8337	meta_filt_PDGF_BB_noBMI.txt
rs4965875	t	c	0.3558	-0.1132	0.0163	4.238e-12	8337	meta_filt_PDGF_BB_noBMI.txt
rs67988353	t	c	0.7662	-0.0963	0.0186	2.275e-07	8337	meta_filt_PDGF_BB_noBMI.txt
rs10902597	t	c	0.2067	-0.0942	0.0192	9.26e-07	8337	meta_filt_PDGF_BB_noBMI.txt
rs4965867	a	g	0.2479	0.1737	0.018	5.063e-22	8337	meta_filt_PDGF_BB_noBMI.txt
rs9444043	a	c	0.6238	0.0816	0.0164	6.321e-07	8337	meta_filt_PDGF_BB_noBMI.txt
rs1180196	a	g	0.6265	0.0842	0.0162	1.893e-07	8337	meta_filt_PDGF_BB_noBMI.txt
rs13022548	c	g	0.1474	-0.1281	0.022	5.825e-09	8337	meta_filt_PDGF_BB_noBMI.txt
rs4547317	a	t	0.7939	0.1253	0.0195	1.327e-10	8337	meta_filt_PDGF_BB_noBMI.txt
rs151309512	t	c	0.1004	-0.1421	0.0263	6.468e-08	8337	meta_filt_PDGF_BB_noBMI.txt
rs12472634	t	c	0.0998	-0.1408	0.0263	8.357e-08	8337	meta_filt_PDGF_BB_noBMI.txt
rs11634270	a	t	0.2417	0.1845	0.0182	3.868e-24	8337	meta_filt_PDGF_BB_noBMI.txt
rs71410317	t	ta	0.1174	-0.1346	0.0245	3.987e-08	8337	meta_filt_PDGF_BB_noBMI.txt
rs71408601	t	ttttttg	0.1133	-0.1225	0.0254	1.357e-06	8337	meta_filt_PDGF_BB_noBMI.txt
rs74810127	t	g	0.0185	0.2739	0.0587	3.089e-06	8337	meta_filt_PDGF_BB_noBMI.txt
rs2219088	t	c	0.5491	0.0819	0.0156	1.59e-07	8337	meta_filt_PDGF_BB_noBMI.txt
rs34497649	a	g	0.1659	-0.1251	0.0208	1.849e-09	8337	meta_filt_PDGF_BB_noBMI.txt
rs1347983	a	g	0.2488	0.1007	0.0181	2.624e-08	8337	meta_filt_PDGF_BB_noBMI.txt
rs13034388	a	g	0.4196	-0.0926	0.0159	5.996e-09	8337	meta_filt_PDGF_BB_noBMI.txt
rs200805276	cat	c	0.3884	-0.0779	0.0164	2.148e-06	8337	meta_filt_PDGF_BB_noBMI.txt
rs6051656	t	c	0.1122	-0.1287	0.0274	2.756e-06	8337	meta_filt_PDGF_BB_noBMI.txt
rs2602674	a	g	0.5489	0.0835	0.0156	8.548e-08	8337	meta_filt_PDGF_BB_noBMI.txt
rs13002926	c	g	0.4214	-0.102	0.0158	1.117e-10	8337	meta_filt_PDGF_BB_noBMI.txt
rs11901134	t	g	0.4225	-0.1019	0.0158	1.073e-10	8337	meta_filt_PDGF_BB_noBMI.txt
rs863957	t	c	0.7197	0.1505	0.0172	2.609e-18	8337	meta_filt_PDGF_BB_noBMI.txt
rs76338368	a	g	0.1814	0.1436	0.0207	4.396e-12	8337	meta_filt_PDGF_BB_noBMI.txt
rs190124240	a	t	0.9597	-0.2529	0.0401	2.782e-10	8337	meta_filt_PDGF_BB_noBMI.txt
rs145142544	g	gtcttt	0.4295	-0.1139	0.0157	4.491e-13	8337	meta_filt_PDGF_BB_noBMI.txt
rs116700346	a	g	0.982	-0.2821	0.0589	1.664e-06	8337	meta_filt_PDGF_BB_noBMI.txt
rs8043205	a	g	0.2186	-0.093	0.0188	7.567e-07	8337	meta_filt_PDGF_BB_noBMI.txt
rs1170354	t	g	0.636	0.074	0.0162	4.738e-06	8337	meta_filt_PDGF_BB_noBMI.txt
rs1035313	t	g	0.5778	0.101	0.0158	1.79e-10	8337	meta_filt_PDGF_BB_noBMI.txt
rs6746401	t	c	0.5619	0.0925	0.0157	4.035e-09	8337	meta_filt_PDGF_BB_noBMI.txt
rs62419295	a	g	0.2367	-0.0847	0.0183	3.505e-06	8337	meta_filt_PDGF_BB_noBMI.txt
rs13003704	a	g	0.578	0.1019	0.0158	1.085e-10	8337	meta_filt_PDGF_BB_noBMI.txt
rs8041582	a	g	0.7812	0.0926	0.0188	8.517e-07	8337	meta_filt_PDGF_BB_noBMI.txt
rs115167974	t	g	0.0181	0.2817	0.0587	1.604e-06	8337	meta_filt_PDGF_BB_noBMI.txt
rs10940240	a	g	0.9819	-0.2817	0.0587	1.62e-06	8337	meta_filt_PDGF_BB_noBMI.txt
rs2444591	a	g	0.541	0.1009	0.0154	6.418e-11	8337	meta_filt_PDGF_BB_noBMI.txt
rs72772630	a	g	0.2156	-0.0999	0.0189	1.295e-07	8337	meta_filt_PDGF_BB_noBMI.txt
rs2324229	t	c	0.6134	0.0884	0.0161	4.016e-08	8337	meta_filt_PDGF_BB_noBMI.txt
rs12990266	a	g	0.058	0.235	0.0341	5.593e-12	8337	meta_filt_PDGF_BB_noBMI.txt
rs4669407	t	c	0.2084	0.0984	0.0197	6.115e-07	8337	meta_filt_PDGF_BB_noBMI.txt
rs13022726	t	c	0.8635	0.1415	0.0233	1.172e-09	8337	meta_filt_PDGF_BB_noBMI.txt
rs1145911	t	c	0.6143	0.0793	0.016	7.224e-07	8337	meta_filt_PDGF_BB_noBMI.txt
rs181196325	t	c	0.0378	0.2292	0.0411	2.397e-08	8337	meta_filt_PDGF_BB_noBMI.txt
rs62186132	t	g	0.689	0.1018	0.0168	1.404e-09	8337	meta_filt_PDGF_BB_noBMI.txt
rs1075040	t	c	0.5813	0.0843	0.0157	8.652e-08	8337	meta_filt_PDGF_BB_noBMI.txt
rs201917963	t	tggcg	0.0106	-0.3973	0.0865	4.424e-06	8337	meta_filt_PDGF_BB_noBMI.txt
rs2196661	t	c	0.6824	0.1408	0.0165	1.675e-17	8337	meta_filt_PDGF_BB_noBMI.txt
rs11893055	t	c	0.5528	0.0832	0.0156	9.816e-08	8337	meta_filt_PDGF_BB_noBMI.txt
rs12904859	t	c	0.6257	0.1155	0.0164	1.894e-12	8337	meta_filt_PDGF_BB_noBMI.txt
rs188376691	a	t	0.0225	0.2593	0.0531	1.037e-06	8337	meta_filt_PDGF_BB_noBMI.txt
rs11858490	t	g	0.2094	-0.0919	0.0192	1.612e-06	8337	meta_filt_PDGF_BB_noBMI.txt
rs6722871	t	c	0.6837	0.1422	0.0166	1.015e-17	8337	meta_filt_PDGF_BB_noBMI.txt
rs36010356	c	g	0.7465	-0.1649	0.0179	4.013e-20	8337	meta_filt_PDGF_BB_noBMI.txt
rs141039276	c	g	0.4389	-0.0943	0.0158	2.23e-09	8337	meta_filt_PDGF_BB_noBMI.txt
rs1035314	a	c	0.4222	-0.1011	0.0158	1.728e-10	8337	meta_filt_PDGF_BB_noBMI.txt
rs4965866	t	c	0.2479	0.1737	0.018	5.052e-22	8337	meta_filt_PDGF_BB_noBMI.txt
rs4673085	a	g	0.1784	-0.1141	0.0202	1.73e-08	8337	meta_filt_PDGF_BB_noBMI.txt
rs8026048	a	g	0.7837	0.0936	0.0188	6.657e-07	8337	meta_filt_PDGF_BB_noBMI.txt
rs282255	t	c	0.7175	0.1498	0.0173	4.628e-18	8337	meta_filt_PDGF_BB_noBMI.txt
rs1552952	a	g	0.7458	-0.1757	0.0179	9.237e-23	8337	meta_filt_PDGF_BB_noBMI.txt
rs13014681	a	c	0.1481	-0.1399	0.0221	2.452e-10	8337	meta_filt_PDGF_BB_noBMI.txt
rs2602668	a	g	0.5413	0.1008	0.0154	6.784e-11	8337	meta_filt_PDGF_BB_noBMI.txt
rs4669405	t	c	0.2209	0.0974	0.019	3.05e-07	8337	meta_filt_PDGF_BB_noBMI.txt
rs13022608	t	g	0.9003	0.1404	0.0262	8.769e-08	8337	meta_filt_PDGF_BB_noBMI.txt
rs13220730	t	c	0.7626	0.0849	0.0182	3.151e-06	8337	meta_filt_PDGF_BB_noBMI.txt
rs7195576	t	g	0.3365	0.0767	0.0165	3.48e-06	8337	meta_filt_PDGF_BB_noBMI.txt
rs1170519	c	g	0.6279	0.0763	0.0161	2.084e-06	8337	meta_filt_PDGF_BB_noBMI.txt
rs6717510	a	g	0.6883	0.1021	0.0168	1.214e-09	8337	meta_filt_PDGF_BB_noBMI.txt
rs13392722	c	g	0.1149	-0.1177	0.0247	1.913e-06	8337	meta_filt_PDGF_BB_noBMI.txt
rs199577411	a	ag	0.6436	-0.0767	0.0163	2.716e-06	8337	meta_filt_PDGF_BB_noBMI.txt
rs7579475	a	c	0.2771	-0.1532	0.0173	9.025e-19	8337	meta_filt_PDGF_BB_noBMI.txt
rs66781651	a	g	0.889	0.1232	0.025	8.614e-07	8337	meta_filt_PDGF_BB_noBMI.txt
rs16867107	a	g	0.7662	-0.0962	0.0186	2.27e-07	8337	meta_filt_PDGF_BB_noBMI.txt
rs9806745	a	c	0.6434	0.1151	0.0163	1.596e-12	8337	meta_filt_PDGF_BB_noBMI.txt
rs35626414	a	g	0.1111	-0.1231	0.025	8.906e-07	8337	meta_filt_PDGF_BB_noBMI.txt
rs12289510	a	g	0.4767	-0.0772	0.0158	1.001e-06	8337	meta_filt_PDGF_BB_noBMI.txt
rs10174392	t	g	0.581	0.0839	0.0157	9.566e-08	8337	meta_filt_PDGF_BB_noBMI.txt
rs10170379	t	c	0.1149	-0.118	0.0247	1.758e-06	8337	meta_filt_PDGF_BB_noBMI.txt
rs66484704	t	c	0.2157	0.1	0.0192	1.927e-07	8337	meta_filt_PDGF_BB_noBMI.txt
rs149016715	c	g	0.8888	0.1215	0.0251	1.264e-06	8337	meta_filt_PDGF_BB_noBMI.txt
rs9936075	a	g	0.6436	-0.0767	0.0163	2.675e-06	8337	meta_filt_PDGF_BB_noBMI.txt
rs34223947	t	c	0.0999	-0.1431	0.0263	5.139e-08	8337	meta_filt_PDGF_BB_noBMI.txt
rs113361512	t	c	0.018	0.2821	0.059	1.743e-06	8337	meta_filt_PDGF_BB_noBMI.txt
rs282275	a	g	0.5517	0.1001	0.0155	1.079e-10	8337	meta_filt_PDGF_BB_noBMI.txt
rs34268054	ct	c	0.75	-0.175	0.018	2.598e-22	8337	meta_filt_PDGF_BB_noBMI.txt
rs78903415	c	g	0.9513	-0.1964	0.0367	8.612e-08	8337	meta_filt_PDGF_BB_noBMI.txt
rs35064675	a	g	0.0999	-0.1431	0.0263	5.152e-08	8337	meta_filt_PDGF_BB_noBMI.txt
rs2047219	c	g	0.7708	0.0959	0.0188	3.309e-07	8337	meta_filt_PDGF_BB_noBMI.txt
rs2037755	t	c	0.592	0.0973	0.0159	8.597e-10	8337	meta_filt_PDGF_BB_noBMI.txt
rs7562213	a	g	0.2789	-0.1513	0.0173	2.198e-18	8337	meta_filt_PDGF_BB_noBMI.txt
rs864540	t	c	0.2796	-0.1494	0.0173	5.364e-18	8337	meta_filt_PDGF_BB_noBMI.txt
rs67642051	c	g	0.7777	0.0991	0.0187	1.102e-07	8337	meta_filt_PDGF_BB_noBMI.txt
rs201171128	a	attatt	0.6146	0.0789	0.016	8.529e-07	8337	meta_filt_PDGF_BB_noBMI.txt
rs6719480	t	c	0.127	-0.1105	0.0232	1.956e-06	8337	meta_filt_PDGF_BB_noBMI.txt
rs16867106	a	g	0.2338	0.0962	0.0186	2.272e-07	8337	meta_filt_PDGF_BB_noBMI.txt
rs1180194	t	c	0.3916	-0.0745	0.0161	3.598e-06	8337	meta_filt_PDGF_BB_noBMI.txt
rs2132196	a	g	0.2068	-0.0945	0.0192	8.631e-07	8337	meta_filt_PDGF_BB_noBMI.txt
rs866336	a	t	0.2804	-0.1503	0.0172	2.803e-18	8337	meta_filt_PDGF_BB_noBMI.txt
rs62027206	a	g	0.2452	0.1795	0.0182	7.166e-23	8337	meta_filt_PDGF_BB_noBMI.txt
rs76031834	t	c	0.0562	0.1906	0.0385	7.594e-07	8337	meta_filt_PDGF_BB_noBMI.txt
rs12988427	t	c	0.4195	-0.102	0.0159	1.265e-10	8337	meta_filt_PDGF_BB_noBMI.txt
rs72777064	t	c	0.784	-0.1002	0.0192	1.804e-07	8337	meta_filt_PDGF_BB_noBMI.txt
rs1035315	a	t	0.5778	0.1011	0.0158	1.732e-10	8337	meta_filt_PDGF_BB_noBMI.txt
rs7579646	a	g	0.1283	-0.1094	0.0232	2.292e-06	8337	meta_filt_PDGF_BB_noBMI.txt
rs35907202	t	c	0.0997	-0.1414	0.0263	7.628e-08	8337	meta_filt_PDGF_BB_noBMI.txt
rs13392268	a	g	0.1149	-0.1178	0.0247	1.864e-06	8337	meta_filt_PDGF_BB_noBMI.txt
rs1563127	a	g	0.5498	0.0826	0.0156	1.184e-07	8337	meta_filt_PDGF_BB_noBMI.txt
rs58516283	t	tg	0.4511	-0.0836	0.0156	8.516e-08	8337	meta_filt_PDGF_BB_noBMI.txt
rs9806393	a	g	0.3569	-0.1137	0.0163	2.675e-12	8337	meta_filt_PDGF_BB_noBMI.txt
rs10191694	a	c	0.3807	0.0799	0.016	6.304e-07	8337	meta_filt_PDGF_BB_noBMI.txt
rs1180201	c	g	0.68	0.079	0.0168	2.744e-06	8337	meta_filt_PDGF_BB_noBMI.txt
rs12993797	t	c	0.4225	-0.1021	0.0158	1.015e-10	8337	meta_filt_PDGF_BB_noBMI.txt
rs2080726	t	c	0.889	0.1232	0.025	8.494e-07	8337	meta_filt_PDGF_BB_noBMI.txt
rs1180206	t	c	0.6091	0.0737	0.0161	4.683e-06	8337	meta_filt_PDGF_BB_noBMI.txt
rs4965872	t	c	0.7766	0.0924	0.0188	8.326e-07	8337	meta_filt_PDGF_BB_noBMI.txt
rs6759617	t	c	0.5527	0.0832	0.0156	9.757e-08	8337	meta_filt_PDGF_BB_noBMI.txt
rs192709260	a	c	0.0477	0.2155	0.0375	9.021e-09	8337	meta_filt_PDGF_BB_noBMI.txt
rs1170518	t	c	0.6279	0.0763	0.0161	2.084e-06	8337	meta_filt_PDGF_BB_noBMI.txt
rs13007047	a	g	0.9001	0.1431	0.0263	5.139e-08	8337	meta_filt_PDGF_BB_noBMI.txt
rs282270	a	g	0.5413	0.1008	0.0154	6.653e-11	8337	meta_filt_PDGF_BB_noBMI.txt
rs1144193	a	g	0.6147	0.0795	0.016	7.059e-07	8337	meta_filt_PDGF_BB_noBMI.txt
rs3795879	t	c	0.1156	-0.1143	0.0247	3.52e-06	8337	meta_filt_PDGF_BB_noBMI.txt
rs1145916	t	g	0.3875	-0.0798	0.016	6.089e-07	8337	meta_filt_PDGF_BB_noBMI.txt
rs11247305	c	g	0.9376	-0.1687	0.0364	3.468e-06	8337	meta_filt_PDGF_BB_noBMI.txt
rs13011032	a	c	0.1475	-0.1276	0.022	6.526e-09	8337	meta_filt_PDGF_BB_noBMI.txt
rs13202923	a	t	0.3525	-0.0846	0.0169	5.492e-07	8337	meta_filt_PDGF_BB_noBMI.txt
rs6711330	t	c	0.5448	0.1011	0.0157	1.249e-10	8337	meta_filt_PDGF_BB_noBMI.txt
rs112058677	a	g	0.0181	0.2817	0.0587	1.603e-06	8337	meta_filt_PDGF_BB_noBMI.txt
rs1587108	a	g	0.7904	0.0929	0.0191	1.211e-06	8337	meta_filt_PDGF_BB_noBMI.txt
rs112967753	t	c	0.0446	0.2276	0.041	2.934e-08	8337	meta_filt_PDGF_BB_noBMI.txt
rs1170517	a	g	0.4154	-0.0763	0.0159	1.625e-06	8337	meta_filt_PDGF_BB_noBMI.txt
rs991364	t	c	0.5448	0.1032	0.0155	2.442e-11	8337	meta_filt_PDGF_BB_noBMI.txt
rs35231425	a	c	0.4339	-0.088	0.0158	2.482e-08	8337	meta_filt_PDGF_BB_noBMI.txt
rs13406925	a	g	0.8851	0.118	0.0247	1.759e-06	8337	meta_filt_PDGF_BB_noBMI.txt
rs142642825	t	tag	0.0365	0.2169	0.0415	1.784e-07	8337	meta_filt_PDGF_BB_noBMI.txt
rs148133517	ctgta	c	0.7957	-0.1301	0.0199	6.493e-11	8337	meta_filt_PDGF_BB_noBMI.txt
rs9924851	c	g	0.3564	0.0767	0.0163	2.702e-06	8337	meta_filt_PDGF_BB_noBMI.txt
rs67921043	a	g	0.8858	0.1268	0.0272	2.994e-06	8337	meta_filt_PDGF_BB_noBMI.txt
rs111617368	c	g	0.0181	0.2819	0.0588	1.625e-06	8337	meta_filt_PDGF_BB_noBMI.txt
rs2629046	t	c	0.5482	0.0836	0.0156	8.232e-08	8337	meta_filt_PDGF_BB_noBMI.txt
rs16867105	a	g	0.2338	0.0956	0.0186	2.699e-07	8337	meta_filt_PDGF_BB_noBMI.txt
rs28375872	t	c	0.0558	0.2073	0.0384	6.501e-08	8337	meta_filt_PDGF_BB_noBMI.txt
rs184582347	a	g	0.0234	0.2615	0.0521	5.175e-07	8337	meta_filt_PDGF_BB_noBMI.txt
rs67630365	a	g	0.2154	0.0994	0.0192	2.323e-07	8337	meta_filt_PDGF_BB_noBMI.txt
rs68170954	a	c	0.7662	-0.0963	0.0186	2.274e-07	8337	meta_filt_PDGF_BB_noBMI.txt
rs11638957	t	g	0.6657	-0.1229	0.0167	1.815e-13	8337	meta_filt_PDGF_BB_noBMI.txt
rs1144180	t	g	0.7627	0.0847	0.0182	3.314e-06	8337	meta_filt_PDGF_BB_noBMI.txt
rs1377608	t	c	0.5498	0.0826	0.0156	1.179e-07	8337	meta_filt_PDGF_BB_noBMI.txt
rs983087	t	c	0.6798	0.0784	0.0167	2.877e-06	8337	meta_filt_PDGF_BB_noBMI.txt
rs11676684	t	c	0.1825	0.1447	0.0206	2.23e-12	8337	meta_filt_PDGF_BB_noBMI.txt
rs34261112	c	g	0.0997	-0.1408	0.0263	8.311e-08	8337	meta_filt_PDGF_BB_noBMI.txt
rs12908310	a	g	0.2209	-0.0952	0.0189	4.6e-07	8337	meta_filt_PDGF_BB_noBMI.txt
rs1180208	a	t	0.3909	-0.0736	0.0161	4.756e-06	8337	meta_filt_PDGF_BB_noBMI.txt
rs8027380	t	c	0.2188	-0.0926	0.0188	8.503e-07	8337	meta_filt_PDGF_BB_noBMI.txt
rs6436462	t	c	0.7205	0.1495	0.0173	5.254e-18	8337	meta_filt_PDGF_BB_noBMI.txt
rs34937195	a	c	0.7791	0.0952	0.0189	4.599e-07	8337	meta_filt_PDGF_BB_noBMI.txt
rs1170513	t	c	0.3851	-0.0792	0.016	7.474e-07	8337	meta_filt_PDGF_BB_noBMI.txt
rs12054700	t	c	0.018	0.2821	0.0589	1.659e-06	8337	meta_filt_PDGF_BB_noBMI.txt
rs6749821	t	c	0.4552	-0.1011	0.0157	1.208e-10	8337	meta_filt_PDGF_BB_noBMI.txt
rs140435392	t	c	0.0301	0.2196	0.0474	3.536e-06	8337	meta_filt_PDGF_BB_noBMI.txt
rs12473769	t	c	0.6877	0.1022	0.0168	1.205e-09	8337	meta_filt_PDGF_BB_noBMI.txt
rs34341019	t	c	0.1004	-0.1417	0.0263	6.92e-08	8337	meta_filt_PDGF_BB_noBMI.txt
rs62421760	t	c	0.7415	0.0883	0.0179	8.362e-07	8337	meta_filt_PDGF_BB_noBMI.txt
rs36073444	a	at	0.0997	-0.1414	0.0263	7.566e-08	8337	meta_filt_PDGF_BB_noBMI.txt
rs2602680	t	g	0.5497	0.0832	0.0156	9.854e-08	8337	meta_filt_PDGF_BB_noBMI.txt
rs6735313	t	c	0.7211	0.1514	0.0173	2.156e-18	8337	meta_filt_PDGF_BB_noBMI.txt
rs1438831	t	c	0.2759	-0.1537	0.0174	8.103e-19	8337	meta_filt_PDGF_BB_noBMI.txt
rs111772536	a	t	0.1571	-0.1083	0.0235	4.059e-06	8337	meta_filt_PDGF_BB_noBMI.txt
rs282271	c	g	0.5413	0.1008	0.0154	6.767e-11	8337	meta_filt_PDGF_BB_noBMI.txt
rs1180243	t	g	0.4046	-0.0792	0.0161	8.172e-07	8337	meta_filt_PDGF_BB_noBMI.txt
rs36006250	a	g	0.1473	-0.1277	0.022	6.365e-09	8337	meta_filt_PDGF_BB_noBMI.txt
rs140570518	g	gta	0.5664	0.0903	0.0157	9.402e-09	8337	meta_filt_PDGF_BB_noBMI.txt
rs1020116	t	c	0.7206	0.1496	0.0173	5.109e-18	8337	meta_filt_PDGF_BB_noBMI.txt
rs840087	a	g	0.2795	-0.1494	0.0173	5.38e-18	8337	meta_filt_PDGF_BB_noBMI.txt
rs12915569	a	g	0.768	0.0959	0.0185	2.269e-07	8337	meta_filt_PDGF_BB_noBMI.txt
rs7565472	a	t	0.5592	0.0944	0.0158	2.067e-09	8337	meta_filt_PDGF_BB_noBMI.txt
rs840088	t	c	0.2796	-0.1494	0.0173	5.447e-18	8337	meta_filt_PDGF_BB_noBMI.txt
rs282261	c	g	0.4576	-0.1009	0.0155	6.743e-11	8337	meta_filt_PDGF_BB_noBMI.txt
rs6750090	t	c	0.241	-0.0844	0.0185	4.903e-06	8337	meta_filt_PDGF_BB_noBMI.txt
rs13219666	t	c	0.743	0.0904	0.0179	4.534e-07	8337	meta_filt_PDGF_BB_noBMI.txt
rs8043379	a	g	0.2188	-0.0926	0.0188	8.513e-07	8337	meta_filt_PDGF_BB_noBMI.txt
rs143660965	a	ataag	0.2027	-0.1023	0.0197	1.97e-07	8337	meta_filt_PDGF_BB_noBMI.txt
rs13024765	t	c	0.4236	-0.1019	0.0157	9.527e-11	8337	meta_filt_PDGF_BB_noBMI.txt
rs12615784	t	c	0.7849	-0.1003	0.0193	1.986e-07	8337	meta_filt_PDGF_BB_noBMI.txt
rs6450050	t	g	0.0181	0.2817	0.0587	1.62e-06	8337	meta_filt_PDGF_BB_noBMI.txt
rs6598479	a	c	0.2164	-0.0937	0.0188	6.539e-07	8337	meta_filt_PDGF_BB_noBMI.txt
rs9806369	a	c	0.2066	-0.094	0.0192	9.916e-07	8337	meta_filt_PDGF_BB_noBMI.txt
rs145548799	g	gaaaccccatcactactaa	0.0992	-0.1424	0.0264	6.843e-08	8337	meta_filt_PDGF_BB_noBMI.txt
rs68036120	a	g	0.9003	0.1406	0.0263	8.599e-08	8337	meta_filt_PDGF_BB_noBMI.txt
rs861442	a	g	0.2802	-0.15	0.0172	3.205e-18	8337	meta_filt_PDGF_BB_noBMI.txt
rs73753871	a	g	0.9819	-0.2818	0.0587	1.603e-06	8337	meta_filt_PDGF_BB_noBMI.txt
rs61520432	t	c	0.767	-0.0967	0.0187	2.233e-07	8337	meta_filt_PDGF_BB_noBMI.txt
rs112475607	a	c	0.9819	-0.2811	0.0587	1.669e-06	8337	meta_filt_PDGF_BB_noBMI.txt
rs62787360	a	g	0.326	0.1265	0.0168	5.856e-14	8337	meta_filt_PDGF_BB_noBMI.txt
rs1439933	a	g	0.2737	0.081	0.0176	4.389e-06	8337	meta_filt_PDGF_BB_noBMI.txt
rs1144184	t	c	0.6143	0.0794	0.016	7.169e-07	8337	meta_filt_PDGF_BB_noBMI.txt
rs112215592	a	g	0.9787	-0.3286	0.0556	3.379e-09	8337	meta_filt_PDGF_BB_noBMI.txt
rs138369001	a	c	0.5815	0.0844	0.0157	8.002e-08	8337	meta_filt_PDGF_BB_noBMI.txt
rs8024621	a	g	0.9056	0.1453	0.0269	6.623e-08	8337	meta_filt_PDGF_BB_noBMI.txt
rs28455579	a	g	0.7618	0.0986	0.0186	1.202e-07	8337	meta_filt_PDGF_BB_noBMI.txt
rs13007502	a	t	0.1475	-0.1273	0.022	7.244e-09	8337	meta_filt_PDGF_BB_noBMI.txt
rs2860081	a	g	0.3428	0.0767	0.0166	3.689e-06	8337	meta_filt_PDGF_BB_noBMI.txt
