# Supplementary material for: Inflammatory cytokine profiles in erectile dysfunction: a bidirectional Mendelian randomization
Source: Front Immunol. 2024 Apr 12;15:1342658. doi: 10.3389/fimmu.2024.1342658 (PMC11045927; doi:10.3389/fimmu.2024.1342658)
Supplement: Supplementary file 2 [file DataSheet_2.zip › 41 Inflammatory cytokines exposure data/meta_filt_RANTES_noBMI.txt]

MarkerName	Allele1	Allele2	Freq1	Effect	StdErr	P-value	Total_N	PHENO
rs9899881	t	c	0.8626	0.1828	0.0356	2.831e-07	3454	meta_filt_RANTES_noBMI.txt
rs58632142	a	g	0.0204	0.4196	0.0859	1.031e-06	3454	meta_filt_RANTES_noBMI.txt
rs79059186	a	g	0.9453	-0.2742	0.0537	3.291e-07	3454	meta_filt_RANTES_noBMI.txt
rs2702947	a	t	0.1297	-0.1902	0.0371	2.847e-07	3454	meta_filt_RANTES_noBMI.txt
rs4251725	t	ta	0.8262	0.156	0.0318	9.099e-07	3454	meta_filt_RANTES_noBMI.txt
rs76648902	a	g	0.9795	-0.4185	0.0861	1.158e-06	3454	meta_filt_RANTES_noBMI.txt
rs6505498	t	c	0.8331	0.1531	0.0323	2.207e-06	3454	meta_filt_RANTES_noBMI.txt
rs4239252	a	g	0.1795	-0.1522	0.0318	1.7e-06	3454	meta_filt_RANTES_noBMI.txt
rs147509526	t	c	0.0333	-0.3558	0.0715	6.567e-07	3454	meta_filt_RANTES_noBMI.txt
rs55858632	a	g	0.8189	0.1505	0.0312	1.47e-06	3454	meta_filt_RANTES_noBMI.txt
rs2280787	a	c	0.1374	-0.1826	0.0356	2.898e-07	3454	meta_filt_RANTES_noBMI.txt
rs17044370	a	g	0.9795	-0.4172	0.0857	1.118e-06	3454	meta_filt_RANTES_noBMI.txt
rs9754	a	g	0.8608	0.1737	0.0356	1.037e-06	3454	meta_filt_RANTES_noBMI.txt
rs9676116	t	c	0.0534	0.2576	0.0552	3.042e-06	3454	meta_filt_RANTES_noBMI.txt
rs4251787	a	g	0.1739	-0.1573	0.0317	7.038e-07	3454	meta_filt_RANTES_noBMI.txt
rs8069014	a	g	0.1687	-0.156	0.0324	1.472e-06	3454	meta_filt_RANTES_noBMI.txt
rs78655848	a	g	0.1739	-0.1574	0.0317	7.027e-07	3454	meta_filt_RANTES_noBMI.txt
rs79140978	a	g	0.1751	-0.1562	0.0318	8.924e-07	3454	meta_filt_RANTES_noBMI.txt
rs73936025	t	c	0.0204	0.4228	0.0866	1.066e-06	3454	meta_filt_RANTES_noBMI.txt
rs9913559	a	t	0.1374	-0.1826	0.0356	2.899e-07	3454	meta_filt_RANTES_noBMI.txt
rs6505496	a	g	0.8331	0.153	0.0323	2.232e-06	3454	meta_filt_RANTES_noBMI.txt
rs117472820	a	g	0.99	-0.5919	0.1296	4.935e-06	3454	meta_filt_RANTES_noBMI.txt
rs4325615	a	g	0.1737	-0.1566	0.0318	8.163e-07	3454	meta_filt_RANTES_noBMI.txt
rs4251749	t	c	0.1736	-0.1565	0.0318	8.371e-07	3454	meta_filt_RANTES_noBMI.txt
rs73936018	a	t	0.0205	0.4178	0.0858	1.108e-06	3454	meta_filt_RANTES_noBMI.txt
rs181566924	t	c	0.0071	-0.6958	0.1509	4.015e-06	3454	meta_filt_RANTES_noBMI.txt
rs2526327	a	g	0.1374	-0.1827	0.0356	2.872e-07	3454	meta_filt_RANTES_noBMI.txt
rs7213636	c	g	0.1374	-0.1829	0.0356	2.766e-07	3454	meta_filt_RANTES_noBMI.txt
rs66583767	caag	c	0.9713	-0.3531	0.0748	2.328e-06	3454	meta_filt_RANTES_noBMI.txt
rs144075571	c	g	0.0216	-0.3798	0.083	4.753e-06	3454	meta_filt_RANTES_noBMI.txt
rs11650668	a	t	0.1742	-0.1548	0.0318	1.096e-06	3454	meta_filt_RANTES_noBMI.txt
rs188928893	t	g	0.9704	-0.4142	0.0761	5.176e-08	3454	meta_filt_RANTES_noBMI.txt
rs78050316	a	c	0.0204	0.4202	0.0859	9.946e-07	3454	meta_filt_RANTES_noBMI.txt
rs62438851	a	g	0.8961	-0.1904	0.0413	4.009e-06	3454	meta_filt_RANTES_noBMI.txt
rs67693285	t	g	0.5635	0.115	0.0246	3.045e-06	3454	meta_filt_RANTES_noBMI.txt
rs9675798	t	g	0.9466	-0.2583	0.0552	2.888e-06	3454	meta_filt_RANTES_noBMI.txt
rs7237380	a	g	0.0533	0.2577	0.0553	3.154e-06	3454	meta_filt_RANTES_noBMI.txt
rs73936016	c	g	0.0205	0.4177	0.0858	1.111e-06	3454	meta_filt_RANTES_noBMI.txt
rs199933452	ca	c	0.9796	-0.4196	0.0859	1.027e-06	3454	meta_filt_RANTES_noBMI.txt
rs4251724	a	t	0.1738	-0.156	0.0318	9.098e-07	3454	meta_filt_RANTES_noBMI.txt
rs4796107	a	g	0.1176	-0.1767	0.0382	3.771e-06	3454	meta_filt_RANTES_noBMI.txt
rs140723350	t	c	0.0201	0.4442	0.0938	2.185e-06	3454	meta_filt_RANTES_noBMI.txt
rs188074387	t	c	0.0073	-0.7124	0.1503	2.141e-06	3454	meta_filt_RANTES_noBMI.txt
rs192586223	t	c	0.0071	-0.698	0.151	3.791e-06	3454	meta_filt_RANTES_noBMI.txt
rs2376287	t	c	0.8626	0.1829	0.0356	2.785e-07	3454	meta_filt_RANTES_noBMI.txt
rs77156243	t	c	0.0204	0.4209	0.0859	9.626e-07	3454	meta_filt_RANTES_noBMI.txt
rs7215845	t	g	0.1735	-0.1563	0.0318	8.61e-07	3454	meta_filt_RANTES_noBMI.txt
rs17228100	a	g	0.054	0.2778	0.0541	2.821e-07	3454	meta_filt_RANTES_noBMI.txt
rs73936015	a	c	0.0205	0.4177	0.0857	1.11e-06	3454	meta_filt_RANTES_noBMI.txt
rs189716709	a	g	0.0073	-0.7076	0.1499	2.354e-06	3454	meta_filt_RANTES_noBMI.txt
rs186018483	t	c	0.9403	0.2731	0.0572	1.815e-06	3454	meta_filt_RANTES_noBMI.txt
rs9890583	a	c	0.1374	-0.1827	0.0356	2.878e-07	3454	meta_filt_RANTES_noBMI.txt
rs10505135	t	c	0.3704	0.1315	0.0252	1.899e-07	3454	meta_filt_RANTES_noBMI.txt
rs73936017	a	g	0.9795	-0.4177	0.0858	1.111e-06	3454	meta_filt_RANTES_noBMI.txt
rs200690896	g	gatt	0.0204	0.4205	0.0859	9.772e-07	3454	meta_filt_RANTES_noBMI.txt
rs9907295	t	c	0.1044	-0.185	0.0399	3.603e-06	3454	meta_filt_RANTES_noBMI.txt
rs9904675	a	g	0.1046	-0.1839	0.0399	4.076e-06	3454	meta_filt_RANTES_noBMI.txt
rs35283303	a	ag	0.1739	-0.1574	0.0317	7.013e-07	3454	meta_filt_RANTES_noBMI.txt
rs145203246	cat	c	0.0442	0.3415	0.0597	1.038e-08	3454	meta_filt_RANTES_noBMI.txt
rs118096511	t	c	0.9696	-0.3374	0.0709	1.965e-06	3454	meta_filt_RANTES_noBMI.txt
rs7211393	t	c	0.1736	-0.1564	0.0318	8.484e-07	3454	meta_filt_RANTES_noBMI.txt
rs4796133	a	g	0.8626	0.1829	0.0356	2.773e-07	3454	meta_filt_RANTES_noBMI.txt
rs75242350	t	c	0.0153	-0.4837	0.1056	4.654e-06	3454	meta_filt_RANTES_noBMI.txt
rs78588723	a	atatg	0.1047	-0.1836	0.0399	4.231e-06	3454	meta_filt_RANTES_noBMI.txt
rs10562162	t	tgcta	0.1393	-0.1745	0.0356	9.713e-07	3454	meta_filt_RANTES_noBMI.txt
rs73936021	t	c	0.0205	0.4184	0.086	1.158e-06	3454	meta_filt_RANTES_noBMI.txt
rs2107538	t	c	0.1738	-0.1571	0.0318	7.581e-07	3454	meta_filt_RANTES_noBMI.txt
rs73936022	a	g	0.9796	-0.4188	0.0861	1.137e-06	3454	meta_filt_RANTES_noBMI.txt
rs72793342	a	g	0.2003	-0.1505	0.0307	9.08e-07	3454	meta_filt_RANTES_noBMI.txt
rs9908928	a	g	0.8261	0.1574	0.0317	7.007e-07	3454	meta_filt_RANTES_noBMI.txt
rs145753667	t	c	0.0354	-0.3141	0.0681	3.929e-06	3454	meta_filt_RANTES_noBMI.txt
rs4251791	a	g	0.8264	0.1576	0.0318	7.025e-07	3454	meta_filt_RANTES_noBMI.txt
rs8066406	t	c	0.1779	-0.1553	0.0319	1.139e-06	3454	meta_filt_RANTES_noBMI.txt
rs113385673	c	g	0.0204	0.4196	0.0859	1.025e-06	3454	meta_filt_RANTES_noBMI.txt
rs145405282	t	tttc	0.8222	0.1552	0.0319	1.163e-06	3454	meta_filt_RANTES_noBMI.txt
rs8080959	a	g	0.1736	-0.1562	0.0318	8.806e-07	3454	meta_filt_RANTES_noBMI.txt
rs17044373	t	g	0.9796	-0.4195	0.0858	1.023e-06	3454	meta_filt_RANTES_noBMI.txt
rs3817655	a	t	0.8262	0.1575	0.0317	6.91e-07	3454	meta_filt_RANTES_noBMI.txt
rs111972456	t	g	0.9714	-0.3492	0.073	1.726e-06	3454	meta_filt_RANTES_noBMI.txt
rs4079183	a	g	0.8263	0.1567	0.0317	8.022e-07	3454	meta_filt_RANTES_noBMI.txt
rs3826404	t	g	0.819	0.1501	0.0313	1.563e-06	3454	meta_filt_RANTES_noBMI.txt
rs4796138	a	g	0.1394	-0.1738	0.0354	9.034e-07	3454	meta_filt_RANTES_noBMI.txt
rs60446757	a	g	0.9795	-0.4187	0.0858	1.05e-06	3454	meta_filt_RANTES_noBMI.txt
rs77856861	t	c	0.0541	0.2769	0.054	2.929e-07	3454	meta_filt_RANTES_noBMI.txt
rs75854800	t	c	0.0205	0.4177	0.0858	1.114e-06	3454	meta_filt_RANTES_noBMI.txt
rs112072646	a	g	0.0204	0.4209	0.0859	9.617e-07	3454	meta_filt_RANTES_noBMI.txt
rs28722787	t	c	0.8626	0.183	0.0356	2.735e-07	3454	meta_filt_RANTES_noBMI.txt
rs112293398	a	t	0.9459	-0.277	0.054	2.927e-07	3454	meta_filt_RANTES_noBMI.txt
rs4796134	t	g	0.1374	-0.183	0.0356	2.722e-07	3454	meta_filt_RANTES_noBMI.txt
rs79032950	t	c	0.0204	0.4199	0.086	1.044e-06	3454	meta_filt_RANTES_noBMI.txt
rs2251660	a	c	0.8627	0.1831	0.0356	2.691e-07	3454	meta_filt_RANTES_noBMI.txt
rs8050463	a	g	0.2004	-0.1471	0.0304	1.326e-06	3454	meta_filt_RANTES_noBMI.txt
rs4796116	c	g	0.1739	-0.1573	0.0317	7.055e-07	3454	meta_filt_RANTES_noBMI.txt
rs59463716	c	g	0.0205	0.4177	0.0858	1.111e-06	3454	meta_filt_RANTES_noBMI.txt
rs28695841	c	g	0.1721	-0.165	0.0319	2.394e-07	3454	meta_filt_RANTES_noBMI.txt
rs2731672	t	c	0.267	-0.1242	0.0272	4.827e-06	3454	meta_filt_RANTES_noBMI.txt
rs6712763	a	t	0.0204	0.4205	0.086	1.003e-06	3454	meta_filt_RANTES_noBMI.txt
rs75077631	g	gc	0.2655	-0.1293	0.0275	2.607e-06	3454	meta_filt_RANTES_noBMI.txt
rs140253564	a	c	0.9654	0.3348	0.0676	7.387e-07	3454	meta_filt_RANTES_noBMI.txt
rs73936013	a	g	0.0206	0.4158	0.0856	1.189e-06	3454	meta_filt_RANTES_noBMI.txt
rs7170339	c	g	0.0197	-0.4283	0.0904	2.187e-06	3454	meta_filt_RANTES_noBMI.txt
rs59617749	t	c	0.0205	0.4229	0.0874	1.315e-06	3454	meta_filt_RANTES_noBMI.txt
rs60701616	a	g	0.0205	0.4191	0.0858	1.027e-06	3454	meta_filt_RANTES_noBMI.txt
rs4795090	a	g	0.8331	0.1511	0.0323	2.966e-06	3454	meta_filt_RANTES_noBMI.txt
rs4796136	t	c	0.1373	-0.183	0.0356	2.715e-07	3454	meta_filt_RANTES_noBMI.txt
rs7000423	t	c	0.6274	-0.1314	0.0252	1.852e-07	3454	meta_filt_RANTES_noBMI.txt
rs113884973	c	g	0.0201	0.417	0.0866	1.47e-06	3454	meta_filt_RANTES_noBMI.txt
rs2735475	a	c	0.8626	0.1825	0.0356	2.984e-07	3454	meta_filt_RANTES_noBMI.txt
rs11873385	a	g	0.9466	-0.2582	0.0552	2.927e-06	3454	meta_filt_RANTES_noBMI.txt
rs117640470	t	c	0.0439	0.3132	0.0597	1.54e-07	3454	meta_filt_RANTES_noBMI.txt
rs7000286	a	g	0.372	0.1294	0.0252	2.923e-07	3454	meta_filt_RANTES_noBMI.txt
rs182852047	a	g	0.9929	0.6944	0.151	4.271e-06	3454	meta_filt_RANTES_noBMI.txt
rs4795101	a	g	0.8606	0.1739	0.0354	9.026e-07	3454	meta_filt_RANTES_noBMI.txt
rs7235225	a	g	0.9465	-0.2575	0.0552	3.086e-06	3454	meta_filt_RANTES_noBMI.txt
rs4795087	c	g	0.8188	0.1494	0.0312	1.629e-06	3454	meta_filt_RANTES_noBMI.txt
rs181131356	a	g	0.9654	0.3343	0.0677	7.792e-07	3454	meta_filt_RANTES_noBMI.txt
rs60259185	a	attat	0.0204	0.4205	0.0859	9.772e-07	3454	meta_filt_RANTES_noBMI.txt
rs34011303	ca	c	0.2007	-0.1488	0.0306	1.145e-06	3454	meta_filt_RANTES_noBMI.txt
rs74503432	c	g	0.9454	-0.2745	0.0537	3.233e-07	3454	meta_filt_RANTES_noBMI.txt
rs28595279	t	g	0.1737	-0.1566	0.0318	8.163e-07	3454	meta_filt_RANTES_noBMI.txt
rs4796128	a	g	0.1734	-0.1567	0.0318	8.205e-07	3454	meta_filt_RANTES_noBMI.txt
rs73936023	t	c	0.9795	-0.4184	0.086	1.16e-06	3454	meta_filt_RANTES_noBMI.txt
rs58443395	a	g	0.9796	-0.4196	0.0859	1.028e-06	3454	meta_filt_RANTES_noBMI.txt
rs34369685	a	t	0.1297	-0.1903	0.0371	2.832e-07	3454	meta_filt_RANTES_noBMI.txt
rs188335145	t	c	0.0088	-0.7389	0.1456	3.908e-07	3454	meta_filt_RANTES_noBMI.txt
rs2702948	a	g	0.1297	-0.1902	0.0371	2.844e-07	3454	meta_filt_RANTES_noBMI.txt
rs4796137	a	g	0.1373	-0.183	0.0356	2.715e-07	3454	meta_filt_RANTES_noBMI.txt
rs73936014	a	c	0.0205	0.4177	0.0857	1.11e-06	3454	meta_filt_RANTES_noBMI.txt
rs74472919	t	c	0.0434	0.3547	0.06	3.353e-09	3454	meta_filt_RANTES_noBMI.txt
rs3760327	c	g	0.1737	-0.1568	0.0317	7.859e-07	3454	meta_filt_RANTES_noBMI.txt
rs11895790	t	c	0.0207	0.4141	0.0857	1.345e-06	3454	meta_filt_RANTES_noBMI.txt
rs141165998	a	aaac	0.8625	0.183	0.0356	2.742e-07	3454	meta_filt_RANTES_noBMI.txt
rs2291299	t	c	0.8261	0.1574	0.0317	7.006e-07	3454	meta_filt_RANTES_noBMI.txt
rs35517765	t	c	0.8202	0.1474	0.0314	2.716e-06	3454	meta_filt_RANTES_noBMI.txt
rs4796135	a	t	0.8627	0.183	0.0356	2.717e-07	3454	meta_filt_RANTES_noBMI.txt
rs4251703	t	c	0.8327	0.1535	0.0323	2.003e-06	3454	meta_filt_RANTES_noBMI.txt
rs148526102	t	c	0.0215	-0.3798	0.083	4.793e-06	3454	meta_filt_RANTES_noBMI.txt
rs2526328	t	g	0.8606	0.1739	0.0354	8.904e-07	3454	meta_filt_RANTES_noBMI.txt
rs112650587	cat	c	0.1736	-0.1567	0.0318	8.195e-07	3454	meta_filt_RANTES_noBMI.txt
