# Supplementary material for: Inflammatory cytokine profiles in erectile dysfunction: a bidirectional Mendelian randomization
Source: Front Immunol. 2024 Apr 12;15:1342658. doi: 10.3389/fimmu.2024.1342658 (PMC11045927; doi:10.3389/fimmu.2024.1342658)
Supplement: Supplementary file 2 [file DataSheet_2.zip › 41 Inflammatory cytokines exposure data/meta_filt_SCF_noBMI.txt]

MarkerName	Allele1	Allele2	Freq1	Effect	StdErr	P-value	Total_N	PHENO
rs12127364	a	c	0.209	0.1178	0.0191	6.625e-10	8334	meta_filt_SCF_noBMI.txt
rs1894696	t	c	0.2564	0.0882	0.0178	7.358e-07	8334	meta_filt_SCF_noBMI.txt
rs72832080	t	c	0.9732	0.2234	0.0482	3.525e-06	8334	meta_filt_SCF_noBMI.txt
rs11986723	a	g	0.0051	-0.5945	0.1129	1.387e-07	8334	meta_filt_SCF_noBMI.txt
rs3766110	a	c	0.7645	-0.097	0.0183	1.091e-07	8334	meta_filt_SCF_noBMI.txt
rs1536480	t	c	0.3204	0.081	0.0167	1.302e-06	8334	meta_filt_SCF_noBMI.txt
rs6670407	t	g	0.6104	-0.0826	0.0159	1.997e-07	8334	meta_filt_SCF_noBMI.txt
rs13412535	a	g	0.1892	-0.1065	0.0213	5.586e-07	8334	meta_filt_SCF_noBMI.txt
rs202020350	a	at	0.0053	-0.5477	0.1143	1.64e-06	8334	meta_filt_SCF_noBMI.txt
rs113127926	a	c	0.0418	0.1974	0.0418	2.337e-06	8334	meta_filt_SCF_noBMI.txt
rs8176685	g	gcgcccaccacta	0.2018	-0.1048	0.0193	5.203e-08	8334	meta_filt_SCF_noBMI.txt
rs1121789	a	c	0.7873	-0.1171	0.0188	5.167e-10	8334	meta_filt_SCF_noBMI.txt
rs1568119	t	c	0.0051	-0.5946	0.1129	1.374e-07	8334	meta_filt_SCF_noBMI.txt
rs3766103	t	c	0.6088	-0.0827	0.0159	2.009e-07	8334	meta_filt_SCF_noBMI.txt
rs7037688	a	g	0.3363	-0.0786	0.0167	2.588e-06	8334	meta_filt_SCF_noBMI.txt
rs78153454	t	c	0.9948	0.5835	0.114	3.044e-07	8334	meta_filt_SCF_noBMI.txt
rs77152738	t	c	0.0052	-0.5803	0.1132	2.922e-07	8334	meta_filt_SCF_noBMI.txt
rs9332667	c	g	0.2096	0.1166	0.0189	7.618e-10	8334	meta_filt_SCF_noBMI.txt
rs4741223	a	c	0.6401	0.0758	0.0165	4.208e-06	8334	meta_filt_SCF_noBMI.txt
rs916438	a	t	0.3804	0.0873	0.0166	1.469e-07	8334	meta_filt_SCF_noBMI.txt
rs188683654	t	c	0.0067	-0.484	0.1044	3.583e-06	8334	meta_filt_SCF_noBMI.txt
rs4841897	a	g	0.2561	0.0992	0.0178	2.654e-08	8334	meta_filt_SCF_noBMI.txt
rs4240698	t	c	0.6887	-0.0773	0.0168	3.94e-06	8334	meta_filt_SCF_noBMI.txt
rs6017	a	g	0.7841	-0.1183	0.0187	2.563e-10	8334	meta_filt_SCF_noBMI.txt
rs6982093	t	g	0.9947	0.5815	0.1139	3.334e-07	8334	meta_filt_SCF_noBMI.txt
rs2148701	a	g	0.3149	0.0844	0.0167	4.582e-07	8334	meta_filt_SCF_noBMI.txt
rs2187952	a	g	0.2096	0.1166	0.0189	7.491e-10	8334	meta_filt_SCF_noBMI.txt
rs2420369	a	t	0.6103	-0.0826	0.0159	2.018e-07	8334	meta_filt_SCF_noBMI.txt
rs4313224	a	g	0.311	0.077	0.0168	4.299e-06	8334	meta_filt_SCF_noBMI.txt
rs495828	t	g	0.23	-0.0885	0.018	8.817e-07	8334	meta_filt_SCF_noBMI.txt
rs74753622	a	g	0.0052	-0.5833	0.114	3.127e-07	8334	meta_filt_SCF_noBMI.txt
rs970741	t	c	0.7904	-0.1166	0.0189	7.602e-10	8334	meta_filt_SCF_noBMI.txt
rs10800454	a	g	0.623	-0.0794	0.0162	8.875e-07	8334	meta_filt_SCF_noBMI.txt
rs2298909	a	t	0.6337	-0.0846	0.0162	1.929e-07	8334	meta_filt_SCF_noBMI.txt
rs4370607	a	g	0.689	-0.077	0.0168	4.3e-06	8334	meta_filt_SCF_noBMI.txt
rs72678285	a	t	0.8512	0.1062	0.0231	4.43e-06	8334	meta_filt_SCF_noBMI.txt
rs15863	t	c	0.0052	-0.587	0.1139	2.57e-07	8334	meta_filt_SCF_noBMI.txt
rs4656684	a	t	0.2094	0.1175	0.019	6.761e-10	8334	meta_filt_SCF_noBMI.txt
rs68066031	t	c	0.8035	0.1	0.021	1.84e-06	8334	meta_filt_SCF_noBMI.txt
rs139855657	a	c	0.9948	0.5805	0.1139	3.49e-07	8334	meta_filt_SCF_noBMI.txt
rs9332635	t	c	0.7897	-0.1166	0.0189	7.237e-10	8334	meta_filt_SCF_noBMI.txt
rs7204645	a	g	0.9723	0.2181	0.0475	4.397e-06	8334	meta_filt_SCF_noBMI.txt
rs4841898	t	c	0.2574	0.0989	0.0178	2.71e-08	8334	meta_filt_SCF_noBMI.txt
rs4524	t	c	0.7841	-0.1183	0.0187	2.563e-10	8334	meta_filt_SCF_noBMI.txt
rs78666213	t	g	0.9797	-0.2845	0.0574	7.152e-07	8334	meta_filt_SCF_noBMI.txt
rs10858176	a	g	0.689	-0.0771	0.0168	4.29e-06	8334	meta_filt_SCF_noBMI.txt
rs10919178	t	c	0.7889	-0.1161	0.019	9.753e-10	8334	meta_filt_SCF_noBMI.txt
rs78369473	t	c	0.0266	-0.2256	0.0484	3.14e-06	8334	meta_filt_SCF_noBMI.txt
rs78300382	a	g	0.0052	-0.579	0.1139	3.73e-07	8334	meta_filt_SCF_noBMI.txt
rs77784601	a	c	0.9737	0.2377	0.0483	8.712e-07	8334	meta_filt_SCF_noBMI.txt
rs4842040	a	g	0.3109	0.077	0.0168	4.429e-06	8334	meta_filt_SCF_noBMI.txt
rs649129	t	c	0.2262	-0.091	0.0184	7.659e-07	8334	meta_filt_SCF_noBMI.txt
rs2239851	a	c	0.2159	0.1183	0.0187	2.564e-10	8334	meta_filt_SCF_noBMI.txt
rs4841895	a	g	0.2571	0.1004	0.0178	1.784e-08	8334	meta_filt_SCF_noBMI.txt
rs6016	a	g	0.2159	0.1183	0.0187	2.563e-10	8334	meta_filt_SCF_noBMI.txt
rs11579441	a	g	0.2094	0.1173	0.019	6.818e-10	8334	meta_filt_SCF_noBMI.txt
rs139677361	a	c	0.0263	-0.2367	0.0485	1.037e-06	8334	meta_filt_SCF_noBMI.txt
rs9332595	c	g	0.2354	0.097	0.0183	1.1e-07	8334	meta_filt_SCF_noBMI.txt
rs2187953	a	c	0.7894	-0.1163	0.0189	8.166e-10	8334	meta_filt_SCF_noBMI.txt
rs10858160	t	c	0.3164	0.0847	0.0167	3.989e-07	8334	meta_filt_SCF_noBMI.txt
rs3820060	t	g	0.7095	-0.1172	0.017	5.708e-12	8334	meta_filt_SCF_noBMI.txt
rs7851613	a	g	0.315	0.084	0.0167	5.054e-07	8334	meta_filt_SCF_noBMI.txt
rs74763980	a	t	0.0052	-0.5793	0.1139	3.684e-07	8334	meta_filt_SCF_noBMI.txt
rs10919186	c	g	0.2524	0.0873	0.018	1.25e-06	8334	meta_filt_SCF_noBMI.txt
rs117721699	c	g	0.0265	-0.2392	0.0484	7.514e-07	8334	meta_filt_SCF_noBMI.txt
rs11782900	a	t	0.0052	-0.5805	0.1131	2.896e-07	8334	meta_filt_SCF_noBMI.txt
rs114664386	a	g	0.0052	-0.5787	0.1139	3.777e-07	8334	meta_filt_SCF_noBMI.txt
rs1555952	a	g	0.6837	-0.0859	0.0167	2.686e-07	8334	meta_filt_SCF_noBMI.txt
rs77986145	t	c	0.0052	-0.5783	0.1139	3.852e-07	8334	meta_filt_SCF_noBMI.txt
rs7535409	a	g	0.7053	-0.1173	0.0169	4.262e-12	8334	meta_filt_SCF_noBMI.txt
rs3766111	t	c	0.7646	-0.0969	0.0183	1.122e-07	8334	meta_filt_SCF_noBMI.txt
rs10954910	a	g	0.0051	-0.5943	0.1129	1.392e-07	8334	meta_filt_SCF_noBMI.txt
rs4841899	t	c	0.7421	-0.1002	0.0178	1.673e-08	8334	meta_filt_SCF_noBMI.txt
rs9332619	a	g	0.2121	0.1165	0.0189	6.542e-10	8334	meta_filt_SCF_noBMI.txt
rs3766113	a	g	0.7646	-0.0969	0.0183	1.12e-07	8334	meta_filt_SCF_noBMI.txt
rs146632675	a	g	0.0054	-0.5429	0.1187	4.793e-06	8334	meta_filt_SCF_noBMI.txt
rs138538809	t	c	0.0052	-0.5788	0.1139	3.757e-07	8334	meta_filt_SCF_noBMI.txt
rs6662696	a	g	0.2159	0.1184	0.0187	2.554e-10	8334	meta_filt_SCF_noBMI.txt
rs9332599	a	g	0.294	0.115	0.017	1.173e-11	8334	meta_filt_SCF_noBMI.txt
rs76173329	a	t	0.9949	0.5944	0.1129	1.391e-07	8334	meta_filt_SCF_noBMI.txt
rs2227244	t	c	0.7903	-0.1166	0.0189	7.398e-10	8334	meta_filt_SCF_noBMI.txt
rs10800453	a	t	0.2152	0.118	0.0188	3.242e-10	8334	meta_filt_SCF_noBMI.txt
rs150042628	t	c	0.9933	0.4839	0.1044	3.592e-06	8334	meta_filt_SCF_noBMI.txt
rs4656185	a	g	0.291	0.1165	0.017	7.866e-12	8334	meta_filt_SCF_noBMI.txt
rs2157581	a	g	0.6136	-0.0865	0.0165	1.466e-07	8334	meta_filt_SCF_noBMI.txt
rs2420373	t	c	0.2101	0.1168	0.0189	6.903e-10	8334	meta_filt_SCF_noBMI.txt
rs12722800	a	g	0.6093	-0.0823	0.0159	2.386e-07	8334	meta_filt_SCF_noBMI.txt
rs4656685	t	c	0.2096	0.1166	0.0189	7.582e-10	8334	meta_filt_SCF_noBMI.txt
rs72832066	t	c	0.0264	-0.2217	0.0486	4.984e-06	8334	meta_filt_SCF_noBMI.txt
rs532436	a	g	0.2063	-0.1035	0.0191	5.756e-08	8334	meta_filt_SCF_noBMI.txt
rs3766109	a	t	0.7845	-0.1185	0.0187	2.586e-10	8334	meta_filt_SCF_noBMI.txt
rs600038	t	c	0.7736	0.0909	0.0184	7.866e-07	8334	meta_filt_SCF_noBMI.txt
rs1557570	t	g	0.2954	0.1172	0.0169	4.133e-12	8334	meta_filt_SCF_noBMI.txt
rs10800450	a	t	0.2095	0.1176	0.019	6.654e-10	8334	meta_filt_SCF_noBMI.txt
rs1988608	a	g	0.2505	0.0843	0.0181	3.259e-06	8334	meta_filt_SCF_noBMI.txt
rs145810407	t	c	0.9737	0.2376	0.0483	8.838e-07	8334	meta_filt_SCF_noBMI.txt
rs7865683	a	g	0.3834	-0.0759	0.0164	3.484e-06	8334	meta_filt_SCF_noBMI.txt
rs75346065	a	g	0.9948	0.58	0.1132	2.966e-07	8334	meta_filt_SCF_noBMI.txt
rs2182639	a	g	0.6905	-0.0912	0.0169	7.324e-08	8334	meta_filt_SCF_noBMI.txt
rs146518861	a	ac	0.2017	-0.1047	0.0193	5.416e-08	8334	meta_filt_SCF_noBMI.txt
rs2292748	t	c	0.9948	0.5872	0.1139	2.549e-07	8334	meta_filt_SCF_noBMI.txt
rs10158595	t	c	0.2567	0.0879	0.0178	8.008e-07	8334	meta_filt_SCF_noBMI.txt
rs9332651	a	g	0.21	0.1172	0.0189	6.258e-10	8334	meta_filt_SCF_noBMI.txt
rs79186925	t	c	0.7437	-0.0881	0.0178	7.671e-07	8334	meta_filt_SCF_noBMI.txt
rs2040444	a	g	0.6091	-0.0814	0.0159	2.962e-07	8334	meta_filt_SCF_noBMI.txt
rs4842039	a	g	0.3109	0.077	0.0168	4.418e-06	8334	meta_filt_SCF_noBMI.txt
rs12143223	c	g	0.2568	0.0877	0.0178	8.622e-07	8334	meta_filt_SCF_noBMI.txt
rs76111375	a	g	0.9795	-0.2715	0.0575	2.31e-06	8334	meta_filt_SCF_noBMI.txt
rs118082701	t	g	0.0048	-0.6083	0.1224	6.701e-07	8334	meta_filt_SCF_noBMI.txt
rs550057	t	c	0.3057	-0.081	0.0169	1.564e-06	8334	meta_filt_SCF_noBMI.txt
rs6998432	a	g	0.0056	-0.5796	0.1123	2.44e-07	8334	meta_filt_SCF_noBMI.txt
rs11786848	a	g	0.0055	-0.5738	0.1131	3.879e-07	8334	meta_filt_SCF_noBMI.txt
rs200393053	a	at	0.9963	0.6626	0.1374	1.406e-06	8334	meta_filt_SCF_noBMI.txt
rs651007	t	c	0.2262	-0.0918	0.0184	6.108e-07	8334	meta_filt_SCF_noBMI.txt
rs80271436	a	g	0.0263	-0.2393	0.0484	7.488e-07	8334	meta_filt_SCF_noBMI.txt
rs6701330	t	c	0.7066	-0.117	0.017	5.263e-12	8334	meta_filt_SCF_noBMI.txt
rs3766112	c	g	0.7646	-0.0969	0.0183	1.12e-07	8334	meta_filt_SCF_noBMI.txt
rs12345108	t	c	0.3395	-0.0772	0.0167	3.731e-06	8334	meta_filt_SCF_noBMI.txt
rs4842036	t	c	0.2556	0.1002	0.0179	2.019e-08	8334	meta_filt_SCF_noBMI.txt
rs78394526	t	c	0.9948	0.5852	0.114	2.863e-07	8334	meta_filt_SCF_noBMI.txt
rs1800594	a	g	0.7728	-0.1313	0.0196	2.043e-11	8334	meta_filt_SCF_noBMI.txt
rs76312931	a	t	0.0052	-0.5793	0.1139	3.684e-07	8334	meta_filt_SCF_noBMI.txt
rs16880866	a	g	0.9949	0.5935	0.1129	1.473e-07	8334	meta_filt_SCF_noBMI.txt
rs2213866	a	g	0.79	-0.1172	0.019	6.306e-10	8334	meta_filt_SCF_noBMI.txt
rs579459	t	c	0.7738	0.091	0.0184	7.551e-07	8334	meta_filt_SCF_noBMI.txt
rs147747653	t	c	0.0132	0.3607	0.0776	3.344e-06	8334	meta_filt_SCF_noBMI.txt
rs72832068	a	g	0.9735	0.225	0.0484	3.274e-06	8334	meta_filt_SCF_noBMI.txt
rs60985743	a	t	0.0056	-0.5707	0.1135	4.927e-07	8334	meta_filt_SCF_noBMI.txt
rs145457719	t	c	0.9947	0.6719	0.1454	3.816e-06	6316	meta_filt_SCF_noBMI.txt
rs4656687	t	c	0.614	-0.0854	0.0164	1.759e-07	8334	meta_filt_SCF_noBMI.txt
rs144657844	t	c	0.0072	0.4775	0.1039	4.266e-06	8334	meta_filt_SCF_noBMI.txt
rs149261040	a	c	0.9934	0.4876	0.1047	3.207e-06	8334	meta_filt_SCF_noBMI.txt
rs9332643	t	c	0.2103	0.1168	0.0189	6.976e-10	8334	meta_filt_SCF_noBMI.txt
rs6675244	t	c	0.7841	-0.1183	0.0187	2.557e-10	8334	meta_filt_SCF_noBMI.txt
rs9332596	a	g	0.6557	-0.0875	0.0162	7.179e-08	8334	meta_filt_SCF_noBMI.txt
rs2239852	t	c	0.3769	0.0789	0.0161	1.041e-06	8334	meta_filt_SCF_noBMI.txt
rs1894695	c	g	0.7436	-0.0882	0.0178	7.38e-07	8334	meta_filt_SCF_noBMI.txt
rs9332652	a	at	0.7897	-0.1166	0.0189	7.549e-10	8334	meta_filt_SCF_noBMI.txt
rs4656187	t	c	0.2141	0.1184	0.0188	3.11e-10	8334	meta_filt_SCF_noBMI.txt
rs7012873	t	c	0.0052	-0.585	0.114	2.847e-07	8334	meta_filt_SCF_noBMI.txt
rs10858175	a	c	0.3102	0.0777	0.0168	3.772e-06	8334	meta_filt_SCF_noBMI.txt
rs117393770	a	g	0.0263	-0.2376	0.0483	8.829e-07	8334	meta_filt_SCF_noBMI.txt
rs2519093	t	c	0.2097	-0.1	0.0188	1.062e-07	8334	meta_filt_SCF_noBMI.txt
rs7002604	t	c	0.9948	0.5851	0.114	2.829e-07	8334	meta_filt_SCF_noBMI.txt
rs2301515	t	c	0.3953	0.0856	0.0165	2.277e-07	8334	meta_filt_SCF_noBMI.txt
rs7822743	a	g	0.0055	-0.5738	0.1131	3.893e-07	8334	meta_filt_SCF_noBMI.txt
rs9409978	t	g	0.3087	0.0779	0.0169	3.824e-06	8334	meta_filt_SCF_noBMI.txt
rs9287090	a	g	0.2152	0.118	0.0188	3.154e-10	8334	meta_filt_SCF_noBMI.txt
rs2009814	t	c	0.2094	0.1173	0.019	6.789e-10	8334	meta_filt_SCF_noBMI.txt
rs139381725	a	g	0.9934	0.488	0.1048	3.185e-06	8334	meta_filt_SCF_noBMI.txt
rs2420375	c	g	0.2567	0.0879	0.0178	7.961e-07	8334	meta_filt_SCF_noBMI.txt
rs72832071	a	g	0.9732	0.2238	0.0482	3.461e-06	8334	meta_filt_SCF_noBMI.txt
rs11244035	t	c	0.0944	-0.1296	0.0279	3.501e-06	8334	meta_filt_SCF_noBMI.txt
rs10745372	t	g	0.2577	0.0992	0.0178	2.463e-08	8334	meta_filt_SCF_noBMI.txt
rs78640286	a	g	0.0052	-0.5845	0.114	2.907e-07	8334	meta_filt_SCF_noBMI.txt
rs2292747	a	t	0.9948	0.5886	0.1139	2.378e-07	8334	meta_filt_SCF_noBMI.txt
rs9332600	t	c	0.2159	0.1184	0.0187	2.529e-10	8334	meta_filt_SCF_noBMI.txt
rs9409977	a	g	0.3087	0.0779	0.0169	3.824e-06	8334	meta_filt_SCF_noBMI.txt
rs10800449	a	c	0.2859	0.0851	0.0179	1.962e-06	8334	meta_filt_SCF_noBMI.txt
rs145915750	t	g	0.0263	-0.2382	0.0483	8.024e-07	8334	meta_filt_SCF_noBMI.txt
rs149092047	g	gaaactgcc	0.3056	-0.0809	0.0169	1.573e-06	8334	meta_filt_SCF_noBMI.txt
rs144487999	a	acagtt	0.0356	-0.1991	0.0428	3.261e-06	8334	meta_filt_SCF_noBMI.txt
rs2213867	t	c	0.79	-0.1172	0.019	6.286e-10	8334	meta_filt_SCF_noBMI.txt
rs6662593	a	g	0.2164	0.119	0.0187	2.041e-10	8334	meta_filt_SCF_noBMI.txt
rs635634	t	c	0.206	-0.1035	0.0191	5.705e-08	8334	meta_filt_SCF_noBMI.txt
rs4841896	a	g	0.2575	0.0994	0.0178	2.348e-08	8334	meta_filt_SCF_noBMI.txt
rs117907876	t	c	0.0052	-0.5973	0.1141	1.652e-07	8334	meta_filt_SCF_noBMI.txt
rs186037440	a	c	0.0066	-0.4876	0.1047	3.204e-06	8334	meta_filt_SCF_noBMI.txt
rs4240699	a	g	0.3109	0.077	0.0168	4.349e-06	8334	meta_filt_SCF_noBMI.txt
rs6032	t	c	0.7846	-0.1178	0.0187	3.076e-10	8334	meta_filt_SCF_noBMI.txt
rs9332620	t	c	0.2119	0.1166	0.0189	6.425e-10	8334	meta_filt_SCF_noBMI.txt
rs139691721	a	g	0.0066	-0.489	0.1049	3.144e-06	8334	meta_filt_SCF_noBMI.txt
rs2420377	a	g	0.2567	0.088	0.0178	7.895e-07	8334	meta_filt_SCF_noBMI.txt
rs9409979	a	g	0.6911	-0.078	0.0168	3.647e-06	8334	meta_filt_SCF_noBMI.txt
rs8045376	a	g	0.0144	-0.3126	0.068	4.268e-06	8334	meta_filt_SCF_noBMI.txt
rs9332655	a	g	0.7897	-0.1166	0.0189	7.583e-10	8334	meta_filt_SCF_noBMI.txt
rs929130	a	g	0.2354	0.0969	0.0183	1.117e-07	8334	meta_filt_SCF_noBMI.txt
rs142266138	t	tggggtctg	0.311	0.077	0.0168	4.291e-06	8334	meta_filt_SCF_noBMI.txt
rs16880907	c	g	0.0056	-0.5738	0.1131	3.899e-07	8334	meta_filt_SCF_noBMI.txt
rs10919179	a	g	0.39	0.0821	0.0159	2.487e-07	8334	meta_filt_SCF_noBMI.txt
rs13306345	a	t	0.2563	0.0881	0.0178	7.671e-07	8334	meta_filt_SCF_noBMI.txt
rs9332627	a	g	0.2104	0.1162	0.0189	8.206e-10	8334	meta_filt_SCF_noBMI.txt
rs34241198	a	ag	0.3369	-0.0764	0.0167	4.688e-06	8334	meta_filt_SCF_noBMI.txt
rs10960704	t	g	0.3401	-0.0767	0.0167	4.29e-06	8334	meta_filt_SCF_noBMI.txt
rs7003437	a	g	0.9949	0.5945	0.1129	1.406e-07	8334	meta_filt_SCF_noBMI.txt
rs78581403	t	c	0.0055	-0.5737	0.1131	3.903e-07	8334	meta_filt_SCF_noBMI.txt
rs9409906	t	c	0.3102	0.0777	0.0168	3.772e-06	8334	meta_filt_SCF_noBMI.txt
rs6672595	t	c	0.2354	0.0969	0.0183	1.114e-07	8334	meta_filt_SCF_noBMI.txt
rs9409905	c	g	0.6888	-0.077	0.0168	4.402e-06	8334	meta_filt_SCF_noBMI.txt
rs3750276	t	g	0.9948	0.5857	0.114	2.749e-07	8334	meta_filt_SCF_noBMI.txt
rs3833693	g	ga	0.0052	-0.5871	0.1139	2.564e-07	8334	meta_filt_SCF_noBMI.txt
rs9287092	a	c	0.2337	0.1	0.0184	5.472e-08	8334	meta_filt_SCF_noBMI.txt
rs184905639	a	g	0.0043	-0.6707	0.1283	1.714e-07	8334	meta_filt_SCF_noBMI.txt
rs72248387	t	tca	0.2569	0.0875	0.0178	9.012e-07	8334	meta_filt_SCF_noBMI.txt
rs12555782	a	t	0.2432	0.1026	0.0188	4.895e-08	8334	meta_filt_SCF_noBMI.txt
rs974793	t	c	0.2095	0.1166	0.0189	7.681e-10	8334	meta_filt_SCF_noBMI.txt
rs12747670	a	t	0.6093	-0.0823	0.0159	2.383e-07	8334	meta_filt_SCF_noBMI.txt
rs4626682	t	c	0.2584	0.0993	0.018	3.234e-08	8334	meta_filt_SCF_noBMI.txt
rs10954909	a	g	0.0051	-0.5945	0.1129	1.383e-07	8334	meta_filt_SCF_noBMI.txt
rs7039247	c	g	0.6644	0.079	0.0168	2.46e-06	8334	meta_filt_SCF_noBMI.txt
rs4525	t	c	0.7842	-0.1179	0.0187	2.936e-10	8334	meta_filt_SCF_noBMI.txt
rs139751775	a	g	0.973	0.223	0.0481	3.538e-06	8334	meta_filt_SCF_noBMI.txt
rs507666	a	g	0.2063	-0.1035	0.0191	5.758e-08	8334	meta_filt_SCF_noBMI.txt
rs6686805	a	c	0.6229	-0.0785	0.0162	1.172e-06	8334	meta_filt_SCF_noBMI.txt
rs12121164	t	c	0.2564	0.0881	0.0178	7.627e-07	8334	meta_filt_SCF_noBMI.txt
rs6021	t	c	0.7841	-0.1183	0.0187	2.563e-10	8334	meta_filt_SCF_noBMI.txt
rs10745373	t	c	0.7422	-0.0991	0.0178	2.554e-08	8334	meta_filt_SCF_noBMI.txt
rs78402520	a	c	0.9737	0.2382	0.0483	8.013e-07	8334	meta_filt_SCF_noBMI.txt
rs117768364	t	c	0.0045	-0.6002	0.1248	1.509e-06	8334	meta_filt_SCF_noBMI.txt
rs1557572	a	c	0.6232	-0.08	0.0162	7.598e-07	8334	meta_filt_SCF_noBMI.txt
rs9332665	t	g	0.7095	-0.1171	0.017	5.864e-12	8334	meta_filt_SCF_noBMI.txt
rs1980852	a	g	0.6837	-0.085	0.0167	3.694e-07	8334	meta_filt_SCF_noBMI.txt
rs199926230	a	ag	0.0067	-0.5408	0.1044	2.24e-07	8334	meta_filt_SCF_noBMI.txt
rs6670393	a	c	0.787	-0.1153	0.0188	9.411e-10	8334	meta_filt_SCF_noBMI.txt
rs185305641	a	g	0.7576	-0.095	0.0207	4.44e-06	8334	meta_filt_SCF_noBMI.txt
rs143952166	a	g	0.9951	0.6039	0.1218	7.063e-07	8334	meta_filt_SCF_noBMI.txt
rs2420376	a	g	0.2567	0.088	0.0178	7.926e-07	8334	meta_filt_SCF_noBMI.txt
rs6030	t	c	0.7091	-0.1175	0.017	4.74e-12	8334	meta_filt_SCF_noBMI.txt
rs201249681	ca	c	0.2094	0.1174	0.019	6.782e-10	8334	meta_filt_SCF_noBMI.txt
rs4842031	t	c	0.3144	0.0831	0.0167	6.83e-07	8334	meta_filt_SCF_noBMI.txt
