# Supplementary material for: Inflammatory cytokine profiles in erectile dysfunction: a bidirectional Mendelian randomization
Source: Front Immunol. 2024 Apr 12;15:1342658. doi: 10.3389/fimmu.2024.1342658 (PMC11045927; doi:10.3389/fimmu.2024.1342658)
Supplement: Supplementary file 2 [file DataSheet_2.zip › 41 Inflammatory cytokines exposure data/meta_filt_SCGF_B_noBMI.txt]

MarkerName	Allele1	Allele2	Freq1	Effect	StdErr	P-value	Total_N	PHENO
rs181031500	a	g	0.9732	-0.6295	0.0774	4.164e-16	3721	meta_filt_SCGF_B_noBMI.txt
rs12127364	a	c	0.204	0.2098	0.0288	3.117e-13	3721	meta_filt_SCGF_B_noBMI.txt
rs55716780	t	c	0.1948	-0.1807	0.0337	8.168e-08	3721	meta_filt_SCGF_B_noBMI.txt
rs1801020	a	g	0.2643	-0.1382	0.0264	1.567e-07	3721	meta_filt_SCGF_B_noBMI.txt
rs1894696	t	c	0.252	0.1845	0.0267	4.391e-12	3721	meta_filt_SCGF_B_noBMI.txt
rs4737731	t	c	0.3019	0.1146	0.0251	4.871e-06	3721	meta_filt_SCGF_B_noBMI.txt
rs73386143	t	g	0.0683	0.2658	0.0462	8.893e-09	3721	meta_filt_SCGF_B_noBMI.txt
rs73385655	c	g	0.0212	0.5716	0.0816	2.494e-12	3721	meta_filt_SCGF_B_noBMI.txt
rs74366368	a	g	0.9472	-0.2922	0.052	1.921e-08	3721	meta_filt_SCGF_B_noBMI.txt
rs17033666	t	c	0.0212	0.5765	0.0818	1.866e-12	3721	meta_filt_SCGF_B_noBMI.txt
rs3766110	a	c	0.7699	-0.1914	0.0275	3.229e-12	3721	meta_filt_SCGF_B_noBMI.txt
rs150305916	a	g	0.9762	-0.572	0.0799	8.249e-13	3721	meta_filt_SCGF_B_noBMI.txt
rs2731674	t	g	0.264	-0.1397	0.0263	1.128e-07	3721	meta_filt_SCGF_B_noBMI.txt
rs6670407	t	g	0.6143	-0.1516	0.0236	1.309e-10	3721	meta_filt_SCGF_B_noBMI.txt
rs73388209	a	c	0.068	0.2662	0.0462	8.159e-09	3721	meta_filt_SCGF_B_noBMI.txt
rs1121789	a	c	0.7927	-0.2053	0.0284	5.047e-13	3721	meta_filt_SCGF_B_noBMI.txt
rs7484457	t	c	0.0213	0.5757	0.0818	1.923e-12	3721	meta_filt_SCGF_B_noBMI.txt
rs2545801	t	c	0.2664	-0.1388	0.0263	1.325e-07	3721	meta_filt_SCGF_B_noBMI.txt
rs3766103	t	c	0.6133	-0.1493	0.0236	2.429e-10	3721	meta_filt_SCGF_B_noBMI.txt
rs145929939	t	g	0.0276	0.6228	0.0786	2.306e-15	3721	meta_filt_SCGF_B_noBMI.txt
rs17876031	a	g	0.324	-0.1496	0.0254	3.667e-09	3721	meta_filt_SCGF_B_noBMI.txt
rs143983821	c	g	0.0269	0.6293	0.0774	4.105e-16	3721	meta_filt_SCGF_B_noBMI.txt
rs58305679	t	c	0.0212	0.5717	0.0816	2.478e-12	3721	meta_filt_SCGF_B_noBMI.txt
rs7959260	t	c	0.9788	-0.5769	0.0818	1.805e-12	3721	meta_filt_SCGF_B_noBMI.txt
rs140672407	t	c	0.0235	0.5647	0.079	8.802e-13	3721	meta_filt_SCGF_B_noBMI.txt
rs77954165	t	c	0.9528	0.2631	0.0562	2.867e-06	3721	meta_filt_SCGF_B_noBMI.txt
rs139133439	a	t	0.9852	0.457	0.0992	4.084e-06	3721	meta_filt_SCGF_B_noBMI.txt
rs4976691	c	g	0.3257	-0.1484	0.0253	4.438e-09	3721	meta_filt_SCGF_B_noBMI.txt
rs61002956	a	g	0.068	0.2662	0.0462	8.169e-09	3721	meta_filt_SCGF_B_noBMI.txt
rs117996514	a	c	0.02	0.8181	0.0835	1.186e-22	3721	meta_filt_SCGF_B_noBMI.txt
rs9332667	c	g	0.2045	0.2056	0.0285	5.743e-13	3721	meta_filt_SCGF_B_noBMI.txt
rs147828940	a	g	0.0645	0.3536	0.0541	6.441e-11	3721	meta_filt_SCGF_B_noBMI.txt
rs193222348	t	c	0.0272	0.6049	0.074	2.882e-16	3721	meta_filt_SCGF_B_noBMI.txt
rs916438	a	t	0.367	0.1701	0.0245	4.064e-12	3721	meta_filt_SCGF_B_noBMI.txt
rs11613576	t	c	0.0525	0.2936	0.0522	1.868e-08	3721	meta_filt_SCGF_B_noBMI.txt
rs12229292	t	g	0.1931	0.1374	0.0295	3.1e-06	3721	meta_filt_SCGF_B_noBMI.txt
rs35682147	a	ataac	0.0241	0.5688	0.0794	7.901e-13	3721	meta_filt_SCGF_B_noBMI.txt
rs6017	a	g	0.7899	-0.2034	0.0282	5.692e-13	3721	meta_filt_SCGF_B_noBMI.txt
rs117942370	t	g	0.0316	0.5765	0.0726	2.001e-15	3721	meta_filt_SCGF_B_noBMI.txt
rs58591523	t	ta	0.932	-0.2661	0.0462	8.629e-09	3721	meta_filt_SCGF_B_noBMI.txt
rs193153193	a	g	0.0096	0.6227	0.1353	4.203e-06	3721	meta_filt_SCGF_B_noBMI.txt
rs2187952	a	g	0.2045	0.2054	0.0285	6.048e-13	3721	meta_filt_SCGF_B_noBMI.txt
rs2420369	a	t	0.6143	-0.1516	0.0236	1.314e-10	3721	meta_filt_SCGF_B_noBMI.txt
rs184243701	t	c	0.9922	0.6734	0.1367	8.463e-07	3721	meta_filt_SCGF_B_noBMI.txt
rs28430946	a	c	0.3019	0.1146	0.0251	4.812e-06	3721	meta_filt_SCGF_B_noBMI.txt
rs118108148	a	t	0.981	-0.8343	0.0855	1.785e-22	3721	meta_filt_SCGF_B_noBMI.txt
rs970741	t	c	0.7955	-0.2057	0.0285	5.58e-13	3721	meta_filt_SCGF_B_noBMI.txt
rs116232180	t	c	0.9014	-0.1802	0.0392	4.361e-06	3721	meta_filt_SCGF_B_noBMI.txt
rs10800454	a	g	0.6284	-0.1673	0.0242	4.57e-12	3721	meta_filt_SCGF_B_noBMI.txt
rs2298909	a	t	0.6305	-0.1903	0.0242	4.068e-15	3721	meta_filt_SCGF_B_noBMI.txt
rs190613886	a	g	0.0254	0.5899	0.0774	2.591e-14	3721	meta_filt_SCGF_B_noBMI.txt
rs13306344	a	g	0.205	0.1796	0.0291	6.466e-10	3721	meta_filt_SCGF_B_noBMI.txt
rs73385683	t	c	0.0212	0.5764	0.0818	1.88e-12	3721	meta_filt_SCGF_B_noBMI.txt
rs187503377	t	c	0.016	0.9371	0.0972	5.284e-22	3721	meta_filt_SCGF_B_noBMI.txt
rs4656684	a	t	0.2044	0.2094	0.0287	2.95e-13	3721	meta_filt_SCGF_B_noBMI.txt
rs11834052	t	g	0.9788	-0.5768	0.0818	1.817e-12	3721	meta_filt_SCGF_B_noBMI.txt
rs77165492	t	c	0.9227	-0.2348	0.0434	6.316e-08	3721	meta_filt_SCGF_B_noBMI.txt
rs72697597	a	g	0.9509	0.2566	0.056	4.624e-06	3721	meta_filt_SCGF_B_noBMI.txt
rs118003677	t	c	0.9775	-0.3654	0.0786	3.348e-06	3721	meta_filt_SCGF_B_noBMI.txt
rs200290127	t	tgtata	0.0391	0.3616	0.0632	1.072e-08	3721	meta_filt_SCGF_B_noBMI.txt
rs9332635	t	c	0.7949	-0.2032	0.0285	1.057e-12	3721	meta_filt_SCGF_B_noBMI.txt
rs117310671	a	g	0.0315	0.5812	0.0733	2.212e-15	3721	meta_filt_SCGF_B_noBMI.txt
rs12480722	t	c	0.8752	0.1654	0.0353	2.812e-06	3721	meta_filt_SCGF_B_noBMI.txt
rs73386176	t	g	0.068	0.2662	0.0462	8.169e-09	3721	meta_filt_SCGF_B_noBMI.txt
rs73386129	t	g	0.068	0.2672	0.0462	7.511e-09	3721	meta_filt_SCGF_B_noBMI.txt
rs17033596	a	g	0.0213	0.5802	0.0823	1.826e-12	3721	meta_filt_SCGF_B_noBMI.txt
rs4524	t	c	0.7899	-0.2034	0.0282	5.692e-13	3721	meta_filt_SCGF_B_noBMI.txt
rs73185877	a	g	0.0307	0.5162	0.0712	4.071e-13	3721	meta_filt_SCGF_B_noBMI.txt
rs10919178	t	c	0.7939	-0.2068	0.0286	5.023e-13	3721	meta_filt_SCGF_B_noBMI.txt
rs73385672	t	c	0.0209	0.5961	0.0824	4.557e-13	3721	meta_filt_SCGF_B_noBMI.txt
rs7313853	t	c	0.9788	-0.5723	0.0816	2.357e-12	3721	meta_filt_SCGF_B_noBMI.txt
rs180883691	a	c	0.0083	-0.6138	0.1336	4.337e-06	3721	meta_filt_SCGF_B_noBMI.txt
rs73386140	t	c	0.9317	-0.2658	0.0462	8.893e-09	3721	meta_filt_SCGF_B_noBMI.txt
rs35264220	c	g	0.9739	0.362	0.0792	4.899e-06	3721	meta_filt_SCGF_B_noBMI.txt
rs2239851	a	c	0.2101	0.2034	0.0282	5.686e-13	3721	meta_filt_SCGF_B_noBMI.txt
rs6016	a	g	0.2101	0.2034	0.0282	5.692e-13	3721	meta_filt_SCGF_B_noBMI.txt
rs11579441	a	g	0.2044	0.2086	0.0287	3.346e-13	3721	meta_filt_SCGF_B_noBMI.txt
rs76071458	t	g	0.9787	-0.5752	0.0818	2.002e-12	3721	meta_filt_SCGF_B_noBMI.txt
rs143956168	a	g	0.01	0.5496	0.118	3.221e-06	3721	meta_filt_SCGF_B_noBMI.txt
rs73385663	a	g	0.9788	-0.5755	0.0818	1.945e-12	3721	meta_filt_SCGF_B_noBMI.txt
rs9332595	c	g	0.2301	0.1914	0.0275	3.233e-12	3721	meta_filt_SCGF_B_noBMI.txt
rs117346402	t	c	0.9682	-0.4208	0.0665	2.488e-10	3721	meta_filt_SCGF_B_noBMI.txt
rs2187953	a	c	0.795	-0.2045	0.0285	7.654e-13	3721	meta_filt_SCGF_B_noBMI.txt
rs3820060	t	g	0.7115	-0.2098	0.0254	1.425e-16	3721	meta_filt_SCGF_B_noBMI.txt
rs60696717	t	g	0.9016	-0.1896	0.0385	8.313e-07	3721	meta_filt_SCGF_B_noBMI.txt
rs145164352	c	g	0.9732	-0.6062	0.0749	5.891e-16	3721	meta_filt_SCGF_B_noBMI.txt
rs144130190	a	g	0.9731	-0.6042	0.0747	5.875e-16	3721	meta_filt_SCGF_B_noBMI.txt
rs184515881	a	g	0.0281	0.5413	0.0736	1.917e-13	3721	meta_filt_SCGF_B_noBMI.txt
rs181218758	t	c	0.9547	-0.3747	0.0585	1.502e-10	3721	meta_filt_SCGF_B_noBMI.txt
rs722036	a	g	0.7248	0.1493	0.0271	3.773e-08	3721	meta_filt_SCGF_B_noBMI.txt
rs10919186	c	g	0.2482	0.1904	0.027	1.794e-12	3721	meta_filt_SCGF_B_noBMI.txt
rs5742627	t	c	0.045	0.2625	0.0574	4.877e-06	3721	meta_filt_SCGF_B_noBMI.txt
rs117468318	a	t	0.9799	-0.8145	0.0834	1.665e-22	3721	meta_filt_SCGF_B_noBMI.txt
rs78217154	t	c	0.9796	0.3942	0.0861	4.722e-06	3721	meta_filt_SCGF_B_noBMI.txt
rs201516598	t	tac	0.0158	-0.4404	0.0961	4.616e-06	3721	meta_filt_SCGF_B_noBMI.txt
rs151307201	t	g	0.0197	0.8305	0.0853	2.057e-22	3721	meta_filt_SCGF_B_noBMI.txt
rs7535409	a	g	0.7075	-0.2077	0.0253	2.118e-16	3721	meta_filt_SCGF_B_noBMI.txt
rs4135101	a	at	0.0525	0.2905	0.0521	2.473e-08	3721	meta_filt_SCGF_B_noBMI.txt
rs150786427	g	gttc	0.0212	0.5717	0.0816	2.489e-12	3721	meta_filt_SCGF_B_noBMI.txt
rs201897810	ca	c	0.02	0.818	0.0835	1.163e-22	3721	meta_filt_SCGF_B_noBMI.txt
rs7969894	a	g	0.0392	0.3918	0.0602	7.373e-11	3721	meta_filt_SCGF_B_noBMI.txt
rs3766111	t	c	0.7699	-0.1914	0.0275	3.253e-12	3721	meta_filt_SCGF_B_noBMI.txt
rs199587399	a	at	0.0328	0.5498	0.0675	3.861e-16	3721	meta_filt_SCGF_B_noBMI.txt
rs7959044	a	g	0.9788	-0.5715	0.0816	2.482e-12	3721	meta_filt_SCGF_B_noBMI.txt
rs9332619	a	g	0.2067	0.2047	0.0284	5.862e-13	3721	meta_filt_SCGF_B_noBMI.txt
rs117465093	t	c	0.9347	-0.2801	0.047	2.504e-09	3721	meta_filt_SCGF_B_noBMI.txt
rs10861148	a	c	0.0982	0.1875	0.0385	1.114e-06	3721	meta_filt_SCGF_B_noBMI.txt
rs36136188	t	c	0.0213	0.5789	0.0816	1.288e-12	3721	meta_filt_SCGF_B_noBMI.txt
rs10507170	a	g	0.0752	0.2291	0.045	3.497e-07	3721	meta_filt_SCGF_B_noBMI.txt
rs3766113	a	g	0.7699	-0.1914	0.0275	3.259e-12	3721	meta_filt_SCGF_B_noBMI.txt
rs6662696	a	g	0.2101	0.2034	0.0282	5.654e-13	3721	meta_filt_SCGF_B_noBMI.txt
rs2731673	t	c	0.2639	-0.1397	0.0263	1.144e-07	3721	meta_filt_SCGF_B_noBMI.txt
rs4135054	t	c	0.0982	0.1884	0.0385	9.91e-07	3721	meta_filt_SCGF_B_noBMI.txt
rs9332599	a	g	0.2922	0.2077	0.0253	2.05e-16	3721	meta_filt_SCGF_B_noBMI.txt
rs76645520	a	c	0.9514	0.2604	0.0561	3.444e-06	3721	meta_filt_SCGF_B_noBMI.txt
rs116924815	t	c	0.0273	0.6046	0.0737	2.251e-16	3721	meta_filt_SCGF_B_noBMI.txt
rs2227244	t	c	0.7954	-0.2056	0.0285	5.628e-13	3721	meta_filt_SCGF_B_noBMI.txt
rs10800453	a	t	0.2095	0.2022	0.0283	9.539e-13	3721	meta_filt_SCGF_B_noBMI.txt
rs13287050	a	t	0.7202	-0.121	0.0263	4.118e-06	3721	meta_filt_SCGF_B_noBMI.txt
rs4656185	a	g	0.2892	0.2103	0.0254	1.287e-16	3721	meta_filt_SCGF_B_noBMI.txt
rs144724875	t	c	0.0274	0.5381	0.0829	8.645e-11	3721	meta_filt_SCGF_B_noBMI.txt
rs148171501	a	c	0.9733	-0.6116	0.0756	6.047e-16	3721	meta_filt_SCGF_B_noBMI.txt
rs2157581	a	g	0.6285	-0.1676	0.0243	5.311e-12	3721	meta_filt_SCGF_B_noBMI.txt
rs11837851	t	c	0.0212	0.5738	0.0817	2.102e-12	3721	meta_filt_SCGF_B_noBMI.txt
rs192005790	t	c	0.0209	0.5612	0.0831	1.406e-11	3721	meta_filt_SCGF_B_noBMI.txt
rs117083993	a	g	0.9679	-0.5847	0.0736	1.947e-15	3721	meta_filt_SCGF_B_noBMI.txt
rs73385651	a	t	0.9791	-0.5907	0.0822	6.736e-13	3721	meta_filt_SCGF_B_noBMI.txt
rs2420373	t	c	0.2047	0.2043	0.0285	7.873e-13	3721	meta_filt_SCGF_B_noBMI.txt
rs12722800	a	g	0.6132	-0.1525	0.0237	1.132e-10	3721	meta_filt_SCGF_B_noBMI.txt
rs7313181	t	c	0.9788	-0.5719	0.0816	2.437e-12	3721	meta_filt_SCGF_B_noBMI.txt
rs149009264	a	g	0.9848	0.4551	0.0985	3.793e-06	3721	meta_filt_SCGF_B_noBMI.txt
rs200429275	a	ag	0.0252	0.5861	0.0864	1.169e-11	3721	meta_filt_SCGF_B_noBMI.txt
rs191897096	a	g	0.0078	0.7492	0.1431	1.652e-07	3721	meta_filt_SCGF_B_noBMI.txt
rs4656685	t	c	0.2045	0.2057	0.0285	5.601e-13	3721	meta_filt_SCGF_B_noBMI.txt
rs57570038	t	c	0.9788	-0.5742	0.0817	2.041e-12	3721	meta_filt_SCGF_B_noBMI.txt
rs76093694	a	c	0.0773	0.2348	0.0434	6.328e-08	3721	meta_filt_SCGF_B_noBMI.txt
rs112427907	a	g	0.0977	0.1805	0.0394	4.735e-06	3721	meta_filt_SCGF_B_noBMI.txt
rs17797090	a	g	0.068	0.2655	0.0462	9.224e-09	3721	meta_filt_SCGF_B_noBMI.txt
rs12118918	a	g	0.8669	-0.1631	0.035	3.208e-06	3721	meta_filt_SCGF_B_noBMI.txt
rs3766109	a	t	0.7902	-0.2035	0.0283	5.967e-13	3721	meta_filt_SCGF_B_noBMI.txt
rs146024394	t	c	0.9788	-0.4021	0.0807	6.26e-07	3721	meta_filt_SCGF_B_noBMI.txt
rs143829871	t	c	0.9047	-0.1866	0.0399	2.852e-06	3721	meta_filt_SCGF_B_noBMI.txt
rs1557570	t	g	0.2932	0.2075	0.0252	2.013e-16	3721	meta_filt_SCGF_B_noBMI.txt
rs10800450	a	t	0.2045	0.2095	0.0287	3.084e-13	3721	meta_filt_SCGF_B_noBMI.txt
rs1988608	a	g	0.245	0.1831	0.0272	1.708e-11	3721	meta_filt_SCGF_B_noBMI.txt
rs74524104	c	g	0.9738	-0.5268	0.0763	4.997e-12	3721	meta_filt_SCGF_B_noBMI.txt
rs116997538	t	c	0.019	0.8341	0.0856	2.067e-22	3721	meta_filt_SCGF_B_noBMI.txt
rs3889040	a	g	0.9509	0.2599	0.0561	3.556e-06	3721	meta_filt_SCGF_B_noBMI.txt
rs116887041	a	g	0.0653	0.2816	0.047	2.12e-09	3721	meta_filt_SCGF_B_noBMI.txt
rs142876274	a	g	0.9791	-0.6122	0.0829	1.506e-13	3721	meta_filt_SCGF_B_noBMI.txt
rs7842514	a	g	0.202	0.1323	0.0288	4.392e-06	3721	meta_filt_SCGF_B_noBMI.txt
rs142930583	c	g	0.0272	0.6044	0.0739	2.937e-16	3721	meta_filt_SCGF_B_noBMI.txt
rs58736839	t	c	0.9531	-0.3295	0.055	2.059e-09	3721	meta_filt_SCGF_B_noBMI.txt
rs10158595	t	c	0.2522	0.1843	0.0266	4.507e-12	3721	meta_filt_SCGF_B_noBMI.txt
rs2164747	a	g	0.9018	-0.1874	0.0385	1.117e-06	3721	meta_filt_SCGF_B_noBMI.txt
rs9332651	a	g	0.2047	0.2055	0.0285	5.804e-13	3721	meta_filt_SCGF_B_noBMI.txt
rs57215630	t	c	0.0212	0.5741	0.0818	2.205e-12	3721	meta_filt_SCGF_B_noBMI.txt
rs79186925	t	c	0.7481	-0.1846	0.0267	4.322e-12	3721	meta_filt_SCGF_B_noBMI.txt
rs2040444	a	g	0.6139	-0.1506	0.0236	1.678e-10	3721	meta_filt_SCGF_B_noBMI.txt
rs12143223	c	g	0.2525	0.1861	0.0267	3e-12	3721	meta_filt_SCGF_B_noBMI.txt
rs112258520	t	c	0.0185	0.503	0.0979	2.745e-07	3721	meta_filt_SCGF_B_noBMI.txt
rs143452478	a	g	0.9747	-0.5914	0.0778	2.924e-14	3721	meta_filt_SCGF_B_noBMI.txt
rs137877558	a	acagtg	0.068	0.2662	0.0462	8.169e-09	3721	meta_filt_SCGF_B_noBMI.txt
rs117048958	t	c	0.0649	0.271	0.047	8.408e-09	3721	meta_filt_SCGF_B_noBMI.txt
rs202101766	catgt	c	0.9784	-0.5828	0.0814	8.37e-13	3721	meta_filt_SCGF_B_noBMI.txt
rs59681540	t	c	0.068	0.266	0.0462	8.344e-09	3721	meta_filt_SCGF_B_noBMI.txt
rs140496593	a	c	0.0275	0.5969	0.0736	5.133e-16	3721	meta_filt_SCGF_B_noBMI.txt
rs147625924	t	c	0.0208	0.5974	0.0824	4.148e-13	3721	meta_filt_SCGF_B_noBMI.txt
rs6701330	t	c	0.7088	-0.2083	0.0253	1.965e-16	3721	meta_filt_SCGF_B_noBMI.txt
rs3766112	c	g	0.7699	-0.1914	0.0275	3.258e-12	3721	meta_filt_SCGF_B_noBMI.txt
rs117238625	a	g	0.02	0.817	0.0836	1.484e-22	3721	meta_filt_SCGF_B_noBMI.txt
rs147288959	a	g	0.0069	0.7373	0.16	4.055e-06	3721	meta_filt_SCGF_B_noBMI.txt
rs183024062	a	g	0.0272	0.605	0.074	2.913e-16	3721	meta_filt_SCGF_B_noBMI.txt
rs4964251	t	c	0.0573	0.2381	0.0503	2.18e-06	3721	meta_filt_SCGF_B_noBMI.txt
rs7310423	t	c	0.9018	-0.1874	0.0385	1.12e-06	3721	meta_filt_SCGF_B_noBMI.txt
rs35966430	t	tc	0.6761	0.1487	0.0254	4.726e-09	3721	meta_filt_SCGF_B_noBMI.txt
rs1800594	a	g	0.7828	-0.1901	0.0298	1.874e-10	3721	meta_filt_SCGF_B_noBMI.txt
rs7790002	a	g	0.3779	-0.1145	0.0247	3.634e-06	3721	meta_filt_SCGF_B_noBMI.txt
rs73388220	t	c	0.068	0.2657	0.0462	8.918e-09	3721	meta_filt_SCGF_B_noBMI.txt
rs139070455	t	c	0.9738	-0.5913	0.0837	1.575e-12	3721	meta_filt_SCGF_B_noBMI.txt
rs2213866	a	g	0.7954	-0.2055	0.0285	5.817e-13	3721	meta_filt_SCGF_B_noBMI.txt
rs118065857	a	c	0.0121	-0.5706	0.121	2.397e-06	3721	meta_filt_SCGF_B_noBMI.txt
rs60729918	t	c	0.932	-0.2662	0.0462	8.169e-09	3721	meta_filt_SCGF_B_noBMI.txt
rs77247938	a	g	0.0655	0.2862	0.0475	1.629e-09	3721	meta_filt_SCGF_B_noBMI.txt
rs111580042	t	c	0.0481	-0.2605	0.0562	3.532e-06	3721	meta_filt_SCGF_B_noBMI.txt
rs4976649	a	g	0.568	0.1237	0.0243	3.596e-07	3721	meta_filt_SCGF_B_noBMI.txt
rs4135105	t	c	0.0189	0.8341	0.0857	2.199e-22	3721	meta_filt_SCGF_B_noBMI.txt
rs117520978	a	g	0.0307	0.4623	0.0749	6.642e-10	3721	meta_filt_SCGF_B_noBMI.txt
rs141057585	a	g	0.935	-0.2521	0.0523	1.433e-06	3721	meta_filt_SCGF_B_noBMI.txt
rs11553764	t	c	0.1441	0.1726	0.0332	1.962e-07	3721	meta_filt_SCGF_B_noBMI.txt
rs79327130	t	c	0.0526	0.2927	0.0521	1.983e-08	3721	meta_filt_SCGF_B_noBMI.txt
rs4135110	a	g	0.0528	0.2901	0.052	2.375e-08	3721	meta_filt_SCGF_B_noBMI.txt
rs182543447	c	g	0.9806	-0.6681	0.0878	2.854e-14	3721	meta_filt_SCGF_B_noBMI.txt
rs190317050	a	g	0.1062	0.2081	0.0389	8.653e-08	3721	meta_filt_SCGF_B_noBMI.txt
rs4656687	t	c	0.6274	-0.1671	0.0242	5.52e-12	3721	meta_filt_SCGF_B_noBMI.txt
rs9332643	t	c	0.2052	0.2035	0.0285	9.581e-13	3721	meta_filt_SCGF_B_noBMI.txt
rs11612462	t	g	0.8557	-0.1728	0.0332	1.896e-07	3721	meta_filt_SCGF_B_noBMI.txt
rs6675244	t	c	0.7899	-0.2034	0.0282	5.673e-13	3721	meta_filt_SCGF_B_noBMI.txt
rs9332596	a	g	0.6539	-0.1878	0.0242	9.234e-15	3721	meta_filt_SCGF_B_noBMI.txt
rs2239852	t	c	0.3719	0.167	0.0242	4.994e-12	3721	meta_filt_SCGF_B_noBMI.txt
rs144400079	t	c	0.0212	0.6051	0.0823	1.886e-13	3721	meta_filt_SCGF_B_noBMI.txt
rs1894695	c	g	0.748	-0.1845	0.0267	4.388e-12	3721	meta_filt_SCGF_B_noBMI.txt
rs9332652	a	at	0.7949	-0.2036	0.0285	9.448e-13	3721	meta_filt_SCGF_B_noBMI.txt
rs4656187	t	c	0.2082	0.2042	0.0284	6.544e-13	3721	meta_filt_SCGF_B_noBMI.txt
rs62115592	t	c	0.8107	0.1899	0.034	2.342e-08	3721	meta_filt_SCGF_B_noBMI.txt
rs117319545	a	g	0.02	0.817	0.0836	1.466e-22	3721	meta_filt_SCGF_B_noBMI.txt
rs7802293	t	c	0.3779	-0.1145	0.0247	3.649e-06	3721	meta_filt_SCGF_B_noBMI.txt
rs149580590	a	g	0.979	-0.6177	0.0832	1.097e-13	3721	meta_filt_SCGF_B_noBMI.txt
rs7815967	t	c	0.1991	0.1325	0.0288	4.371e-06	3721	meta_filt_SCGF_B_noBMI.txt
rs191631370	a	t	0.017	0.8095	0.0919	1.327e-18	3721	meta_filt_SCGF_B_noBMI.txt
rs141369989	a	g	0.0272	0.6038	0.0738	2.92e-16	3721	meta_filt_SCGF_B_noBMI.txt
rs60603839	c	g	0.068	0.2683	0.0463	6.852e-09	3721	meta_filt_SCGF_B_noBMI.txt
rs3817303	t	g	0.194	0.1362	0.0294	3.602e-06	3721	meta_filt_SCGF_B_noBMI.txt
rs264157	a	g	0.4743	0.1079	0.0233	3.685e-06	3721	meta_filt_SCGF_B_noBMI.txt
rs11111869	a	g	0.1681	0.1621	0.0311	1.861e-07	3721	meta_filt_SCGF_B_noBMI.txt
rs145093717	a	g	0.9731	-0.6378	0.0809	3.21e-15	3721	meta_filt_SCGF_B_noBMI.txt
rs9332640	c	g	0.5297	-0.1256	0.0234	7.706e-08	3721	meta_filt_SCGF_B_noBMI.txt
rs2301515	t	c	0.3734	0.1669	0.0243	6.924e-12	3721	meta_filt_SCGF_B_noBMI.txt
rs182402729	a	t	0.9865	-0.8284	0.1055	4.071e-15	3721	meta_filt_SCGF_B_noBMI.txt
rs9287090	a	g	0.2092	0.2037	0.0283	6.197e-13	3721	meta_filt_SCGF_B_noBMI.txt
rs2009814	t	c	0.2044	0.2088	0.0287	3.24e-13	3721	meta_filt_SCGF_B_noBMI.txt
rs35731684	a	ac	0.6221	0.1145	0.0247	3.649e-06	3721	meta_filt_SCGF_B_noBMI.txt
rs145277146	a	g	0.0653	0.28	0.047	2.517e-09	3721	meta_filt_SCGF_B_noBMI.txt
rs2420375	c	g	0.2522	0.1843	0.0266	4.567e-12	3721	meta_filt_SCGF_B_noBMI.txt
rs57992527	t	ta	0.9787	-0.5792	0.0816	1.258e-12	3721	meta_filt_SCGF_B_noBMI.txt
rs7313722	t	c	0.9788	-0.5722	0.0816	2.377e-12	3721	meta_filt_SCGF_B_noBMI.txt
rs9332600	t	c	0.2102	0.2035	0.0282	5.578e-13	3721	meta_filt_SCGF_B_noBMI.txt
rs2731672	t	c	0.2634	-0.1406	0.0262	8.412e-08	3721	meta_filt_SCGF_B_noBMI.txt
rs80096598	a	c	0.9346	-0.28	0.047	2.491e-09	3721	meta_filt_SCGF_B_noBMI.txt
rs10800449	a	c	0.2846	0.1466	0.0264	2.899e-08	3721	meta_filt_SCGF_B_noBMI.txt
rs200072888	t	g	0.0046	0.9927	0.1952	3.679e-07	3721	meta_filt_SCGF_B_noBMI.txt
rs1149926	t	c	0.0239	-0.3458	0.0749	3.917e-06	3721	meta_filt_SCGF_B_noBMI.txt
rs11833373	a	g	0.9788	-0.5717	0.0816	2.473e-12	3721	meta_filt_SCGF_B_noBMI.txt
rs2213867	t	c	0.7953	-0.2055	0.0285	5.808e-13	3721	meta_filt_SCGF_B_noBMI.txt
rs142957286	a	attcagtt	0.0744	0.2546	0.0449	1.446e-08	3721	meta_filt_SCGF_B_noBMI.txt
rs13866	t	c	0.2622	-0.1647	0.028	3.773e-09	3721	meta_filt_SCGF_B_noBMI.txt
rs75077631	g	gc	0.2619	-0.1462	0.0265	3.568e-08	3721	meta_filt_SCGF_B_noBMI.txt
rs7309689	a	g	0.022	0.5348	0.0801	2.441e-11	3721	meta_filt_SCGF_B_noBMI.txt
rs151194174	a	g	0.0187	0.4536	0.0941	1.454e-06	3721	meta_filt_SCGF_B_noBMI.txt
rs6662593	a	g	0.2107	0.2061	0.0282	2.875e-13	3721	meta_filt_SCGF_B_noBMI.txt
rs150126661	a	g	0.0269	0.6042	0.0747	5.821e-16	3721	meta_filt_SCGF_B_noBMI.txt
rs117716477	a	c	0.0199	0.8242	0.084	1.029e-22	3721	meta_filt_SCGF_B_noBMI.txt
rs191788164	a	g	0.0215	0.6093	0.0821	1.163e-13	3721	meta_filt_SCGF_B_noBMI.txt
rs6032	t	c	0.7899	-0.2034	0.0282	5.699e-13	3721	meta_filt_SCGF_B_noBMI.txt
rs9332620	t	c	0.2066	0.2046	0.0284	6.021e-13	3721	meta_filt_SCGF_B_noBMI.txt
rs7980028	t	g	0.0681	0.2663	0.0462	8.01e-09	3721	meta_filt_SCGF_B_noBMI.txt
rs7131840	a	c	0.9787	-0.5793	0.0816	1.233e-12	3721	meta_filt_SCGF_B_noBMI.txt
rs2420377	a	g	0.2523	0.1843	0.0266	4.64e-12	3721	meta_filt_SCGF_B_noBMI.txt
rs9332655	a	g	0.7949	-0.2036	0.0285	9.46e-13	3721	meta_filt_SCGF_B_noBMI.txt
rs929130	a	g	0.2301	0.1914	0.0275	3.254e-12	3721	meta_filt_SCGF_B_noBMI.txt
rs117865577	t	c	0.9397	0.2565	0.0553	3.575e-06	3721	meta_filt_SCGF_B_noBMI.txt
rs6539126	t	g	0.9609	-0.3897	0.0603	1.043e-10	3721	meta_filt_SCGF_B_noBMI.txt
rs10919179	a	g	0.3864	0.1523	0.0237	1.194e-10	3721	meta_filt_SCGF_B_noBMI.txt
rs13306345	a	t	0.2519	0.1847	0.0267	4.317e-12	3721	meta_filt_SCGF_B_noBMI.txt
rs112346514	t	c	0.0302	-0.3261	0.0703	3.543e-06	3721	meta_filt_SCGF_B_noBMI.txt
rs9332627	a	g	0.2051	0.2025	0.0285	1.259e-12	3721	meta_filt_SCGF_B_noBMI.txt
rs10800456	a	g	0.5758	-0.1573	0.0237	3.216e-11	3721	meta_filt_SCGF_B_noBMI.txt
rs10089578	a	g	0.8012	-0.132	0.0289	4.854e-06	3721	meta_filt_SCGF_B_noBMI.txt
rs150733161	t	c	0.0142	-0.5255	0.112	2.687e-06	3721	meta_filt_SCGF_B_noBMI.txt
rs139413256	a	g	0.0139	-0.5174	0.1076	1.532e-06	3721	meta_filt_SCGF_B_noBMI.txt
rs10507159	t	c	0.0213	0.5811	0.0823	1.702e-12	3721	meta_filt_SCGF_B_noBMI.txt
rs6672595	t	c	0.2301	0.1913	0.0275	3.26e-12	3721	meta_filt_SCGF_B_noBMI.txt
rs1560094	a	g	0.973	-0.636	0.0805	2.813e-15	3721	meta_filt_SCGF_B_noBMI.txt
rs73385667	c	g	0.9788	-0.5759	0.0818	1.884e-12	3721	meta_filt_SCGF_B_noBMI.txt
rs264162	a	g	0.4749	0.1076	0.0233	3.868e-06	3721	meta_filt_SCGF_B_noBMI.txt
rs189803223	c	g	0.9788	-0.4014	0.0807	6.56e-07	3721	meta_filt_SCGF_B_noBMI.txt
rs9287092	a	c	0.2271	0.1948	0.0277	2.158e-12	3721	meta_filt_SCGF_B_noBMI.txt
rs10919191	a	t	0.4302	0.1599	0.0256	4.052e-10	3721	meta_filt_SCGF_B_noBMI.txt
rs202192357	a	ac	0.0295	0.4738	0.0758	4.184e-10	3721	meta_filt_SCGF_B_noBMI.txt
rs41275788	a	g	0.9703	-0.5729	0.0724	2.449e-15	3721	meta_filt_SCGF_B_noBMI.txt
rs72248387	t	tca	0.2522	0.1844	0.0267	4.568e-12	3721	meta_filt_SCGF_B_noBMI.txt
rs144135139	t	c	0.0267	0.6117	0.0756	6.054e-16	3721	meta_filt_SCGF_B_noBMI.txt
rs974793	t	c	0.2044	0.2061	0.0285	5.109e-13	3721	meta_filt_SCGF_B_noBMI.txt
rs12747670	a	t	0.6132	-0.1525	0.0237	1.129e-10	3721	meta_filt_SCGF_B_noBMI.txt
rs17876032	a	g	0.6741	0.1487	0.0253	4.082e-09	3721	meta_filt_SCGF_B_noBMI.txt
rs12131397	a	c	0.4701	0.1254	0.0234	8.143e-08	3721	meta_filt_SCGF_B_noBMI.txt
rs1806475	a	c	0.9787	-0.5789	0.0815	1.254e-12	3721	meta_filt_SCGF_B_noBMI.txt
rs2583258	t	c	0.0948	0.185	0.0395	2.824e-06	3721	meta_filt_SCGF_B_noBMI.txt
rs117821664	t	c	0.0652	0.283	0.0471	1.867e-09	3721	meta_filt_SCGF_B_noBMI.txt
rs1894694	t	c	0.5985	-0.1551	0.0238	7.028e-11	3721	meta_filt_SCGF_B_noBMI.txt
rs9332630	t	c	0.5299	-0.1241	0.0234	1.075e-07	3721	meta_filt_SCGF_B_noBMI.txt
rs4525	t	c	0.79	-0.2033	0.0282	5.866e-13	3721	meta_filt_SCGF_B_noBMI.txt
rs73177929	t	c	0.0744	0.2546	0.0449	1.453e-08	3721	meta_filt_SCGF_B_noBMI.txt
rs66613683	t	c	0.8554	-0.1715	0.0332	2.348e-07	3721	meta_filt_SCGF_B_noBMI.txt
rs6686805	a	c	0.6275	-0.166	0.0242	7.1e-12	3721	meta_filt_SCGF_B_noBMI.txt
rs59868573	a	g	0.0209	0.5961	0.0824	4.565e-13	3721	meta_filt_SCGF_B_noBMI.txt
rs12121164	t	c	0.252	0.1847	0.0267	4.321e-12	3721	meta_filt_SCGF_B_noBMI.txt
rs6021	t	c	0.7899	-0.2034	0.0282	5.692e-13	3721	meta_filt_SCGF_B_noBMI.txt
rs200986615	t	ta	0.0321	0.5441	0.0681	1.307e-15	3721	meta_filt_SCGF_B_noBMI.txt
rs34911860	a	g	0.0291	-0.3674	0.0787	3.002e-06	3721	meta_filt_SCGF_B_noBMI.txt
rs1557572	a	c	0.6288	-0.1687	0.0242	3.078e-12	3721	meta_filt_SCGF_B_noBMI.txt
rs73386170	a	g	0.068	0.2662	0.0462	8.169e-09	3721	meta_filt_SCGF_B_noBMI.txt
rs9332665	t	g	0.7116	-0.2099	0.0254	1.345e-16	3721	meta_filt_SCGF_B_noBMI.txt
rs4135064	t	c	0.0773	0.2348	0.0434	6.349e-08	3721	meta_filt_SCGF_B_noBMI.txt
rs139572265	t	c	0.9842	0.4306	0.0939	4.527e-06	3721	meta_filt_SCGF_B_noBMI.txt
rs6670393	a	c	0.7925	-0.2052	0.0284	5.359e-13	3721	meta_filt_SCGF_B_noBMI.txt
rs62112533	t	c	0.262	-0.1665	0.0279	2.549e-09	3721	meta_filt_SCGF_B_noBMI.txt
rs147922249	t	c	0.0236	0.6014	0.0867	4.08e-12	3721	meta_filt_SCGF_B_noBMI.txt
rs13267781	t	c	0.8013	-0.1319	0.0289	4.962e-06	3721	meta_filt_SCGF_B_noBMI.txt
rs4737732	a	g	0.698	-0.1149	0.0251	4.596e-06	3721	meta_filt_SCGF_B_noBMI.txt
rs117098596	t	c	0.9814	-0.5015	0.0978	2.931e-07	3721	meta_filt_SCGF_B_noBMI.txt
rs2420376	a	g	0.2522	0.1843	0.0266	4.61e-12	3721	meta_filt_SCGF_B_noBMI.txt
rs148006992	a	aat	0.021	0.5923	0.0823	6.034e-13	3721	meta_filt_SCGF_B_noBMI.txt
rs201530598	g	ga	0.0204	0.7985	0.083	6.618e-22	3721	meta_filt_SCGF_B_noBMI.txt
rs6030	t	c	0.7113	-0.2086	0.0254	1.919e-16	3721	meta_filt_SCGF_B_noBMI.txt
rs201249681	ca	c	0.2044	0.2091	0.0287	3.116e-13	3721	meta_filt_SCGF_B_noBMI.txt
rs73385687	t	c	0.9786	-0.5751	0.0815	1.671e-12	3721	meta_filt_SCGF_B_noBMI.txt
rs117856328	a	g	0.0772	0.2336	0.0434	7.334e-08	3721	meta_filt_SCGF_B_noBMI.txt
