# Supplementary material for: Inflammatory cytokine profiles in erectile dysfunction: a bidirectional Mendelian randomization
Source: Front Immunol. 2024 Apr 12;15:1342658. doi: 10.3389/fimmu.2024.1342658 (PMC11045927; doi:10.3389/fimmu.2024.1342658)
Supplement: Supplementary file 2 [file DataSheet_2.zip › 41 Inflammatory cytokines exposure data/meta_filt_SDF_1A_noBMI.txt]

MarkerName	Allele1	Allele2	Freq1	Effect	StdErr	P-value	Total_N	PHENO
rs7018429	c	g	0.8978	0.1239	0.0271	4.756e-06	7829	meta_filt_SDF_1A_noBMI.txt
rs143525152	a	c	0.0063	-0.4853	0.1023	2.094e-06	7829	meta_filt_SDF_1A_noBMI.txt
rs78037609	a	g	0.0104	-0.6261	0.1334	2.666e-06	7829	meta_filt_SDF_1A_noBMI.txt
rs149893336	a	g	0.993	-0.494	0.1082	4.93e-06	7829	meta_filt_SDF_1A_noBMI.txt
rs78883416	c	g	0.308	-0.0871	0.0182	1.755e-06	7829	meta_filt_SDF_1A_noBMI.txt
rs3988298	t	c	0.1042	-0.1263	0.0266	2.124e-06	7829	meta_filt_SDF_1A_noBMI.txt
rs80321291	a	g	0.9936	0.4915	0.1035	2.037e-06	7829	meta_filt_SDF_1A_noBMI.txt
rs62194947	t	c	0.2632	-0.0852	0.0185	4.269e-06	7829	meta_filt_SDF_1A_noBMI.txt
rs11933818	t	g	0.9914	0.4387	0.0938	2.884e-06	7829	meta_filt_SDF_1A_noBMI.txt
rs4922158	t	g	0.1042	-0.125	0.0268	3.057e-06	7829	meta_filt_SDF_1A_noBMI.txt
rs137984968	a	g	0.0064	-0.4933	0.1035	1.868e-06	7829	meta_filt_SDF_1A_noBMI.txt
rs73801078	a	c	0.0069	-0.4878	0.1007	1.282e-06	7829	meta_filt_SDF_1A_noBMI.txt
rs6586903	t	c	0.1037	-0.1264	0.0268	2.421e-06	7829	meta_filt_SDF_1A_noBMI.txt
rs1484801	a	g	0.1036	-0.1251	0.0269	3.278e-06	7829	meta_filt_SDF_1A_noBMI.txt
rs10474392	a	g	0.334	0.0934	0.0177	1.376e-07	7829	meta_filt_SDF_1A_noBMI.txt
rs75678658	a	g	0.0069	-0.5173	0.1018	3.742e-07	7829	meta_filt_SDF_1A_noBMI.txt
rs78942593	t	c	0.0064	-0.4935	0.1035	1.852e-06	7829	meta_filt_SDF_1A_noBMI.txt
rs114591998	a	g	0.0064	-0.4922	0.1035	1.971e-06	7829	meta_filt_SDF_1A_noBMI.txt
rs2323302	c	g	0.9936	0.4958	0.1035	1.651e-06	7829	meta_filt_SDF_1A_noBMI.txt
rs73105789	t	c	0.9917	0.4469	0.0945	2.257e-06	7829	meta_filt_SDF_1A_noBMI.txt
rs1600396	a	g	0.8096	-0.0933	0.0204	4.939e-06	7829	meta_filt_SDF_1A_noBMI.txt
rs1843201	t	g	0.8959	0.1262	0.0266	2.153e-06	7829	meta_filt_SDF_1A_noBMI.txt
rs12141941	t	c	0.7493	-0.0881	0.0186	2.263e-06	7829	meta_filt_SDF_1A_noBMI.txt
rs10461102	a	c	0.0064	-0.4954	0.1035	1.691e-06	7829	meta_filt_SDF_1A_noBMI.txt
rs76617302	t	c	0.9935	0.4884	0.1034	2.336e-06	7829	meta_filt_SDF_1A_noBMI.txt
rs11110094	a	g	0.2837	-0.0879	0.0185	1.943e-06	7829	meta_filt_SDF_1A_noBMI.txt
rs13275877	a	g	0.9239	0.1431	0.031	3.875e-06	7829	meta_filt_SDF_1A_noBMI.txt
rs62194946	t	g	0.2628	-0.0849	0.0185	4.552e-06	7829	meta_filt_SDF_1A_noBMI.txt
rs4235287	t	c	0.9904	0.4255	0.0898	2.158e-06	7829	meta_filt_SDF_1A_noBMI.txt
rs199804941	cg	c	0.9855	0.6033	0.1258	1.608e-06	3310	meta_filt_SDF_1A_noBMI.txt
rs3839141	t	ta	0.9631	-0.1997	0.0435	4.461e-06	7829	meta_filt_SDF_1A_noBMI.txt
rs116164650	a	g	0.0064	-0.4733	0.1032	4.476e-06	7829	meta_filt_SDF_1A_noBMI.txt
rs16872470	a	g	0.9933	0.5203	0.102	3.38e-07	7829	meta_filt_SDF_1A_noBMI.txt
rs10013755	a	t	0.9929	0.5188	0.0995	1.851e-07	7829	meta_filt_SDF_1A_noBMI.txt
rs10516368	a	c	0.0105	-0.4268	0.0883	1.356e-06	7829	meta_filt_SDF_1A_noBMI.txt
rs76766406	a	g	0.9935	0.4642	0.1012	4.489e-06	7829	meta_filt_SDF_1A_noBMI.txt
rs116374333	a	g	0.9937	0.4805	0.1035	3.472e-06	7829	meta_filt_SDF_1A_noBMI.txt
rs1388319	t	c	0.9904	0.4205	0.0903	3.236e-06	7829	meta_filt_SDF_1A_noBMI.txt
rs111408883	a	g	0.0064	-0.4745	0.1035	4.586e-06	7829	meta_filt_SDF_1A_noBMI.txt
rs10015154	a	g	0.0064	-0.4731	0.1015	3.134e-06	7829	meta_filt_SDF_1A_noBMI.txt
rs79292999	a	t	0.0064	-0.4907	0.1035	2.105e-06	7829	meta_filt_SDF_1A_noBMI.txt
rs1491371	t	c	0.9904	0.4255	0.0898	2.157e-06	7829	meta_filt_SDF_1A_noBMI.txt
