# Supplementary material for: Inflammatory cytokine profiles in erectile dysfunction: a bidirectional Mendelian randomization
Source: Front Immunol. 2024 Apr 12;15:1342658. doi: 10.3389/fimmu.2024.1342658 (PMC11045927; doi:10.3389/fimmu.2024.1342658)
Supplement: Supplementary file 2 [file DataSheet_2.zip › 41 Inflammatory cytokines exposure data/meta_filt_TNF_A_noBMI.txt]

MarkerName	Allele1	Allele2	Freq1	Effect	StdErr	P-value	Total_N	PHENO
rs10834997	a	g	0.6924	-0.123	0.0256	1.528e-06	3493	meta_filt_TNF_A_noBMI.txt
rs72725197	t	c	0.0063	-0.7384	0.1593	3.554e-06	3493	meta_filt_TNF_A_noBMI.txt
rs10767536	a	g	0.3274	0.118	0.0253	3.146e-06	3493	meta_filt_TNF_A_noBMI.txt
rs142102130	ca	c	0.9961	-0.9285	0.1941	1.727e-06	3493	meta_filt_TNF_A_noBMI.txt
rs114948732	a	g	0.9962	-0.9442	0.1958	1.417e-06	3493	meta_filt_TNF_A_noBMI.txt
rs10834996	a	g	0.3076	0.123	0.0256	1.53e-06	3493	meta_filt_TNF_A_noBMI.txt
rs200945822	a	aac	0.0194	0.4043	0.0885	4.921e-06	3493	meta_filt_TNF_A_noBMI.txt
rs72725181	t	c	0.9938	0.7383	0.1594	3.65e-06	3493	meta_filt_TNF_A_noBMI.txt
rs11029574	t	c	0.2821	0.1226	0.0261	2.72e-06	3493	meta_filt_TNF_A_noBMI.txt
rs114552926	a	g	0.0038	0.9403	0.1954	1.5e-06	3493	meta_filt_TNF_A_noBMI.txt
rs188618085	t	c	0.0039	-0.9646	0.1948	7.376e-07	3493	meta_filt_TNF_A_noBMI.txt
rs11029576	t	c	0.7187	-0.1228	0.0262	2.651e-06	3493	meta_filt_TNF_A_noBMI.txt
rs13357936	a	g	0.031	0.354	0.0732	1.305e-06	3493	meta_filt_TNF_A_noBMI.txt
rs200552062	a	acc	0.0038	0.9399	0.1953	1.496e-06	3493	meta_filt_TNF_A_noBMI.txt
rs72725189	a	g	0.9938	0.7383	0.1594	3.65e-06	3493	meta_filt_TNF_A_noBMI.txt
rs193127115	a	c	0.0038	0.9523	0.1966	1.274e-06	3493	meta_filt_TNF_A_noBMI.txt
rs149420276	a	g	0.9803	-0.4192	0.0885	2.152e-06	3493	meta_filt_TNF_A_noBMI.txt
rs114316175	c	g	0.0038	0.9474	0.1959	1.317e-06	3493	meta_filt_TNF_A_noBMI.txt
rs2860040	t	c	0.7176	-0.1224	0.0261	2.781e-06	3493	meta_filt_TNF_A_noBMI.txt
rs115018697	c	g	0.9962	-0.9542	0.197	1.273e-06	3493	meta_filt_TNF_A_noBMI.txt
rs201443569	a	ag	0.9962	-0.9567	0.1975	1.271e-06	3493	meta_filt_TNF_A_noBMI.txt
rs10767544	a	g	0.6881	-0.1202	0.0256	2.649e-06	3493	meta_filt_TNF_A_noBMI.txt
rs1355131	c	g	0.7187	-0.1228	0.0262	2.691e-06	3493	meta_filt_TNF_A_noBMI.txt
rs1355132	t	c	0.7188	-0.1228	0.0262	2.684e-06	3493	meta_filt_TNF_A_noBMI.txt
rs79105320	a	g	0.0112	0.5573	0.1177	2.207e-06	3493	meta_filt_TNF_A_noBMI.txt
rs115698682	a	g	0.0038	0.9639	0.198	1.123e-06	3493	meta_filt_TNF_A_noBMI.txt
rs116149469	a	g	0.0038	0.9521	0.1966	1.275e-06	3493	meta_filt_TNF_A_noBMI.txt
rs185682149	t	c	0.0036	-0.9407	0.2016	3.076e-06	3493	meta_filt_TNF_A_noBMI.txt
rs11029577	a	g	0.281	0.122	0.0262	3.08e-06	3493	meta_filt_TNF_A_noBMI.txt
rs149019003	t	c	0.0039	0.9782	0.1993	9.142e-07	3493	meta_filt_TNF_A_noBMI.txt
rs111332265	a	g	0.9696	-0.3678	0.0745	7.913e-07	3493	meta_filt_TNF_A_noBMI.txt
rs114672792	t	c	0.9962	-0.958	0.1973	1.204e-06	3493	meta_filt_TNF_A_noBMI.txt
rs79760241	t	c	0.9698	-0.3605	0.0737	1.002e-06	3493	meta_filt_TNF_A_noBMI.txt
rs10767545	a	g	0.6923	-0.1228	0.0256	1.57e-06	3493	meta_filt_TNF_A_noBMI.txt
rs73796491	a	g	0.0311	0.3473	0.0718	1.316e-06	3493	meta_filt_TNF_A_noBMI.txt
rs721258	a	t	0.7058	-0.1187	0.0259	4.749e-06	3493	meta_filt_TNF_A_noBMI.txt
rs6869405	a	c	0.0316	0.334	0.07	1.818e-06	3493	meta_filt_TNF_A_noBMI.txt
rs2087974	t	g	0.2942	0.1187	0.0259	4.716e-06	3493	meta_filt_TNF_A_noBMI.txt
rs150978375	a	g	0.0038	0.9649	0.1981	1.108e-06	3493	meta_filt_TNF_A_noBMI.txt
rs115800651	a	g	0.9961	-0.9362	0.194	1.393e-06	3493	meta_filt_TNF_A_noBMI.txt
rs7256693	t	c	0.8925	-0.1841	0.04	4.109e-06	3493	meta_filt_TNF_A_noBMI.txt
rs115862614	t	c	0.0038	0.9489	0.196	1.293e-06	3493	meta_filt_TNF_A_noBMI.txt
rs116736594	t	c	0.0312	0.3407	0.0702	1.223e-06	3493	meta_filt_TNF_A_noBMI.txt
rs115669577	a	g	0.0038	0.981	0.1994	8.625e-07	3493	meta_filt_TNF_A_noBMI.txt
rs72889134	a	c	0.2822	0.1227	0.0261	2.66e-06	3493	meta_filt_TNF_A_noBMI.txt
