# Supplementary material for: Inflammatory cytokine profiles in erectile dysfunction: a bidirectional Mendelian randomization
Source: Front Immunol. 2024 Apr 12;15:1342658. doi: 10.3389/fimmu.2024.1342658 (PMC11045927; doi:10.3389/fimmu.2024.1342658)
Supplement: Supplementary file 2 [file DataSheet_2.zip › 41 Inflammatory cytokines exposure data/meta_filt_TNF_B_noBMI.txt]

MarkerName	Allele1	Allele2	Freq1	Effect	StdErr	P-value	Total_N	PHENO
rs62284711	t	c	0.0557	-0.3695	0.0781	2.221e-06	1566	meta_filt_TNF_B_noBMI.txt
rs57222240	t	c	0.9448	0.3767	0.0784	1.566e-06	1566	meta_filt_TNF_B_noBMI.txt
rs2901272	t	g	0.3918	0.1718	0.037	3.416e-06	1566	meta_filt_TNF_B_noBMI.txt
rs62284710	a	g	0.9443	0.3702	0.0782	2.183e-06	1566	meta_filt_TNF_B_noBMI.txt
rs143259067	t	c	0.9595	-0.6923	0.1003	5.081e-12	1566	meta_filt_TNF_B_noBMI.txt
rs1968234	a	c	0.3919	0.1716	0.037	3.475e-06	1566	meta_filt_TNF_B_noBMI.txt
rs78296352	t	g	0.0252	1.2028	0.1366	1.276e-18	1566	meta_filt_TNF_B_noBMI.txt
rs62284718	t	c	0.0558	-0.37	0.078	2.098e-06	1566	meta_filt_TNF_B_noBMI.txt
rs2080926	t	c	0.3919	0.1725	0.037	3.149e-06	1566	meta_filt_TNF_B_noBMI.txt
rs62284712	a	g	0.9442	0.3696	0.0781	2.21e-06	1566	meta_filt_TNF_B_noBMI.txt
rs140742683	t	g	0.9788	-1.4621	0.1494	1.269e-22	1566	meta_filt_TNF_B_noBMI.txt
rs114934703	a	g	0.9628	-0.6475	0.1137	1.243e-08	1566	meta_filt_TNF_B_noBMI.txt
rs2080925	a	c	0.6084	-0.1723	0.037	3.199e-06	1566	meta_filt_TNF_B_noBMI.txt
rs2420873	t	g	0.3897	0.1673	0.0365	4.513e-06	1566	meta_filt_TNF_B_noBMI.txt
rs60953921	t	c	0.9449	0.3735	0.0783	1.839e-06	1566	meta_filt_TNF_B_noBMI.txt
rs8113818	a	g	0.6084	-0.1718	0.037	3.359e-06	1566	meta_filt_TNF_B_noBMI.txt
rs62284747	t	c	0.0551	-0.373	0.0783	1.893e-06	1566	meta_filt_TNF_B_noBMI.txt
rs28709432	t	c	0.0544	-0.3821	0.0796	1.583e-06	1566	meta_filt_TNF_B_noBMI.txt
rs10936813	a	g	0.0558	-0.3699	0.078	2.118e-06	1566	meta_filt_TNF_B_noBMI.txt
rs62284755	t	c	0.9449	0.3717	0.0782	2.032e-06	1566	meta_filt_TNF_B_noBMI.txt
rs59628147	t	c	0.0552	-0.3766	0.0784	1.565e-06	1566	meta_filt_TNF_B_noBMI.txt
rs75240021	c	g	0.071	0.3713	0.0772	1.489e-06	1566	meta_filt_TNF_B_noBMI.txt
rs116196280	t	g	0.0405	0.6946	0.1004	4.672e-12	1566	meta_filt_TNF_B_noBMI.txt
rs12493995	t	c	0.0551	-0.377	0.0785	1.579e-06	1566	meta_filt_TNF_B_noBMI.txt
rs10925041	c	g	0.629	-0.1737	0.0372	2.948e-06	1566	meta_filt_TNF_B_noBMI.txt
rs2080927	a	g	0.6098	-0.1723	0.037	3.219e-06	1566	meta_filt_TNF_B_noBMI.txt
rs58916495	a	g	0.9446	0.3776	0.0781	1.354e-06	1566	meta_filt_TNF_B_noBMI.txt
rs78655189	t	c	0.0219	1.6212	0.1487	1.112e-27	1566	meta_filt_TNF_B_noBMI.txt
rs28675987	c	g	0.0544	-0.3816	0.0796	1.627e-06	1566	meta_filt_TNF_B_noBMI.txt
rs10925040	t	c	0.371	0.1738	0.0372	2.929e-06	1566	meta_filt_TNF_B_noBMI.txt
rs57457046	t	c	0.9448	0.3767	0.0784	1.565e-06	1566	meta_filt_TNF_B_noBMI.txt
rs76225863	a	g	0.0293	0.7534	0.1217	5.982e-10	1566	meta_filt_TNF_B_noBMI.txt
rs62284748	a	c	0.0551	-0.3729	0.0783	1.908e-06	1566	meta_filt_TNF_B_noBMI.txt
rs12486421	a	g	0.9449	0.3718	0.0782	2.011e-06	1566	meta_filt_TNF_B_noBMI.txt
rs77999880	a	g	0.9762	-1.413	0.138	1.32e-24	1566	meta_filt_TNF_B_noBMI.txt
rs753274	t	c	0.6085	-0.1725	0.037	3.143e-06	1566	meta_filt_TNF_B_noBMI.txt
rs9637467	a	g	0.0557	-0.3697	0.0781	2.189e-06	1566	meta_filt_TNF_B_noBMI.txt
rs17887074	a	g	0.0223	1.4259	0.1363	1.317e-25	1566	meta_filt_TNF_B_noBMI.txt
rs45498698	a	g	0.023	1.3684	0.1381	3.881e-23	1566	meta_filt_TNF_B_noBMI.txt
rs187784918	a	t	0.0229	1.4814	0.1417	1.352e-25	1566	meta_filt_TNF_B_noBMI.txt
rs61304219	a	c	0.9453	0.3793	0.0792	1.695e-06	1566	meta_filt_TNF_B_noBMI.txt
rs75134464	c	g	0.0223	1.4592	0.1386	6.332e-26	1566	meta_filt_TNF_B_noBMI.txt
rs57233963	a	t	0.9455	0.3814	0.0795	1.608e-06	1566	meta_filt_TNF_B_noBMI.txt
rs62284720	a	c	0.0558	-0.37	0.078	2.082e-06	1566	meta_filt_TNF_B_noBMI.txt
rs148018251	c	g	0.0255	0.9815	0.1311	7.127e-14	1566	meta_filt_TNF_B_noBMI.txt
rs10854129	t	c	0.3882	0.1708	0.0369	3.766e-06	1566	meta_filt_TNF_B_noBMI.txt
rs1968232	a	g	0.3918	0.1718	0.037	3.428e-06	1566	meta_filt_TNF_B_noBMI.txt
rs57616252	t	c	0.9449	0.3718	0.0782	2.018e-06	1566	meta_filt_TNF_B_noBMI.txt
rs144329757	a	c	0.0238	1.4191	0.1385	1.191e-24	1566	meta_filt_TNF_B_noBMI.txt
rs2901271	t	c	0.6086	-0.1715	0.037	3.531e-06	1566	meta_filt_TNF_B_noBMI.txt
rs58042099	t	c	0.9442	0.3699	0.078	2.139e-06	1566	meta_filt_TNF_B_noBMI.txt
rs62284750	a	g	0.9449	0.3728	0.0783	1.917e-06	1566	meta_filt_TNF_B_noBMI.txt
rs7629875	a	g	0.9443	0.3841	0.0774	6.897e-07	1566	meta_filt_TNF_B_noBMI.txt
rs58609039	a	g	0.0551	-0.3718	0.0782	2.02e-06	1566	meta_filt_TNF_B_noBMI.txt
rs71164240	t	tc	0.3903	0.1721	0.037	3.297e-06	1566	meta_filt_TNF_B_noBMI.txt
rs9290512	a	c	0.056	-0.3675	0.078	2.464e-06	1566	meta_filt_TNF_B_noBMI.txt
rs147092689	t	taatataaaa	0.0542	-0.3829	0.08	1.69e-06	1566	meta_filt_TNF_B_noBMI.txt
rs12609377	a	g	0.3904	0.1719	0.037	3.386e-06	1566	meta_filt_TNF_B_noBMI.txt
rs57104293	a	c	0.0558	-0.3698	0.078	2.15e-06	1566	meta_filt_TNF_B_noBMI.txt
rs12496282	t	c	0.9449	0.3719	0.0782	2e-06	1566	meta_filt_TNF_B_noBMI.txt
