# Supplementary material for: Inflammatory cytokine profiles in erectile dysfunction: a bidirectional Mendelian randomization
Source: Front Immunol. 2024 Apr 12;15:1342658. doi: 10.3389/fimmu.2024.1342658 (PMC11045927; doi:10.3389/fimmu.2024.1342658)
Supplement: Supplementary file 2 [file DataSheet_2.zip › 41 Inflammatory cytokines exposure data/meta_filt_TRAIL_noBMI.txt]

MarkerName	Allele1	Allele2	Freq1	Effect	StdErr	P-value	Total_N	PHENO
rs335519	a	g	0.6676	0.1033	0.0167	5.969e-10	8230	meta_filt_TRAIL_noBMI.txt
rs16961589	a	g	0.0447	0.3902	0.0375	2.354e-25	8230	meta_filt_TRAIL_noBMI.txt
rs148087557	t	c	0.0658	0.2918	0.0315	1.765e-20	8230	meta_filt_TRAIL_noBMI.txt
rs35645103	a	g	0.9543	-0.3863	0.0374	4.82e-25	8230	meta_filt_TRAIL_noBMI.txt
rs79462143	a	t	0.9342	-0.2918	0.0315	1.726e-20	8230	meta_filt_TRAIL_noBMI.txt
rs17801172	t	c	0.0447	0.3903	0.0375	2.381e-25	8230	meta_filt_TRAIL_noBMI.txt
rs7229392	a	g	0.6689	-0.0955	0.0168	1.434e-08	8230	meta_filt_TRAIL_noBMI.txt
rs16961588	c	g	0.0447	0.3902	0.0375	2.357e-25	8230	meta_filt_TRAIL_noBMI.txt
rs66509568	t	c	0.831	-0.0998	0.0206	1.344e-06	8230	meta_filt_TRAIL_noBMI.txt
rs117153803	t	g	0.0825	0.1782	0.0294	1.381e-09	8230	meta_filt_TRAIL_noBMI.txt
rs62088724	t	g	0.9533	-0.37	0.0365	3.96e-24	8230	meta_filt_TRAIL_noBMI.txt
rs76484420	t	c	0.9342	-0.2918	0.0315	1.775e-20	8230	meta_filt_TRAIL_noBMI.txt
rs13327037	a	g	0.1535	-0.1325	0.0216	7.851e-10	8230	meta_filt_TRAIL_noBMI.txt
rs140774909	a	g	0.0658	0.292	0.0315	1.753e-20	8230	meta_filt_TRAIL_noBMI.txt
rs150693840	a	g	0.9796	-1.006	0.0613	1.295e-60	8230	meta_filt_TRAIL_noBMI.txt
rs34242053	a	g	0.0467	0.3691	0.0365	4.758e-24	8230	meta_filt_TRAIL_noBMI.txt
rs56063914	t	c	0.927	-0.2895	0.0312	1.9e-20	8230	meta_filt_TRAIL_noBMI.txt
rs683375	t	c	0.1907	0.0975	0.0198	9.096e-07	8230	meta_filt_TRAIL_noBMI.txt
rs28754900	c	g	0.8375	-0.1002	0.021	1.771e-06	8230	meta_filt_TRAIL_noBMI.txt
rs477251	t	c	0.0849	0.1446	0.0279	2.121e-07	8230	meta_filt_TRAIL_noBMI.txt
rs8083827	a	t	0.9522	-0.4303	0.0368	1.267e-31	8230	meta_filt_TRAIL_noBMI.txt
rs4799783	a	g	0.0995	0.1377	0.0262	1.448e-07	8230	meta_filt_TRAIL_noBMI.txt
rs1357810	t	c	0.169	0.0998	0.0206	1.346e-06	8230	meta_filt_TRAIL_noBMI.txt
rs12607805	a	g	0.8723	-0.1661	0.0253	4.932e-11	8230	meta_filt_TRAIL_noBMI.txt
rs72919534	a	g	0.0505	0.2469	0.0358	5.357e-12	8230	meta_filt_TRAIL_noBMI.txt
rs199747886	a	aag	0.2771	0.0807	0.0176	4.565e-06	8230	meta_filt_TRAIL_noBMI.txt
rs55730236	a	t	0.7365	-0.1099	0.0185	2.825e-09	8230	meta_filt_TRAIL_noBMI.txt
rs77360143	t	c	0.1439	0.1043	0.0226	3.895e-06	8230	meta_filt_TRAIL_noBMI.txt
rs335516	a	g	0.6681	0.1031	0.0167	6.62e-10	8230	meta_filt_TRAIL_noBMI.txt
rs10502569	t	g	0.951	-0.4134	0.0362	3.627e-30	8230	meta_filt_TRAIL_noBMI.txt
rs35785362	a	c	0.9533	-0.3693	0.0365	4.595e-24	8230	meta_filt_TRAIL_noBMI.txt
rs141492597	ca	c	0.9533	0.3658	0.0372	8.753e-23	8230	meta_filt_TRAIL_noBMI.txt
rs111443702	a	c	0.0665	0.2952	0.0318	1.788e-20	8230	meta_filt_TRAIL_noBMI.txt
rs139792036	t	ta	0.0507	0.2483	0.0358	3.927e-12	8230	meta_filt_TRAIL_noBMI.txt
rs72910863	a	c	0.0506	0.2523	0.0358	1.891e-12	8230	meta_filt_TRAIL_noBMI.txt
rs4474764	a	t	0.831	-0.0998	0.0206	1.338e-06	8230	meta_filt_TRAIL_noBMI.txt
rs147012016	g	gataga	0.0447	0.3902	0.0375	2.352e-25	8230	meta_filt_TRAIL_noBMI.txt
rs2912319	a	g	0.0448	0.3903	0.0375	2.408e-25	8230	meta_filt_TRAIL_noBMI.txt
rs149293457	t	c	0.9342	-0.2919	0.0315	1.758e-20	8230	meta_filt_TRAIL_noBMI.txt
rs73173340	a	g	0.0315	-0.3123	0.0493	2.308e-10	8230	meta_filt_TRAIL_noBMI.txt
rs635901	a	g	0.2708	0.0867	0.0176	8.29e-07	8230	meta_filt_TRAIL_noBMI.txt
rs10713753	a	ac	0.1445	0.1055	0.0227	3.417e-06	8230	meta_filt_TRAIL_noBMI.txt
rs4799321	t	c	0.0938	0.2828	0.0289	1.519e-22	8230	meta_filt_TRAIL_noBMI.txt
rs34739219	a	t	0.8871	-0.2626	0.0263	1.529e-23	8230	meta_filt_TRAIL_noBMI.txt
rs113596187	t	c	0.9295	-0.2908	0.0314	2.131e-20	8230	meta_filt_TRAIL_noBMI.txt
rs56011183	t	c	0.0452	-0.2755	0.0396	3.673e-12	8230	meta_filt_TRAIL_noBMI.txt
rs3136597	t	g	0.1661	0.1046	0.0208	4.693e-07	8230	meta_filt_TRAIL_noBMI.txt
rs73410217	a	g	0.9515	-0.417	0.0365	2.878e-30	8230	meta_filt_TRAIL_noBMI.txt
rs189585165	t	g	0.9742	-0.3058	0.0513	2.472e-09	8230	meta_filt_TRAIL_noBMI.txt
rs78682108	a	g	0.0468	-0.2383	0.0394	1.435e-09	8230	meta_filt_TRAIL_noBMI.txt
rs669979	t	c	0.3086	0.0795	0.0169	2.668e-06	8230	meta_filt_TRAIL_noBMI.txt
rs76971536	a	g	0.0467	0.3687	0.0365	5.155e-24	8230	meta_filt_TRAIL_noBMI.txt
rs139746040	t	ttataaa	0.1691	0.0993	0.0206	1.496e-06	8230	meta_filt_TRAIL_noBMI.txt
rs150261265	t	c	0.9872	-2.1233	0.0753	7.63e-175	8230	meta_filt_TRAIL_noBMI.txt
rs4455042	a	g	0.8309	-0.0998	0.0206	1.314e-06	8230	meta_filt_TRAIL_noBMI.txt
rs78186881	a	t	0.9414	-0.3468	0.0333	1.893e-25	8230	meta_filt_TRAIL_noBMI.txt
rs75554495	a	t	0.0658	0.2918	0.0314	1.713e-20	8230	meta_filt_TRAIL_noBMI.txt
rs9964612	a	g	0.1692	0.0995	0.0206	1.421e-06	8230	meta_filt_TRAIL_noBMI.txt
rs111703778	a	g	0.0585	0.347	0.0333	2.053e-25	8230	meta_filt_TRAIL_noBMI.txt
rs58655430	a	c	0.0505	0.2472	0.0358	5.011e-12	8230	meta_filt_TRAIL_noBMI.txt
rs6775921	t	g	0.1658	0.1049	0.0208	4.444e-07	8230	meta_filt_TRAIL_noBMI.txt
rs73169285	a	t	0.7471	0.1363	0.0179	2.472e-14	8230	meta_filt_TRAIL_noBMI.txt
rs28626855	t	c	0.1652	0.0974	0.0211	3.839e-06	8230	meta_filt_TRAIL_noBMI.txt
rs187192669	t	c	0.9941	-0.609	0.1312	3.452e-06	6530	meta_filt_TRAIL_noBMI.txt
rs200463033	g	ga	0.0314	0.5749	0.0459	5.022e-36	8230	meta_filt_TRAIL_noBMI.txt
rs77463241	a	t	0.9343	-0.2917	0.0314	1.771e-20	8230	meta_filt_TRAIL_noBMI.txt
rs6808715	a	g	0.8644	0.1314	0.0227	6.899e-09	8230	meta_filt_TRAIL_noBMI.txt
rs75206269	a	g	0.9342	-0.2919	0.0315	1.767e-20	8230	meta_filt_TRAIL_noBMI.txt
rs16961590	c	g	0.9553	-0.3902	0.0375	2.357e-25	8230	meta_filt_TRAIL_noBMI.txt
rs17434886	t	c	0.1949	-0.0918	0.0199	4.195e-06	8230	meta_filt_TRAIL_noBMI.txt
rs60075422	a	g	0.0505	0.2471	0.0358	5.203e-12	8230	meta_filt_TRAIL_noBMI.txt
rs148508102	t	c	0.019	1.0544	0.0629	4.773e-63	8230	meta_filt_TRAIL_noBMI.txt
rs72917602	a	c	0.9502	-0.2441	0.0368	3.158e-11	8230	meta_filt_TRAIL_noBMI.txt
rs13115587	a	c	0.1558	0.101	0.0217	3.244e-06	8230	meta_filt_TRAIL_noBMI.txt
rs72919504	a	c	0.95	-0.245	0.0365	1.976e-11	8230	meta_filt_TRAIL_noBMI.txt
rs67186802	t	c	0.831	-0.0998	0.0206	1.332e-06	8230	meta_filt_TRAIL_noBMI.txt
rs76829997	t	c	0.0658	0.2919	0.0315	1.762e-20	8230	meta_filt_TRAIL_noBMI.txt
rs624130	a	g	0.7222	-0.0812	0.0174	2.968e-06	8230	meta_filt_TRAIL_noBMI.txt
rs7235889	c	g	0.9538	-0.3745	0.0368	2.732e-24	8230	meta_filt_TRAIL_noBMI.txt
rs113463881	caaaat	c	0.7074	-0.0995	0.0177	1.773e-08	8230	meta_filt_TRAIL_noBMI.txt
rs8095046	a	g	0.8843	-0.1858	0.0244	2.523e-14	8230	meta_filt_TRAIL_noBMI.txt
rs111933305	a	c	0.2615	0.0872	0.0179	1.115e-06	8230	meta_filt_TRAIL_noBMI.txt
rs10502567	a	c	0.951	-0.4138	0.0363	3.5e-30	8230	meta_filt_TRAIL_noBMI.txt
rs12455602	a	g	0.0336	0.3553	0.0477	9.465e-14	8230	meta_filt_TRAIL_noBMI.txt
rs17801363	t	c	0.9533	-0.369	0.0365	4.832e-24	8230	meta_filt_TRAIL_noBMI.txt
rs148538726	g	gatta	0.0658	0.2931	0.0316	1.576e-20	8230	meta_filt_TRAIL_noBMI.txt
rs4480878	t	c	0.1624	0.1012	0.021	1.441e-06	8230	meta_filt_TRAIL_noBMI.txt
rs146116110	a	g	0.9857	-0.4126	0.0663	4.839e-10	8230	meta_filt_TRAIL_noBMI.txt
rs9966741	t	c	0.0828	0.2027	0.028	4.273e-13	8230	meta_filt_TRAIL_noBMI.txt
rs77551135	a	g	0.0467	0.3688	0.0365	5.009e-24	8230	meta_filt_TRAIL_noBMI.txt
rs201878192	g	gt	0.9787	-0.3427	0.0594	7.733e-09	8230	meta_filt_TRAIL_noBMI.txt
rs12326175	c	g	0.169	0.0998	0.0206	1.337e-06	8230	meta_filt_TRAIL_noBMI.txt
rs9873098	a	t	0.1355	-0.1313	0.0227	7.421e-09	8230	meta_filt_TRAIL_noBMI.txt
rs11081752	t	c	0.8034	0.0928	0.0195	1.865e-06	8230	meta_filt_TRAIL_noBMI.txt
rs111303254	t	c	0.9595	-0.6554	0.0436	5.247e-51	8230	meta_filt_TRAIL_noBMI.txt
rs12604281	t	c	0.9508	-0.4141	0.0361	2.103e-30	8230	meta_filt_TRAIL_noBMI.txt
rs16962939	a	t	0.0989	0.2013	0.0269	8.09e-14	8230	meta_filt_TRAIL_noBMI.txt
rs59593146	t	c	0.9534	-0.3701	0.0365	3.895e-24	8230	meta_filt_TRAIL_noBMI.txt
rs6508644	t	c	0.1692	0.0991	0.0206	1.534e-06	8230	meta_filt_TRAIL_noBMI.txt
rs9854603	a	g	0.8468	0.1119	0.0217	2.54e-07	8230	meta_filt_TRAIL_noBMI.txt
rs6506907	t	c	0.0448	0.3855	0.0374	7.024e-25	8230	meta_filt_TRAIL_noBMI.txt
rs113565595	a	g	0.0448	-0.3762	0.0374	7.759e-24	8230	meta_filt_TRAIL_noBMI.txt
rs35825997	t	c	0.0467	0.3691	0.0365	4.765e-24	8230	meta_filt_TRAIL_noBMI.txt
rs76100852	t	c	0.0473	0.4338	0.0368	5.073e-32	8230	meta_filt_TRAIL_noBMI.txt
rs80317212	t	c	0.9424	-0.3529	0.0337	1.01e-25	8230	meta_filt_TRAIL_noBMI.txt
rs75991974	a	t	0.0893	0.1275	0.0275	3.57e-06	8230	meta_filt_TRAIL_noBMI.txt
rs74554925	t	c	0.9538	-0.3772	0.0371	2.671e-24	8230	meta_filt_TRAIL_noBMI.txt
rs12455807	t	g	0.6874	-0.0883	0.0171	2.316e-07	8230	meta_filt_TRAIL_noBMI.txt
rs112324482	a	g	0.3263	0.1007	0.0173	6.245e-09	8230	meta_filt_TRAIL_noBMI.txt
rs115370701	t	c	0.0584	0.3452	0.0333	3.49e-25	8230	meta_filt_TRAIL_noBMI.txt
rs150321190	t	c	0.0033	-0.8194	0.1687	1.196e-06	6530	meta_filt_TRAIL_noBMI.txt
rs115000134	a	g	0.9553	0.3765	0.0374	7.725e-24	8230	meta_filt_TRAIL_noBMI.txt
rs9960813	t	g	0.8839	-0.1887	0.0243	8.683e-15	8230	meta_filt_TRAIL_noBMI.txt
rs3774313	t	c	0.2833	-0.1332	0.0173	1.592e-14	8230	meta_filt_TRAIL_noBMI.txt
rs3136602	t	g	0.1651	0.1038	0.0208	6.016e-07	8230	meta_filt_TRAIL_noBMI.txt
rs114962361	a	t	0.0448	-0.3746	0.0373	1.029e-23	8230	meta_filt_TRAIL_noBMI.txt
rs28521641	a	t	0.963	-0.7004	0.0445	7.786e-56	8230	meta_filt_TRAIL_noBMI.txt
rs113370271	a	g	0.0474	0.435	0.0369	4.525e-32	8230	meta_filt_TRAIL_noBMI.txt
rs1404436	t	c	0.8309	-0.0998	0.0206	1.325e-06	8230	meta_filt_TRAIL_noBMI.txt
rs4799626	t	c	0.706	-0.1005	0.0175	9.159e-09	8230	meta_filt_TRAIL_noBMI.txt
rs3136603	a	g	0.2528	-0.1362	0.0179	2.444e-14	8230	meta_filt_TRAIL_noBMI.txt
rs117618570	t	g	0.9599	-0.5333	0.0421	1.006e-36	8230	meta_filt_TRAIL_noBMI.txt
rs150804673	a	c	0.9341	-0.2922	0.0315	1.659e-20	8230	meta_filt_TRAIL_noBMI.txt
rs1404444	t	c	0.8349	-0.0971	0.0211	4.218e-06	8230	meta_filt_TRAIL_noBMI.txt
rs58090291	c	g	0.6692	-0.095	0.0168	1.658e-08	8230	meta_filt_TRAIL_noBMI.txt
rs12645817	t	c	0.1502	0.1016	0.022	3.831e-06	8230	meta_filt_TRAIL_noBMI.txt
rs62093943	a	g	0.3139	0.0887	0.0171	2.005e-07	8230	meta_filt_TRAIL_noBMI.txt
rs11663919	a	g	0.8897	-0.1832	0.0247	1.221e-13	8230	meta_filt_TRAIL_noBMI.txt
rs6445066	a	t	0.8645	0.1313	0.0227	7.401e-09	8230	meta_filt_TRAIL_noBMI.txt
rs77950989	t	c	0.066	0.292	0.0315	1.694e-20	8230	meta_filt_TRAIL_noBMI.txt
rs74342376	t	c	0.9533	-0.3692	0.0365	4.62e-24	8230	meta_filt_TRAIL_noBMI.txt
rs75582879	t	g	0.9754	-0.5547	0.0512	2.419e-27	8230	meta_filt_TRAIL_noBMI.txt
rs78994181	t	c	0.0247	0.546	0.0508	6.192e-27	8230	meta_filt_TRAIL_noBMI.txt
rs7233927	a	g	0.6648	0.0905	0.0164	3.633e-08	8230	meta_filt_TRAIL_noBMI.txt
rs682459	a	t	0.1759	0.1043	0.0205	3.777e-07	8230	meta_filt_TRAIL_noBMI.txt
rs67453312	a	g	0.169	0.0998	0.0206	1.347e-06	8230	meta_filt_TRAIL_noBMI.txt
rs72919524	a	t	0.9495	-0.2469	0.0358	5.402e-12	8230	meta_filt_TRAIL_noBMI.txt
rs11872952	a	g	0.1093	0.2059	0.0249	1.37e-16	8230	meta_filt_TRAIL_noBMI.txt
rs1984583	a	g	0.3353	0.0767	0.0167	4.118e-06	8230	meta_filt_TRAIL_noBMI.txt
rs2912332	a	g	0.9016	-0.2148	0.0259	1.194e-16	8230	meta_filt_TRAIL_noBMI.txt
rs62087750	a	g	0.0447	0.3871	0.0375	4.912e-25	8230	meta_filt_TRAIL_noBMI.txt
rs76323579	t	c	0.9342	-0.2918	0.0314	1.72e-20	8230	meta_filt_TRAIL_noBMI.txt
rs9989550	a	g	0.169	0.0998	0.0206	1.342e-06	8230	meta_filt_TRAIL_noBMI.txt
rs10164260	a	g	0.1741	0.1003	0.0211	1.941e-06	8230	meta_filt_TRAIL_noBMI.txt
rs12967237	c	g	0.1746	0.1204	0.0209	8.999e-09	8230	meta_filt_TRAIL_noBMI.txt
rs190145145	a	g	0.9852	-0.4069	0.0666	1.013e-09	8230	meta_filt_TRAIL_noBMI.txt
rs201649007	g	ga	0.0462	0.3772	0.0371	2.686e-24	8230	meta_filt_TRAIL_noBMI.txt
rs144147880	t	c	0.0449	-0.3778	0.0374	5.576e-24	8230	meta_filt_TRAIL_noBMI.txt
rs76864072	t	c	0.0675	-0.2017	0.0348	7.121e-09	8230	meta_filt_TRAIL_noBMI.txt
rs190691924	t	c	0.0135	1.7447	0.0688	5.16e-142	8230	meta_filt_TRAIL_noBMI.txt
rs113271660	a	c	0.0584	0.3452	0.0333	3.517e-25	8230	meta_filt_TRAIL_noBMI.txt
rs201741288	t	ta	0.8863	-0.1952	0.0246	2.377e-15	8230	meta_filt_TRAIL_noBMI.txt
rs3923540	c	g	0.849	-0.1005	0.0219	4.601e-06	8230	meta_filt_TRAIL_noBMI.txt
rs9951371	t	g	0.3639	0.084	0.0169	7.007e-07	8230	meta_filt_TRAIL_noBMI.txt
rs6808176	a	g	0.8644	0.1314	0.0227	6.963e-09	8230	meta_filt_TRAIL_noBMI.txt
rs8085470	t	c	0.0669	0.2929	0.0315	1.438e-20	8230	meta_filt_TRAIL_noBMI.txt
rs142966703	t	tgttcgaa	0.0445	0.3902	0.0376	3.016e-25	8230	meta_filt_TRAIL_noBMI.txt
rs16961605	c	g	0.0447	0.3872	0.0375	4.894e-25	8230	meta_filt_TRAIL_noBMI.txt
rs148608358	a	g	0.9571	-0.4128	0.0398	2.952e-25	8230	meta_filt_TRAIL_noBMI.txt
rs1443007	a	g	0.9754	-0.5545	0.0513	3.35e-27	8230	meta_filt_TRAIL_noBMI.txt
rs67786341	t	g	0.1691	0.0998	0.0206	1.324e-06	8230	meta_filt_TRAIL_noBMI.txt
rs2900623	a	c	0.1692	0.0991	0.0206	1.534e-06	8230	meta_filt_TRAIL_noBMI.txt
rs9680883	a	g	0.1416	-0.1523	0.0224	1.123e-11	8230	meta_filt_TRAIL_noBMI.txt
rs62093482	t	c	0.0237	0.9827	0.0529	6.123e-77	8230	meta_filt_TRAIL_noBMI.txt
rs16947788	t	c	0.9495	-0.2467	0.0358	5.656e-12	8230	meta_filt_TRAIL_noBMI.txt
rs625188	a	g	0.3166	-0.0952	0.0168	1.513e-08	8230	meta_filt_TRAIL_noBMI.txt
rs62088714	c	g	0.0467	0.3687	0.0365	5.165e-24	8230	meta_filt_TRAIL_noBMI.txt
rs7234474	a	g	0.9553	-0.3873	0.0375	4.892e-25	8230	meta_filt_TRAIL_noBMI.txt
rs4435333	t	c	0.1629	0.1016	0.021	1.332e-06	8230	meta_filt_TRAIL_noBMI.txt
rs79054887	a	g	0.9533	-0.3687	0.0365	5.155e-24	8230	meta_filt_TRAIL_noBMI.txt
rs111703587	t	c	0.9551	0.3774	0.0374	5.779e-24	8230	meta_filt_TRAIL_noBMI.txt
rs143130666	t	taa	0.0657	0.2915	0.0315	1.899e-20	8230	meta_filt_TRAIL_noBMI.txt
rs56697971	c	g	0.9555	-0.3902	0.0376	3.011e-25	8230	meta_filt_TRAIL_noBMI.txt
rs147631915	ctctgagt	c	0.9342	-0.2525	0.0346	2.827e-13	8230	meta_filt_TRAIL_noBMI.txt
rs2241891	t	c	0.3012	-0.0924	0.0171	6.384e-08	8230	meta_filt_TRAIL_noBMI.txt
rs11875279	a	g	0.0478	0.4306	0.0368	1.171e-31	8230	meta_filt_TRAIL_noBMI.txt
rs17728344	a	c	0.9533	-0.3691	0.0365	4.804e-24	8230	meta_filt_TRAIL_noBMI.txt
rs17728363	c	g	0.9533	-0.3703	0.0366	4.279e-24	8230	meta_filt_TRAIL_noBMI.txt
rs668567	t	c	0.7488	-0.0924	0.0181	3.123e-07	8230	meta_filt_TRAIL_noBMI.txt
rs146827832	t	c	0.9038	0.1341	0.0291	3.995e-06	8230	meta_filt_TRAIL_noBMI.txt
rs2177656	a	c	0.1692	0.0991	0.0206	1.534e-06	8230	meta_filt_TRAIL_noBMI.txt
rs139214764	catgatttt	c	0.9339	-0.2953	0.0317	1.371e-20	8230	meta_filt_TRAIL_noBMI.txt
rs9950042	t	g	0.9005	-0.1377	0.0262	1.456e-07	8230	meta_filt_TRAIL_noBMI.txt
rs16961592	t	c	0.9553	-0.39	0.0375	2.348e-25	8230	meta_filt_TRAIL_noBMI.txt
rs9965255	c	g	0.0478	0.4297	0.0368	1.462e-31	8230	meta_filt_TRAIL_noBMI.txt
rs17728319	c	g	0.0467	0.3689	0.0365	4.981e-24	8230	meta_filt_TRAIL_noBMI.txt
rs747324	t	c	0.2828	-0.0826	0.0178	3.338e-06	8230	meta_filt_TRAIL_noBMI.txt
rs7682515	t	c	0.1502	0.1015	0.022	3.866e-06	8230	meta_filt_TRAIL_noBMI.txt
rs7237750	a	g	0.9553	-0.3872	0.0375	4.906e-25	8230	meta_filt_TRAIL_noBMI.txt
rs138987090	a	g	0.9857	-0.7264	0.0749	2.974e-22	8230	meta_filt_TRAIL_noBMI.txt
rs75817915	a	g	0.0658	0.2918	0.0315	1.761e-20	8230	meta_filt_TRAIL_noBMI.txt
rs34494197	a	g	0.9543	-0.3855	0.0373	5.513e-25	8230	meta_filt_TRAIL_noBMI.txt
rs8083851	a	t	0.9522	-0.4303	0.0368	1.273e-31	8230	meta_filt_TRAIL_noBMI.txt
rs78014241	a	c	0.9536	-0.3761	0.0367	1.228e-24	8230	meta_filt_TRAIL_noBMI.txt
rs16947888	t	c	0.0506	0.2518	0.0358	2.092e-12	8230	meta_filt_TRAIL_noBMI.txt
rs16962448	c	g	0.7365	-0.1173	0.0181	1.016e-10	8230	meta_filt_TRAIL_noBMI.txt
rs62095573	t	g	0.9431	-0.4813	0.037	1.365e-38	8230	meta_filt_TRAIL_noBMI.txt
rs1916345	a	g	0.0941	0.1329	0.0267	6.149e-07	8230	meta_filt_TRAIL_noBMI.txt
rs16961609	t	g	0.0448	0.386	0.0375	6.839e-25	8230	meta_filt_TRAIL_noBMI.txt
rs117834719	a	g	0.0149	0.4762	0.0822	6.976e-09	6218	meta_filt_TRAIL_noBMI.txt
rs7232423	t	g	0.8363	-0.0982	0.021	2.793e-06	8230	meta_filt_TRAIL_noBMI.txt
rs75473890	t	c	0.9136	-0.1349	0.028	1.492e-06	8230	meta_filt_TRAIL_noBMI.txt
rs62088672	t	c	0.9551	-0.388	0.0375	4.134e-25	8230	meta_filt_TRAIL_noBMI.txt
rs4799330	t	g	0.6915	0.0888	0.0169	1.406e-07	8230	meta_filt_TRAIL_noBMI.txt
rs200212704	ct	c	0.0658	0.2918	0.0315	1.739e-20	8230	meta_filt_TRAIL_noBMI.txt
rs60220975	t	c	0.0512	0.3363	0.0357	4.667e-21	8230	meta_filt_TRAIL_noBMI.txt
rs11875481	t	c	0.835	-0.0969	0.0211	4.601e-06	8230	meta_filt_TRAIL_noBMI.txt
rs190034447	t	c	0.9851	-1.3561	0.0836	3.291e-59	6530	meta_filt_TRAIL_noBMI.txt
rs76891338	a	t	0.9533	-0.3687	0.0365	5.16e-24	8230	meta_filt_TRAIL_noBMI.txt
rs8096678	a	t	0.9552	-0.3879	0.0375	4.481e-25	8230	meta_filt_TRAIL_noBMI.txt
rs11877765	t	g	0.0828	0.2027	0.028	4.284e-13	8230	meta_filt_TRAIL_noBMI.txt
rs142046295	t	c	0.9342	-0.2918	0.0315	1.733e-20	8230	meta_filt_TRAIL_noBMI.txt
rs142895115	a	c	0.9864	-1.7486	0.0688	1.36e-142	8230	meta_filt_TRAIL_noBMI.txt
rs77601127	a	g	0.9342	-0.2918	0.0314	1.72e-20	8230	meta_filt_TRAIL_noBMI.txt
rs34154584	t	ttcag	0.1713	0.1078	0.0208	2.254e-07	8230	meta_filt_TRAIL_noBMI.txt
rs2086633	a	t	0.4512	0.0815	0.0163	5.547e-07	8230	meta_filt_TRAIL_noBMI.txt
rs62087754	a	g	0.0446	0.3897	0.0375	2.639e-25	8230	meta_filt_TRAIL_noBMI.txt
rs9953006	c	g	0.8853	-0.1892	0.0245	1.203e-14	8230	meta_filt_TRAIL_noBMI.txt
rs112420109	a	ac	0.9825	-0.3201	0.0634	4.456e-07	8230	meta_filt_TRAIL_noBMI.txt
rs1426308	a	c	0.8907	-0.2059	0.0249	1.336e-16	8230	meta_filt_TRAIL_noBMI.txt
rs16845800	a	g	0.8645	0.1313	0.0227	7.422e-09	8230	meta_filt_TRAIL_noBMI.txt
rs16948085	t	c	0.0334	0.3549	0.0482	1.717e-13	8230	meta_filt_TRAIL_noBMI.txt
rs9959147	a	c	0.0525	0.3322	0.0346	7.131e-22	8230	meta_filt_TRAIL_noBMI.txt
rs192145164	t	c	0.9616	0.2941	0.0406	4.189e-13	8230	meta_filt_TRAIL_noBMI.txt
rs3136588	t	g	0.0451	-0.3728	0.0373	1.743e-23	8230	meta_filt_TRAIL_noBMI.txt
rs74778900	t	c	0.0238	0.5791	0.0531	9.901e-28	8230	meta_filt_TRAIL_noBMI.txt
rs140822617	a	c	0.1355	-0.1313	0.0227	7.295e-09	8230	meta_filt_TRAIL_noBMI.txt
rs79085506	a	g	0.0154	0.6961	0.0737	3.679e-21	8230	meta_filt_TRAIL_noBMI.txt
rs7682635	a	g	0.1437	0.1048	0.0226	3.54e-06	8230	meta_filt_TRAIL_noBMI.txt
rs199985968	g	gt	0.9533	-0.3687	0.0365	5.163e-24	8230	meta_filt_TRAIL_noBMI.txt
rs10502565	t	c	0.047	0.3673	0.0365	6.928e-24	8230	meta_filt_TRAIL_noBMI.txt
rs16961679	a	c	0.0453	0.3743	0.0372	8.093e-24	8230	meta_filt_TRAIL_noBMI.txt
rs79307315	a	c	0.9754	-0.5514	0.0511	3.435e-27	8230	meta_filt_TRAIL_noBMI.txt
rs16947786	a	g	0.9532	-0.1928	0.0392	8.612e-07	8230	meta_filt_TRAIL_noBMI.txt
rs79287178	a	g	0.0389	-0.4304	0.042	1.173e-24	8230	meta_filt_TRAIL_noBMI.txt
rs13254617	a	c	0.5826	0.0772	0.0158	9.845e-07	8230	meta_filt_TRAIL_noBMI.txt
rs78479910	t	c	0.934	-0.292	0.0315	1.691e-20	8230	meta_filt_TRAIL_noBMI.txt
rs16962815	t	c	0.3352	-0.0905	0.0164	3.629e-08	8230	meta_filt_TRAIL_noBMI.txt
rs200847171	a	at	0.8328	-0.104	0.0211	8.119e-07	8230	meta_filt_TRAIL_noBMI.txt
rs9849338	a	c	0.3841	-0.0768	0.0161	1.848e-06	8230	meta_filt_TRAIL_noBMI.txt
rs62088723	a	c	0.0467	0.37	0.0365	3.976e-24	8230	meta_filt_TRAIL_noBMI.txt
rs984527	a	g	0.9519	-0.4216	0.0366	9.205e-31	8230	meta_filt_TRAIL_noBMI.txt
rs3916325	a	g	0.1355	-0.1313	0.0227	7.424e-09	8230	meta_filt_TRAIL_noBMI.txt
rs11660358	t	c	0.1301	0.1086	0.0237	4.768e-06	8230	meta_filt_TRAIL_noBMI.txt
rs9872638	a	g	0.1411	-0.1551	0.0225	5.918e-12	8230	meta_filt_TRAIL_noBMI.txt
rs6506939	t	c	0.392	0.0952	0.0168	1.482e-08	8230	meta_filt_TRAIL_noBMI.txt
rs8091003	a	c	0.9173	-0.203	0.028	3.955e-13	8230	meta_filt_TRAIL_noBMI.txt
esv2656942	<del>	a	0.0374	-0.4298	0.0413	2.351e-25	8230	meta_filt_TRAIL_noBMI.txt
rs67504421	t	c	0.1691	0.0998	0.0206	1.324e-06	8230	meta_filt_TRAIL_noBMI.txt
rs112748337	t	c	0.0658	0.2918	0.0315	1.738e-20	8230	meta_filt_TRAIL_noBMI.txt
rs34521598	t	c	0.0458	0.384	0.0373	7.421e-25	8230	meta_filt_TRAIL_noBMI.txt
rs113210540	a	g	0.9357	-0.3033	0.032	2.931e-21	8230	meta_filt_TRAIL_noBMI.txt
rs76819926	t	c	0.1481	0.1498	0.0237	2.691e-10	8230	meta_filt_TRAIL_noBMI.txt
rs7229861	t	c	0.1576	0.1019	0.0213	1.725e-06	8230	meta_filt_TRAIL_noBMI.txt
rs74796545	a	g	0.0445	0.3902	0.0376	2.997e-25	8230	meta_filt_TRAIL_noBMI.txt
rs60035989	a	c	0.2635	0.1099	0.0185	2.824e-09	8230	meta_filt_TRAIL_noBMI.txt
rs76045315	t	c	0.9666	-0.3551	0.0482	1.663e-13	8230	meta_filt_TRAIL_noBMI.txt
rs11873875	a	g	0.9329	-0.2947	0.0317	1.448e-20	8230	meta_filt_TRAIL_noBMI.txt
rs199842413	cacaa	c	0.9829	0.3184	0.0624	3.341e-07	8230	meta_filt_TRAIL_noBMI.txt
rs1357804	t	c	0.169	0.0998	0.0207	1.351e-06	8230	meta_filt_TRAIL_noBMI.txt
rs62088719	a	g	0.0467	0.3688	0.0365	5.077e-24	8230	meta_filt_TRAIL_noBMI.txt
rs11706116	a	c	0.7471	0.1357	0.0179	3.071e-14	8230	meta_filt_TRAIL_noBMI.txt
rs9947278	t	g	0.3354	0.0761	0.0166	4.746e-06	8230	meta_filt_TRAIL_noBMI.txt
rs11349355	a	at	0.8308	-0.0994	0.0206	1.448e-06	8230	meta_filt_TRAIL_noBMI.txt
rs4799624	a	c	0.2948	0.1001	0.0175	1.111e-08	8230	meta_filt_TRAIL_noBMI.txt
rs9855107	a	g	0.8351	-0.1041	0.0209	6.055e-07	8230	meta_filt_TRAIL_noBMI.txt
rs11873116	a	c	0.8904	-0.203	0.0249	3.586e-16	8230	meta_filt_TRAIL_noBMI.txt
rs16947785	a	g	0.0468	0.1931	0.0392	8.416e-07	8230	meta_filt_TRAIL_noBMI.txt
rs116467561	t	c	0.067	-0.2048	0.0349	4.36e-09	8230	meta_filt_TRAIL_noBMI.txt
rs151093409	t	c	0.0466	0.3754	0.0368	1.728e-24	8230	meta_filt_TRAIL_noBMI.txt
rs336273	a	g	0.6902	-0.0884	0.0172	2.718e-07	8230	meta_filt_TRAIL_noBMI.txt
rs335515	a	t	0.2753	-0.0926	0.0175	1.312e-07	8230	meta_filt_TRAIL_noBMI.txt
rs58904085	g	gt	0.9495	-0.2469	0.0358	5.378e-12	8230	meta_filt_TRAIL_noBMI.txt
rs3136604	a	g	0.253	-0.1358	0.0179	2.851e-14	8230	meta_filt_TRAIL_noBMI.txt
rs9948943	a	t	0.3021	-0.0918	0.0171	8.124e-08	8230	meta_filt_TRAIL_noBMI.txt
rs79325758	t	c	0.0334	0.355	0.0482	1.669e-13	8230	meta_filt_TRAIL_noBMI.txt
rs12607243	a	g	0.9754	-0.5471	0.0509	6.525e-27	8230	meta_filt_TRAIL_noBMI.txt
rs8089092	t	g	0.6626	-0.0764	0.0167	4.702e-06	8230	meta_filt_TRAIL_noBMI.txt
rs77782626	a	g	0.0665	0.2963	0.0318	1.189e-20	8230	meta_filt_TRAIL_noBMI.txt
rs4464154	t	c	0.8335	-0.0976	0.021	3.177e-06	8230	meta_filt_TRAIL_noBMI.txt
rs58352802	a	t	0.1156	0.1921	0.0248	9.367e-15	8230	meta_filt_TRAIL_noBMI.txt
rs675881	a	g	0.6904	-0.0787	0.0169	3.085e-06	8230	meta_filt_TRAIL_noBMI.txt
rs16961573	t	c	0.9552	-0.3903	0.0375	2.407e-25	8230	meta_filt_TRAIL_noBMI.txt
rs8086438	t	g	0.9533	-0.3687	0.0365	5.155e-24	8230	meta_filt_TRAIL_noBMI.txt
rs17535790	a	g	0.1498	-0.1125	0.0218	2.635e-07	8230	meta_filt_TRAIL_noBMI.txt
rs62088716	t	c	0.0467	0.3687	0.0365	5.127e-24	8230	meta_filt_TRAIL_noBMI.txt
rs3930789	a	g	0.1692	0.0995	0.0206	1.421e-06	8230	meta_filt_TRAIL_noBMI.txt
rs77462428	a	aaag	0.0467	0.3687	0.0365	5.154e-24	8230	meta_filt_TRAIL_noBMI.txt
rs62087756	c	g	0.9555	-0.3903	0.0376	2.982e-25	8230	meta_filt_TRAIL_noBMI.txt
rs17662053	t	c	0.6952	-0.0843	0.0171	8.357e-07	8230	meta_filt_TRAIL_noBMI.txt
rs141789987	t	taata	0.0658	0.2918	0.0314	1.721e-20	8230	meta_filt_TRAIL_noBMI.txt
rs7682284	a	c	0.1502	0.1005	0.022	4.817e-06	8230	meta_filt_TRAIL_noBMI.txt
rs11872757	t	c	0.9342	-0.2918	0.0314	1.708e-20	8230	meta_filt_TRAIL_noBMI.txt
rs59756419	a	t	0.8077	-0.0964	0.0198	1.121e-06	8230	meta_filt_TRAIL_noBMI.txt
rs56274246	a	g	0.1165	0.1879	0.0243	1.116e-14	8230	meta_filt_TRAIL_noBMI.txt
rs79661170	t	c	0.9438	-0.2981	0.0354	3.528e-17	8230	meta_filt_TRAIL_noBMI.txt
rs144242131	a	g	0.0129	2.1087	0.075	5.56e-174	8230	meta_filt_TRAIL_noBMI.txt
rs335517	c	g	0.2755	-0.0922	0.0175	1.472e-07	8230	meta_filt_TRAIL_noBMI.txt
rs62097846	t	c	0.0316	0.2393	0.0488	9.502e-07	8230	meta_filt_TRAIL_noBMI.txt
rs201514182	a	aaag	0.2771	0.0807	0.0176	4.565e-06	8230	meta_filt_TRAIL_noBMI.txt
rs11659402	t	c	0.7895	-0.089	0.0189	2.531e-06	8230	meta_filt_TRAIL_noBMI.txt
rs61730306	a	g	0.9174	-0.2029	0.028	4.407e-13	8230	meta_filt_TRAIL_noBMI.txt
rs192832271	a	g	0.985	-0.4669	0.0826	1.597e-08	6218	meta_filt_TRAIL_noBMI.txt
rs12455725	t	c	0.0334	0.3549	0.0482	1.707e-13	8230	meta_filt_TRAIL_noBMI.txt
rs56914831	t	g	0.169	0.0998	0.0206	1.336e-06	8230	meta_filt_TRAIL_noBMI.txt
rs9946486	a	g	0.1159	0.1856	0.0245	3.562e-14	8230	meta_filt_TRAIL_noBMI.txt
rs16962818	c	g	0.3352	-0.0905	0.0164	3.63e-08	8230	meta_filt_TRAIL_noBMI.txt
rs67034575	t	c	0.8308	-0.0996	0.0206	1.409e-06	8230	meta_filt_TRAIL_noBMI.txt
rs112663878	a	g	0.0584	0.3452	0.0333	3.507e-25	8230	meta_filt_TRAIL_noBMI.txt
rs17660078	a	c	0.0476	0.4272	0.0372	1.762e-30	8230	meta_filt_TRAIL_noBMI.txt
rs16947901	t	c	0.0506	0.2523	0.0358	1.888e-12	8230	meta_filt_TRAIL_noBMI.txt
rs625038	t	c	0.372	-0.1059	0.0161	4.897e-11	8230	meta_filt_TRAIL_noBMI.txt
rs142552223	a	g	0.0434	-0.376	0.0378	2.57e-23	8230	meta_filt_TRAIL_noBMI.txt
rs62088673	t	c	0.955	-0.3866	0.0374	5.082e-25	8230	meta_filt_TRAIL_noBMI.txt
rs8090965	a	c	0.0354	0.4671	0.042	1.14e-28	8230	meta_filt_TRAIL_noBMI.txt
rs200575647	a	ag	0.0826	0.2029	0.028	4.406e-13	8230	meta_filt_TRAIL_noBMI.txt
rs535290	a	g	0.6904	-0.0787	0.0169	3.081e-06	8230	meta_filt_TRAIL_noBMI.txt
rs113799843	t	c	0.0667	0.2957	0.0318	1.567e-20	8230	meta_filt_TRAIL_noBMI.txt
rs1372940	t	c	0.0236	0.5975	0.0571	1.161e-25	8230	meta_filt_TRAIL_noBMI.txt
rs186728505	a	g	0.0108	0.3787	0.0814	3.253e-06	8230	meta_filt_TRAIL_noBMI.txt
rs141332258	t	c	0.2225	0.1103	0.0198	2.53e-08	8230	meta_filt_TRAIL_noBMI.txt
rs73412205	t	c	0.927	-0.2907	0.0312	1.3e-20	8230	meta_filt_TRAIL_noBMI.txt
rs114484444	t	c	0.9536	0.3689	0.0373	4.484e-23	8230	meta_filt_TRAIL_noBMI.txt
rs28497977	c	g	0.169	0.0998	0.0206	1.335e-06	8230	meta_filt_TRAIL_noBMI.txt
rs72910871	a	t	0.0506	0.2522	0.0358	1.913e-12	8230	meta_filt_TRAIL_noBMI.txt
rs145526145	c	g	0.9139	-0.1349	0.028	1.487e-06	8230	meta_filt_TRAIL_noBMI.txt
rs28653063	a	g	0.0286	0.841	0.049	6.057e-66	8230	meta_filt_TRAIL_noBMI.txt
rs187194438	c	g	0.9939	-0.6116	0.1273	1.54e-06	6530	meta_filt_TRAIL_noBMI.txt
rs2162379	a	g	0.7059	-0.1016	0.0175	6.719e-09	8230	meta_filt_TRAIL_noBMI.txt
rs75816991	t	c	0.0658	0.2918	0.0315	1.739e-20	8230	meta_filt_TRAIL_noBMI.txt
rs72899452	t	c	0.0977	0.1223	0.0264	3.748e-06	8230	meta_filt_TRAIL_noBMI.txt
rs4589636	a	g	0.1099	0.2039	0.0249	2.361e-16	8230	meta_filt_TRAIL_noBMI.txt
rs141032096	t	g	0.962	-0.2125	0.0455	2.988e-06	8230	meta_filt_TRAIL_noBMI.txt
rs79362215	t	c	0.9673	-0.354	0.0494	7.936e-13	8230	meta_filt_TRAIL_noBMI.txt
rs9833915	a	g	0.8589	0.155	0.0225	6.072e-12	8230	meta_filt_TRAIL_noBMI.txt
rs9946148	a	g	0.9172	-0.2027	0.028	4.243e-13	8230	meta_filt_TRAIL_noBMI.txt
rs202219502	a	aaac	0.1481	0.1346	0.0222	1.403e-09	8230	meta_filt_TRAIL_noBMI.txt
rs73408359	t	c	0.049	0.4153	0.0364	3.473e-30	8230	meta_filt_TRAIL_noBMI.txt
rs9966811	a	g	0.0453	0.3741	0.0372	8.478e-24	8230	meta_filt_TRAIL_noBMI.txt
rs7229200	t	g	0.6911	-0.0788	0.0169	3.204e-06	8230	meta_filt_TRAIL_noBMI.txt
rs16961689	a	c	0.9174	-0.2028	0.028	4.472e-13	8230	meta_filt_TRAIL_noBMI.txt
rs62088722	t	c	0.9533	-0.37	0.0365	3.976e-24	8230	meta_filt_TRAIL_noBMI.txt
rs16947894	a	g	0.9494	-0.2523	0.0358	1.91e-12	8230	meta_filt_TRAIL_noBMI.txt
rs1547569	a	c	0.0995	0.1378	0.0262	1.449e-07	8230	meta_filt_TRAIL_noBMI.txt
rs8084138	t	c	0.9342	-0.2918	0.0315	1.758e-20	8230	meta_filt_TRAIL_noBMI.txt
rs114033658	t	c	0.0453	0.3743	0.0372	8.22e-24	8230	meta_filt_TRAIL_noBMI.txt
rs660959	t	c	0.1707	0.1086	0.0208	1.872e-07	8230	meta_filt_TRAIL_noBMI.txt
rs6506966	a	g	0.0838	0.2362	0.0293	7.972e-16	8230	meta_filt_TRAIL_noBMI.txt
rs73171223	a	c	0.1356	-0.1313	0.0227	7.301e-09	8230	meta_filt_TRAIL_noBMI.txt
rs9958380	a	g	0.9475	-0.3339	0.0346	4.966e-22	8230	meta_filt_TRAIL_noBMI.txt
rs200520431	g	ga	0.0827	0.2031	0.028	3.984e-13	8230	meta_filt_TRAIL_noBMI.txt
rs117637258	t	c	0.0631	0.3523	0.0344	1.173e-24	8230	meta_filt_TRAIL_noBMI.txt
rs78165819	a	c	0.8853	-0.1892	0.0245	1.182e-14	8230	meta_filt_TRAIL_noBMI.txt
rs13278062	t	g	0.5589	0.08	0.0157	3.326e-07	8230	meta_filt_TRAIL_noBMI.txt
rs76634529	t	g	0.9553	-0.3902	0.0375	2.363e-25	8230	meta_filt_TRAIL_noBMI.txt
rs73410241	t	c	0.9519	-0.4216	0.0366	9.279e-31	8230	meta_filt_TRAIL_noBMI.txt
rs72965213	t	c	0.0234	0.3476	0.0565	7.841e-10	8230	meta_filt_TRAIL_noBMI.txt
rs62282576	a	t	0.7471	0.1363	0.0179	2.474e-14	8230	meta_filt_TRAIL_noBMI.txt
rs78625538	t	c	0.9558	-0.3912	0.0385	2.604e-24	8230	meta_filt_TRAIL_noBMI.txt
rs77256035	t	g	0.0464	0.3761	0.0367	1.192e-24	8230	meta_filt_TRAIL_noBMI.txt
rs9865575	a	g	0.1356	-0.1313	0.0227	7.634e-09	8230	meta_filt_TRAIL_noBMI.txt
rs7245119	a	g	0.1692	0.0993	0.0206	1.498e-06	8230	meta_filt_TRAIL_noBMI.txt
rs2042719	t	c	0.9533	-0.3687	0.0365	5.155e-24	8230	meta_filt_TRAIL_noBMI.txt
rs60640388	a	t	0.9495	-0.2469	0.0358	5.377e-12	8230	meta_filt_TRAIL_noBMI.txt
rs8099528	c	g	0.0657	0.2918	0.0314	1.711e-20	8230	meta_filt_TRAIL_noBMI.txt
rs73410206	c	g	0.0491	0.4162	0.0362	1.292e-30	8230	meta_filt_TRAIL_noBMI.txt
rs654488	a	t	0.4231	-0.1139	0.0158	5.205e-13	8230	meta_filt_TRAIL_noBMI.txt
rs111562873	t	g	0.9349	-0.2954	0.0316	9.275e-21	8230	meta_filt_TRAIL_noBMI.txt
rs647499	c	g	0.829	-0.1082	0.0208	2.008e-07	8230	meta_filt_TRAIL_noBMI.txt
rs11283429	t	ttttaag	0.1708	0.0986	0.0207	1.792e-06	8230	meta_filt_TRAIL_noBMI.txt
rs33938828	g	gc	0.169	0.0998	0.0206	1.345e-06	8230	meta_filt_TRAIL_noBMI.txt
rs12456852	t	c	0.8309	-0.0998	0.0206	1.325e-06	8230	meta_filt_TRAIL_noBMI.txt
rs149479921	t	c	0.1331	0.1343	0.023	5.292e-09	8230	meta_filt_TRAIL_noBMI.txt
rs28431810	c	g	0.8874	-0.1216	0.0252	1.406e-06	8230	meta_filt_TRAIL_noBMI.txt
rs12455890	a	c	0.2948	0.1002	0.0175	1.101e-08	8230	meta_filt_TRAIL_noBMI.txt
rs3136594	a	g	0.2951	-0.1351	0.0171	2.598e-15	8230	meta_filt_TRAIL_noBMI.txt
rs200070456	a	atagg	0.9245	-0.1618	0.0302	8.805e-08	8230	meta_filt_TRAIL_noBMI.txt
rs184678772	a	g	0.994	-0.6128	0.1282	1.762e-06	6530	meta_filt_TRAIL_noBMI.txt
rs11038437	t	c	0.0979	0.1212	0.0263	4.141e-06	8230	meta_filt_TRAIL_noBMI.txt
rs550057	t	c	0.3049	-0.0783	0.0169	3.707e-06	8230	meta_filt_TRAIL_noBMI.txt
rs72923841	a	t	0.9493	-0.2482	0.0358	3.963e-12	8230	meta_filt_TRAIL_noBMI.txt
rs75489499	t	c	0.0677	-0.2006	0.0347	7.519e-09	8230	meta_filt_TRAIL_noBMI.txt
rs116712492	t	c	0.9552	0.3746	0.0373	1.113e-23	8230	meta_filt_TRAIL_noBMI.txt
rs76448799	g	gtcta	0.6362	0.1016	0.0163	5.076e-10	8230	meta_filt_TRAIL_noBMI.txt
rs149524246	a	g	0.0156	0.69	0.0735	6.363e-21	8230	meta_filt_TRAIL_noBMI.txt
rs9965114	t	c	0.8042	0.0919	0.0195	2.363e-06	8230	meta_filt_TRAIL_noBMI.txt
rs62088720	a	g	0.0367	0.4691	0.0434	3.018e-27	8230	meta_filt_TRAIL_noBMI.txt
rs34059722	a	t	0.9365	-0.3203	0.0324	4.338e-23	8230	meta_filt_TRAIL_noBMI.txt
rs9945133	a	g	0.7211	0.0819	0.0176	3.298e-06	8230	meta_filt_TRAIL_noBMI.txt
rs1943551	a	g	0.6965	-0.0781	0.0171	4.849e-06	8230	meta_filt_TRAIL_noBMI.txt
rs200191927	ca	c	0.8706	-0.135	0.0241	2.018e-08	8230	meta_filt_TRAIL_noBMI.txt
rs112471244	t	c	0.0462	0.3768	0.0368	1.521e-24	8230	meta_filt_TRAIL_noBMI.txt
rs16962940	a	c	0.8963	-0.1905	0.0264	4.919e-13	8230	meta_filt_TRAIL_noBMI.txt
rs200467942	t	tcc	0.8296	-0.1009	0.0206	9.288e-07	8230	meta_filt_TRAIL_noBMI.txt
rs77713567	a	g	0.0583	0.3455	0.0333	3.589e-25	8230	meta_filt_TRAIL_noBMI.txt
rs202138803	a	at	0.9472	-0.2506	0.0352	1.039e-12	8230	meta_filt_TRAIL_noBMI.txt
rs149368105	a	t	0.0449	-0.3778	0.0374	5.518e-24	8230	meta_filt_TRAIL_noBMI.txt
rs417944	a	g	0.3271	0.0878	0.0169	1.988e-07	8230	meta_filt_TRAIL_noBMI.txt
rs12454854	a	c	0.6436	-0.0929	0.0166	2.211e-08	8230	meta_filt_TRAIL_noBMI.txt
rs77278243	a	g	0.0658	0.2918	0.0314	1.71e-20	8230	meta_filt_TRAIL_noBMI.txt
rs140103836	t	c	0.9804	-1.0197	0.0613	4.049e-62	8230	meta_filt_TRAIL_noBMI.txt
rs77363422	t	c	0.9342	-0.2918	0.0315	1.763e-20	8230	meta_filt_TRAIL_noBMI.txt
rs8086309	a	g	0.2578	0.09	0.018	5.727e-07	8230	meta_filt_TRAIL_noBMI.txt
rs192989810	t	c	0.0126	2.2111	0.078	1.44e-176	8230	meta_filt_TRAIL_noBMI.txt
rs199702200	g	gtaa	0.0658	0.2918	0.0314	1.721e-20	8230	meta_filt_TRAIL_noBMI.txt
rs4401114	t	g	0.1624	0.1004	0.021	1.693e-06	8230	meta_filt_TRAIL_noBMI.txt
rs58721095	a	t	0.9495	-0.2468	0.0358	5.44e-12	8230	meta_filt_TRAIL_noBMI.txt
rs62088676	a	g	0.0456	0.3868	0.0372	2.331e-25	8230	meta_filt_TRAIL_noBMI.txt
rs13074711	t	c	0.8588	0.1556	0.0226	5.284e-12	8230	meta_filt_TRAIL_noBMI.txt
rs558572	t	c	0.0949	0.1351	0.0265	3.419e-07	8230	meta_filt_TRAIL_noBMI.txt
rs193112415	t	c	0.9809	-1.0456	0.062	1.008e-63	8230	meta_filt_TRAIL_noBMI.txt
rs664216	a	t	0.8617	-0.135	0.0231	4.789e-09	8230	meta_filt_TRAIL_noBMI.txt
rs75453569	t	c	0.8853	-0.1892	0.0245	1.255e-14	8230	meta_filt_TRAIL_noBMI.txt
rs11947842	a	t	0.887	-0.1219	0.0253	1.482e-06	8230	meta_filt_TRAIL_noBMI.txt
rs12458564	a	t	0.7052	-0.1002	0.0175	1.1e-08	8230	meta_filt_TRAIL_noBMI.txt
rs189037007	c	g	0.9886	0.7117	0.1274	2.321e-08	3712	meta_filt_TRAIL_noBMI.txt
rs16961709	a	g	0.0492	0.4138	0.0362	2.687e-30	8230	meta_filt_TRAIL_noBMI.txt
rs13255394	t	c	0.418	-0.0773	0.0158	9.138e-07	8230	meta_filt_TRAIL_noBMI.txt
rs3916326	a	g	0.8645	0.1313	0.0227	7.426e-09	8230	meta_filt_TRAIL_noBMI.txt
rs1990528	t	c	0.165	0.1041	0.0209	5.968e-07	8230	meta_filt_TRAIL_noBMI.txt
rs201577277	a	ag	0.9358	-0.3034	0.032	2.587e-21	8230	meta_filt_TRAIL_noBMI.txt
rs17728400	t	c	0.0467	0.3701	0.0365	3.93e-24	8230	meta_filt_TRAIL_noBMI.txt
rs16947783	c	g	0.9534	-0.1898	0.0395	1.538e-06	8230	meta_filt_TRAIL_noBMI.txt
rs79505934	a	g	0.0462	0.3772	0.0371	2.671e-24	8230	meta_filt_TRAIL_noBMI.txt
rs34399320	a	g	0.0467	0.3692	0.0365	4.627e-24	8230	meta_filt_TRAIL_noBMI.txt
rs142295487	a	g	0.0505	0.2476	0.0358	4.766e-12	8230	meta_filt_TRAIL_noBMI.txt
rs11366153	t	tg	0.0658	0.2918	0.0315	1.759e-20	8230	meta_filt_TRAIL_noBMI.txt
rs34136848	c	g	0.8673	-0.1347	0.023	4.921e-09	8230	meta_filt_TRAIL_noBMI.txt
rs55786342	t	c	0.2956	0.0809	0.0174	3.14e-06	8230	meta_filt_TRAIL_noBMI.txt
rs673408	a	g	0.5769	0.1138	0.0158	5.553e-13	8230	meta_filt_TRAIL_noBMI.txt
rs6506905	t	c	0.9553	-0.3875	0.0375	4.38e-25	8230	meta_filt_TRAIL_noBMI.txt
rs16947789	t	g	0.9495	-0.2468	0.0358	5.523e-12	8230	meta_filt_TRAIL_noBMI.txt
rs62087755	a	c	0.9555	-0.3904	0.0376	2.933e-25	8230	meta_filt_TRAIL_noBMI.txt
rs949760	t	g	0.0996	0.1367	0.0262	1.723e-07	8230	meta_filt_TRAIL_noBMI.txt
rs150207604	a	c	0.9336	-0.3723	0.0323	1.181e-30	8230	meta_filt_TRAIL_noBMI.txt
rs16961601	a	c	0.9551	-0.3875	0.0374	3.945e-25	8230	meta_filt_TRAIL_noBMI.txt
rs17801417	t	c	0.0467	0.3701	0.0365	3.948e-24	8230	meta_filt_TRAIL_noBMI.txt
rs1917388	t	g	0.1692	0.0991	0.0206	1.533e-06	8230	meta_filt_TRAIL_noBMI.txt
rs72919505	a	g	0.9498	-0.2457	0.0363	1.233e-11	8230	meta_filt_TRAIL_noBMI.txt
rs16961568	a	g	0.9552	-0.3903	0.0375	2.423e-25	8230	meta_filt_TRAIL_noBMI.txt
rs200584619	a	ag	0.9086	-0.2188	0.0279	4.03e-15	8230	meta_filt_TRAIL_noBMI.txt
rs1581530	c	g	0.831	-0.0998	0.0206	1.338e-06	8230	meta_filt_TRAIL_noBMI.txt
rs148268685	ca	c	0.1156	0.1864	0.0245	2.651e-14	8230	meta_filt_TRAIL_noBMI.txt
rs11876025	t	c	0.0657	0.2916	0.0315	1.82e-20	8230	meta_filt_TRAIL_noBMI.txt
rs112129517	a	g	0.066	0.292	0.0315	1.694e-20	8230	meta_filt_TRAIL_noBMI.txt
rs336274	a	g	0.3384	0.0762	0.0167	4.883e-06	8230	meta_filt_TRAIL_noBMI.txt
rs1365290	t	c	0.9554	-0.3897	0.0375	2.643e-25	8230	meta_filt_TRAIL_noBMI.txt
rs11081754	c	g	0.1299	0.1087	0.0237	4.647e-06	8230	meta_filt_TRAIL_noBMI.txt
rs641777	t	g	0.6858	-0.0879	0.0171	2.629e-07	8230	meta_filt_TRAIL_noBMI.txt
rs62093544	a	g	0.9173	-0.2989	0.0293	1.949e-24	8230	meta_filt_TRAIL_noBMI.txt
rs201374342	g	ga	0.9665	-0.551	0.0457	1.829e-33	8230	meta_filt_TRAIL_noBMI.txt
rs9948234	t	c	0.177	0.0932	0.0204	4.688e-06	8230	meta_filt_TRAIL_noBMI.txt
rs13316580	t	c	0.8641	0.1285	0.0227	1.401e-08	8230	meta_filt_TRAIL_noBMI.txt
rs10502579	t	c	0.9719	-0.8651	0.0495	1.947e-68	8230	meta_filt_TRAIL_noBMI.txt
rs74871921	t	c	0.9345	-0.2939	0.0315	1.15e-20	8230	meta_filt_TRAIL_noBMI.txt
rs113035869	a	t	0.9333	-0.2911	0.0314	1.647e-20	8230	meta_filt_TRAIL_noBMI.txt
rs1561816	a	g	0.3364	-0.0887	0.0164	6.415e-08	8230	meta_filt_TRAIL_noBMI.txt
rs72918954	a	g	0.1008	0.1559	0.0268	6.159e-09	8230	meta_filt_TRAIL_noBMI.txt
rs117674126	t	c	0.0656	0.2916	0.0315	1.93e-20	8230	meta_filt_TRAIL_noBMI.txt
rs62088718	a	c	0.0467	0.3687	0.0365	5.155e-24	8230	meta_filt_TRAIL_noBMI.txt
rs57470489	t	c	0.8309	-0.0998	0.0206	1.323e-06	8230	meta_filt_TRAIL_noBMI.txt
rs115569576	a	t	0.0462	0.3767	0.0368	1.549e-24	8230	meta_filt_TRAIL_noBMI.txt
rs145220927	g	gaat	0.0491	0.4318	0.0369	1.45e-31	8230	meta_filt_TRAIL_noBMI.txt
rs61260290	t	c	0.9495	-0.2469	0.0358	5.425e-12	8230	meta_filt_TRAIL_noBMI.txt
rs17660066	t	c	0.9516	-0.4215	0.0366	1.023e-30	8230	meta_filt_TRAIL_noBMI.txt
rs77451439	a	g	0.9522	-0.4331	0.0368	6.1e-32	8230	meta_filt_TRAIL_noBMI.txt
rs75820395	t	c	0.0241	0.5753	0.0542	2.347e-26	8230	meta_filt_TRAIL_noBMI.txt
rs13101221	t	g	0.1416	-0.1522	0.0224	1.149e-11	8230	meta_filt_TRAIL_noBMI.txt
rs620982	t	c	0.577	0.114	0.0158	5.052e-13	8230	meta_filt_TRAIL_noBMI.txt
rs6796310	a	t	0.7471	0.1357	0.0179	3.025e-14	8230	meta_filt_TRAIL_noBMI.txt
rs35112075	a	g	0.0458	0.384	0.0373	7.402e-25	8230	meta_filt_TRAIL_noBMI.txt
rs72919509	t	g	0.0502	0.2473	0.0363	8.948e-12	8230	meta_filt_TRAIL_noBMI.txt
rs72927192	t	c	0.0851	0.2081	0.0278	7.031e-14	8230	meta_filt_TRAIL_noBMI.txt
rs1020839	t	c	0.1154	0.1922	0.0248	1.029e-14	8230	meta_filt_TRAIL_noBMI.txt
rs9962445	t	c	0.8308	-0.0995	0.0206	1.421e-06	8230	meta_filt_TRAIL_noBMI.txt
rs76101340	a	g	0.9342	-0.2919	0.0315	1.772e-20	8230	meta_filt_TRAIL_noBMI.txt
rs77385843	a	g	0.9343	-0.2941	0.0315	1.132e-20	8230	meta_filt_TRAIL_noBMI.txt
rs67488372	a	g	0.831	-0.0998	0.0206	1.349e-06	8230	meta_filt_TRAIL_noBMI.txt
rs9880046	a	t	0.8645	0.1313	0.0227	7.436e-09	8230	meta_filt_TRAIL_noBMI.txt
rs1600922	t	g	0.5047	0.087	0.016	5.545e-08	8230	meta_filt_TRAIL_noBMI.txt
rs75333743	a	t	0.0489	0.4153	0.0365	5.609e-30	8230	meta_filt_TRAIL_noBMI.txt
rs62093947	t	c	0.9656	-0.7577	0.0459	2.74e-61	8230	meta_filt_TRAIL_noBMI.txt
rs679163	c	g	0.6018	0.1102	0.0161	7.991e-12	8230	meta_filt_TRAIL_noBMI.txt
rs61110362	t	c	0.0505	0.2478	0.0358	4.609e-12	8230	meta_filt_TRAIL_noBMI.txt
rs5823803	t	tcagagaaca	0.0481	0.4215	0.0366	9.348e-31	8230	meta_filt_TRAIL_noBMI.txt
rs72955191	a	g	0.0378	0.2326	0.0447	1.995e-07	8230	meta_filt_TRAIL_noBMI.txt
rs1943552	a	g	0.6965	-0.0783	0.0171	4.641e-06	8230	meta_filt_TRAIL_noBMI.txt
rs111725107	t	c	0.2615	0.0871	0.0179	1.149e-06	8230	meta_filt_TRAIL_noBMI.txt
rs72910893	a	g	0.9493	-0.2571	0.0361	1.144e-12	8230	meta_filt_TRAIL_noBMI.txt
rs62093540	t	c	0.0875	0.2909	0.0288	6.192e-24	8230	meta_filt_TRAIL_noBMI.txt
rs62087751	t	c	0.9553	-0.3872	0.0375	4.909e-25	8230	meta_filt_TRAIL_noBMI.txt
rs8084858	a	c	0.165	0.0969	0.0211	4.532e-06	8230	meta_filt_TRAIL_noBMI.txt
rs16961657	a	g	0.9547	-0.374	0.0372	8.549e-24	8230	meta_filt_TRAIL_noBMI.txt
rs76151399	a	c	0.0473	0.4325	0.0368	6.912e-32	8230	meta_filt_TRAIL_noBMI.txt
rs676332	a	g	0.6904	-0.0786	0.0169	3.183e-06	8230	meta_filt_TRAIL_noBMI.txt
rs61569006	g	gt	0.1156	0.1862	0.0244	2.408e-14	8230	meta_filt_TRAIL_noBMI.txt
rs77824097	a	t	0.0658	0.2918	0.0315	1.758e-20	8230	meta_filt_TRAIL_noBMI.txt
rs7226474	t	c	0.2936	0.1009	0.0175	8.218e-09	8230	meta_filt_TRAIL_noBMI.txt
rs9815476	a	c	0.8645	0.1313	0.0227	7.407e-09	8230	meta_filt_TRAIL_noBMI.txt
rs8085334	a	g	0.9533	-0.3687	0.0365	5.155e-24	8230	meta_filt_TRAIL_noBMI.txt
rs182652761	t	c	0.994	-0.6133	0.1281	1.681e-06	6530	meta_filt_TRAIL_noBMI.txt
rs112399820	a	g	0.0658	0.2919	0.0315	1.762e-20	8230	meta_filt_TRAIL_noBMI.txt
rs139506618	t	c	0.997	-0.7439	0.16	3.325e-06	8230	meta_filt_TRAIL_noBMI.txt
rs11038434	t	g	0.0981	0.121	0.0263	4.068e-06	8230	meta_filt_TRAIL_noBMI.txt
rs34888238	a	t	0.9365	-0.3203	0.0324	4.237e-23	8230	meta_filt_TRAIL_noBMI.txt
rs1561815	a	g	0.3352	-0.0905	0.0164	3.751e-08	8230	meta_filt_TRAIL_noBMI.txt
rs62090398	a	g	0.1598	0.1462	0.0223	5.628e-11	8230	meta_filt_TRAIL_noBMI.txt
rs35464390	t	c	0.0508	0.3393	0.0354	8.795e-22	8230	meta_filt_TRAIL_noBMI.txt
rs112669022	a	g	0.9342	-0.2919	0.0315	1.766e-20	8230	meta_filt_TRAIL_noBMI.txt
rs200264061	g	gccggcgcgggtcct	0.056	0.3763	0.0345	1.081e-27	8230	meta_filt_TRAIL_noBMI.txt
rs78478690	t	c	0.9342	-0.2918	0.0315	1.767e-20	8230	meta_filt_TRAIL_noBMI.txt
rs59782320	a	c	0.1511	0.1003	0.0219	4.827e-06	8230	meta_filt_TRAIL_noBMI.txt
rs57396456	t	c	0.9755	-0.5641	0.0516	7.71e-28	8230	meta_filt_TRAIL_noBMI.txt
rs7599203	t	c	0.8034	0.0918	0.02	4.333e-06	8230	meta_filt_TRAIL_noBMI.txt
rs34155384	a	g	0.0469	0.3691	0.0365	4.448e-24	8230	meta_filt_TRAIL_noBMI.txt
rs143770878	a	g	0.0447	-0.3765	0.0374	7.602e-24	8230	meta_filt_TRAIL_noBMI.txt
rs34302455	a	g	0.0827	0.2029	0.028	4.355e-13	8230	meta_filt_TRAIL_noBMI.txt
rs192679090	a	g	0.9941	-0.6115	0.1303	2.683e-06	6530	meta_filt_TRAIL_noBMI.txt
rs72919513	a	t	0.0505	0.2468	0.0358	5.46e-12	8230	meta_filt_TRAIL_noBMI.txt
rs9953120	t	c	0.6095	0.1012	0.0159	1.992e-10	8230	meta_filt_TRAIL_noBMI.txt
rs181406110	t	c	0.0061	0.6117	0.1273	1.539e-06	6530	meta_filt_TRAIL_noBMI.txt
rs9946771	t	c	0.0828	0.2027	0.028	4.244e-13	8230	meta_filt_TRAIL_noBMI.txt
rs2901364	t	g	0.9589	-0.6312	0.0432	2.473e-48	8230	meta_filt_TRAIL_noBMI.txt
rs335514	t	c	0.2482	-0.0934	0.0182	2.842e-07	8230	meta_filt_TRAIL_noBMI.txt
rs8098071	c	g	0.0662	0.2634	0.0345	2.09e-14	8230	meta_filt_TRAIL_noBMI.txt
rs16845803	a	g	0.8645	0.1313	0.0227	7.366e-09	8230	meta_filt_TRAIL_noBMI.txt
rs75115188	t	c	0.9342	-0.2918	0.0315	1.741e-20	8230	meta_filt_TRAIL_noBMI.txt
rs335518	t	c	0.6678	0.1033	0.0167	6.014e-10	8230	meta_filt_TRAIL_noBMI.txt
rs17600346	t	c	0.9552	0.3693	0.0373	3.865e-23	8230	meta_filt_TRAIL_noBMI.txt
rs60161274	a	g	0.0505	0.2468	0.0358	5.436e-12	8230	meta_filt_TRAIL_noBMI.txt
rs1002128	a	g	0.833	-0.0981	0.0208	2.387e-06	8230	meta_filt_TRAIL_noBMI.txt
rs59347599	a	g	0.9494	-0.253	0.0359	1.735e-12	8230	meta_filt_TRAIL_noBMI.txt
rs4396600	a	t	0.9495	-0.2469	0.0358	5.351e-12	8230	meta_filt_TRAIL_noBMI.txt
rs149050966	ct	c	0.9495	-0.2479	0.0358	4.583e-12	8230	meta_filt_TRAIL_noBMI.txt
rs147530293	cctta	c	0.9307	-0.3105	0.0324	9.63e-22	8230	meta_filt_TRAIL_noBMI.txt
rs5823836	g	gt	0.335	-0.0905	0.0165	3.779e-08	8230	meta_filt_TRAIL_noBMI.txt
rs1357805	t	c	0.831	-0.0998	0.0207	1.352e-06	8230	meta_filt_TRAIL_noBMI.txt
rs2960016	t	g	0.8376	-0.1003	0.021	1.723e-06	8230	meta_filt_TRAIL_noBMI.txt
rs34176695	a	c	0.0658	0.2918	0.0315	1.77e-20	8230	meta_filt_TRAIL_noBMI.txt
rs9872592	t	g	0.8645	0.1313	0.0227	7.397e-09	8230	meta_filt_TRAIL_noBMI.txt
rs628064	a	t	0.5769	0.1138	0.0158	5.704e-13	8230	meta_filt_TRAIL_noBMI.txt
rs2270303	t	g	0.1294	-0.1153	0.0241	1.644e-06	8230	meta_filt_TRAIL_noBMI.txt
rs12492800	a	c	0.4755	-0.0745	0.0158	2.394e-06	8230	meta_filt_TRAIL_noBMI.txt
rs116968774	a	g	0.0247	0.5462	0.0508	5.981e-27	8230	meta_filt_TRAIL_noBMI.txt
rs6417136	a	g	0.1692	0.0991	0.0206	1.534e-06	8230	meta_filt_TRAIL_noBMI.txt
rs3774315	a	g	0.7168	0.1332	0.0173	1.611e-14	8230	meta_filt_TRAIL_noBMI.txt
rs10084050	a	g	0.8647	-0.1101	0.023	1.66e-06	8230	meta_filt_TRAIL_noBMI.txt
rs1589815	a	c	0.169	0.0998	0.0206	1.338e-06	8230	meta_filt_TRAIL_noBMI.txt
rs2433377	t	g	0.664	-0.0761	0.0166	4.568e-06	8230	meta_filt_TRAIL_noBMI.txt
rs3967766	t	c	0.8489	-0.1002	0.0219	4.886e-06	8230	meta_filt_TRAIL_noBMI.txt
rs9827506	a	t	0.8644	0.1313	0.0227	7.632e-09	8230	meta_filt_TRAIL_noBMI.txt
rs79852924	t	c	0.9664	-0.356	0.0477	8.805e-14	8230	meta_filt_TRAIL_noBMI.txt
rs199568814	g	gt	0.9342	-0.2918	0.0315	1.739e-20	8230	meta_filt_TRAIL_noBMI.txt
rs8088892	t	c	0.9085	-0.1336	0.0274	1.116e-06	8230	meta_filt_TRAIL_noBMI.txt
rs111565482	a	g	0.9527	-0.4335	0.0368	5.413e-32	8230	meta_filt_TRAIL_noBMI.txt
rs1789041	t	g	0.1256	0.1296	0.0251	2.516e-07	8230	meta_filt_TRAIL_noBMI.txt
rs143156972	a	g	0.9808	-1.2771	0.0582	7.64e-107	8230	meta_filt_TRAIL_noBMI.txt
rs11777697	c	g	0.4206	-0.0781	0.016	1.015e-06	8230	meta_filt_TRAIL_noBMI.txt
rs79583247	t	c	0.9754	-0.548	0.051	6.648e-27	8230	meta_filt_TRAIL_noBMI.txt
rs146998367	a	at	0.9339	-0.2904	0.0314	2.522e-20	8230	meta_filt_TRAIL_noBMI.txt
rs11081717	a	t	0.3182	0.0792	0.0167	2.08e-06	8230	meta_filt_TRAIL_noBMI.txt
rs139958028	a	g	0.0501	0.1803	0.0395	4.992e-06	8230	meta_filt_TRAIL_noBMI.txt
rs149092047	g	gaaactgcc	0.3048	-0.0783	0.0169	3.695e-06	8230	meta_filt_TRAIL_noBMI.txt
rs55982937	a	g	0.0242	0.5714	0.0537	1.948e-26	8230	meta_filt_TRAIL_noBMI.txt
rs16845798	a	g	0.8645	0.1313	0.0227	7.465e-09	8230	meta_filt_TRAIL_noBMI.txt
rs111518727	a	t	0.0658	0.2928	0.0315	1.625e-20	8230	meta_filt_TRAIL_noBMI.txt
rs7230445	a	g	0.4953	-0.087	0.016	5.671e-08	8230	meta_filt_TRAIL_noBMI.txt
rs150588016	t	c	0.0505	0.2469	0.0358	5.384e-12	8230	meta_filt_TRAIL_noBMI.txt
rs77442324	t	c	0.0453	0.3741	0.0372	8.554e-24	8230	meta_filt_TRAIL_noBMI.txt
rs149700408	t	ta	0.0667	0.3731	0.0342	1.164e-27	8230	meta_filt_TRAIL_noBMI.txt
rs76864837	t	c	0.0242	0.5714	0.0537	1.947e-26	8230	meta_filt_TRAIL_noBMI.txt
rs11081740	a	c	0.7952	-0.1395	0.0202	4.633e-12	8230	meta_filt_TRAIL_noBMI.txt
rs75326663	a	t	0.9758	-0.5716	0.0537	1.971e-26	8230	meta_filt_TRAIL_noBMI.txt
rs1404439	t	c	0.169	0.1	0.0206	1.276e-06	8230	meta_filt_TRAIL_noBMI.txt
rs12454708	c	g	0.2537	0.0964	0.0186	2.075e-07	8230	meta_filt_TRAIL_noBMI.txt
rs12458316	a	t	0.9666	-0.3548	0.0481	1.723e-13	8230	meta_filt_TRAIL_noBMI.txt
rs2042718	t	c	0.0467	0.3687	0.0365	5.155e-24	8230	meta_filt_TRAIL_noBMI.txt
rs200839176	g	gtttta	0.9475	-0.2489	0.0354	1.935e-12	8230	meta_filt_TRAIL_noBMI.txt
rs72910877	a	g	0.0507	0.2527	0.0358	1.789e-12	8230	meta_filt_TRAIL_noBMI.txt
rs8086791	t	c	0.1692	0.0995	0.0206	1.421e-06	8230	meta_filt_TRAIL_noBMI.txt
rs112543504	a	c	0.9342	-0.292	0.0315	1.751e-20	8230	meta_filt_TRAIL_noBMI.txt
rs6506898	t	c	0.1147	0.1891	0.0245	1.164e-14	8230	meta_filt_TRAIL_noBMI.txt
rs75742867	a	g	0.9753	-0.5468	0.0509	6.462e-27	8230	meta_filt_TRAIL_noBMI.txt
rs9859413	t	c	0.1651	0.1033	0.0208	6.927e-07	8230	meta_filt_TRAIL_noBMI.txt
rs147016612	cctt	c	0.7217	-0.0806	0.0176	4.456e-06	8230	meta_filt_TRAIL_noBMI.txt
rs201285500	a	aac	0.0827	0.2031	0.028	3.984e-13	8230	meta_filt_TRAIL_noBMI.txt
rs677887	a	g	0.3734	-0.1068	0.0162	4.089e-11	8230	meta_filt_TRAIL_noBMI.txt
rs4799964	t	g	0.9755	-0.5517	0.0514	6.785e-27	8230	meta_filt_TRAIL_noBMI.txt
rs73412210	a	c	0.9269	-0.2894	0.0312	1.83e-20	8230	meta_filt_TRAIL_noBMI.txt
rs59592286	a	g	0.0445	0.3901	0.0376	3.06e-25	8230	meta_filt_TRAIL_noBMI.txt
rs201775436	g	gaat	0.9535	-0.3631	0.0623	5.43e-09	3712	meta_filt_TRAIL_noBMI.txt
rs72919526	c	g	0.0516	0.2366	0.0355	2.616e-11	8230	meta_filt_TRAIL_noBMI.txt
rs35777719	a	g	0.9543	-0.3863	0.0374	4.828e-25	8230	meta_filt_TRAIL_noBMI.txt
rs11038435	a	g	0.9021	-0.1211	0.0263	4.109e-06	8230	meta_filt_TRAIL_noBMI.txt
rs3136596	a	g	0.1666	0.1074	0.0208	2.556e-07	8230	meta_filt_TRAIL_noBMI.txt
rs641476	t	c	0.6318	0.1022	0.0162	2.771e-10	8230	meta_filt_TRAIL_noBMI.txt
rs62088670	t	c	0.0448	0.3884	0.0375	3.901e-25	8230	meta_filt_TRAIL_noBMI.txt
rs7243267	a	g	0.8853	-0.1889	0.0245	1.143e-14	8230	meta_filt_TRAIL_noBMI.txt
rs75027453	t	c	0.0246	0.5487	0.0511	6.68e-27	8230	meta_filt_TRAIL_noBMI.txt
rs112827182	a	g	0.9578	0.2937	0.0408	6.185e-13	8230	meta_filt_TRAIL_noBMI.txt
rs78458697	a	g	0.9558	-0.3912	0.0385	2.604e-24	8230	meta_filt_TRAIL_noBMI.txt
rs8098867	t	g	0.8376	-0.1004	0.021	1.693e-06	8230	meta_filt_TRAIL_noBMI.txt
rs62088726	t	c	0.0462	0.377	0.0368	1.425e-24	8230	meta_filt_TRAIL_noBMI.txt
rs7229599	t	c	0.093	0.1396	0.0269	2.166e-07	8230	meta_filt_TRAIL_noBMI.txt
rs9948777	a	g	0.1157	0.186	0.0244	2.679e-14	8230	meta_filt_TRAIL_noBMI.txt
rs141603697	t	c	0.0154	0.6968	0.0737	3.354e-21	8230	meta_filt_TRAIL_noBMI.txt
rs76210622	t	c	0.9758	-0.5716	0.0537	1.968e-26	8230	meta_filt_TRAIL_noBMI.txt
rs16961673	a	g	0.9172	-0.2027	0.028	4.335e-13	8230	meta_filt_TRAIL_noBMI.txt
rs72917600	a	c	0.0491	0.2381	0.0377	2.763e-10	8230	meta_filt_TRAIL_noBMI.txt
rs16961641	a	g	0.0453	0.3739	0.0372	8.955e-24	8230	meta_filt_TRAIL_noBMI.txt
rs67826053	a	g	0.8307	-0.0999	0.0206	1.3e-06	8230	meta_filt_TRAIL_noBMI.txt
rs6774291	c	g	0.1357	-0.1315	0.0227	6.667e-09	8230	meta_filt_TRAIL_noBMI.txt
rs112452274	a	g	0.0201	0.8391	0.0629	1.466e-40	8230	meta_filt_TRAIL_noBMI.txt
rs17801274	a	g	0.0446	0.3885	0.0375	3.534e-25	8230	meta_filt_TRAIL_noBMI.txt
rs183815186	a	t	0.9803	-0.3499	0.0602	6.341e-09	8230	meta_filt_TRAIL_noBMI.txt
rs75544965	a	g	0.0865	0.1364	0.0281	1.174e-06	8230	meta_filt_TRAIL_noBMI.txt
rs4426424	t	c	0.8363	-0.0974	0.0212	4.506e-06	8230	meta_filt_TRAIL_noBMI.txt
rs79752645	a	g	0.9511	-0.4154	0.0365	5.617e-30	8230	meta_filt_TRAIL_noBMI.txt
rs9789141	t	c	0.8904	-0.2029	0.0249	3.446e-16	8230	meta_filt_TRAIL_noBMI.txt
rs9963048	t	c	0.9263	-0.2752	0.0305	1.806e-19	8230	meta_filt_TRAIL_noBMI.txt
rs9879554	a	t	0.8645	0.1313	0.0227	7.445e-09	8230	meta_filt_TRAIL_noBMI.txt
rs9954273	a	t	0.0488	0.4154	0.0365	5.65e-30	8230	meta_filt_TRAIL_noBMI.txt
rs143582956	a	g	0.9774	-1.2332	0.0569	2.5e-104	8230	meta_filt_TRAIL_noBMI.txt
rs1917382	a	g	0.8308	-0.0995	0.0206	1.421e-06	8230	meta_filt_TRAIL_noBMI.txt
rs78220409	c	g	0.0243	0.5712	0.0537	1.866e-26	8230	meta_filt_TRAIL_noBMI.txt
rs13381765	t	c	0.1652	0.0974	0.0211	3.863e-06	8230	meta_filt_TRAIL_noBMI.txt
rs67398659	t	c	0.169	0.0998	0.0206	1.345e-06	8230	meta_filt_TRAIL_noBMI.txt
rs3916324	t	c	0.8643	0.1312	0.0227	7.653e-09	8230	meta_filt_TRAIL_noBMI.txt
rs11380317	t	tc	0.1694	0.1005	0.0206	1.126e-06	8230	meta_filt_TRAIL_noBMI.txt
rs76349894	a	g	0.9343	-0.2915	0.0315	1.875e-20	8230	meta_filt_TRAIL_noBMI.txt
rs8095153	t	c	0.1157	0.1858	0.0244	2.52e-14	8230	meta_filt_TRAIL_noBMI.txt
rs181124723	c	g	0.9657	0.3725	0.0449	1.053e-16	8230	meta_filt_TRAIL_noBMI.txt
rs72919532	a	g	0.9484	-0.2366	0.0355	2.607e-11	8230	meta_filt_TRAIL_noBMI.txt
rs11874574	a	c	0.0657	0.2916	0.0315	1.85e-20	8230	meta_filt_TRAIL_noBMI.txt
rs11664028	t	g	0.926	-0.1797	0.0342	1.47e-07	8230	meta_filt_TRAIL_noBMI.txt
rs112394247	t	c	0.9357	-0.1966	0.0344	1.153e-08	8230	meta_filt_TRAIL_noBMI.txt
rs28653658	t	c	0.831	-0.0998	0.0206	1.334e-06	8230	meta_filt_TRAIL_noBMI.txt
rs190557485	a	g	0.0091	0.5413	0.0911	2.811e-09	8230	meta_filt_TRAIL_noBMI.txt
rs6764884	t	g	0.1381	-0.1328	0.0226	4.375e-09	8230	meta_filt_TRAIL_noBMI.txt
rs16961648	t	g	0.0453	0.3741	0.0372	8.553e-24	8230	meta_filt_TRAIL_noBMI.txt
rs624171	t	g	0.2722	0.0865	0.0175	8.269e-07	8230	meta_filt_TRAIL_noBMI.txt
rs139575087	t	c	0.0586	0.3467	0.0333	1.983e-25	8230	meta_filt_TRAIL_noBMI.txt
rs148051545	t	c	0.0114	-0.4211	0.0843	5.843e-07	8230	meta_filt_TRAIL_noBMI.txt
rs7233839	t	c	0.2807	0.082	0.0176	3.071e-06	8230	meta_filt_TRAIL_noBMI.txt
rs62088725	t	c	0.9533	-0.3701	0.0365	3.942e-24	8230	meta_filt_TRAIL_noBMI.txt
rs9510	t	c	0.7299	-0.0878	0.0176	6.219e-07	8230	meta_filt_TRAIL_noBMI.txt
rs62087705	a	g	0.0428	0.4102	0.0397	5.482e-25	8230	meta_filt_TRAIL_noBMI.txt
rs1524812	a	g	0.1691	0.0998	0.0206	1.325e-06	8230	meta_filt_TRAIL_noBMI.txt
rs1524805	t	g	0.1692	0.0991	0.0206	1.534e-06	8230	meta_filt_TRAIL_noBMI.txt
rs12954302	c	g	0.3081	0.0797	0.0169	2.531e-06	8230	meta_filt_TRAIL_noBMI.txt
rs114780086	a	g	0.954	-0.3832	0.0373	9.945e-25	8230	meta_filt_TRAIL_noBMI.txt
rs79007086	c	g	0.9538	-0.3767	0.0368	1.548e-24	8230	meta_filt_TRAIL_noBMI.txt
rs71177850	g	gt	0.3719	-0.1062	0.0161	4.346e-11	8230	meta_filt_TRAIL_noBMI.txt
rs73410245	t	c	0.9519	-0.4216	0.0366	9.217e-31	8230	meta_filt_TRAIL_noBMI.txt
rs6785831	a	g	0.7472	0.1359	0.0179	2.829e-14	8230	meta_filt_TRAIL_noBMI.txt
rs149526421	t	c	0.0585	0.3468	0.0333	2.002e-25	8230	meta_filt_TRAIL_noBMI.txt
rs188740444	a	g	0.0136	0.4847	0.0701	4.855e-12	8230	meta_filt_TRAIL_noBMI.txt
rs11876465	a	c	0.169	0.0998	0.0207	1.35e-06	8230	meta_filt_TRAIL_noBMI.txt
rs73171221	a	g	0.8645	0.1313	0.0227	7.409e-09	8230	meta_filt_TRAIL_noBMI.txt
rs7241408	a	g	0.3073	0.0803	0.017	2.207e-06	8230	meta_filt_TRAIL_noBMI.txt
rs140336684	a	t	0.0073	1.2841	0.1001	1.057e-37	8230	meta_filt_TRAIL_noBMI.txt
rs112693330	a	c	0.0659	0.2936	0.0316	1.513e-20	8230	meta_filt_TRAIL_noBMI.txt
rs12456744	t	c	0.0493	0.4162	0.0362	1.194e-30	8230	meta_filt_TRAIL_noBMI.txt
rs76268141	t	g	0.9342	-0.2926	0.0315	1.652e-20	8230	meta_filt_TRAIL_noBMI.txt
rs11083381	a	g	0.1691	0.0998	0.0206	1.325e-06	8230	meta_filt_TRAIL_noBMI.txt
rs62088715	t	c	0.9533	-0.3687	0.0365	5.127e-24	8230	meta_filt_TRAIL_noBMI.txt
rs73171228	t	g	0.1355	-0.1313	0.0227	7.444e-09	8230	meta_filt_TRAIL_noBMI.txt
rs680321	t	c	0.577	0.1147	0.0158	3.398e-13	8230	meta_filt_TRAIL_noBMI.txt
rs2140718	t	g	0.1691	0.0998	0.0206	1.325e-06	8230	meta_filt_TRAIL_noBMI.txt
rs62088713	t	c	0.0467	0.3691	0.0365	4.743e-24	8230	meta_filt_TRAIL_noBMI.txt
rs75798248	t	c	0.9754	-0.5507	0.051	3.731e-27	8230	meta_filt_TRAIL_noBMI.txt
rs3859363	t	c	0.9519	-0.4218	0.0365	8.267e-31	8230	meta_filt_TRAIL_noBMI.txt
rs76947576	a	c	0.9527	-0.4332	0.0368	5.886e-32	8230	meta_filt_TRAIL_noBMI.txt
rs62093946	t	c	0.9832	-1.5627	0.0644	3.03e-130	8230	meta_filt_TRAIL_noBMI.txt
rs141050423	a	g	0.028	0.6562	0.0478	7.505e-43	8230	meta_filt_TRAIL_noBMI.txt
rs12455016	t	c	0.0995	0.1378	0.0262	1.449e-07	8230	meta_filt_TRAIL_noBMI.txt
rs17728376	a	g	0.9533	-0.37	0.0365	4.006e-24	8230	meta_filt_TRAIL_noBMI.txt
rs616114	t	c	0.368	-0.1033	0.0162	1.715e-10	8230	meta_filt_TRAIL_noBMI.txt
rs173032	t	c	0.2753	-0.0926	0.0175	1.313e-07	8230	meta_filt_TRAIL_noBMI.txt
rs35984124	c	g	0.0936	0.2415	0.0276	2.394e-18	8230	meta_filt_TRAIL_noBMI.txt
rs12455805	a	g	0.6879	-0.0883	0.0171	2.302e-07	8230	meta_filt_TRAIL_noBMI.txt
rs8095610	t	c	0.1148	0.1888	0.0244	9.65e-15	8230	meta_filt_TRAIL_noBMI.txt
rs8098864	t	g	0.1147	0.1887	0.0244	1.179e-14	8230	meta_filt_TRAIL_noBMI.txt
rs116964830	t	c	0.1658	0.109	0.0214	3.435e-07	8230	meta_filt_TRAIL_noBMI.txt
rs12232776	t	g	0.831	-0.1001	0.0206	1.25e-06	8230	meta_filt_TRAIL_noBMI.txt
rs11878164	a	g	0.0658	0.2919	0.0315	1.772e-20	8230	meta_filt_TRAIL_noBMI.txt
rs8088129	t	c	0.372	-0.1056	0.0161	5.603e-11	8230	meta_filt_TRAIL_noBMI.txt
rs74488044	a	g	0.0583	0.3473	0.0334	2.263e-25	8230	meta_filt_TRAIL_noBMI.txt
rs72919552	a	g	0.9495	-0.2472	0.0358	5.048e-12	8230	meta_filt_TRAIL_noBMI.txt
rs11873723	t	c	0.169	0.0998	0.0206	1.335e-06	8230	meta_filt_TRAIL_noBMI.txt
rs72932147	c	g	0.9333	-0.2912	0.0314	1.644e-20	8230	meta_filt_TRAIL_noBMI.txt
rs1524814	t	c	0.1692	0.0995	0.0206	1.421e-06	8230	meta_filt_TRAIL_noBMI.txt
rs200940158	a	attt	0.0367	0.4692	0.0434	2.982e-27	8230	meta_filt_TRAIL_noBMI.txt
rs16962621	t	c	0.0284	0.847	0.0491	1.039e-66	8230	meta_filt_TRAIL_noBMI.txt
rs7236547	a	t	0.2892	0.0982	0.0177	2.709e-08	8230	meta_filt_TRAIL_noBMI.txt
rs111543118	c	g	0.0679	0.291	0.0315	2.587e-20	8230	meta_filt_TRAIL_noBMI.txt
rs34801582	ct	c	0.9767	-0.604	0.0584	4.431e-25	8230	meta_filt_TRAIL_noBMI.txt
rs8091117	a	c	0.0827	0.2028	0.028	4.253e-13	8230	meta_filt_TRAIL_noBMI.txt
rs62093514	t	c	0.0239	1.0459	0.0549	5.798e-81	8230	meta_filt_TRAIL_noBMI.txt
rs146958176	t	c	0.0103	0.5821	0.1014	9.334e-09	6530	meta_filt_TRAIL_noBMI.txt
rs16961613	a	c	0.9554	-0.3873	0.0375	4.901e-25	8230	meta_filt_TRAIL_noBMI.txt
rs62088674	t	c	0.9552	-0.3962	0.0377	7.911e-26	8230	meta_filt_TRAIL_noBMI.txt
rs11081739	a	g	0.2048	0.1395	0.0202	4.619e-12	8230	meta_filt_TRAIL_noBMI.txt
rs72919515	t	c	0.9495	-0.2468	0.0358	5.455e-12	8230	meta_filt_TRAIL_noBMI.txt
rs144346664	a	ac	0.0828	0.2027	0.028	4.243e-13	8230	meta_filt_TRAIL_noBMI.txt
rs4553693	t	c	0.1624	0.1004	0.021	1.693e-06	8230	meta_filt_TRAIL_noBMI.txt
rs144916876	a	g	0.0228	0.3368	0.0564	2.381e-09	8230	meta_filt_TRAIL_noBMI.txt
rs73408878	a	g	0.8835	-0.188	0.0243	1.094e-14	8230	meta_filt_TRAIL_noBMI.txt
rs60602660	g	gc	0.1156	0.1862	0.0244	2.408e-14	8230	meta_filt_TRAIL_noBMI.txt
rs4894563	t	c	0.0406	-0.3551	0.0415	1.08e-17	8230	meta_filt_TRAIL_noBMI.txt
rs7245194	a	g	0.258	0.0896	0.018	6.151e-07	8230	meta_filt_TRAIL_noBMI.txt
rs143589940	t	c	0.9657	-0.5459	0.0464	5.131e-32	8230	meta_filt_TRAIL_noBMI.txt
rs35281068	t	ta	0.3094	0.0824	0.017	1.192e-06	8230	meta_filt_TRAIL_noBMI.txt
rs78563299	a	g	0.0247	0.5469	0.0509	6.46e-27	8230	meta_filt_TRAIL_noBMI.txt
rs76298804	t	c	0.0464	0.3761	0.0367	1.227e-24	8230	meta_filt_TRAIL_noBMI.txt
rs62095460	a	g	0.0808	0.304	0.0294	5.49e-25	8230	meta_filt_TRAIL_noBMI.txt
rs112821861	t	g	0.9717	-0.8566	0.0494	1.892e-67	8230	meta_filt_TRAIL_noBMI.txt
rs9952273	t	c	0.0283	0.8687	0.0497	1.615e-68	8230	meta_filt_TRAIL_noBMI.txt
rs73410243	a	g	0.0481	0.4216	0.0366	9.236e-31	8230	meta_filt_TRAIL_noBMI.txt
rs11872324	t	c	0.13	0.1091	0.0237	4.231e-06	8230	meta_filt_TRAIL_noBMI.txt
rs62087664	a	g	0.1099	0.2039	0.0249	2.36e-16	8230	meta_filt_TRAIL_noBMI.txt
rs75928541	a	g	0.0188	0.2784	0.0591	2.442e-06	8230	meta_filt_TRAIL_noBMI.txt
rs8088671	a	g	0.9343	-0.2915	0.0315	1.898e-20	8230	meta_filt_TRAIL_noBMI.txt
rs73410248	a	g	0.0481	0.4216	0.0366	9.217e-31	8230	meta_filt_TRAIL_noBMI.txt
rs9817507	c	g	0.8351	-0.1041	0.0209	6.055e-07	8230	meta_filt_TRAIL_noBMI.txt
rs4799639	a	c	0.2708	-0.0902	0.0177	3.265e-07	8230	meta_filt_TRAIL_noBMI.txt
rs6506962	c	g	0.7022	0.0906	0.0171	1.229e-07	8230	meta_filt_TRAIL_noBMI.txt
rs12608267	a	g	0.9724	-0.4869	0.0527	2.576e-20	8230	meta_filt_TRAIL_noBMI.txt
rs9962843	t	g	0.8555	-0.1237	0.0228	5.877e-08	8230	meta_filt_TRAIL_noBMI.txt
rs73039026	a	c	0.9821	-0.3098	0.0634	1.015e-06	8230	meta_filt_TRAIL_noBMI.txt
rs7239953	t	c	0.1691	0.0998	0.0206	1.325e-06	8230	meta_filt_TRAIL_noBMI.txt
rs35659634	t	g	0.0457	0.3863	0.0374	4.805e-25	8230	meta_filt_TRAIL_noBMI.txt
rs140782853	t	tgcgggagtggaagca	0.804	0.0912	0.0199	4.726e-06	8230	meta_filt_TRAIL_noBMI.txt
rs1357809	t	c	0.831	-0.0998	0.0206	1.346e-06	8230	meta_filt_TRAIL_noBMI.txt
rs9822165	a	g	0.1649	0.1041	0.0209	6.025e-07	8230	meta_filt_TRAIL_noBMI.txt
rs113057689	a	g	0.033	-0.2625	0.0489	7.972e-08	8230	meta_filt_TRAIL_noBMI.txt
rs17719020	t	g	0.9329	-0.39	0.0333	1.047e-31	8230	meta_filt_TRAIL_noBMI.txt
rs6810910	a	g	0.8518	-0.1019	0.0222	4.348e-06	8230	meta_filt_TRAIL_noBMI.txt
rs562416	a	c	0.9151	-0.1446	0.0279	2.128e-07	8230	meta_filt_TRAIL_noBMI.txt
rs12967345	t	c	0.827	-0.0937	0.0205	4.705e-06	8230	meta_filt_TRAIL_noBMI.txt
rs193095	a	g	0.2487	-0.0929	0.0182	3.1e-07	8230	meta_filt_TRAIL_noBMI.txt
rs12456556	a	c	0.0334	0.3551	0.0482	1.672e-13	8230	meta_filt_TRAIL_noBMI.txt
rs9963076	a	g	0.0828	0.2027	0.028	4.284e-13	8230	meta_filt_TRAIL_noBMI.txt
rs12457501	t	c	0.0965	0.204	0.0272	7.124e-14	8230	meta_filt_TRAIL_noBMI.txt
rs16961579	a	g	0.9552	-0.3878	0.0375	4.387e-25	8230	meta_filt_TRAIL_noBMI.txt
rs72919510	a	g	0.0505	0.2468	0.0358	5.46e-12	8230	meta_filt_TRAIL_noBMI.txt
rs11873637	t	c	0.169	0.0998	0.0206	1.334e-06	8230	meta_filt_TRAIL_noBMI.txt
rs62087706	a	t	0.0447	0.3903	0.0375	2.358e-25	8230	meta_filt_TRAIL_noBMI.txt
rs3821821	t	c	0.2834	-0.1333	0.0173	1.574e-14	8230	meta_filt_TRAIL_noBMI.txt
rs62088717	t	c	0.9533	-0.3687	0.0365	5.163e-24	8230	meta_filt_TRAIL_noBMI.txt
rs78628251	a	g	0.0583	0.3455	0.0334	3.767e-25	8230	meta_filt_TRAIL_noBMI.txt
rs10502570	a	t	0.9519	-0.4216	0.0366	9.316e-31	8230	meta_filt_TRAIL_noBMI.txt
rs1997021	a	g	0.8309	-0.0998	0.0206	1.331e-06	8230	meta_filt_TRAIL_noBMI.txt
rs17813309	a	g	0.1575	0.1033	0.0213	1.289e-06	8230	meta_filt_TRAIL_noBMI.txt
rs59844732	a	g	0.0453	0.3741	0.0372	8.553e-24	8230	meta_filt_TRAIL_noBMI.txt
rs139587769	a	ag	0.9021	-0.1211	0.0263	4.128e-06	8230	meta_filt_TRAIL_noBMI.txt
