# Supplementary material for: Inflammatory cytokine profiles in erectile dysfunction: a bidirectional Mendelian randomization
Source: Front Immunol. 2024 Apr 12;15:1342658. doi: 10.3389/fimmu.2024.1342658 (PMC11045927; doi:10.3389/fimmu.2024.1342658)
Supplement: Supplementary file 2 [file DataSheet_2.zip › 41 Inflammatory cytokines exposure data/meta_filt_VEGF_noBMI.txt]

MarkerName	Allele1	Allele2	Freq1	Effect	StdErr	P-value	Total_N	PHENO
rs5785581	ca	c	0.47	0.0812	0.0169	1.528e-06	7162	meta_filt_VEGF_noBMI.txt
rs10822118	t	c	0.4984	-0.0797	0.0168	2.211e-06	7162	meta_filt_VEGF_noBMI.txt
rs2123852	t	c	0.2052	0.1029	0.022	2.753e-06	7162	meta_filt_VEGF_noBMI.txt
rs10967571	t	c	0.5521	-0.1049	0.0177	2.919e-09	7162	meta_filt_VEGF_noBMI.txt
rs10761772	t	g	0.4666	0.0863	0.0169	3.117e-07	7162	meta_filt_VEGF_noBMI.txt
rs77721599	t	c	0.0642	0.3016	0.0387	6.507e-15	7162	meta_filt_VEGF_noBMI.txt
rs12215626	a	g	0.6355	-0.0832	0.0177	2.603e-06	7162	meta_filt_VEGF_noBMI.txt
rs7767854	t	c	0.1755	-0.1728	0.0239	5.254e-13	7162	meta_filt_VEGF_noBMI.txt
rs11962761	t	g	0.7543	-0.1102	0.0203	6.055e-08	7162	meta_filt_VEGF_noBMI.txt
rs10761716	c	g	0.5318	-0.0867	0.0169	2.983e-07	7162	meta_filt_VEGF_noBMI.txt
rs3888006	a	c	0.2356	-0.1671	0.02	6.659e-17	7162	meta_filt_VEGF_noBMI.txt
rs73736926	t	g	0.0625	-0.1867	0.0359	1.968e-07	7162	meta_filt_VEGF_noBMI.txt
rs10761763	t	c	0.5334	-0.0863	0.0169	3.091e-07	7162	meta_filt_VEGF_noBMI.txt
rs10761742	a	g	0.5334	-0.0867	0.0169	2.683e-07	7162	meta_filt_VEGF_noBMI.txt
rs4399232	t	c	0.4777	0.084	0.0169	6.412e-07	7162	meta_filt_VEGF_noBMI.txt
rs9357428	c	g	0.8989	-0.1716	0.0282	1.243e-09	7162	meta_filt_VEGF_noBMI.txt
rs10411345	c	g	0.7823	-0.1041	0.0218	1.733e-06	7162	meta_filt_VEGF_noBMI.txt
rs4714731	t	c	0.4548	-0.1218	0.0169	6.735e-13	7162	meta_filt_VEGF_noBMI.txt
rs7909269	a	g	0.4666	0.0863	0.0169	3.085e-07	7162	meta_filt_VEGF_noBMI.txt
rs62401156	a	g	0.2456	0.1105	0.0204	5.725e-08	7162	meta_filt_VEGF_noBMI.txt
rs148594533	t	tc	0.9301	-0.1821	0.0357	3.327e-07	7162	meta_filt_VEGF_noBMI.txt
rs41282660	a	g	0.8618	-0.1551	0.0262	3.317e-09	7162	meta_filt_VEGF_noBMI.txt
rs2295332	a	g	0.0591	0.2763	0.0365	3.7e-14	7162	meta_filt_VEGF_noBMI.txt
rs7095571	t	g	0.5332	-0.0867	0.0169	2.711e-07	7162	meta_filt_VEGF_noBMI.txt
rs10807292	t	c	0.5452	0.1217	0.0169	6.828e-13	7162	meta_filt_VEGF_noBMI.txt
rs6936668	t	c	0.9332	-0.2385	0.0363	4.978e-11	7162	meta_filt_VEGF_noBMI.txt
rs1776721	t	g	0.2847	-0.1873	0.0186	9.797e-24	7162	meta_filt_VEGF_noBMI.txt
rs10995527	a	g	0.4069	0.0857	0.0179	1.77e-06	7162	meta_filt_VEGF_noBMI.txt
rs113005417	c	g	0.0266	-0.2498	0.0521	1.617e-06	7162	meta_filt_VEGF_noBMI.txt
rs181352237	a	c	0.9865	0.5332	0.0829	1.236e-10	7162	meta_filt_VEGF_noBMI.txt
rs10757632	c	g	0.4487	-0.1132	0.017	2.581e-11	7162	meta_filt_VEGF_noBMI.txt
rs58121968	c	g	0.0991	-0.1324	0.0287	4.06e-06	7162	meta_filt_VEGF_noBMI.txt
rs73418463	t	c	0.0266	-0.2498	0.0521	1.61e-06	7162	meta_filt_VEGF_noBMI.txt
rs4714723	a	g	0.4566	-0.1237	0.017	3.13e-13	7162	meta_filt_VEGF_noBMI.txt
rs10812202	t	c	0.1717	-0.1024	0.0222	3.939e-06	7162	meta_filt_VEGF_noBMI.txt
rs11757888	t	c	0.4391	-0.4924	0.0184	3.07e-157	7162	meta_filt_VEGF_noBMI.txt
rs1128930	a	c	0.5866	-0.0948	0.0176	7.09e-08	7162	meta_filt_VEGF_noBMI.txt
rs4400684	a	g	0.5339	-0.0875	0.0169	2.243e-07	7162	meta_filt_VEGF_noBMI.txt
rs12456390	t	c	0.6772	-0.0818	0.0179	4.882e-06	7162	meta_filt_VEGF_noBMI.txt
rs3999089	a	g	0.5336	-0.0862	0.0169	3.209e-07	7162	meta_filt_VEGF_noBMI.txt
rs4273687	a	g	0.886	-0.1718	0.0265	9.503e-11	7162	meta_filt_VEGF_noBMI.txt
rs145593549	a	t	0.9591	-0.2923	0.0438	2.564e-11	7162	meta_filt_VEGF_noBMI.txt
rs10761758	a	t	0.5334	-0.0863	0.0169	3.085e-07	7162	meta_filt_VEGF_noBMI.txt
rs56071907	t	c	0.1319	0.126	0.027	3.01e-06	7162	meta_filt_VEGF_noBMI.txt
rs114708946	a	g	0.041	0.2905	0.0433	1.968e-11	7162	meta_filt_VEGF_noBMI.txt
rs76738470	a	g	0.9058	-0.1721	0.0292	3.848e-09	7162	meta_filt_VEGF_noBMI.txt
rs4595427	a	c	0.5338	-0.0875	0.0169	2.262e-07	7162	meta_filt_VEGF_noBMI.txt
rs4434467	t	g	0.562	0.0973	0.0171	1.342e-08	7162	meta_filt_VEGF_noBMI.txt
rs10124200	t	c	0.182	-0.1138	0.0223	3.415e-07	7162	meta_filt_VEGF_noBMI.txt
rs7082470	a	g	0.4668	0.0849	0.0169	4.852e-07	7162	meta_filt_VEGF_noBMI.txt
rs7767396	a	g	0.5462	0.4776	0.0172	1.27e-170	7162	meta_filt_VEGF_noBMI.txt
rs7356919	a	g	0.2354	-0.1694	0.02	2.846e-17	7162	meta_filt_VEGF_noBMI.txt
rs10812474	a	g	0.7963	0.0985	0.0209	2.58e-06	7162	meta_filt_VEGF_noBMI.txt
rs4573079	a	c	0.8439	0.1522	0.0256	2.904e-09	7162	meta_filt_VEGF_noBMI.txt
rs9472153	a	g	0.5187	0.106	0.0174	1.039e-09	7162	meta_filt_VEGF_noBMI.txt
rs4486511	t	c	0.4666	0.0863	0.0169	3.118e-07	7162	meta_filt_VEGF_noBMI.txt
rs10738758	a	g	0.6476	0.1148	0.0176	7.265e-11	7162	meta_filt_VEGF_noBMI.txt
rs10761737	t	c	0.6194	-0.1136	0.0173	5.518e-11	7162	meta_filt_VEGF_noBMI.txt
rs10812343	a	g	0.4223	-0.0893	0.017	1.4e-07	7162	meta_filt_VEGF_noBMI.txt
rs9462949	a	g	0.5423	-0.4353	0.0182	2.97e-126	7162	meta_filt_VEGF_noBMI.txt
rs12527967	t	c	0.0604	-0.1797	0.0363	7.462e-07	7162	meta_filt_VEGF_noBMI.txt
rs7070296	a	t	0.4662	0.0873	0.0169	2.261e-07	7162	meta_filt_VEGF_noBMI.txt
rs17209449	c	g	0.0869	-0.2225	0.0337	4.157e-11	7162	meta_filt_VEGF_noBMI.txt
rs201046089	a	aat	0.5455	0.4523	0.019	6.91e-126	7162	meta_filt_VEGF_noBMI.txt
rs201930756	g	ga	0.4621	-0.1327	0.0171	7.931e-15	7162	meta_filt_VEGF_noBMI.txt
rs7920058	t	g	0.5328	-0.0828	0.0169	9.417e-07	7162	meta_filt_VEGF_noBMI.txt
rs4599870	t	c	0.1721	-0.1027	0.0221	3.499e-06	7162	meta_filt_VEGF_noBMI.txt
rs62401155	a	g	0.274	0.0937	0.0198	2.144e-06	7162	meta_filt_VEGF_noBMI.txt
rs4276495	a	t	0.7422	0.1802	0.0197	6.082e-20	7162	meta_filt_VEGF_noBMI.txt
rs201670954	t	ttttc	0.4786	-0.0788	0.017	3.627e-06	7162	meta_filt_VEGF_noBMI.txt
rs1806361	c	g	0.9734	0.249	0.0522	1.806e-06	7162	meta_filt_VEGF_noBMI.txt
rs11968152	a	c	0.0651	0.2416	0.0363	2.835e-11	7162	meta_filt_VEGF_noBMI.txt
rs10967512	c	g	0.202	-0.0976	0.0211	3.714e-06	7162	meta_filt_VEGF_noBMI.txt
rs4714726	a	g	0.4548	-0.1217	0.0169	6.837e-13	7162	meta_filt_VEGF_noBMI.txt
rs1776727	t	c	0.5105	0.1021	0.0172	2.816e-09	7162	meta_filt_VEGF_noBMI.txt
rs4349809	t	g	0.5448	0.4815	0.0173	3.63e-170	7162	meta_filt_VEGF_noBMI.txt
rs74556053	a	g	0.0872	-0.2594	0.0386	1.821e-11	5459	meta_filt_VEGF_noBMI.txt
rs10122524	t	c	0.2802	-0.1021	0.0188	5.662e-08	7162	meta_filt_VEGF_noBMI.txt
rs34207123	a	c	0.0266	-0.2498	0.0521	1.615e-06	7162	meta_filt_VEGF_noBMI.txt
rs10757514	c	g	0.1715	-0.1024	0.0222	4.169e-06	7162	meta_filt_VEGF_noBMI.txt
rs10967529	t	c	0.7945	0.0969	0.021	3.949e-06	7162	meta_filt_VEGF_noBMI.txt
rs145343344	a	acg	0.2059	0.1034	0.0221	2.741e-06	7162	meta_filt_VEGF_noBMI.txt
rs73736910	a	g	0.9173	-0.1671	0.0326	2.949e-07	7162	meta_filt_VEGF_noBMI.txt
rs111290542	t	c	0.696	0.0971	0.02	1.223e-06	7162	meta_filt_VEGF_noBMI.txt
rs4513773	a	g	0.5465	0.4805	0.0173	1.1e-169	7162	meta_filt_VEGF_noBMI.txt
rs199648319	t	tc	0.4611	0.0857	0.0169	4.095e-07	7162	meta_filt_VEGF_noBMI.txt
rs1806279	a	g	0.9734	0.2498	0.0521	1.615e-06	7162	meta_filt_VEGF_noBMI.txt
rs729391	t	c	0.6114	-0.3861	0.018	1.47e-102	7162	meta_filt_VEGF_noBMI.txt
rs201528108	a	ag	0.5183	-0.0822	0.0169	1.216e-06	7162	meta_filt_VEGF_noBMI.txt
rs10812481	t	c	0.7845	0.1149	0.0213	7.208e-08	7162	meta_filt_VEGF_noBMI.txt
rs1776704	a	g	0.4377	-0.0969	0.0171	1.487e-08	7162	meta_filt_VEGF_noBMI.txt
rs6916314	a	g	0.5882	-0.4054	0.0179	6.64e-114	7162	meta_filt_VEGF_noBMI.txt
rs3929925	a	g	0.4571	-0.124	0.017	3.27e-13	7162	meta_filt_VEGF_noBMI.txt
rs7075901	a	c	0.4668	0.0848	0.0169	4.968e-07	7162	meta_filt_VEGF_noBMI.txt
rs10733789	t	c	0.6998	-0.0864	0.0184	2.609e-06	7162	meta_filt_VEGF_noBMI.txt
rs748227	t	c	0.0654	0.2377	0.0364	6.614e-11	7162	meta_filt_VEGF_noBMI.txt
rs910606	a	g	0.1067	-0.177	0.0283	3.936e-10	7162	meta_filt_VEGF_noBMI.txt
rs10812473	a	t	0.2022	-0.097	0.021	3.982e-06	7162	meta_filt_VEGF_noBMI.txt
rs73733613	t	c	0.0666	0.2394	0.0367	7.086e-11	7162	meta_filt_VEGF_noBMI.txt
rs10761784	a	t	0.5312	-0.08	0.0169	2.134e-06	7162	meta_filt_VEGF_noBMI.txt
rs72862287	a	g	0.1142	0.1718	0.0265	9.526e-11	7162	meta_filt_VEGF_noBMI.txt
rs4714730	a	g	0.5133	0.1	0.0171	5.034e-09	7162	meta_filt_VEGF_noBMI.txt
rs4714722	t	c	0.4569	-0.1244	0.017	2.925e-13	7162	meta_filt_VEGF_noBMI.txt
rs7769810	a	g	0.2607	-0.1226	0.0206	2.484e-09	7162	meta_filt_VEGF_noBMI.txt
rs1020651	a	g	0.6461	0.1117	0.0177	3.043e-10	7162	meta_filt_VEGF_noBMI.txt
rs111950052	a	g	0.0577	-0.1763	0.0383	4.056e-06	7162	meta_filt_VEGF_noBMI.txt
rs12205248	t	c	0.5468	0.4793	0.0173	6.38e-170	7162	meta_filt_VEGF_noBMI.txt
rs4711771	t	c	0.5625	-0.0901	0.0172	1.543e-07	7162	meta_filt_VEGF_noBMI.txt
rs10995455	a	g	0.2995	0.0862	0.0184	2.819e-06	7162	meta_filt_VEGF_noBMI.txt
rs9472176	t	c	0.1542	-0.1524	0.0257	2.878e-09	7162	meta_filt_VEGF_noBMI.txt
rs864430	t	c	0.4941	-0.1408	0.0169	8.845e-17	7162	meta_filt_VEGF_noBMI.txt
rs28475247	t	c	0.9062	-0.174	0.0293	3.006e-09	7162	meta_filt_VEGF_noBMI.txt
rs1776723	a	g	0.5842	-0.0951	0.0181	1.425e-07	7162	meta_filt_VEGF_noBMI.txt
rs7745183	t	g	0.458	0.4256	0.0176	9.7e-129	7162	meta_filt_VEGF_noBMI.txt
rs716607	t	c	0.7063	0.1792	0.0185	4.521e-22	7162	meta_filt_VEGF_noBMI.txt
rs844294	t	c	0.5575	0.1081	0.0171	2.392e-10	7162	meta_filt_VEGF_noBMI.txt
rs8045833	a	g	0.2132	0.103	0.0211	1.006e-06	7162	meta_filt_VEGF_noBMI.txt
rs201840518	cca	c	0.3469	-0.0981	0.02	9.225e-07	7162	meta_filt_VEGF_noBMI.txt
rs113720799	ccca	c	0.3469	-0.0982	0.02	9.22e-07	7162	meta_filt_VEGF_noBMI.txt
rs4711772	t	c	0.5624	-0.0901	0.0172	1.564e-07	7162	meta_filt_VEGF_noBMI.txt
rs73420285	t	c	0.0266	-0.2497	0.0521	1.621e-06	7162	meta_filt_VEGF_noBMI.txt
rs34822588	a	g	0.9734	0.2498	0.0521	1.616e-06	7162	meta_filt_VEGF_noBMI.txt
rs2393969	a	c	0.5305	-0.0853	0.0169	4.435e-07	7162	meta_filt_VEGF_noBMI.txt
rs67345368	t	tgctgtagg	0.4804	0.0791	0.0169	2.756e-06	7162	meta_filt_VEGF_noBMI.txt
rs7765648	c	g	0.9087	-0.1765	0.0298	3.307e-09	7162	meta_filt_VEGF_noBMI.txt
rs76075485	t	c	0.9319	-0.2533	0.0376	1.685e-11	7162	meta_filt_VEGF_noBMI.txt
rs10761723	t	c	0.4774	0.0845	0.0169	5.759e-07	7162	meta_filt_VEGF_noBMI.txt
rs4405189	a	g	0.5338	-0.0873	0.0169	2.375e-07	7162	meta_filt_VEGF_noBMI.txt
rs910613	t	c	0.5622	0.0975	0.0171	1.221e-08	7162	meta_filt_VEGF_noBMI.txt
rs201401337	g	ggt	0.4304	-0.1575	0.0186	2.238e-17	7162	meta_filt_VEGF_noBMI.txt
rs7030781	a	t	0.5878	0.1403	0.0172	3.454e-16	7162	meta_filt_VEGF_noBMI.txt
rs115402675	a	t	0.0662	0.2101	0.0345	1.139e-09	7162	meta_filt_VEGF_noBMI.txt
rs10822161	a	g	0.4667	0.0868	0.0169	2.612e-07	7162	meta_filt_VEGF_noBMI.txt
rs7909960	a	t	0.4665	0.0862	0.0169	3.17e-07	7162	meta_filt_VEGF_noBMI.txt
rs34056938	t	tg	0.5165	0.1011	0.0171	3.491e-09	7162	meta_filt_VEGF_noBMI.txt
rs4714728	a	g	0.4548	-0.1218	0.0169	6.719e-13	7162	meta_filt_VEGF_noBMI.txt
rs9472170	c	g	0.5428	-0.4335	0.018	7.9e-129	7162	meta_filt_VEGF_noBMI.txt
rs12156533	a	t	0.6655	0.0915	0.0186	8.77e-07	7162	meta_filt_VEGF_noBMI.txt
rs62401254	c	g	0.0869	-0.2233	0.0337	3.565e-11	7162	meta_filt_VEGF_noBMI.txt
rs10812475	a	c	0.7978	0.097	0.021	4.023e-06	7162	meta_filt_VEGF_noBMI.txt
rs7896518	a	g	0.6185	-0.1134	0.0173	5.279e-11	7162	meta_filt_VEGF_noBMI.txt
rs79873186	a	g	0.052	-0.3049	0.0406	5.99e-14	7162	meta_filt_VEGF_noBMI.txt
rs1950506	a	g	0.4515	0.1027	0.0178	7.92e-09	7162	meta_filt_VEGF_noBMI.txt
rs201404917	t	ta	0.4771	0.1407	0.0186	4.158e-14	7162	meta_filt_VEGF_noBMI.txt
rs75668855	t	c	0.0681	0.2643	0.0377	2.224e-12	7162	meta_filt_VEGF_noBMI.txt
rs10822158	a	g	0.5334	-0.0869	0.0169	2.538e-07	7162	meta_filt_VEGF_noBMI.txt
rs4714729	t	c	0.4523	-0.1238	0.0169	2.483e-13	7162	meta_filt_VEGF_noBMI.txt
rs10761741	t	g	0.3811	0.1135	0.0173	5.361e-11	7162	meta_filt_VEGF_noBMI.txt
rs9472184	a	g	0.4572	-0.1242	0.017	2.754e-13	7162	meta_filt_VEGF_noBMI.txt
rs10761762	t	c	0.5334	-0.0863	0.0169	3.091e-07	7162	meta_filt_VEGF_noBMI.txt
rs1806278	a	t	0.0266	-0.2498	0.0521	1.616e-06	7162	meta_filt_VEGF_noBMI.txt
rs184944915	a	g	0.0158	-0.3369	0.0688	9.582e-07	7162	meta_filt_VEGF_noBMI.txt
rs6921438	a	g	0.4691	-0.4866	0.0174	4.11e-172	7162	meta_filt_VEGF_noBMI.txt
rs4317630	t	c	0.6231	0.1034	0.0174	2.914e-09	7162	meta_filt_VEGF_noBMI.txt
rs1359617	t	c	0.0662	0.2724	0.0376	4.147e-13	7162	meta_filt_VEGF_noBMI.txt
rs9472158	a	g	0.5894	-0.4062	0.0178	6.2e-115	7162	meta_filt_VEGF_noBMI.txt
rs7856084	c	g	0.3754	-0.1049	0.0174	1.711e-09	7162	meta_filt_VEGF_noBMI.txt
rs60987108	a	g	0.9459	0.1812	0.039	3.369e-06	7162	meta_filt_VEGF_noBMI.txt
rs1776705	t	c	0.5619	0.0967	0.0171	1.674e-08	7162	meta_filt_VEGF_noBMI.txt
rs62403867	c	g	0.7569	-0.1057	0.0205	2.421e-07	7162	meta_filt_VEGF_noBMI.txt
rs7085621	t	c	0.5334	-0.0863	0.0169	3.09e-07	7162	meta_filt_VEGF_noBMI.txt
rs3844111	a	g	0.0321	0.2367	0.0516	4.453e-06	7162	meta_filt_VEGF_noBMI.txt
rs4714725	t	c	0.4548	-0.1217	0.0169	6.811e-13	7162	meta_filt_VEGF_noBMI.txt
rs201609595	catatt	c	0.7503	0.0959	0.0202	1.947e-06	7162	meta_filt_VEGF_noBMI.txt
rs114030854	a	g	0.9576	0.2017	0.0431	2.938e-06	7162	meta_filt_VEGF_noBMI.txt
rs10740131	a	t	0.5346	-0.0857	0.0169	3.846e-07	7162	meta_filt_VEGF_noBMI.txt
rs116295322	t	c	0.0412	0.2906	0.0435	2.47e-11	7162	meta_filt_VEGF_noBMI.txt
rs1321098	a	g	0.5139	0.1014	0.0171	3.261e-09	7162	meta_filt_VEGF_noBMI.txt
rs7923609	a	g	0.5332	-0.0867	0.0169	2.696e-07	7162	meta_filt_VEGF_noBMI.txt
rs36045928	ca	c	0.7492	0.1214	0.0195	5.244e-10	7162	meta_filt_VEGF_noBMI.txt
rs200012462	a	aat	0.659	0.1002	0.018	2.631e-08	7162	meta_filt_VEGF_noBMI.txt
rs12102104	a	g	0.9679	-0.2369	0.0516	4.41e-06	7162	meta_filt_VEGF_noBMI.txt
rs4741748	a	g	0.6046	-0.0896	0.0175	3.308e-07	7162	meta_filt_VEGF_noBMI.txt
rs74437357	a	g	0.0424	-0.1999	0.043	3.383e-06	7162	meta_filt_VEGF_noBMI.txt
rs77591904	a	c	0.4538	-0.4522	0.019	1.08e-125	7162	meta_filt_VEGF_noBMI.txt
rs80082080	a	at	0.7003	-0.0847	0.0184	4.249e-06	7162	meta_filt_VEGF_noBMI.txt
rs112447145	t	c	0.4757	0.0964	0.017	1.508e-08	7162	meta_filt_VEGF_noBMI.txt
rs62403864	a	g	0.7543	-0.1089	0.0204	9.457e-08	7162	meta_filt_VEGF_noBMI.txt
rs760370	a	g	0.5579	-0.0851	0.0174	9.437e-07	7162	meta_filt_VEGF_noBMI.txt
rs1326141	a	g	0.2291	-0.1638	0.0202	4.994e-16	7162	meta_filt_VEGF_noBMI.txt
rs1776706	t	c	0.4378	-0.0975	0.0171	1.223e-08	7162	meta_filt_VEGF_noBMI.txt
rs201891575	g	gc	0.0133	-0.4818	0.0813	3.149e-09	7162	meta_filt_VEGF_noBMI.txt
rs4310508	a	g	0.5332	-0.0867	0.0169	2.707e-07	7162	meta_filt_VEGF_noBMI.txt
rs10761750	a	g	0.4667	0.0867	0.0169	2.684e-07	7162	meta_filt_VEGF_noBMI.txt
rs10740129	a	g	0.4666	0.0863	0.0169	3.117e-07	7162	meta_filt_VEGF_noBMI.txt
rs10995477	t	c	0.5339	-0.0878	0.0169	2.099e-07	7162	meta_filt_VEGF_noBMI.txt
rs199852362	ca	c	0.3469	-0.0982	0.02	9.074e-07	7162	meta_filt_VEGF_noBMI.txt
rs73422214	a	g	0.9066	-0.2426	0.0326	9.901e-14	7162	meta_filt_VEGF_noBMI.txt
rs1878426	a	g	0.0266	-0.2498	0.0521	1.612e-06	7162	meta_filt_VEGF_noBMI.txt
rs75438658	t	c	0.9567	-0.3217	0.0427	4.621e-14	7162	meta_filt_VEGF_noBMI.txt
rs150836197	t	c	0.0367	0.3656	0.0502	3.183e-13	7162	meta_filt_VEGF_noBMI.txt
rs1631938	a	g	0.2199	-0.1547	0.0208	8.988e-14	7162	meta_filt_VEGF_noBMI.txt
rs35290825	g	ga	0.5334	-0.0863	0.0169	3.117e-07	7162	meta_filt_VEGF_noBMI.txt
rs3956912	t	c	0.4666	0.0863	0.0169	3.09e-07	7162	meta_filt_VEGF_noBMI.txt
rs10761729	c	g	0.4777	0.084	0.0169	6.408e-07	7162	meta_filt_VEGF_noBMI.txt
rs7745184	t	g	0.4538	0.4263	0.0176	6.99e-129	7162	meta_filt_VEGF_noBMI.txt
rs10822160	t	g	0.5334	-0.0868	0.0169	2.582e-07	7162	meta_filt_VEGF_noBMI.txt
rs6911896	c	g	0.8686	-0.131	0.0252	2.083e-07	7162	meta_filt_VEGF_noBMI.txt
rs200288590	ca	c	0.9583	0.2157	0.0444	1.169e-06	7162	meta_filt_VEGF_noBMI.txt
rs10122587	t	c	0.258	-0.1164	0.0193	1.762e-09	7162	meta_filt_VEGF_noBMI.txt
rs58359944	t	tg	0.5697	-0.3039	0.0228	1.93e-40	5459	meta_filt_VEGF_noBMI.txt
rs10948120	a	g	0.2473	0.15	0.0207	3.81e-13	7162	meta_filt_VEGF_noBMI.txt
rs10934631	t	c	0.8517	-0.1132	0.0244	3.607e-06	7162	meta_filt_VEGF_noBMI.txt
rs79576555	a	g	0.534	-0.0827	0.0169	9.884e-07	7162	meta_filt_VEGF_noBMI.txt
rs1631662	t	c	0.1067	-0.177	0.0283	3.931e-10	7162	meta_filt_VEGF_noBMI.txt
rs74633169	a	aag	0.2322	-0.1681	0.02	4.147e-17	7162	meta_filt_VEGF_noBMI.txt
rs72863966	a	c	0.3102	-0.1367	0.0203	1.64e-11	7162	meta_filt_VEGF_noBMI.txt
rs10761727	t	c	0.4777	0.084	0.0169	6.408e-07	7162	meta_filt_VEGF_noBMI.txt
rs9472173	t	c	0.4557	-0.3256	0.0182	8.018e-72	7162	meta_filt_VEGF_noBMI.txt
rs139363138	a	t	0.0494	0.1878	0.0391	1.593e-06	7162	meta_filt_VEGF_noBMI.txt
rs34745324	a	t	0.4566	-0.1237	0.017	3.188e-13	7162	meta_filt_VEGF_noBMI.txt
rs34083426	t	g	0.7562	-0.1058	0.0205	2.531e-07	7162	meta_filt_VEGF_noBMI.txt
rs74675876	t	c	0.9409	-0.2767	0.0365	3.511e-14	7162	meta_filt_VEGF_noBMI.txt
rs10967183	t	c	0.4262	-0.0887	0.0169	1.659e-07	7162	meta_filt_VEGF_noBMI.txt
rs6914863	c	g	0.9409	-0.2771	0.0365	3.275e-14	7162	meta_filt_VEGF_noBMI.txt
rs150374366	a	aaac	0.4684	0.0848	0.0169	4.911e-07	7162	meta_filt_VEGF_noBMI.txt
rs199739807	g	gt	0.4313	-0.1569	0.0186	2.806e-17	7162	meta_filt_VEGF_noBMI.txt
rs71461799	cata	c	0.5201	-0.0795	0.0169	2.563e-06	7162	meta_filt_VEGF_noBMI.txt
rs4481426	t	c	0.5435	-0.4302	0.0177	7.28e-130	7162	meta_filt_VEGF_noBMI.txt
rs9472183	a	g	0.4547	-0.1264	0.017	9.541e-14	7162	meta_filt_VEGF_noBMI.txt
rs1750570	t	c	0.2353	-0.1672	0.02	6.574e-17	7162	meta_filt_VEGF_noBMI.txt
rs10967186	t	c	0.578	0.0899	0.0169	1.086e-07	7162	meta_filt_VEGF_noBMI.txt
rs10738748	t	c	0.6006	-0.088	0.0176	6.041e-07	7162	meta_filt_VEGF_noBMI.txt
rs145917895	a	at	0.0266	-0.2494	0.0521	1.692e-06	7162	meta_filt_VEGF_noBMI.txt
rs201778637	ct	c	0.4966	0.0857	0.017	4.401e-07	7162	meta_filt_VEGF_noBMI.txt
rs9462957	a	g	0.7379	-0.1164	0.0203	1.016e-08	7162	meta_filt_VEGF_noBMI.txt
rs140869381	a	t	0.0145	-0.4327	0.0749	7.589e-09	7162	meta_filt_VEGF_noBMI.txt
rs7895610	t	c	0.4775	0.0843	0.0169	6.023e-07	7162	meta_filt_VEGF_noBMI.txt
rs2393977	a	c	0.5334	-0.0863	0.0169	3.117e-07	7162	meta_filt_VEGF_noBMI.txt
rs968461	t	c	0.2287	0.0987	0.0203	1.205e-06	7162	meta_filt_VEGF_noBMI.txt
rs143014767	a	actttgcc	0.3801	0.1125	0.0173	8.163e-11	7162	meta_filt_VEGF_noBMI.txt
rs12355784	a	c	0.4667	0.0867	0.0169	2.673e-07	7162	meta_filt_VEGF_noBMI.txt
rs4714698	a	g	0.8688	-0.1292	0.0254	3.601e-07	7162	meta_filt_VEGF_noBMI.txt
rs34524635	ct	c	0.5334	-0.0863	0.0169	3.094e-07	7162	meta_filt_VEGF_noBMI.txt
rs4382251	t	c	0.4539	0.4272	0.0176	1.48e-129	7162	meta_filt_VEGF_noBMI.txt
rs35741749	t	g	0.0266	-0.2498	0.0521	1.616e-06	7162	meta_filt_VEGF_noBMI.txt
rs4714727	t	c	0.4548	-0.1217	0.0169	6.805e-13	7162	meta_filt_VEGF_noBMI.txt
rs4082730	a	g	0.0305	0.2455	0.0533	4.116e-06	7162	meta_filt_VEGF_noBMI.txt
rs78355601	a	g	0.4547	-0.4814	0.0173	4.94e-170	7162	meta_filt_VEGF_noBMI.txt
rs2393986	a	t	0.5302	-0.0807	0.0169	1.749e-06	7162	meta_filt_VEGF_noBMI.txt
rs60013354	a	g	0.0266	-0.2497	0.0521	1.662e-06	7162	meta_filt_VEGF_noBMI.txt
rs7759686	a	g	0.5104	0.1018	0.0171	2.804e-09	7162	meta_filt_VEGF_noBMI.txt
rs2393966	t	g	0.5332	-0.0867	0.0169	2.707e-07	7162	meta_filt_VEGF_noBMI.txt
rs35553945	a	g	0.9734	0.2498	0.0521	1.616e-06	7162	meta_filt_VEGF_noBMI.txt
rs67798973	a	g	0.5455	0.1379	0.0175	2.962e-15	7162	meta_filt_VEGF_noBMI.txt
rs865585	a	c	0.8451	-0.1838	0.0252	3.215e-13	7162	meta_filt_VEGF_noBMI.txt
rs146827763	ctctg	c	0.9275	-0.1555	0.0329	2.333e-06	7162	meta_filt_VEGF_noBMI.txt
rs9787438	c	g	0.3795	0.114	0.0174	5.243e-11	7162	meta_filt_VEGF_noBMI.txt
rs9472168	a	g	0.5503	0.4908	0.0177	2.16e-169	7162	meta_filt_VEGF_noBMI.txt
rs62401233	c	g	0.2322	-0.1682	0.02	3.891e-17	7162	meta_filt_VEGF_noBMI.txt
rs74926810	c	g	0.9331	-0.2676	0.0376	1.107e-12	7162	meta_filt_VEGF_noBMI.txt
rs10822159	t	c	0.3811	0.1135	0.0173	5.39e-11	7162	meta_filt_VEGF_noBMI.txt
rs9472159	a	c	0.5033	-0.4395	0.0175	6.6e-140	7162	meta_filt_VEGF_noBMI.txt
rs5785566	t	ta	0.5337	-0.0866	0.0169	2.809e-07	7162	meta_filt_VEGF_noBMI.txt
rs2006957	t	c	0.3445	0.3504	0.0183	1.469e-81	7162	meta_filt_VEGF_noBMI.txt
rs76152666	a	g	0.0652	0.255	0.0439	6.259e-09	5459	meta_filt_VEGF_noBMI.txt
rs13206436	a	g	0.4536	-0.4802	0.0173	6.54e-170	7162	meta_filt_VEGF_noBMI.txt
rs10740116	t	c	0.5335	-0.087	0.0169	2.459e-07	7162	meta_filt_VEGF_noBMI.txt
rs9369439	t	c	0.0942	0.1722	0.0292	3.82e-09	7162	meta_filt_VEGF_noBMI.txt
rs112271146	a	g	0.1299	0.1659	0.0255	7.582e-11	7162	meta_filt_VEGF_noBMI.txt
rs2375980	c	g	0.5583	0.1307	0.0172	2.83e-14	7162	meta_filt_VEGF_noBMI.txt
rs10967492	a	t	0.2022	-0.0982	0.0211	3.28e-06	7162	meta_filt_VEGF_noBMI.txt
rs7916868	a	t	0.4892	-0.0824	0.0169	1.13e-06	7162	meta_filt_VEGF_noBMI.txt
rs7076310	a	c	0.4668	0.0867	0.0169	2.707e-07	7162	meta_filt_VEGF_noBMI.txt
rs9367182	t	c	0.8987	-0.1723	0.0282	1.004e-09	7162	meta_filt_VEGF_noBMI.txt
rs150821445	a	ag	0.0116	-0.4945	0.1056	2.856e-06	5459	meta_filt_VEGF_noBMI.txt
rs142167313	t	c	0.9543	-0.2555	0.0415	7.387e-10	7162	meta_filt_VEGF_noBMI.txt
rs35318214	t	c	0.1018	0.1481	0.0303	1.007e-06	7162	meta_filt_VEGF_noBMI.txt
rs34558317	c	g	0.7388	-0.1088	0.0199	4.662e-08	7162	meta_filt_VEGF_noBMI.txt
rs10761766	a	g	0.4666	0.0863	0.0169	3.091e-07	7162	meta_filt_VEGF_noBMI.txt
rs73420295	a	g	0.9734	0.2497	0.0521	1.631e-06	7162	meta_filt_VEGF_noBMI.txt
rs7027942	a	g	0.6252	-0.0904	0.0178	3.71e-07	7162	meta_filt_VEGF_noBMI.txt
rs9472172	t	c	0.4468	-0.4951	0.0181	1.12e-164	7162	meta_filt_VEGF_noBMI.txt
rs910603	a	g	0.6657	0.0966	0.0179	6.596e-08	7162	meta_filt_VEGF_noBMI.txt
rs10740126	a	g	0.5307	-0.0849	0.0169	5.059e-07	7162	meta_filt_VEGF_noBMI.txt
rs3025007	t	c	0.5096	0.0992	0.0183	5.858e-08	7162	meta_filt_VEGF_noBMI.txt
rs34363193	t	g	0.9734	0.2498	0.0521	1.615e-06	7162	meta_filt_VEGF_noBMI.txt
rs7075195	a	g	0.6189	-0.1136	0.0173	5.231e-11	7162	meta_filt_VEGF_noBMI.txt
rs3825653	a	g	0.0353	0.2118	0.0461	4.372e-06	7162	meta_filt_VEGF_noBMI.txt
rs1632037	t	c	0.2192	-0.1553	0.0208	7.627e-14	7162	meta_filt_VEGF_noBMI.txt
rs3929926	a	g	0.4572	-0.1241	0.017	3.097e-13	7162	meta_filt_VEGF_noBMI.txt
rs75555724	a	g	0.094	0.1698	0.0294	7.335e-09	7162	meta_filt_VEGF_noBMI.txt
rs71463522	ctcttt	c	0.5174	0.0796	0.0169	2.57e-06	7162	meta_filt_VEGF_noBMI.txt
rs144085478	t	c	0.9507	-0.1925	0.0395	1.116e-06	7162	meta_filt_VEGF_noBMI.txt
rs4379723	t	c	0.5224	-0.0841	0.0169	6.334e-07	7162	meta_filt_VEGF_noBMI.txt
rs7910927	t	g	0.5332	-0.0867	0.0169	2.707e-07	7162	meta_filt_VEGF_noBMI.txt
rs1869590	t	c	0.5774	0.0892	0.0171	1.78e-07	7162	meta_filt_VEGF_noBMI.txt
rs62401205	a	c	0.059	-0.2015	0.0412	9.946e-07	7162	meta_filt_VEGF_noBMI.txt
rs910608	c	g	0.2141	-0.1411	0.0207	1.02e-11	7162	meta_filt_VEGF_noBMI.txt
rs10740118	c	g	0.3811	0.1135	0.0173	5.39e-11	7162	meta_filt_VEGF_noBMI.txt
rs9367181	a	g	0.7921	0.1481	0.0213	3.192e-12	7162	meta_filt_VEGF_noBMI.txt
rs4714719	t	c	0.5044	-0.4275	0.0183	2.07e-120	7162	meta_filt_VEGF_noBMI.txt
rs6938938	a	g	0.121	0.1655	0.026	1.851e-10	7162	meta_filt_VEGF_noBMI.txt
rs114181608	t	c	0.9528	0.2958	0.0466	2.207e-10	7162	meta_filt_VEGF_noBMI.txt
rs10761756	t	c	0.4666	0.0863	0.0169	3.085e-07	7162	meta_filt_VEGF_noBMI.txt
rs4637627	a	g	0.4538	-0.4807	0.0173	9.34e-170	7162	meta_filt_VEGF_noBMI.txt
rs7739450	a	g	0.5059	-0.415	0.018	9.01e-118	7162	meta_filt_VEGF_noBMI.txt
rs10761739	c	g	0.3807	0.114	0.0173	4.575e-11	7162	meta_filt_VEGF_noBMI.txt
rs9296424	t	c	0.8461	0.1494	0.0256	5.433e-09	7162	meta_filt_VEGF_noBMI.txt
rs2396088	a	g	0.114	0.1718	0.0265	9.708e-11	7162	meta_filt_VEGF_noBMI.txt
rs34695297	t	c	0.0487	-0.1896	0.0399	2.005e-06	7162	meta_filt_VEGF_noBMI.txt
rs6496613	a	c	0.9677	-0.2359	0.0515	4.701e-06	7162	meta_filt_VEGF_noBMI.txt
rs6916554	a	t	0.2456	0.1102	0.0203	5.929e-08	7162	meta_filt_VEGF_noBMI.txt
rs10125071	t	c	0.602	0.098	0.0173	1.342e-08	7162	meta_filt_VEGF_noBMI.txt
rs10509186	t	c	0.4666	0.0863	0.0169	3.09e-07	7162	meta_filt_VEGF_noBMI.txt
rs4711755	c	g	0.2852	-0.1812	0.0191	2.54e-21	7162	meta_filt_VEGF_noBMI.txt
rs144820908	a	c	0.9601	-0.2084	0.044	2.187e-06	7162	meta_filt_VEGF_noBMI.txt
rs10822156	t	c	0.5338	-0.0873	0.0169	2.266e-07	7162	meta_filt_VEGF_noBMI.txt
rs6915991	t	g	0.7542	-0.11	0.0203	6.265e-08	7162	meta_filt_VEGF_noBMI.txt
rs117880737	c	g	0.0655	0.2108	0.0348	1.377e-09	7162	meta_filt_VEGF_noBMI.txt
rs7090111	c	g	0.6193	-0.1139	0.0173	4.604e-11	7162	meta_filt_VEGF_noBMI.txt
rs4416670	t	c	0.5614	0.0974	0.0171	1.334e-08	7162	meta_filt_VEGF_noBMI.txt
rs7897379	t	c	0.5327	-0.0819	0.0169	1.23e-06	7162	meta_filt_VEGF_noBMI.txt
rs10546984	cata	c	0.5332	-0.0867	0.0169	2.729e-07	7162	meta_filt_VEGF_noBMI.txt
rs10822163	c	g	0.5333	-0.0867	0.0169	2.68e-07	7162	meta_filt_VEGF_noBMI.txt
rs10812341	c	g	0.4031	-0.0833	0.0172	1.222e-06	7162	meta_filt_VEGF_noBMI.txt
rs2893919	a	g	0.4668	0.0867	0.0169	2.706e-07	7162	meta_filt_VEGF_noBMI.txt
rs13209117	a	g	0.2474	0.1253	0.02	3.697e-10	7162	meta_filt_VEGF_noBMI.txt
rs10761752	t	c	0.5333	-0.0865	0.0169	2.848e-07	7162	meta_filt_VEGF_noBMI.txt
rs10761779	a	g	0.5332	-0.0851	0.0169	4.49e-07	7162	meta_filt_VEGF_noBMI.txt
rs62401235	t	g	0.2321	-0.1687	0.02	3.377e-17	7162	meta_filt_VEGF_noBMI.txt
rs9296423	a	g	0.8462	0.1498	0.0256	4.939e-09	7162	meta_filt_VEGF_noBMI.txt
rs10740134	t	c	0.5299	-0.0809	0.0169	1.646e-06	7162	meta_filt_VEGF_noBMI.txt
rs10967570	a	g	0.215	-0.1145	0.0214	8.745e-08	7162	meta_filt_VEGF_noBMI.txt
rs10812472	c	g	0.7978	0.0966	0.021	4.408e-06	7162	meta_filt_VEGF_noBMI.txt
rs9369462	t	c	0.1303	0.1629	0.0254	1.408e-10	7162	meta_filt_VEGF_noBMI.txt
rs13201415	a	t	0.5462	0.4522	0.019	1.07e-125	7162	meta_filt_VEGF_noBMI.txt
rs10822145	t	c	0.4769	0.0834	0.0169	8.107e-07	7162	meta_filt_VEGF_noBMI.txt
rs7755311	a	g	0.2319	0.1303	0.0204	1.787e-10	7162	meta_filt_VEGF_noBMI.txt
rs7092784	t	c	0.4666	0.0863	0.0169	3.094e-07	7162	meta_filt_VEGF_noBMI.txt
rs62401230	a	c	0.2333	-0.1643	0.02	2.298e-16	7162	meta_filt_VEGF_noBMI.txt
rs3025021	t	c	0.3473	0.0928	0.0202	4.251e-06	7162	meta_filt_VEGF_noBMI.txt
rs3929927	a	c	0.4571	-0.1242	0.017	3.025e-13	7162	meta_filt_VEGF_noBMI.txt
rs7754905	a	g	0.7682	-0.1303	0.0204	1.786e-10	7162	meta_filt_VEGF_noBMI.txt
rs9369433	a	c	0.697	-0.3319	0.0185	4.283e-72	7162	meta_filt_VEGF_noBMI.txt
rs1730968	t	g	0.9961	0.7776	0.1689	4.131e-06	5143	meta_filt_VEGF_noBMI.txt
rs910604	a	g	0.2358	-0.17	0.0205	1.021e-16	7162	meta_filt_VEGF_noBMI.txt
rs7085018	t	c	0.5328	-0.0829	0.0169	8.994e-07	7162	meta_filt_VEGF_noBMI.txt
rs149191853	a	c	0.0145	-0.4048	0.0819	7.703e-07	7162	meta_filt_VEGF_noBMI.txt
rs6921575	t	c	0.2372	-0.172	0.0201	1.115e-17	7162	meta_filt_VEGF_noBMI.txt
rs9462951	t	c	0.5428	0.1242	0.017	2.787e-13	7162	meta_filt_VEGF_noBMI.txt
rs9462939	t	c	0.2321	-0.1684	0.02	3.739e-17	7162	meta_filt_VEGF_noBMI.txt
rs59606386	ct	c	0.5763	0.0896	0.017	1.254e-07	7162	meta_filt_VEGF_noBMI.txt
rs9369434	t	c	0.4482	-0.4268	0.0181	3.02e-123	7162	meta_filt_VEGF_noBMI.txt
rs7767550	a	g	0.2322	-0.1681	0.02	3.947e-17	7162	meta_filt_VEGF_noBMI.txt
rs4339695	a	g	0.3755	-0.1049	0.0174	1.712e-09	7162	meta_filt_VEGF_noBMI.txt
rs3848231	t	c	0.785	-0.0955	0.0206	3.408e-06	7162	meta_filt_VEGF_noBMI.txt
rs7912893	a	t	0.4666	0.0863	0.0169	3.091e-07	7162	meta_filt_VEGF_noBMI.txt
rs62403866	t	c	0.1011	0.1489	0.0302	8.036e-07	7162	meta_filt_VEGF_noBMI.txt
rs12214523	t	c	0.5429	0.1242	0.017	2.835e-13	7162	meta_filt_VEGF_noBMI.txt
rs75455100	a	g	0.9641	-0.2189	0.0455	1.476e-06	7162	meta_filt_VEGF_noBMI.txt
rs9414801	a	g	0.5183	-0.0822	0.0169	1.219e-06	7162	meta_filt_VEGF_noBMI.txt
rs7855003	c	g	0.2623	-0.1048	0.0193	5.373e-08	7162	meta_filt_VEGF_noBMI.txt
rs199545673	g	gaat	0.6199	-0.1125	0.0173	8.165e-11	7162	meta_filt_VEGF_noBMI.txt
rs1020652	a	t	0.6466	0.1116	0.0177	3.081e-10	7162	meta_filt_VEGF_noBMI.txt
rs73420282	a	g	0.0266	-0.2498	0.0521	1.613e-06	7162	meta_filt_VEGF_noBMI.txt
rs73429788	t	c	0.8682	-0.1691	0.0255	3.415e-11	7162	meta_filt_VEGF_noBMI.txt
rs73418461	a	g	0.0266	-0.2498	0.0521	1.61e-06	7162	meta_filt_VEGF_noBMI.txt
rs7757246	t	c	0.9121	0.1709	0.0308	2.834e-08	7162	meta_filt_VEGF_noBMI.txt
rs73736927	t	g	0.0991	-0.1314	0.0287	4.806e-06	7162	meta_filt_VEGF_noBMI.txt
rs10995445	a	t	0.4888	-0.0868	0.0169	2.788e-07	7162	meta_filt_VEGF_noBMI.txt
rs7747448	a	g	0.2563	-0.1745	0.0198	1.219e-18	7162	meta_filt_VEGF_noBMI.txt
rs9462938	t	c	0.2474	-0.1867	0.0199	6.702e-21	7162	meta_filt_VEGF_noBMI.txt
rs9369440	t	c	0.2934	-0.0872	0.0186	2.825e-06	7162	meta_filt_VEGF_noBMI.txt
rs7915779	c	g	0.4666	0.0863	0.0169	3.117e-07	7162	meta_filt_VEGF_noBMI.txt
rs943075	a	g	0.4502	0.4261	0.0177	1.61e-127	7162	meta_filt_VEGF_noBMI.txt
rs28473277	t	g	0.2024	-0.0967	0.0211	4.533e-06	7162	meta_filt_VEGF_noBMI.txt
rs1740080	a	g	0.1105	-0.1683	0.0281	2.019e-09	7162	meta_filt_VEGF_noBMI.txt
rs9296421	t	g	0.84	0.1405	0.0251	2.298e-08	7162	meta_filt_VEGF_noBMI.txt
rs4714721	c	g	0.8457	0.1518	0.0256	3.143e-09	7162	meta_filt_VEGF_noBMI.txt
rs4714720	t	c	0.1543	-0.1519	0.0256	3.121e-09	7162	meta_filt_VEGF_noBMI.txt
rs6920532	t	c	0.1149	0.1745	0.0266	5.496e-11	7162	meta_filt_VEGF_noBMI.txt
rs80075573	a	t	0.0647	0.2985	0.0385	9.15e-15	7162	meta_filt_VEGF_noBMI.txt
rs57288791	t	tggctgcc	0.9086	-0.1992	0.0293	9.987e-12	7162	meta_filt_VEGF_noBMI.txt
rs910610	a	g	0.2165	-0.1423	0.0205	3.964e-12	7162	meta_filt_VEGF_noBMI.txt
rs62401231	a	g	0.708	0.1833	0.0187	8.63e-23	7162	meta_filt_VEGF_noBMI.txt
rs4507572	t	c	0.4751	0.097	0.017	1.263e-08	7162	meta_filt_VEGF_noBMI.txt
rs7761137	a	g	0.2159	0.1139	0.0205	2.912e-08	7162	meta_filt_VEGF_noBMI.txt
rs201310342	a	at	0.4615	0.0848	0.0171	7.602e-07	7162	meta_filt_VEGF_noBMI.txt
rs7764227	t	g	0.6986	-0.3304	0.0184	8.108e-72	7162	meta_filt_VEGF_noBMI.txt
rs10967470	a	g	0.7471	0.1053	0.0197	8.733e-08	7162	meta_filt_VEGF_noBMI.txt
rs148449807	a	g	0.0158	-0.5336	0.0892	2.201e-09	5459	meta_filt_VEGF_noBMI.txt
rs6458351	t	c	0.131	0.131	0.0253	2.111e-07	7162	meta_filt_VEGF_noBMI.txt
rs910609	a	g	0.216	-0.1418	0.0205	4.311e-12	7162	meta_filt_VEGF_noBMI.txt
rs200278276	g	gggt	0.4303	-0.1566	0.0186	3.361e-17	7162	meta_filt_VEGF_noBMI.txt
rs6923422	t	c	0.0913	0.1795	0.0302	2.61e-09	7162	meta_filt_VEGF_noBMI.txt
rs10812201	a	g	0.1718	-0.1025	0.0222	3.846e-06	7162	meta_filt_VEGF_noBMI.txt
rs73872715	t	c	0.0045	-0.6079	0.1299	2.864e-06	7162	meta_filt_VEGF_noBMI.txt
rs13190738	t	c	0.3644	0.1111	0.0231	1.569e-06	5459	meta_filt_VEGF_noBMI.txt
rs114338682	t	c	0.0425	0.3213	0.0429	6.483e-14	7162	meta_filt_VEGF_noBMI.txt
rs12215575	a	c	0.6355	-0.0832	0.0177	2.61e-06	7162	meta_filt_VEGF_noBMI.txt
rs13206012	a	g	0.3398	-0.4366	0.0193	1.14e-113	7162	meta_filt_VEGF_noBMI.txt
rs10807293	a	t	0.4548	-0.1217	0.0169	6.819e-13	7162	meta_filt_VEGF_noBMI.txt
rs150036478	a	aaag	0.4667	0.0866	0.0169	2.82e-07	7162	meta_filt_VEGF_noBMI.txt
rs1641096	a	g	0.0039	-0.7774	0.1688	4.098e-06	5143	meta_filt_VEGF_noBMI.txt
rs7452472	a	g	0.5622	0.0975	0.0171	1.222e-08	7162	meta_filt_VEGF_noBMI.txt
rs7920036	t	c	0.5328	-0.0829	0.0169	9.091e-07	7162	meta_filt_VEGF_noBMI.txt
rs10761771	t	c	0.5334	-0.0863	0.0169	3.117e-07	7162	meta_filt_VEGF_noBMI.txt
rs34094794	t	c	0.1014	0.1473	0.0302	1.101e-06	7162	meta_filt_VEGF_noBMI.txt
rs7088799	t	g	0.6172	-0.1133	0.0173	5.943e-11	7162	meta_filt_VEGF_noBMI.txt
rs1740072	t	g	0.5104	0.102	0.0172	2.769e-09	7162	meta_filt_VEGF_noBMI.txt
rs9381249	t	c	0.9461	-0.2414	0.0396	1.038e-09	7162	meta_filt_VEGF_noBMI.txt
rs10738760	a	g	0.5015	0.1208	0.0168	7.318e-13	7162	meta_filt_VEGF_noBMI.txt
rs7084707	t	c	0.3811	0.1136	0.0173	5.231e-11	7162	meta_filt_VEGF_noBMI.txt
rs200711715	a	ac	0.5351	-0.0856	0.0169	4.132e-07	7162	meta_filt_VEGF_noBMI.txt
rs10822168	a	g	0.4654	0.086	0.0169	3.48e-07	7162	meta_filt_VEGF_noBMI.txt
rs11757972	t	c	0.4813	0.1093	0.0183	2.245e-09	7162	meta_filt_VEGF_noBMI.txt
rs7080386	a	c	0.3811	0.1136	0.0173	5.231e-11	7162	meta_filt_VEGF_noBMI.txt
rs41282656	c	g	0.1434	0.1353	0.0244	3.06e-08	7162	meta_filt_VEGF_noBMI.txt
rs181031888	a	t	0.9621	0.3767	0.0498	4.014e-14	7162	meta_filt_VEGF_noBMI.txt
rs6902871	t	c	0.1287	0.1319	0.0255	2.248e-07	7162	meta_filt_VEGF_noBMI.txt
rs60215844	a	g	0.1004	0.1482	0.0302	9.433e-07	7162	meta_filt_VEGF_noBMI.txt
rs71025119	t	ta	0.5197	-0.0799	0.0169	2.195e-06	7162	meta_filt_VEGF_noBMI.txt
rs4320361	t	g	0.4523	-0.4875	0.0175	7.39e-170	7162	meta_filt_VEGF_noBMI.txt
rs1740079	a	t	0.4372	-0.0975	0.0172	1.352e-08	7162	meta_filt_VEGF_noBMI.txt
rs12524926	t	c	0.2084	-0.1556	0.0213	2.789e-13	7162	meta_filt_VEGF_noBMI.txt
rs10509189	t	c	0.5334	-0.0863	0.0169	3.118e-07	7162	meta_filt_VEGF_noBMI.txt
rs7924036	t	g	0.5106	0.082	0.0168	1.146e-06	7162	meta_filt_VEGF_noBMI.txt
rs11757868	t	c	0.4396	-0.4919	0.0184	7.1e-157	7162	meta_filt_VEGF_noBMI.txt
rs3108686	a	c	0.0038	-0.7967	0.1702	2.861e-06	5143	meta_filt_VEGF_noBMI.txt
rs62401227	t	c	0.2492	-0.1734	0.0197	1.24e-18	7162	meta_filt_VEGF_noBMI.txt
rs62401232	a	g	0.2324	-0.1668	0.02	7.078e-17	7162	meta_filt_VEGF_noBMI.txt
rs11790563	t	c	0.4261	-0.0881	0.0169	1.937e-07	7162	meta_filt_VEGF_noBMI.txt
rs910612	t	c	0.4378	-0.0975	0.0171	1.236e-08	7162	meta_filt_VEGF_noBMI.txt
rs2039420	c	g	0.6346	0.0975	0.0175	2.744e-08	7162	meta_filt_VEGF_noBMI.txt
rs4714724	t	c	0.5452	0.1217	0.0169	6.811e-13	7162	meta_filt_VEGF_noBMI.txt
rs5785580	a	at	0.5112	0.079	0.0169	2.82e-06	7162	meta_filt_VEGF_noBMI.txt
rs9472155	t	c	0.2334	-0.1634	0.0199	2.448e-16	7162	meta_filt_VEGF_noBMI.txt
rs10757631	c	g	0.4997	0.1193	0.0169	1.607e-12	7162	meta_filt_VEGF_noBMI.txt
rs7896910	a	g	0.3002	0.0857	0.0183	2.949e-06	7162	meta_filt_VEGF_noBMI.txt
rs1631155	a	g	0.7804	0.1541	0.0207	9.175e-14	7162	meta_filt_VEGF_noBMI.txt
rs7077580	a	g	0.4666	0.0863	0.0169	3.085e-07	7162	meta_filt_VEGF_noBMI.txt
rs11538965	t	c	0.0472	0.2329	0.0409	1.223e-08	7162	meta_filt_VEGF_noBMI.txt
rs78459751	a	t	0.5339	0.1259	0.0171	1.548e-13	7162	meta_filt_VEGF_noBMI.txt
rs10733792	a	g	0.5334	-0.0863	0.0169	3.117e-07	7162	meta_filt_VEGF_noBMI.txt
rs3740331	a	g	0.4666	0.0863	0.0169	3.091e-07	7162	meta_filt_VEGF_noBMI.txt
rs833622	t	c	0.5049	0.1435	0.0169	2.468e-17	7162	meta_filt_VEGF_noBMI.txt
rs7895472	a	g	0.4775	0.0843	0.0169	6.009e-07	7162	meta_filt_VEGF_noBMI.txt
rs33951431	a	aagtt	0.6173	-0.0866	0.0177	1.041e-06	7162	meta_filt_VEGF_noBMI.txt
rs9472141	t	c	0.6215	0.083	0.0174	1.964e-06	7162	meta_filt_VEGF_noBMI.txt
rs6479896	t	c	0.5333	-0.0867	0.0169	2.682e-07	7162	meta_filt_VEGF_noBMI.txt
rs12214617	t	g	0.5368	0.1246	0.0171	3.035e-13	7162	meta_filt_VEGF_noBMI.txt
rs7770346	a	g	0.5103	0.102	0.0171	2.754e-09	7162	meta_filt_VEGF_noBMI.txt
rs4741757	t	c	0.5426	-0.1102	0.0177	5.268e-10	7162	meta_filt_VEGF_noBMI.txt
rs9971352	a	t	0.5334	-0.0863	0.0169	3.118e-07	7162	meta_filt_VEGF_noBMI.txt
rs943072	t	g	0.8855	-0.1704	0.0264	1.127e-10	7162	meta_filt_VEGF_noBMI.txt
rs11757903	a	g	0.4399	-0.4914	0.0184	9.39e-157	7162	meta_filt_VEGF_noBMI.txt
rs2375981	c	g	0.5232	0.1278	0.0171	7.285e-14	7162	meta_filt_VEGF_noBMI.txt
rs6458375	t	c	0.2448	0.1122	0.0204	3.657e-08	7162	meta_filt_VEGF_noBMI.txt
rs1886979	a	g	0.4885	-0.1436	0.0171	4.426e-17	7162	meta_filt_VEGF_noBMI.txt
rs7896783	a	g	0.4666	0.0863	0.0169	3.096e-07	7162	meta_filt_VEGF_noBMI.txt
rs10822149	a	g	0.4777	0.084	0.0169	6.406e-07	7162	meta_filt_VEGF_noBMI.txt
rs34881325	t	c	0.3613	-0.1088	0.0188	7.55e-09	7162	meta_filt_VEGF_noBMI.txt
rs9394981	a	g	0.6628	0.0968	0.0179	6.482e-08	7162	meta_filt_VEGF_noBMI.txt
rs10125245	t	c	0.2018	-0.097	0.0211	4.274e-06	7162	meta_filt_VEGF_noBMI.txt
rs9381267	c	g	0.4915	-0.145	0.0172	3.915e-17	7162	meta_filt_VEGF_noBMI.txt
rs13095	c	g	0.4804	0.0796	0.0169	2.408e-06	7162	meta_filt_VEGF_noBMI.txt
rs114165941	a	g	0.0432	0.3216	0.0425	3.765e-14	7162	meta_filt_VEGF_noBMI.txt
rs145023524	a	g	0.0454	0.2918	0.0413	1.625e-12	7162	meta_filt_VEGF_noBMI.txt
rs111889150	a	g	0.058	-0.1782	0.0383	3.226e-06	7162	meta_filt_VEGF_noBMI.txt
rs3025020	t	c	0.2786	-0.124	0.0253	9.795e-07	5459	meta_filt_VEGF_noBMI.txt
rs7745517	t	c	0.2348	-0.1663	0.02	1.05e-16	7162	meta_filt_VEGF_noBMI.txt
rs11404142	t	tg	0.6726	0.1011	0.0192	1.384e-07	7162	meta_filt_VEGF_noBMI.txt
rs10822164	a	g	0.4667	0.0869	0.0169	2.52e-07	7162	meta_filt_VEGF_noBMI.txt
rs202062785	t	ta	0.4666	0.081	0.0169	1.619e-06	7162	meta_filt_VEGF_noBMI.txt
rs10757628	t	g	0.2019	-0.0971	0.0211	4.176e-06	7162	meta_filt_VEGF_noBMI.txt
rs114773511	t	c	0.0463	0.2187	0.0441	6.971e-07	7162	meta_filt_VEGF_noBMI.txt
rs9349265	c	g	0.7834	0.1424	0.0205	3.847e-12	7162	meta_filt_VEGF_noBMI.txt
rs10761778	a	g	0.5333	-0.0854	0.0169	4.068e-07	7162	meta_filt_VEGF_noBMI.txt
rs4714764	c	g	0.6352	-0.083	0.0177	2.855e-06	7162	meta_filt_VEGF_noBMI.txt
rs7923544	t	g	0.5334	-0.0863	0.0169	3.091e-07	7162	meta_filt_VEGF_noBMI.txt
rs74502455	c	g	0.53	-0.0808	0.0169	1.685e-06	7162	meta_filt_VEGF_noBMI.txt
rs2393967	a	c	0.7006	-0.0862	0.0184	2.733e-06	7162	meta_filt_VEGF_noBMI.txt
rs7763440	a	g	0.453	-0.4785	0.0172	5.59e-170	7162	meta_filt_VEGF_noBMI.txt
rs58078557	a	t	0.1473	-0.1168	0.024	1.074e-06	7162	meta_filt_VEGF_noBMI.txt
rs35048644	ca	c	0.5337	-0.0862	0.0169	3.221e-07	7162	meta_filt_VEGF_noBMI.txt
rs10761731	a	t	0.6204	-0.1146	0.0174	4.309e-11	7162	meta_filt_VEGF_noBMI.txt
rs10740125	t	c	0.5334	-0.0863	0.0169	3.09e-07	7162	meta_filt_VEGF_noBMI.txt
rs1776718	a	g	0.2169	-0.1422	0.0205	4.245e-12	7162	meta_filt_VEGF_noBMI.txt
rs143072171	t	c	0.0434	0.3938	0.0438	2.7e-19	7162	meta_filt_VEGF_noBMI.txt
rs6940798	a	g	0.1151	0.1737	0.0266	6.376e-11	7162	meta_filt_VEGF_noBMI.txt
rs910602	a	c	0.6655	0.0968	0.0179	6.459e-08	7162	meta_filt_VEGF_noBMI.txt
rs7073753	t	c	0.3807	0.114	0.0173	4.575e-11	7162	meta_filt_VEGF_noBMI.txt
rs4454603	t	c	0.4661	0.0875	0.0169	2.244e-07	7162	meta_filt_VEGF_noBMI.txt
rs10822143	t	c	0.5226	0.082	0.0169	1.263e-06	7162	meta_filt_VEGF_noBMI.txt
rs10967526	a	g	0.2019	-0.0971	0.0211	4.171e-06	7162	meta_filt_VEGF_noBMI.txt
rs7098181	t	g	0.3795	0.114	0.0174	5.242e-11	7162	meta_filt_VEGF_noBMI.txt
rs143479231	a	g	0.0363	-0.2628	0.0489	7.902e-08	7162	meta_filt_VEGF_noBMI.txt
rs11553589	t	c	0.0478	0.2177	0.0408	9.372e-08	7162	meta_filt_VEGF_noBMI.txt
rs7867894	t	c	0.7363	0.1039	0.0193	7.874e-08	7162	meta_filt_VEGF_noBMI.txt
rs6475939	t	c	0.3193	-0.12	0.0181	3.615e-11	7162	meta_filt_VEGF_noBMI.txt
rs9472179	a	g	0.4572	-0.1235	0.0171	4.513e-13	7162	meta_filt_VEGF_noBMI.txt
rs12199215	t	c	0.2479	0.1499	0.0205	2.72e-13	7162	meta_filt_VEGF_noBMI.txt
rs1539508	a	g	0.5397	0.1321	0.0181	3.182e-13	7162	meta_filt_VEGF_noBMI.txt
rs34467391	a	ag	0.4559	-0.1275	0.017	6.119e-14	7162	meta_filt_VEGF_noBMI.txt
rs10822155	a	c	0.3801	0.1139	0.0173	4.991e-11	7162	meta_filt_VEGF_noBMI.txt
rs62401228	t	g	0.7662	0.1692	0.0201	3.845e-17	7162	meta_filt_VEGF_noBMI.txt
rs7073746	a	g	0.5195	-0.0797	0.0169	2.34e-06	7162	meta_filt_VEGF_noBMI.txt
rs4320369	t	c	0.4378	-0.0975	0.0171	1.223e-08	7162	meta_filt_VEGF_noBMI.txt
rs833623	t	c	0.4941	-0.1404	0.0169	1.011e-16	7162	meta_filt_VEGF_noBMI.txt
rs60897434	t	c	0.9058	-0.1719	0.0292	4.027e-09	7162	meta_filt_VEGF_noBMI.txt
rs10761751	a	g	0.5332	-0.0867	0.0169	2.712e-07	7162	meta_filt_VEGF_noBMI.txt
rs1730969	c	g	0.0039	-0.7811	0.1696	4.106e-06	5143	meta_filt_VEGF_noBMI.txt
rs3932536	a	g	0.0657	0.238	0.0363	5.63e-11	7162	meta_filt_VEGF_noBMI.txt
rs139014291	a	atattat	0.2504	-0.0944	0.0201	2.722e-06	7162	meta_filt_VEGF_noBMI.txt
rs11968259	a	g	0.0653	0.2412	0.0364	3.243e-11	7162	meta_filt_VEGF_noBMI.txt
rs79738238	a	g	0.904	-0.1709	0.0289	3.396e-09	7162	meta_filt_VEGF_noBMI.txt
rs202128774	a	aac	0.4538	-0.452	0.019	1.28e-125	7162	meta_filt_VEGF_noBMI.txt
rs72862289	a	t	0.1142	0.1718	0.0265	9.537e-11	7162	meta_filt_VEGF_noBMI.txt
rs7757024	t	c	0.0973	0.1443	0.0291	7.016e-07	7162	meta_filt_VEGF_noBMI.txt
rs6916540	t	c	0.5739	-0.4024	0.0178	5.16e-113	7162	meta_filt_VEGF_noBMI.txt
rs1776717	a	g	0.2167	-0.1425	0.0205	3.75e-12	7162	meta_filt_VEGF_noBMI.txt
rs1740071	a	g	0.4837	-0.1014	0.0171	3.154e-09	7162	meta_filt_VEGF_noBMI.txt
rs77961527	a	g	0.9606	0.2289	0.0457	5.525e-07	7162	meta_filt_VEGF_noBMI.txt
rs7763358	t	c	0.0914	0.1993	0.0293	9.845e-12	7162	meta_filt_VEGF_noBMI.txt
rs10740115	a	g	0.4665	0.087	0.0169	2.459e-07	7162	meta_filt_VEGF_noBMI.txt
rs4523085	a	g	0.4314	-0.0849	0.0172	8.057e-07	7162	meta_filt_VEGF_noBMI.txt
rs7084569	a	g	0.5109	0.0865	0.0169	3.027e-07	7162	meta_filt_VEGF_noBMI.txt
rs1740077	t	c	0.4378	-0.0975	0.0171	1.22e-08	7162	meta_filt_VEGF_noBMI.txt
rs2893923	t	c	0.3004	0.0844	0.0183	4.098e-06	7162	meta_filt_VEGF_noBMI.txt
rs4349808	t	c	0.546	0.4816	0.0173	1.23e-169	7162	meta_filt_VEGF_noBMI.txt
rs9472189	t	g	0.9045	-0.1707	0.0289	3.703e-09	7162	meta_filt_VEGF_noBMI.txt
rs9472175	t	c	0.1543	-0.1523	0.0257	2.912e-09	7162	meta_filt_VEGF_noBMI.txt
rs76458389	t	g	0.0605	-0.1786	0.0363	8.573e-07	7162	meta_filt_VEGF_noBMI.txt
rs910614	t	c	0.438	-0.0973	0.0171	1.341e-08	7162	meta_filt_VEGF_noBMI.txt
rs9462940	t	c	0.232	-0.1685	0.02	3.724e-17	7162	meta_filt_VEGF_noBMI.txt
rs1935	c	g	0.5198	-0.0838	0.0168	6.351e-07	7162	meta_filt_VEGF_noBMI.txt
rs76290458	t	c	0.9404	-0.2743	0.0364	5.212e-14	7162	meta_filt_VEGF_noBMI.txt
rs202223097	t	taatg	0.8908	-0.1663	0.0276	1.578e-09	7162	meta_filt_VEGF_noBMI.txt
rs6479877	c	g	0.5321	-0.0874	0.0169	2.424e-07	7162	meta_filt_VEGF_noBMI.txt
rs149908156	ctgg	c	0.6139	-0.0848	0.0177	1.693e-06	7162	meta_filt_VEGF_noBMI.txt
rs9472171	a	g	0.4756	0.4308	0.0182	2.02e-124	7162	meta_filt_VEGF_noBMI.txt
rs4711770	a	g	0.3536	0.0829	0.0177	2.971e-06	7162	meta_filt_VEGF_noBMI.txt
rs7765264	a	g	0.0779	0.1971	0.0324	1.155e-09	7162	meta_filt_VEGF_noBMI.txt
rs6475919	t	g	0.3517	-0.1137	0.0178	1.79e-10	7162	meta_filt_VEGF_noBMI.txt
rs7922587	t	c	0.5338	-0.0873	0.0169	2.24e-07	7162	meta_filt_VEGF_noBMI.txt
rs7902343	t	c	0.4654	0.0883	0.0169	1.838e-07	7162	meta_filt_VEGF_noBMI.txt
rs6936047	a	g	0.4571	-0.1242	0.017	2.83e-13	7162	meta_filt_VEGF_noBMI.txt
rs6911440	t	c	0.8682	-0.1305	0.0252	2.262e-07	7162	meta_filt_VEGF_noBMI.txt
rs10822153	a	c	0.466	0.0867	0.0169	2.705e-07	7162	meta_filt_VEGF_noBMI.txt
rs35447916	ca	c	0.4766	0.0838	0.0169	7.171e-07	7162	meta_filt_VEGF_noBMI.txt
rs6475920	a	c	0.3521	-0.1135	0.0178	1.786e-10	7162	meta_filt_VEGF_noBMI.txt
rs2396087	t	c	0.114	0.1717	0.0265	9.739e-11	7162	meta_filt_VEGF_noBMI.txt
